# Supplementary material for: The admixed brushtail possum genome reveals invasion history in New Zealand and novel imprinted genes
Source: Nat Commun. 2023 Oct 17;14:6364. doi: 10.1038/s41467-023-41784-8 (PMC10582058; doi:10.1038/s41467-023-41784-8)
Supplement: Supplementary file 5 — Supplementary Data 1 [file 41467_2023_41784_MOESM5_ESM.xlsx]

## Sheet: Supplementary Data 1
Supplementary Data 1. Expression of possum globin genes during liver development.
RPKM (log2) determined from RNA-sequencing data.
		Globin genes
	Gene	LOC118831853	LOC118831015	LOC118831763	LOC118831767	LOC118831117	LOC118831092	LOC118838241	LOC118837956
	Protein	XP_036595211.1	XP_036594070.1	XP_036595095.1	XP_036595098.1	XP_036594169.1	XP_036594145.1	XP_036601372.1	XP_036601015.1
	Protein name	haemoglobin subunit beta-like	haemoglobin subunit alpha-like	haemoglobin subunit alpha	haemoglobin subunit alpha	haemoglobin subunit zeta	haemoglobin subunit zeta-like	haemoglobin subunit epsilon	haemoglobin subunit beta-like
	Prediced function	Fetal – gamma (γ)	Fetal/adult – alpha (α)	Fetal/adult – alpha (α)	Fetal/adult – alpha (α)	Embryonic – zeta (ζ)	Embryonic – zeta (ζ)	Embryonic – epsilon (ε)	Adult – beta (β)
	Chromosome	9	9	9	9	9	9	2	2
	Start	14602848	14610976	14620142	14632513	14652552	14664407	84585417	84609112
	End	14604073	14611947	14621387	14633736	14654348	14665515	84587404	84611319
	Strand	-	-	-	-	-	-	+	+
		RPKM (log2)
Sample	Age (dpp)	LOC118831853	LOC118831015	LOC118831763	LOC118831767	LOC118831117	LOC118831092	LOC118838241	LOC118837956	Average
290920_PY01	2	5.39507	9.01245	11.2103	10.5934	2.5423	3.06117	5.23443	16.9591	8.00104
050521_PY02	7	7.65822	10.3839	10.0156	11.7755	5.26664	5.70857	6.54447	17.3325	9.33567
090421_PY01	8	6.60666	9.52205	9.85429	10.9205	4.19024	5.81146	6.51364	16.8292	8.781
190521_PY01_Liver	9	4.82796	8.95804	8.4665	9.47438	1.04056	3.38451	3.79955	15.7435	6.96188
270521_PY01_Liver	10	5.91266	9.75558	6.78799	9.74271	0.855525	3.43461	5.73518	15.8792	7.26293
100920_PY01	11	4.51889	8.5133	8.41256	9.70491	0.256795	-0.283774	3.36532	15.7754	6.28292
140421_PY02	12	4.15423	8.05633	8.20271	9.68675	1.61902	3.42288	4.72648	15.6981	6.94581
090421_PY02	13	4.65752	10.9437	11.3525	13.2104	3.63706	3.84168	4.37402	18.0035	8.75255
190521_PY02_Liver	14	5.07329	9.28259	9.07065	10.6003	2.12054	3.96771	5.30689	16.087	7.68862
250521_PY01_Liver	15	5.88339	10.0119	6.76862	10.3443	1.82764	1.79593	4.479	16.392	7.18785
080721_PY01	17	2.98254	7.94202	7.30355	8.78456	0.451345	-0.098852	2.95177	15.1102	5.6784
190521_PY03_Liver	17	5.63226	9.35383	6.67556	8.49304	0.16302	-0.83698	6.92457	16.6265	6.62898
300621_PY01	19	3.28681	8.38445	7.82033	10.161	-0.0108727	-0.332801	2.11566	15.5692	5.87422
140421_PY03	20	-1.49717	3.91787	7.62551	3.43094	-4.8191	-4.8191	-2.6671	11.6445	1.60205
Sandy_liver	22	1.45571	6.50904	6.7651	7.17417	-2.02234	-0.244732	1.97766	13.2213	4.35449
070521_PY01	27	0.887092	6.41065	5.28054	7.10896	-2.72172	-2.72172	0.863246	13.7683	3.60942
121020_PY01	30	-0.392734	5.87054	2.17712	-0.585379	-3.39273	-2.07081	-0.0708057	13.0904	1.8282
190521_PY04_Liver	42	1.38284	7.19448	2.70477	6.88887	-2.93909	-2.93909	-1.78708	13.9601	3.05823
290520_PY01	45	-2.86188	4.68502	7.83292	5.63996	-4.01388	-4.01388	-4.01388	12.0666	1.91512
180820_PY01	66	-4.14503	1.78833	-3.99303	-0.823105	-4.14503	-4.14503	-4.14503	9.67951	-1.24105
280520_PY01	69	-2.17378	2.88511	7.93082	2.45071	-3.91075	-3.91075	-3.91075	10.3173	1.20974
180621_PY01_Liver	72	-2.3917	0.760306	-2.3917	-2.3917	-2.3917	-2.3917	-2.3917	9.69694	-0.486617
030620_PY01	74	-4.52712	1.11674	-1.37512	-3.37512	-4.52712	-4.52712	-4.52712	8.61853	-1.64043
020721_PY02	76	-4.7771	1.61522	-4.9291	-4.9291	-4.9291	-4.9291	-4.9291	10.4279	-2.17244
030720_PY01	84	-1.65956	1.864	6.02927	2.04088	-4.39652	-4.39652	-4.39652	9.51005	0.574385
150121_PY01	84	-3.83421	1.84136	-3.83421	-3.83421	-3.83421	-3.83421	-3.83421	9.94133	-1.40282
090621_PY01_Liver	85	-1.68415	6.32148	-0.0991842	3.44514	-1.83615	-1.83615	-0.0991842	13.659	2.23385
240621_PY01	91	-3.47095	0.768517	-3.47095	-3.47095	-3.47095	-3.47095	-3.47095	8.53748	-1.43996
150720_PY01	99	-4.45881	1.50054	-1.13689	-1.98488	-4.45881	-4.45881	-4.45881	9.52499	-1.24144
020721_PY03	99	-4.93383	0.388099	-4.93383	-4.93383	-4.93383	-4.93383	-4.93383	8.09258	-2.64029
140720_PY01	102	-4.62605	1.91827	6.6081	2.61342	-4.62605	-4.62605	-4.62605	9.75206	0.298457
210721_PY02	104	-6.81614	-0.435316	-0.342206	-5.07917	-6.81614	-6.81614	-5.07917	8.61953	-2.84559
210721_PY01	109	-6.23816	-0.179267	-1.5626	-5.08616	-6.23816	-6.23816	-6.23816	8.43501	-2.91821
190320_PY01	Juvenile	-4.29123	0.561215	-0.33187	-4.13923	-4.29123	-4.29123	-4.29123	8.6986	-1.54702
250620_PY01	Juvenile	-4.6579	0.779505	4.63109	0.742031	-4.6579	-4.6579	-4.6579	8.30828	-0.521336
280720_PY01	Juvenile	-3.9271	-2.7751	-3.9271	-3.9271	-3.9271	-3.9271	-3.9271	7.74699	-2.32384
040820_PY01	Juvenile	-5.29794	0.554502	-5.29794	-5.14594	-5.29794	-5.29794	-5.29794	8.94591	-2.7669
120820_PY01	Juvenile	-3.18304	-1.44607	-3.18304	-3.18304	-3.18304	-3.18304	-3.18304	7.57074	-1.6217
220920_PY01	Juvenile	-5.60602	1.42862	-4.45402	-0.699132	-5.60602	-5.60602	-5.60602	9.34648	-2.10027
Sheila_liver	Juvenile	-3.72017	-3.72017	-3.72017	-3.72017	-3.72017	-3.72017	-3.72017	3.90757	-2.7667
120320_MR_SDR1	Adult	-4.58337	-2.84641	3.08433	-1.62402	-4.58337	-4.58337	-4.58337	5.33847	-1.79764
120320_MB_SDR2	Adult	-4.06269	0.674276	5.88048	-1.91069	-4.06269	-4.06269	-4.06269	8.93382	-0.334109
130320_MB_SDR1	Adult	-4.6708	-4.5188	1.90747	-2.93383	-4.6708	-4.6708	-4.6708	1.41194	-2.85205
170320_FR_SDR1	Adult	-5.028	-3.876	-5.028	-5.028	-5.028	-5.028	-5.028	6.15536	-3.48608
190320_MR_WSG1	Adult	-5.54784	-5.39583	3.08395	-0.640947	-5.54784	-5.54784	-5.54784	4.96062	-2.52295
190320_FG_WSG2	Adult	-4.07187	-2.3349	1.40207	-4.07187	-4.07187	-4.07187	-4.07187	5.35859	-1.9917
030620_FG_WSG1	Adult	-4.72075	-4.72075	-4.56875	-4.72075	-4.72075	-4.72075	-4.72075	5.54238	-3.41886
100620_MG_BB1	Adult	-3.63666	-3.48466	-3.63666	-3.63666	-3.63666	-3.63666	-3.63666	4.39798	-2.61333
160620_MG_SDR1	Adult	-4.62745	-4.62745	-4.62745	-4.62745	-4.62745	-4.62745	-4.62745	2.51324	-3.73486
250620_FG_WSG1	Adult	-4.73016	-4.57816	3.47712	-3.57816	-4.73016	-4.73016	-4.73016	4.76614	-2.35421
030720_FG_SDR1	Adult	-4.64575	-4.64575	-4.64575	-4.64575	-4.64575	-4.64575	-4.64575	0.0298124	-4.06131
140720_FG_BB1	Adult	-4.50851	-4.35651	-4.35651	-4.50851	-4.50851	-4.50851	-4.50851	4.46367	-3.34899
150720_FR_BB1	Adult	-4.68912	-4.68912	1.59217	-4.53711	-4.68912	-4.68912	-4.68912	3.0776	-2.91412
150720_MG_BB2	Adult	-5.24064	-5.24064	-5.24064	-5.24064	-5.24064	-5.24064	-5.24064	0.933734	-4.46884
180320_MG_WSG1	Adult	-5.04977	0.350158	4.98945	0.561662	-5.04977	-5.04977	-5.04977	9.27356	-0.628032
100720_MG_SDR1	Adult	-5.17884	-4.02684	-0.704908	-5.17884	-5.17884	-5.17884	-5.17884	2.30408	-3.54023
100720_MG_SDR2	Adult	-4.09474	-3.94274	-4.09474	-4.09474	-4.09474	-4.09474	-4.09474	4.33804	-3.02164
210720_MG_WSG1	Adult	-6.02392	-5.87191	-6.02392	-6.02392	-6.02392	-6.02392	-6.02392	4.66336	-4.66901
280720_FG_SDR1	Adult	-6.17001	-5.01801	-6.17001	-6.17001	-6.17001	-6.17001	-6.17001	4.21681	-4.72766
040820_FG_BB1	Adult	-4.29951	-5.45151	-5.45151	-5.45151	-5.45151	-5.45151	-5.45151	3.21224	-4.22454
110820_FG_WSG1	Adult	-5.62361	-2.45369	-5.77561	-5.77561	-5.77561	-5.77561	-5.77561	6.5904	-3.79562
120820_MG_WSG1	Adult	-4.66306	-4.66306	-4.66306	-4.66306	-4.66306	-4.66306	-4.66306	3.6285	-3.62661
120820_FG_WSG2	Adult	-4.05717	-4.05717	-4.05717	-4.05717	-4.05717	-4.05717	-4.05717	5.72236	-2.83473
130820_MG_WSG1	Adult	-3.1815	-0.596533	-3.3335	-3.3335	-3.3335	-3.3335	-3.3335	8.86529	-1.44753
180820_FB_SDR1	Adult	-2.44564	-2.44564	-2.44564	-2.44564	-2.44564	-2.44564	-2.44564	2.95429	-1.77065
190820_MB_SDR1	Adult	-4.75389	0.824381	-4.60188	-4.75389	-4.75389	-4.75389	-4.75389	10.2305	-2.16455
030920_MB_SDR1	Adult	-4.03264	-4.18464	-4.18464	-4.18464	-4.18464	-4.18464	-4.18464	1.61121	-3.44116
170920_FB_SDR1	Adult	-4.15973	1.26654	-4.31173	-4.31173	-4.31173	-4.31173	-4.31173	9.35819	-1.88671
090421_MB_SDR1	Adult	-5.62407	-4.47206	-5.62407	-5.62407	-5.62407	-5.62407	-5.62407	3.73251	-4.31049
140421_MG_WSG1	Adult	-5.12825	-2.65432	-5.12825	-5.12825	-5.12825	-5.12825	-5.12825	6.63293	-3.34886
200421_MB_SDR1	Adult	-4.20584	-4.05384	-4.20584	-4.20584	-4.20584	-4.20584	-4.20584	5.34917	-2.99247
040521_MB_SDR1	Adult	-4.91245	-2.17548	-4.91245	-4.91245	-4.91245	-4.91245	-4.91245	5.84596	-3.22553
180521_MG_PF3	Adult	-5.42988	-5.27788	-5.42988	-5.42988	-5.42988	-5.42988	-5.42988	3.5801	-4.28463
180521_MG_PF1	Adult	-3.36527	-4.95023	-5.10224	-5.10224	-5.10224	-5.10224	-5.10224	5.28458	-3.56776
180521_FG_PF2	Adult	-2.78238	-1.04541	-2.78238	-2.78238	-2.78238	-2.78238	-2.78238	7.62819	-1.26394
200521_MR_PF2	Adult	-6.59194	-2.98051	1.38024	-6.59194	-6.59194	-6.59194	-6.59194	4.7762	-3.72297
250521_MG_PF1	Adult	-5.26288	-3.26288	-6.99985	-6.99985	-6.99985	-6.99985	-6.99985	6.14845	-4.67207
030621_MR_PF1	Adult	-6.06395	-6.06395	-0.867555	-6.06395	-6.06395	-6.06395	-6.06395	2.7101	-4.31765
090621_MG_Cors	Adult	-3.8376	-3.8376	-3.8376	-3.8376	-3.8376	-3.8376	-3.8376	5.62956	-2.6542
090621_MG_PF1	Adult	-5.38822	-5.38822	-5.38822	-5.38822	-5.38822	-5.38822	-5.38822	5.72016	-3.99967
110721_MR_Cors	Adult	-4.4149	-4.26289	-4.4149	-4.4149	-4.4149	-4.4149	-4.4149	4.73429	-3.25225
110721_M_Rav	Adult	-5.52556	-3.37356	-5.52556	-5.52556	-5.52556	-5.52556	-5.52556	4.76855	-3.96979
120621_Becks	Adult	-5.33744	-3.60047	-5.33744	-5.33744	-5.33744	-5.33744	-5.33744	5.13198	-3.81164
Puku_liver	Adult	-3.71244	-3.56043	-3.71244	-3.71244	-3.71244	-3.71244	-3.71244	5.47023	-2.5456
