# Supplementary material for: The admixed brushtail possum genome reveals invasion history in New Zealand and novel imprinted genes
Source: Nat Commun. 2023 Oct 17;14:6364. doi: 10.1038/s41467-023-41784-8 (PMC10582058; doi:10.1038/s41467-023-41784-8)
Supplement: Supplementary file 6 — Supplementary Data 2 [file 41467_2023_41784_MOESM6_ESM.xlsx]

## Sheet: READ ME - SupplData2
Supplementary Data 2. Expression levels of genes correlated with weaning.
Tab number	Tab name
1	Expression GAL+CYP paralogues	Expression levels of galactose metabolism and cytochrome P450 paralogues associated with weaning - these paralogues were used to generate the average 'GAL' and 'CYP' expressions levels presented in Fig. 2a.
2	Expression all genes	Expression levels of all genes - sorted based on their correlation to the GAL/GYP ratio.

## Sheet: Expression GAL+CYP paralogues
Expression levels of possum galactose metabolism and cytochrome P450 paralogues assocaited with weaning
RPKM (log2) determined from RNA-sequencing data
These papralogues were used to generate the average 'GAL' and 'CYP' expressions levels presented in Fig. 2A
		Galactase paralogues					Cytochrome P450 paralogues
	Gene	GLB1L	GALK1	GALT	GALE		LOC118828298	LOC118833853	LOC118828042	LOC118830249	LOC118847821	LOC118828051	LOC118833859	LOC118828044	LOC118828297	LOC118828043
	Protein name	Galactosidase Beta 1 Like	Galactokinase 1	Galactose-1-phosphate uridyl transferase	UDP-Galactose-4-Epimerase		cytochrome P450 2C42-like	cytochrome P450 3A24-like	cytochrome P450 2C23-like	cytochrome P450 2C23-like	cytochrome P450 4B1-like	cytochrome P450 2C23-like	cytochrome P450 3A4-like	cytochrome P450 2C23-like	cytochrome P450 2C19-like	cytochrome P450 2C23-like
	Chromosome	4	4	9	2		8	1	8	8	4	8	1	8	8	8
	Start	280984192	198889153	61407838	57615290		80818228	526273313	38195980	37487702	32389882	38444331	526794728	37987202	80721070	38092089
	End	280990658	198893320	61413235	57620871		80846186	526322524	38238225	37509051	32415741	38481903	526870042	38009573	80747731	38114796
	Strand	+	+	-	-		-	+	-	+	-	-	+	-	-	-
		RPKM (log2)
Sample	Age (dpp)	GLB1L	GALK1	GALT	GALE	Average GAL	LOC118828298	LOC118833853	LOC118828042	LOC118830249	LOC118847821	LOC118828051	LOC118833859	LOC118828044	LOC118828297	LOC118828043	Average CYP	GAL/CYP ratio
290920_PY01	2	3.57424	6.94279	4.57424	6.01342	5.27617	-0.716439	-3.6758	0.283561	-3.52379	-3.6758	-0.938831	-1.52379	-3.6758	-3.52379	-3.6758	-2.46463	7.7408
050521_PY02	7	4.38569	7.74104	5.77552	6.57923	6.12037	-4.00948	-4.00948	-2.85748	0.786377	-4.00948	1.92388	-2.85748	-4.00948	-2.27252	-3.85748	-2.51726	8.63763
090421_PY01	8	3.42984	7.21301	4.96846	5.67252	5.32096	-4.58015	0.741782	-1.62079	-4.42814	-4.42814	0.215714	-1.10621	-4.42814	-4.58015	-4.42814	-2.86424	8.18519
190521_PY01_Liver	9	3.17301	4.52994	3.48986	4.24098	3.85845	-1.07492	-3.81189	1.42758	4.21663	-3.81189	1.51004	-3.65988	-3.65988	-2.07492	-3.81189	-1.4751	5.33355
270521_PY01_Liver	10	4.13097	8.26864	5.12185	6.35284	5.96858	-4.65403	-0.502027	-2.50203	2.52034	-4.65403	2.14183	-1.3321	-1.1801	-4.50203	-4.65403	-1.93182	7.9004
100920_PY01	11	3.80369	7.21172	5.4367	6.56627	5.7546	-2.15824	0.256795	1.81138	1.81138	-2.74321	3.26802	-0.158243	-2.15824	-1.74321	-2.15824	-0.39718	6.15178
140421_PY02	12	3.13298	6.18656	4.24021	5.76567	4.83135	-5.41562	-0.619764	-3.26362	1.61902	-5.26362	-1.0937	-1.67866	-2.94169	-3.67866	-5.41562	-2.77519	7.60655
090421_PY02	13	3.96721	7.26489	5.55217	6.30867	5.77323	-3.22919	-1.49223	0.382244	-3.22919	-3.22919	1.09274	-1.07719	-0.75526	-3.22919	-2.07719	-1.68436	7.4576
190521_PY02_Liver	14	3.94269	7.90406	5.48352	6.36376	5.92351	-4.63138	0.327979	0.768552	2.79675	-3.47938	-0.157448	-1.01994	-2.89441	-2.47938	-4.63138	-1.54	7.46351
250521_PY01_Liver	15	3.74702	7.80293	5.06563	6.49143	5.77675	-3.84793	-3.69592	0.889039	2.11143	-3.69592	-0.236492	-2.69592	-2.69592	-1.11096	-3.84793	-1.88265	7.6594
080721_PY01	17	4.03924	7.80761	4.80976	5.63101	5.5719	-5.05821	2.59364	-4.90621	-2.58428	-1.20577	-2.90621	-1.90621	1.52006	-4.90621	-5.05821	-2.44176	8.01366
190521_PY03_Liver	17	3.26736	8.61176	6.23341	6.03585	6.03709	-3.31091	-2.15891	0.747983	2.36465	-3.31091	-1.15891	-2.15891	-3.31091	-3.15891	-3.31091	-1.87666	7.91376
300621_PY01	19	3.67843	7.6625	5.62913	6.25216	5.80555	-5.06977	-0.394201	-2.91776	-3.91776	-5.06977	-0.747838	-2.91776	-1.3328	-3.91776	-5.06977	-3.13552	8.94107
140421_PY03	20	3.94393	7.0137	4.49781	6.07521	5.38266	-1.49717	1.75917	4.10439	-3.6671	-4.8191	3.46733	-0.419169	-1.08213	-1.49717	-4.8191	-0.847005	6.22967
Sandy_liver	22	3.66216	7.26174	5.0772	4.81776	5.20471	-0.370263	-0.507767	0.0771958	3.96147	-0.742232	-0.185839	3.87421	-1.24473	-2.24473	-4.9817	-0.236439	5.44115
070521_PY01	27	4.14371	7.12691	4.61991	5.33573	5.30656	-5.04364	1.6706	1.89887	2.73771	-5.04364	0.956355	-0.721717	-0.23629	-2.23629	-3.45868	-0.947673	6.25424
121020_PY01	30	3.0667	7.42425	5.18091	5.71186	5.34593	-0.933302	2.37545	-0.585379	-4.54474	-4.39273	1.25112	0.130828	-0.692294	-2.80777	-4.54474	-1.47436	6.82029
190521_PY04_Liver	42	4.41259	8.5292	6.10166	5.43692	6.12009	-2.93909	1.02027	2.21292	-2.93909	-1.78708	1.21292	-1.78708	-2.93909	-2.93909	-1.78708	-1.26715	7.38724
290520_PY01	45	4.03899	6.74453	4.64988	4.71555	5.03724	-4.01388	-1.53995	3.68502	3.23616	-2.27691	3.45101	3.91291	-1.27691	-1.53995	-4.01388	-0.0376384	5.07488
180820_PY01	66	3.77515	6.61245	4.34236	4.31985	4.76245	-3.99303	3.06225	2.11549	-4.14503	-2.40807	0.00696993	0.00696993	-4.14503	-3.99303	-4.14503	-1.76375	6.52621
280520_PY01	69	4.00944	7.36409	5.74508	5.5944	5.67825	-0.758743	0.241257	2.28565	-3.91075	-2.17378	1.45071	3.1239	-1.75874	-3.75874	-3.75874	-0.901798	6.58005
180621_PY01_Liver	72	3.88959	6.74615	5.09122	5.28387	5.25271	-2.3917	-2.3917	1.08223	-2.3917	-2.3917	0.0822337	-1.23969	-2.3917	-2.3917	-2.3917	-1.68171	6.93442
030620_PY01	74	4.20609	6.14058	5.64169	5.15236	5.28518	-4.52712	0.834338	2.35281	-1.05319	-1.05319	1.73341	3.16404	-3.37512	-2.05319	-4.37512	-0.835232	6.12041
020721_PY02	76	3.41766	6.94443	5.37265	5.37138	5.27653	-2.19214	-0.133242	1.97779	0.129792	-2.7771	1.82281	-2.45517	-4.9291	-3.7771	-4.7771	-1.71106	6.98758
030720_PY01	84	3.4834	7.21183	4.78615	4.12617	4.90189	-4.39652	0.562834	4.85877	0.455919	-4.24452	3.51037	3.58203	-0.0745962	-4.39652	-1.65956	-0.180181	5.08207
150121_PY01	84	3.58458	6.70904	5.16954	4.65318	5.02909	-3.83421	1.71011	3.24853	0.710112	-3.83421	2.50762	-0.87485	-2.09724	-2.68221	-3.83421	-0.898055	5.92714
090621_PY01_Liver	85	4.94521	8.96061	6.79159	5.53502	6.55811	-1.83615	-1.83615	2.70817	0.900816	-1.83615	1.31585	-1.68415	-0.684147	-1.83615	-1.83615	-0.66242	7.22053
240621_PY01	91	3.73634	6.42589	4.50123	4.65833	4.83045	-3.47095	0.85098	5.96877	-3.47095	-3.47095	3.75787	0.587945	-0.14902	-1.31895	-3.47095	-0.41862	5.24907
150720_PY01	99	4.57277	7.16232	5.75928	4.6676	5.54049	-4.45881	-3.30681	6.60907	-0.984883	-4.30681	4.00153	3.51337	-0.84738	-3.30681	-4.45881	-0.754636	6.29513
020721_PY03	99	3.90467	6.94907	5.68985	5.64863	5.54805	-4.93383	-1.08139	4.53785	-3.19686	-3.19686	2.24054	-1.6119	-4.78183	-2.78183	-4.93383	-1.97399	7.52205
140720_PY01	102	5.30895	7.82201	6.75297	5.38082	6.31619	-2.15212	-1.01461	4.2402	-0.889084	-1.88908	3.04952	0.110916	-3.47405	-2.88908	-1.88908	-0.679648	6.99584
210721_PY02	104	4.51764	6.47286	5.40699	4.3741	5.1929	-3.49421	0.736745	6.41001	-2.34221	-2.49421	4.80092	0.621268	-2.57667	-2.75724	-5.07917	-0.617477	5.81037
210721_PY01	109	4.12451	6.56467	5.28126	4.39867	5.09228	-1.99869	0.557699	6.87963	-0.916232	-2.91623	5.05595	-1.13196	-3.76423	-1.99869	-3.2788	-0.351157	5.44343
190320_PY01	Juvenile	3.84377	5.96406	5.97452	5.4718	5.31354	-4.13923	-1.55426	4.35663	-2.13922	-0.33187	4.77067	3.17366	-4.13923	-2.55426	-2.55426	-0.511137	5.82467
250620_PY01	Juvenile	4.39497	5.88104	5.93081	5.34741	5.38856	-4.6579	-2.18397	7.61919	0.985956	-2.18397	4.34273	3.30146	-4.6579	-1.5059	-2.18397	-0.112427	5.50099
280720_PY01	Juvenile	3.51952	6.15564	4.03868	4.89379	4.65191	-3.7751	1.80986	3.91839	-3.9271	-3.9271	3.1791	0.684333	-2.19014	-3.9271	-3.9271	-1.2082	5.8601
040820_PY01	Juvenile	3.57858	6.53002	5.15556	5.16808	5.10806	-5.14594	0.139465	6.35938	-5.14594	-1.97601	3.29285	-0.338583	-1.33858	-2.82401	-2.56097	-0.953834	6.06189
120820_PY01	Juvenile	3.21689	6.87586	5.70028	4.47676	5.06745	-3.18304	1.92316	6.73715	0.290893	-1.44607	4.22635	-0.22368	-3.03103	-3.18304	-3.18304	-0.107234	5.17468
220920_PY01	Juvenile	3.06168	5.99203	4.6161	3.59855	4.31709	-5.60602	2.7603	10.4939	-0.810163	1.98061	6.40707	1.02171	0.568348	0.353335	-0.869057	1.63	2.68709
Sheila_liver	Juvenile	2.04655	4.97487	3.04655	2.92369	3.24791	-3.56816	4.03175	13.0044	8.10382	7.4084	11.8364	10.9071	9.06574	9.05983	10.6675	8.05168	-4.80376
120320_MR_SDR1	Adult	1.83542	4.12322	3.7535	2.10779	2.95498	4.16109	4.65344	12.1368	7.56051	4.95233	12.8794	11.4782	12.0123	9.87675	10.1573	8.9868	-6.03182
120320_MB_SDR2	Adult	1.44687	4.0022	3.43804	4.03183	3.22973	-0.910687	4.51558	11.401	6.23525	5.47733	11.8453	10.8652	9.81425	9.07409	8.54413	7.68614	-4.4564
130320_MB_SDR1	Adult	2.09591	4.8166	3.85624	2.56867	3.33436	4.59234	0.236092	12.3372	6.38283	7.40565	12.2733	9.57065	9.17806	9.22236	9.3709	8.05694	-4.72258
170320_FR_SDR1	Adult	2.00664	4.348	3.71272	2.14637	3.05343	5.53021	5.38257	11.8684	5.07965	6.31568	11.9957	11.1282	10.6366	8.99389	10.9405	8.78714	-5.73371
190320_MR_WSG1	Adult	1.15875	4.10799	3.89649	3.61259	3.19396	2.5408	6.58787	11.678	6.13701	1.99648	11.2677	11.2773	11.6455	8.11345	10.2069	8.14511	-4.95115
190320_FG_WSG2	Adult	1.1676	3.34692	3.02265	4.11906	2.91406	3.81485	5.26005	12.327	4.44646	3.01088	11.7692	11.1616	11.1502	7.73343	9.16511	7.98388	-5.06982
030620_FG_WSG1	Adult	1.85751	2.71665	3.39125	3.76664	2.93301	-0.983788	5.35754	12.1178	6.54564	5.5848	12.0324	10.3315	8.98272	9.52871	9.00205	7.84993	-4.91692
100620_MG_BB1	Adult	1.68526	3.77273	2.39798	2.44608	2.57551	3.30975	6.18067	11.2573	5.78447	4.0389	11.9668	11.6488	9.9879	8.41734	10.2347	8.28267	-5.70716
160620_MG_SDR1	Adult	1.52455	4.54969	4.18633	2.63308	3.22341	6.01139	3.73401	12.4219	8.69448	3.63308	12.4646	12.0005	11.4982	9.90772	11.5399	9.19058	-5.96717
250620_FG_WSG1	Adult	2.961	5.47712	3.45526	3.24839	3.78544	-2.57816	6.07558	12.6564	8.71933	6.09515	12.989	10.3762	9.11576	9.90477	9.77616	8.31302	-4.52758
030720_FG_SDR1	Adult	0.998103	3.44289	1.23417	3.03763	2.1782	4.41614	4.17514	12.0041	7.25234	4.94088	11.6777	10.8156	9.95856	8.5194	9.7753	8.35352	-6.17532
140720_FG_BB1	Adult	2.50147	4.56533	2.68788	2.75201	3.12667	6.05606	6.9626	12.0079	5.56235	4.17097	12.1865	11.384	11.6941	9.42516	10.5019	8.99514	-5.86847
150720_FR_BB1	Adult	1.92232	3.55035	3.44588	3.28943	3.05199	5.08127	3.7938	12.1289	7.64031	6.82647	12.3838	11.5163	12.6501	9.78206	10.7242	9.25272	-6.20072
150720_MG_BB2	Adult	1.61181	4.32711	3.81525	2.69273	3.11172	-2.08863	5.93096	12.8789	7.98484	3.29507	12.7438	11.4732	12.2846	9.60033	10.4891	8.45922	-5.34749
180320_MG_WSG1	Adult	0.746087	3.72794	2.67966	2.66447	2.45454	4.61596	5.71694	11.6628	8.1166	2.34064	12.5351	11.483	11.5198	8.9942	9.92575	8.69108	-6.23654
100720_MG_SDR1	Adult	0.728052	3.81865	2.80605	1.99553	2.33707	5.45597	6.47251	12.3836	8.01225	3.77406	12.7862	11.9963	10.7236	9.70114	11.5886	9.28943	-6.95235
100720_MG_SDR2	Adult	1.7577	4.78858	3.78519	2.59642	3.23197	6.10166	5.13141	12.9857	8.6889	6.08931	12.5243	11.3807	5.72438	9.27325	11.0291	8.89287	-5.66089
210720_MG_WSG1	Adult	1.39487	3.9814	2.80051	2.78986	2.74166	3.60787	5.49113	13.007	6.58084	2.59161	12.2988	11.3433	11.5434	8.75875	10.1945	8.54172	-5.80006
280720_FG_SDR1	Adult	0.473845	3.53466	3.42078	2.61862	2.51198	3.71331	6.15442	12.2363	7.95219	6.82866	12.4583	11.5893	12.1985	9.0018	10.6074	9.27401	-6.76204
040820_FG_BB1	Adult	2.32985	4.43689	3.23187	2.87542	3.21851	4.75577	6.59151	12.3056	6.85436	5.41302	12.4525	11.6717	10.8444	8.89786	10.7427	9.05294	-5.83443
110820_FG_WSG1	Adult	2.1708	4.59071	2.95759	3.57115	3.32256	4.01301	6.85465	13.3831	6.36223	4.94149	12.9403	11.4902	12.007	8.40533	11.0064	9.14036	-5.8178
120820_MG_WSG1	Adult	1.63869	3.18243	2.45473	2.53334	2.4523	-1.34113	5.9453	12.9112	8.11146	2.04354	12.3317	12.0793	11.2837	8.08304	10.3056	8.17538	-5.72308
120820_FG_WSG2	Adult	1.64942	3.98357	3.314	1.90219	2.71229	3.36162	6.27598	13.101	8.08529	3.49571	12.5284	11.5452	11.7362	8.21863	10.0325	8.83805	-6.12575
130820_MG_WSG1	Adult	0.518944	3.41842	1.94779	2.14043	2.0064	4.96316	5.71635	13.1794	7.32233	2.10391	12.311	12.3819	11.4724	9.20518	10.4666	8.91222	-6.90582
180820_FB_SDR1	Adult	1.40681	3.35022	1.70637	2.35022	2.2034	5.11576	6.50403	11.7101	7.29321	4.70637	12.1078	12.5372	5.68936	9.07433	10.7389	8.54771	-6.3443
190820_MB_SDR1	Adult	0.952705	3.90591	2.67424	1.73797	2.31771	3.45881	5.41353	9.35195	7.30087	2.87385	12.172	10.3912	7.40794	8.36894	10.8562	7.75953	-5.44183
030920_MB_SDR1	Adult	2.45921	3.63978	2.96736	2.93314	2.99987	1.52195	6.33368	11.8301	5.82845	-1.71071	11.8607	11.4036	11.4392	7.37887	11.7534	7.76393	-4.76406
170920_FB_SDR1	Adult	1.79447	4.2749	3.37943	3.09766	3.13661	1.90636	3.85708	10.6921	3.90636	2.5127	10.4145	9.01847	8.33237	6.26549	7.72711	6.46326	-3.32664
090421_MB_SDR1	Adult	1.84082	4.52087	3.12039	2.92025	3.10059	-2.30214	5.07965	11.1738	5.97966	4.36871	11.7676	9.49629	8.40532	7.75585	8.31564	7.00405	-3.90346
140421_MG_WSG1	Adult	0.977947	3.00674	2.00103	2.97795	2.24092	4.36583	5.77194	12.5945	8.42956	3.2332	12.7378	11.0064	8.77477	8.76837	9.73944	8.54218	-6.30127
200421_MB_SDR1	Adult	1.99055	4.76634	3.6466	2.92344	3.33173	3.69435	5.3081	12.6386	5.69435	4.23618	11.623	11.0173	10.6637	8.19794	10.67	8.37435	-5.04261
040521_MB_SDR1	Adult	1.21683	3.54789	2.45872	3.3893	2.65319	2.62326	4.58828	10.7254	5.00277	6.26469	11.377	10.9653	6.91375	7.07955	8.27796	7.3818	-4.72861
180521_MG_PF3	Adult	2.44322	4.91934	3.21398	2.2535	3.20751	-1.10795	6.33775	11.9937	6.86327	4.8706	11.9178	11.4159	11.7028	8.50215	11.1019	8.35981	-5.1523
180521_MG_PF1	Adult	1.00396	4.26651	2.69362	3.24452	2.80216	5.26287	5.99155	12.508	5.74238	4.41171	12.1769	10.6785	10.2846	8.78543	8.99026	8.48322	-5.68106
180521_FG_PF2	Adult	1.82906	6.33829	4.27652	1.76194	3.55145	1.45709	5.50918	13.0406	5.88138	4.55945	12.4213	11.2887	9.83545	7.6791	9.35973	8.10319	-4.55174
200521_MR_PF2	Adult	1.73499	4.13276	3.10888	2.20392	2.79514	5.14643	4.72245	12.6661	7.00482	5.42579	12.623	9.24163	11.63	9.35367	9.46126	8.72751	-5.93237
250521_MG_PF1	Adult	1.38098	4.05905	2.11794	2.94495	2.62573	4.653	5.91412	12.2506	5.46929	2.8664	11.875	10.584	11.2633	8.72038	8.99121	8.25873	-5.633
030621_MR_PF1	Adult	0.802296	3.29262	2.39183	3.34072	2.45687	3.48037	5.2636	12.5753	4.57287	2.32167	12.0566	12.0991	10.8521	7.27432	9.60332	8.00993	-5.55306
090621_MG_Cors	Adult	1.70673	5.07596	4.1599	3.42293	3.59138	3.36969	4.03551	12.6092	7.63577	7.54743	12.6339	11.0983	7.04233	7.70887	9.36969	8.30507	-4.71369
090621_MG_PF1	Adult	1.10363	4.14533	2.32603	2.89821	2.6183	3.60927	5.2088	12.0104	5.44238	4.58715	12.0619	11.0856	11.8684	8.07738	10.2462	8.41976	-5.80146
110721_MR_Cors	Adult	2.39532	4.09025	4.0814	2.84563	3.35315	-0.092968	5.72437	10.4221	5.39174	-1.67793	11.569	10.8905	7.77774	4.86639	9.34455	6.42155	-3.0684
110721_M_Rav	Adult	1.97517	3.80635	3.65158	4.12828	3.39035	2.93933	2.63767	10.925	2.64881	5.90024	11.5128	8.44523	8.42613	6.92565	8.1851	6.8546	-3.46425
120621_Becks	Adult	1.58275	4.5811	2.33027	3.23663	2.93269	5.07784	5.52537	13.3581	9.83468	7.7922	13.6849	11.346	10.2786	9.48826	10.8085	9.71945	-6.78676
Puku_liver	Adult	1.899	4.00181	2.70635	3.28506	2.97305	2.34646	5.37915	11.76	5.21435	5.49756	10.7458	12.6704	10.4831	7.76936	9.71496	8.15811	-5.18505

## Sheet: Expression of all genes
Expression levels of all genes - sorted based on their correlation to the GAL/GYP ratio
				Sample:	290920_PY01	050521_PY02	090421_PY01	190521_PY01_Liver	270521_PY01_Liver	100920_PY01	140421_PY02	090421_PY02	190521_PY02_Liver	250521_PY01_Liver	080721_PY01	190521_PY03_Liver	300621_PY01	140421_PY03	Sandy_liver	070521_PY01	121020_PY01	210521_PY01_Liver	190521_PY04_Liver	290520_PY01	020721_PY01	180820_PY01	280520_PY01	180621_PY01_Liver	030620_PY01	020721_PY02	030720_PY01	150121_PY01	090621_PY01_Liver	240621_PY01	150720_PY01	020721_PY03	140720_PY01	210721_PY02	210721_PY01	190320_PY01	250620_PY01	280720_PY01	040820_PY01	120820_PY01	220920_PY01	Sheila_liver	120320_MR_SDR1	120320_MB_SDR2	130320_MB_SDR1
				GAL/CYP ratio	7.7408	8.63763	8.18519	5.33355	7.9004	6.15178	7.60655	7.4576	7.46351	7.6594	8.01366	7.91376	8.94107	6.22967	5.44115	6.25424	6.82029	5.53111	7.38724	5.07488	7.50868	6.52621	6.58005	6.93442	6.12041	6.98758	5.08207	5.92714	7.22053	5.24907	6.29513	7.52205	6.99584	5.81037	5.44343	5.82467	5.50099	5.8601	6.06189	5.17468	2.68709	-4.80376	-6.03182	-4.4564	-4.72258
Gene	Chromosome	Start	End	Strand	290920_PY01	050521_PY02	090421_PY01	190521_PY01_Liver	270521_PY01_Liver	100920_PY01	140421_PY02	090421_PY02	190521_PY02_Liver	250521_PY01_Liver	080721_PY01	190521_PY03_Liver	300621_PY01	140421_PY03	Sandy_liver	070521_PY01	121020_PY01	210521_PY01_Liver	190521_PY04_Liver	290520_PY01	020721_PY01	180820_PY01	280520_PY01	180621_PY01_Liver	030620_PY01	020721_PY02	030720_PY01	150121_PY01	090621_PY01_Liver	240621_PY01	150720_PY01	020721_PY03	140720_PY01	210721_PY02	210721_PY01	190320_PY01	250620_PY01	280720_PY01	040820_PY01	120820_PY01	220920_PY01	Sheila_liver	120320_MR_SDR1	120320_MB_SDR2	130320_MB_SDR1
LOC118841475	3	199056322	199096690	+	4.57424	4.21934	3.93818	4.1149	4.51756	4.9433	4.45748	3.74299	4.5568	4.4282	4.59762	4.34889	4.07659	4.67498	4.36013	3.98702	4.35881	4.70011	4.9811	4.6098	4.91783	4.09443	4.7411	5.72031	4.50753	4.59794	4.87182	4.66209	4.56378	4.31041	4.73758	5.03995	4.33974	4.31386	4.10737	4.40381	4.31428	3.97979	3.59553	4.09825	3.49435	1.23919	1.12322	0.896668	1.4812
LOC118853838	6	282652183	282655843	+	11.2783	12.468	11.2838	10.1088	11.5952	11.8541	10.9429	12.3345	11.2151	11.0383	10.8451	11.0474	11.8264	12.4129	10.396	11.4861	10.7758	3.76424	11.9256	10.9016	4.16931	10.9772	11.8549	12.7085	11.2273	11.7433	9.53643	11.9283	12.7678	11.5143	11.6979	12.6097	12.109	11.7453	11.0624	11.0626	11.6033	10.1469	11.3123	10.9705	6.48372	-0.398239	-0.52448	2.59711	-1.93383
PRX	2	36668408	36686695	-	3.96002	4.9627	4.30995	1.54957	4.48382	4.74061	3.50456	5.16122	3.37861	3.26986	4.07107	2.74798	4.14293	5.32726	5.47751	4.57474	2.60727	3.04803	5.53484	6.51642	2.55505	5.09443	5.77848	3.82639	5.31663	4.25081	6.40114	5.23666	6.36025	5.40898	6.2079	4.90292	6.44928	4.4033	4.82224	2.74342	2.86043	3.20218	3.25067	3.32652	-0.75358	-3.72017	-4.58337	-3.91069	-4.6708
MDK	6	258057165	258059673	+	3.84253	4.93042	4.57186	3.06804	4.48097	4.21099	3.69638	5.11264	3.90864	4.59409	4.17061	4.32491	4.49798	4.53747	3.83208	4.11117	3.05848	6.44361	5.39779	4.82812	5.8227	3.37329	5.45315	4.37502	4.73602	4.24249	3.52366	3.52725	5.6557	3.90987	4.72109	4.18396	5.5853	3.75793	3.38348	2.36857	2.92873	2.99309	1.93088	1.61282	1.10057	-1.9832	-2.43137	-0.740762	-0.818355
FKBP10	4	182814310	182830967	-	3.25757	3.26146	3.60528	2.66205	4.20878	3.85671	3.08953	3.74299	3.59209	3.74702	3.73404	3.59598	3.40416	3.65032	3.50122	3.61813	3.35546	5.3492	4.1787	4.12112	4.98114	2.85246	3.84117	4.18657	3.29022	3.9094	3.11303	3.28358	3.87044	3.07337	3.35852	3.66938	3.34613	3.15285	3.29971	3.0307	3.0098	2.92534	2.72443	1.92316	2.71089	0.679763	-0.109443	0.411241	1.06617
RCN3	2	15721114	15726856	-	6.682	7.34892	6.67318	4.94374	7.49692	7.53234	6.5308	7.71153	6.99585	7.24512	7.02711	6.81551	7.2028	7.40805	6.78041	7.01299	6.88804	5.77983	7.40521	7.21828	5.5716	6.03211	7.91766	6.52849	6.67473	6.74401	5.91913	6.72294	8.42699	7.24901	6.98321	7.46105	7.83713	6.4735	7.02563	7.11048	6.87781	6.87146	6.78996	6.53502	5.78737	4.11132	3.06048	4.10612	3.8166
IGF2BP1	4	188759230	188817356	+	3.17665	2.92388	1.63795	3.14747	1.38062	2.61435	3.64327	1.87701	1.30198	1.25827	3.02453	1.42605	1.52518	3.03334	3.52345	2.71791	-0.0708057	1.35615	0.797879	3.17155	2.41533	2.76186	0.0486123	2.34527	2.9558	2.57163	2.09533	1.9325	1.31585	1.85098	2.06823	1.34746	-0.773607	1.74526	1.60733	1.79151	1.74203	0.684333	1.31349	0.13889	-1.20609	-3.56816	-4.58337	-4.06269	-4.6708
SLC25A12	2	225674605	225796322	-	4.84689	5.04037	4.54627	4.97674	5.03325	4.74865	4.91006	4.96721	5.47045	5.05562	5.51059	4.74798	4.0306	3.47246	4.88455	4.64286	3.91561	5.6444	4.5167	4.49127	5.66368	3.92583	3.96236	4.98912	4.25788	3.44207	4.9229	3.45735	4.83942	3.89051	4.37618	3.722	3.42682	3.62588	3.77958	3.74342	3.56019	3.60861	3.53002	3.69689	2.33388	-1.24624	0.47552	0.337241	0.568668
MMP2	3	153806736	153838410	+	4.16969	3.66608	3.91615	3.38451	4.1016	4.18161	3.8132	2.50777	3.8014	3.99058	4.46666	2.33295	3.72609	4.11754	4.20922	4.03584	3.05021	3.4106	3.53484	4.85237	3.89609	3.93178	3.98945	2.96976	3.78979	4.14474	3.90523	4.157	3.36025	3.25091	3.91719	4.01259	3.68077	4.15844	3.05339	3.63556	3.89071	2.47283	3.11145	3.17842	2.8769	1.64129	-0.431371	-0.740762	0.28856
IGF2BP3	5	15606576	15712091	-	8.19602	8.68338	7.79495	9.47037	9.21007	9.01168	8.18475	9.11849	9.15328	8.75271	8.98529	8.79819	8.16405	9.23056	8.57943	9.15641	8.90976	7.05232	9.77014	7.57275	7.15961	8.96679	9.4574	11.9568	9.4633	9.6422	8.46456	9.37002	10.9504	9.40791	8.94777	10.0656	9.5035	9.49144	8.99374	9.15324	9.88199	9.56322	9.80106	8.83586	8.6422	4.54036	1.87241	2.11168	2.95694
SMTNL2	4	441521555	441551710	+	2.96806	4.43714	2.91171	1.76638	3.92424	3.57872	2.42987	4.49267	2.89566	3.07226	2.98254	2.69907	3.11014	3.65483	2.40871	3.03317	2.47763	0.825638	4.42237	3.23616	-0.052278	2.86495	3.84859	3.18657	2.50753	2.944	1.82157	3.13797	5.33822	3.38149	3.45474	3.75345	3.6757	2.92832	2.58627	3.1369	2.75149	1.35418	1.72443	2.21689	1.90353	-1.24624	-4.58337	-2.91069	-4.6708
STEAP1	5	50892352	50916621	-	4.28356	4.18144	4.28266	5.55929	5.26119	4.62748	4.34556	2.85355	5.40174	4.99407	4.90597	4.54153	3.88959	4.76545	4.80148	5.16703	5.3771	-2.49629	5.75208	4.19341	-3.46732	4.11026	4.6163	3.40416	4.33913	4.56275	2.07741	4.26616	4.29313	3.8308	4.24778	3.70199	3.87025	4.09326	3.63494	4.06535	3.96984	2.35418	3.73671	3.72385	0.812767	-3.72017	-4.58337	-4.06269	-4.6708
LOC118828697	8	33059563	33090819	+	2.23109	2.46445	2.56054	1.4694	2.11268	2.5422	1.79166	2.09274	2.62915	2.76351	2.52842	1.64845	2.33962	1.54236	1.51016	1.60021	1.38863	1.65571	1.85677	2.30805	2.55505	1.00697	1.56319	1.56766	1.62488	1.24527	0.755479	1.67535	2.90082	1.20462	1.50054	2.18396	1.6757	0.515775	1.15225	1.07023	1.07907	0.809864	0.983346	-2.03103	-0.699132	-1.56816	-4.58337	-4.06269	-3.5188
SERPINH1	2	121668912	121682671	-	7.56433	7.00903	7.19391	6.19499	7.60584	7.41288	7.33861	7.12738	7.25025	7.51475	7.21338	7.42981	6.9472	7.55932	6.54968	7.11275	6.93818	8.06934	7.77707	7.47686	8.14785	6.49782	7.6935	7.74899	6.73993	7.45172	6.59626	7.23367	8.34238	6.68246	7.25065	7.75223	6.49174	7.09523	7.03116	6.65844	6.86042	6.45372	6.40385	5.93763	6.01053	4.20662	4.86095	5.32053	5.25928
CLTCL1	1	11520866	11605353	+	3.09092	3.1198	3.09542	1.42758	3.20533	3.42672	3.01715	2.65073	3.24854	2.9765	3.93614	2.69907	2.8237	4.08445	3.42769	3.24176	1.99958	3.27042	3.5167	4.36213	3.52137	3.83352	3.87061	3.43273	4.10466	3.78896	3.34794	3.56572	4.12321	3.61179	4.45806	4.13704	3.74996	3.7314	3.65193	3.62233	3.87348	2.49169	3.11616	2.80186	1.00541	-0.568164	-1.84641	-1.10333	-2.93383
HMGN2	2	60943541	60948001	+	7.40324	7.23792	7.16198	7.2679	7.89029	7.44105	7.12923	7.12126	7.66369	7.87108	7.87597	7.85232	6.83504	6.63497	7.02984	6.93792	6.71971	8.09034	6.91162	6.98987	8.1153	6.09311	6.94689	6.53509	6.70304	6.45172	6.782	6.0542	6.60587	6.16487	6.68542	6.58121	6.72501	5.99385	6.34665	6.1299	6.56154	6.19213	6.3668	5.92897	4.91558	4.93963	4.50232	5.17146	4.70279
LOC118832575	X	24465793	24520278	+	5.0724	2.2718	3.03946	5.04748	5.21736	5.2736	5.38204	0.507775	5.59477	4.74702	6.24354	4.56901	2.53345	5.82576	6.22965	6.13315	5.4668	-0.0223593	5.54383	6.06738	1.90192	6.40143	4.89947	4.70282	6.65624	6.22149	5.81212	6.33739	2.95971	5.70619	5.90264	5.8255	1.84788	6.58602	6.14416	5.93893	6.13163	5.10448	5.71825	5.067	2.50018	-3.72017	-4.58337	-4.06269	-4.5188
EFEMP2	6	275809290	275819908	-	5.22104	5.43484	4.96632	4.00545	5.43019	5.29297	4.22221	5.76202	5.02047	5.73453	5.47317	4.82978	5.24211	5.75392	5.09215	5.13003	5.01878	5.45013	6.10773	6.22691	6.15352	5.25727	6.25807	5.46075	5.63611	5.24942	5.47829	5.47261	7.18004	5.47872	6.31341	5.74956	6.8428	5.47861	5.74119	5.03819	5.15231	5.52182	4.65819	4.82695	4.3404	2.4542	2.61302	3.39309	3.05863
CSPG5	9	112400132	112415859	+	1.68566	1.92388	1.74178	2.34012	2.15618	1.98471	1.87593	2.70417	2.07521	1.82764	2.10502	2.54153	0.915127	0.580831	0.418233	-0.0894487	0.999584	2.24068	1.11981	0.723087	1.40715	-0.823105	1.14815	3.37502	1.69097	1.10554	0.0774069	0.405258	-0.0991842	-0.733983	0.737583	1.05106	1.48015	0.423328	0.0635899	1.99006	2.19454	0.312364	1.66142	0.13889	-0.699132	-2.56816	-4.58337	-4.06269	-4.5188
CCN4	1	102375165	102443514	-	2.25757	1.31245	1.4545	0.510043	1.87301	2.21099	3.02178	2.4774	2.23487	2.13697	3.60159	1.30052	0.474554	1.88749	2.90501	3.02782	2.76714	3.04803	3.1902	2.97101	0.755077	1.2549	1.9417	4.18657	0.669279	3.18869	1.70968	1.84136	3.17383	-0.14902	1.78065	-0.322395	0.570348	1.55503	0.913843	0.108703	-0.505897	1.97979	1.00381	-3.18304	-3.13209	-3.72017	-4.58337	-4.06269	-4.6708
TRIM63	2	60474992	60490761	-	2.64613	2.88399	3.23007	2.34012	4.00577	2.68306	2.12008	3.59524	3.09805	3.04554	2.52842	3.52759	2.26215	1.00533	2.32005	1.89887	2.27969	3.43707	1.79788	-1.27691	0.878459	0.466402	0.82622	2.8047	0.268741	1.2229	0.455919	-0.222774	1.77528	-0.997017	-0.219348	-0.389509	-0.0146147	-1.34221	-1.04176	-0.554262	-0.805457	-1.19014	-0.622375	-1.03103	-1.20609	-3.72017	-4.58337	-4.06269	-4.6708
OLFM2	1	78152208	78159490	+	0.724134	1.18691	1.24428	0.86368	1.22589	1.5422	1.40881	1.09274	1.13533	1.73034	1.26372	-0.158908	1.31106	1.19088	1.41823	1.49551	0.251122	1.90364	1.38284	1.97101	1.66197	1.36452	1.63357	1.84777	1.37977	1.41273	2.35539	0.841357	-1.68415	0.85098	1.33704	0.918614	1.08054	0.630486	-0.0637893	-0.232334	-0.0464653	0.0322561	-0.338583	-2.03103	-0.699132	-1.9832	-3.43137	-3.91069	-3.5188
MMP16	1	161394389	161603174	+	0.935638	2.4463	1.2723	2.90997	1.1704	0.957234	1.86566	2.6777	1.04419	1.552	0.848681	0.300524	0.810157	1.42037	1.51016	1.1061	0.251122	2.24068	1.46084	1.86604	1.60593	0.70741	-0.0583029	3.54167	-0.20519	1.37265	0.147796	-0.87485	2.48578	-0.14902	0.448076	-0.322395	-1.88908	-0.757244	-0.876704	-0.438785	-1.92093	-0.315667	-1.23905	-2.03103	-1.54713	-3.72017	-3.43137	-4.06269	-4.6708
EVC2	6	202013638	202207824	-	3.20413	2.2718	2.36627	3.38451	3.80175	3.5422	3.54373	3.38224	3.52625	3.48399	4.19446	3.10788	3.05952	3.94761	4.70364	3.93935	4.34873	2.11514	3.72071	4.87959	4.22152	4.21642	3.64214	4.37502	4.32185	3.98112	3.93539	3.76901	3.80771	3.17291	3.45474	3.59321	3.76913	3.66117	3.96777	4.4192	3.82053	3.54683	3.66463	3.47676	3.25334	1.0168	0.47552	0.176776	0.65113
SMO	5	118901929	118918251	-	4.03845	4.30743	4.13791	3.3954	4.40185	4.56968	3.88104	3.3322	3.87377	3.80392	5.01861	3.28404	4.1697	4.50032	4.49673	4.09335	3.5439	3.67808	4.68052	5.14935	4.13755	4.38201	4.98272	4.70282	4.71235	4.65961	4.76391	4.31215	4.61963	4.28838	5.08551	4.73584	4.96058	4.33305	4.54775	4.54026	4.48279	3.93226	4.04882	3.72385	3.12718	2.71724	1.52283	1.9962	1.71002
LOC118833095	X_JAANDE010000011v1_random	8071271	8088048	-	5.90457	4.10252	4.86418	5.61158	6.2932	5.95376	5.38653	3.29785	5.85825	6.40867	5.98101	6.29436	3.92773	6.15388	5.77208	6.02379	5.42425	5.77983	6.14661	5.53259	6.15168	5.75851	5.51505	4.94021	5.71102	6.1529	5.45418	5.73986	4.54467	5.34994	5.33162	5.52992	4.2402	5.79145	5.35886	5.76917	5.58554	4.1791	5.27823	4.92897	3.08126	2.4542	1.99489	1.33724	1.58973
KLHL23	2	223326673	223341427	+	2.5423	0.390448	0.571857	2.38451	2.33086	2.13944	2.92126	-1.49223	2.56502	2.28136	3.19183	1.97038	-0.394201	2.0194	2.05295	2.12628	1.38863	0.825638	0.797879	2.49568	2.21451	1.4664	-0.436815	1.08223	1.94681	2.24527	1.9254	1.99022	-0.0991842	1.00298	0.863114	1.77276	-0.773607	1.62588	1.18997	1.83806	1.68393	1.80986	1.3298	1.4284	0.100569	-0.246236	-4.43137	-4.06269	-2.93383
GPRC5C	4	200506985	200527809	-	6.77999	6.37254	5.9534	5.48222	6.01761	6.19637	6.12923	5.72694	5.91509	6.01488	5.32381	5.50287	5.03206	4.58083	6.20854	5.25556	4.12297	7.46468	5.63918	5.38368	7.37477	4.84617	5.83558	5.58685	5.96696	4.83761	5.36096	5.22469	4.58264	5.15679	5.72661	4.89413	5.70462	4.92645	4.86513	5.56641	5.56154	4.17327	3.75493	4.45278	3.07346	2.69862	1.15359	1.2186	1.15363
HCAR1	1	37046459	37047487	-	2.58473	3.28207	1.89379	2.56894	3.6324	3.46625	2.55656	2.56667	3.33441	2.45382	3.94554	2.23341	3.23705	3.15308	3.28405	2.40757	4.00815	-1.34429	3.36266	2.54752	-0.351838	2.77515	2.04861	0.567661	1.60216	2.65753	1.9254	2.48772	2.83942	1.76852	1.92201	1.17237	1.52595	1.28423	0.913843	-0.051762	0.985956	1.5103	0.377625	0.875856	-0.168617	-0.983202	-4.58337	-4.06269	-4.6708
LRRC17	5	151090096	151157929	-	3.04606	1.63437	2.44222	3.66205	3.8199	2.88615	3.40526	0.730167	3.58132	3.74702	3.5614	3.48495	1.74045	3.71661	4.06815	3.29175	3.83609	1.24068	2.88534	3.97733	1.26965	3.21642	3.09924	2.34527	3.61357	3.19444	2.4279	3.46754	2.63778	2.98484	1.92201	2.18396	1.65524	2.71308	2.60733	1.99006	1.64385	3.31236	1.62225	1.87586	1.67526	-3.56816	-1.43137	-2.91069	-1.34887
NINJ1	9	140086979	140137889	-	6.60935	6.56037	6.49221	6.21202	6.53621	6.70697	6.07344	5.87701	6.48496	6.25536	6.70482	6.01602	6.18027	6.47437	6.39912	6.3615	6.69738	6.42058	6.60093	6.80257	7.34031	6.41636	6.90659	5.53509	6.27414	6.47734	7.13594	6.73354	6.77528	6.72271	7.05732	6.73141	7.36161	6.6028	6.74614	6.52877	6.70964	6.66992	5.88335	6.80186	6.96462	4.92769	4.65344	4.4987	5.16595
RNASEH2A	1	75940340	75949609	-	5.23443	6.79088	5.87107	3.96947	6.19755	5.47838	4.88993	6.79626	6.39637	6.56029	5.68251	6.92856	5.4232	4.34133	4.50346	5.05964	5.1676	7.83064	5.76366	3.73804	6.10885	3.11549	4.59881	5.00823	3.69635	4.42747	3.21491	3.56572	6.27005	3.3953	3.54494	4.44459	4.78334	3.37889	4.31365	3.88868	3.38892	4.21359	4.06108	3.87586	2.81277	1.23919	-0.846408	-0.451255	0.388095
WRAP73	2	28239894	28281833	+	3.59515	3.34219	2.88474	3.59751	3.89458	3.96415	3.52428	3.20821	3.87818	3.79593	3.67499	3.68658	2.43979	3.34413	3.39431	3.47992	2.99958	4.01326	3.55277	3.56439	3.85461	3.13625	3.28565	3.82639	3.45143	3.24527	3.25532	3.21261	4.24659	3.23564	3.65897	3.14299	3.39632	3.11886	3.45687	3.17366	3.51091	3.48229	3.71825	3.30882	2.6228	1.89127	1.73855	2.1554	1.63095
CDCA7L	5	14470466	14500366	-	2.96806	2.93694	2.82925	2.17301	4.09043	3.63183	3.63423	3.70417	3.89566	3.90399	4.41572	4.42605	2.90879	2.04715	3.26306	2.95635	3.05848	3.32814	3.73648	3.41425	3.57343	2.72122	3.16012	3.08223	3.09249	3.33143	2.62584	2.77723	3.60126	1.81034	2.44808	2.99296	1.75477	3.11394	2.57562	2.88314	2.82502	2.00626	3.1624	2.21689	0.633443	-1.56816	-0.730931	-0.103332	-1.19687
C1QTNF6	5	295628692	295635171	-	2.85125	2.14252	2.35322	-1.65988	1.90736	2.25679	2.07623	1.56667	0.842552	0.947932	2.75913	0.16302	2.1697	1.87206	2.7172	2.13626	-1.07081	-2.34429	0.534844	3.83856	2.69591	1.49882	2.71699	-2.3917	2.60216	1.82281	1.82157	1.96165	-1.68415	1.38149	3.60008	2.99953	2.30731	1.16876	2.21762	1.5887	1.4941	1.83961	1.3298	0.290893	0.24642	-3.72017	-4.58337	-3.91069	-4.6708
IFT140	9	75663986	75839108	-	2.23109	2.07326	2.14171	2.1981	2.33086	2.30119	2.0125	1.50777	2.17884	2.11143	2.34172	2.33295	0.989127	1.3329	1.78501	1.65679	0.65166	3.04803	2.16711	2.20421	3.36135	1.13625	0.82622	2.51519	1.94681	1.28899	0.884762	1.01823	1.12321	1.14049	1.01512	0.832884	0.811356	1.11065	0.92507	1.41536	0.400994	0.868757	0.10199	0.13889	-0.0964675	-1.56816	-1.43137	-2.32572	-1.5188
CRYBA4	1	19103219	19109525	-	2.0308	4.03734	3.15682	3.41693	3.69765	3.99826	2.52428	4.73659	3.36611	5.27274	4.2205	1.36465	3.04224	4.49781	2.35021	2.13626	5.00601	-2.49629	5.6927	-0.69195	-5.20428	4.73829	5.01275	4.87925	4.75674	2.58045	4.11303	2.99022	6.64677	3.15679	4.67047	6.17455	4.00977	2.98152	1.96369	1.07023	2.38892	2.59994	3.20279	4.32652	-0.0277547	-1.9832	-4.58337	-4.06269	-4.6708
ROBO1	4	420347300	420543717	+	5.26737	3.33235	3.9338	4.77057	4.67539	5.01168	5.29193	2.20821	4.9215	4.48399	5.48611	3.86346	3.47884	5.94577	5.4206	5.63671	4.48378	2.74318	4.8924	5.6179	4.12763	5.84617	3.9555	5.41136	6.02042	5.88913	4.07741	5.63972	4.04377	4.6526	4.56355	4.80689	1.84788	5.04193	5.27688	4.56813	4.49692	3.13179	3.29701	2.05643	1.42862	1.28982	-0.0390534	0.259238	-0.126478
TGIF2	3	102599330	102627156	+	1.93564	1.53484	1.61625	1.95483	2.58544	2.27916	1.70216	0.623252	2.41544	1.9765	2.40668	2.39568	1.05952	2.16579	2.47409	2.02244	1.81672	2.70011	2.30038	3.39551	3.08727	2.23579	2.32872	2.56766	2.91029	1.96437	2.56283	1.63972	2.56378	2.32491	2.52608	2.02553	2.51464	2.21238	1.86804	2.872	2.5385	1.58245	1.72443	1.87586	1.3404	-0.246236	-1.26145	-1.32572	-1.05936
UGGT2	4	366969060	367225207	-	3.04606	2.77188	2.34004	4.07483	3.5036	2.99826	3.35843	2.8297	3.73494	3.64393	3.44694	4.03092	2.1046	3.51778	3.65412	3.58935	2.74682	4.43707	3.40274	3.76748	4.56243	3.60688	2.59881	3.73759	3.75931	3.35733	3.37019	3.13797	3.56378	2.94784	2.94112	3.23498	1.59204	3.16241	0.936211	3.2954	3.79331	2.88311	3.18049	2.58368	2.52897	0.431836	0.0280608	-1.10333	-0.34887
TONSL	1	82403624	82437152	-	4.77999	4.8043	4.34335	4.04748	4.18797	4.62748	4.37662	4.54486	4.35035	4.35392	4.09379	2.86346	3.68215	3.45703	3.61739	3.64635	2.11506	4.03075	2.0709	3.38605	5.3979	2.74844	2.58111	2.00823	3.43867	3.2836	1.58837	2.76074	1.77528	2.14049	3.10258	3.01907	2.90966	2.86139	2.93343	2.51899	2.77951	2.33343	3.29701	1.36128	0.428624	-0.108732	-1.26145	-1.91069	-1.19687
STMN1	2	60310576	60316648	-	4.5206	4.97224	5.10324	5.76848	5.95843	4.59219	4.93605	5.04693	6.08858	6.16671	5.49681	6.69128	4.8237	3.42566	4.79419	4.74099	4.73655	7.28142	5.28973	4.40491	6.44408	3.27376	4.74508	4.31489	3.74383	3.65335	4.09977	3.38388	5.33822	3.52654	4.404	3.85117	4.49462	2.95975	3.45494	3.97972	3.84725	3.68433	3.68061	2.80186	2.51176	0.239191	-0.730931	-1.10333	-0.126478
MBD3	1	56977492	57006223	-	5.21092	4.88735	4.99182	4.653	5.15975	5.45647	5.12224	4.38224	5.18062	5.19586	5.52425	4.44101	4.22944	4.86233	5.12741	4.93792	4.58455	5.59235	4.9678	5.62998	5.8755	4.20173	4.81111	4.88959	4.52273	4.57384	5.57885	4.51747	3.95971	4.25091	4.98781	4.68374	4.43884	4.4561	4.14866	4.37253	4.56557	3.92534	4.20721	4.23575	3.55721	2.87478	3.05245	2.78975	2.81212
GLB1L	4	280984192	280990658	+	3.57424	4.38569	3.42984	3.17301	4.13097	3.80369	3.13298	3.96721	3.94269	3.74702	4.03924	3.26736	3.67843	3.94393	3.66216	4.14371	3.0667	3.24068	4.41259	4.03899	3.3486	3.77515	4.00944	3.88959	4.20609	3.41766	3.4834	3.58458	4.94521	3.73634	4.57277	3.90467	5.30895	4.51764	4.12451	3.84377	4.39497	3.51952	3.57858	3.21689	3.06168	2.04655	1.83542	1.44687	2.09591
LRRC18	8	73338593	73342024	-	0.283561	1.22998	0.65932	0.340118	0.855525	1.01168	0.823843	-1.07719	1.60809	0.947932	-0.321244	1.08902	0.367639	1.61831	0.785015	1.47992	1.41462	-2.49629	1.30038	0.530442	-3.05228	1.05136	1.88511	0.0822337	2.29731	1.37265	-0.437166	1.96165	1.48578	0.928982	0.500544	0.262568	0.811356	0.795297	-0.108877	1.35263	1.47138	-3.7751	0.941525	0.553928	-1.20609	-3.72017	-4.43137	-4.06269	-4.6708
CENPS	2	18723173	18735876	-	4.65612	4.76091	4.52605	4.10167	5.10715	4.29022	4.40881	4.3322	5.1518	5.14643	4.56953	5.021	3.65588	2.77585	3.72873	3.71458	3.32151	6.57458	4.03309	3.16049	5.8917	2.39929	3.30735	4.08223	2.68017	3.07465	2.32533	2.79353	3.60126	2.72545	2.4876	3.11904	3.30074	2.17507	3.28235	2.94824	2.98596	3.00626	3.22038	2.39523	1.96383	0.431836	0.42661	0.481631	1.26256
SLC43A3	6	268258686	268278966	+	1.3831	1.39045	0.616251	0.662046	0.0215351	2.74865	0.408805	-0.0771878	1.47482	1.51353	1.92668	0.426055	0.21152	1.19088	1.6781	0.910551	0.192229	-2.49629	0.212916	1.99611	-1.14539	2.92583	1.41118	-2.3917	2.19474	1.89533	2.26327	1.87238	-1.68415	0.488409	2.32255	0.575726	1.91827	0.979722	1.94175	-0.9693	2.01766	1.65117	0.898457	2.36128	1.97225	-3.72017	-4.58337	-4.06269	-4.6708
EVC	6	202212095	202354630	+	3.23109	0.949876	3.76661	3.41693	2.96558	3.70801	3.67007	2.56667	3.21411	3.46395	3.79423	3.79529	2.8237	3.70359	3.92519	2.58571	4.15416	2.04803	2.9678	4.77837	3.95054	3.69347	2.6163	2.96976	3.02576	3.95082	3.16487	1.63972	3.60126	1.63525	3.06823	2.17237	2.82973	2.22461	2.57918	3.4382	2.35208	1.61722	1.93088	1.36128	1.83138	-0.760809	-0.0390534	-0.325724	-0.34887
LRP4	6	258463162	258511406	-	4.97605	3.77188	4.03129	3.41693	4.80631	5.25679	4.75875	1.56667	4.35351	3.76351	5.19708	3.74798	3.80675	6.01062	6.16819	5.60381	3.45902	3.29957	4.53484	6.08357	4.34647	5.42903	5.32607	2.40416	5.68828	5.41025	5.4119	5.49521	2.22274	5.36053	5.9002	5.2308	4.14801	5.20739	5.03732	5.1872	4.96375	3.88311	3.91205	2.75032	2.70585	1.89127	-2.84641	-1.58876	-0.611905
MFSD13A	8	112096386	112105799	-	3.19045	3.5434	3.35322	1.73244	3.79718	3.71623	2.97478	3.3322	3.43949	3.5802	3.68251	2.81837	3.09346	3.3159	3.11282	2.89887	2.73655	3.01326	3.60523	3.40491	3.06666	2.76186	3.00944	3.31489	2.59067	2.63229	3.0316	2.88765	4.09721	2.85098	3.32981	3.20686	3.53718	2.71524	2.87963	2.46069	2.77023	2.5103	2.45398	2.39523	2.36616	1.23919	1.34999	0.996204	0.940637
LOC118833261	X_JAANDE010000155v1_random	520258	597354	-	2.76161	3.77915	3.56054	3.09501	4.81312	3.7244	3.14152	3.46197	4.58132	3.77981	3.75913	4.71761	2.11566	3.15308	4.01893	3.89887	2.57305	2.46307	4.3422	4.39079	3.31404	3.37329	3.18377	4.20325	4.0172	3.69458	4.02694	3.32902	3.01629	2.68105	3.40055	2.3267	2.74512	3.00298	1.82073	3.21833	3.53302	2.00626	2.7907	0.968965	1.90353	1.0168	0.323517	1.58117	1.15363
SIGIRR	6	284667162	284676595	+	2.25757	2.61825	2.37921	0.86368	2.64772	3.16369	2.1287	2.4774	2.55405	2.18672	2.86858	1.97038	2.62913	2.90276	3.54534	2.52621	2.36215	1.11514	2.53484	3.10391	3.38651	2.21642	2.87061	1.34527	3.08432	2.67411	2.82157	2.22469	3.83942	2.38149	3.54494	2.42763	4.00977	2.25771	2.31472	1.81497	2.28852	2.13179	0.941525	2.17842	2.09288	-0.983202	-0.846408	0.0893132	-0.270868
SPARC	3	61180329	61255379	-	9.92019	10.302	9.7485	9.82758	9.86818	9.39218	9.34018	10.8663	9.57794	9.70335	9.80589	9.78196	9.54051	10.3151	9.63198	9.90955	8.96633	10.4838	9.65793	10.3088	10.331	9.99902	10.4045	12.2182	9.85701	9.94736	9.8883	10.2649	11.9476	10.5699	10.7514	10.7926	10.713	9.95069	10.7649	9.06045	9.22149	10.3878	9.48257	9.08173	9.20592	7.77613	7.17781	7.76923	7.90379
EPHB2	2	56516016	56711532	+	1.17665	1.22998	0.929409	0.799549	0.707427	1.21099	0.0939319	0.829703	0.0441863	0.391539	0.341721	-2.15891	-0.458332	0.0333432	-0.370263	1.44821	-1.80777	-0.0223593	1.02027	0.723087	1.67564	-0.29259	-0.299311	1.21974	1.83434	0.222901	-2.65956	-1.09724	1.12321	0.381494	0.0151169	0.0761549	0.280841	-2.07917	-1.22818	-1.33187	-0.11358	-2.7751	-1.97601	-3.18304	-2.64666	-3.72017	-4.58337	-4.06269	-4.6708
FADS1	6	271720238	271736183	-	7.34657	7.94423	7.66989	5.90236	7.53483	7.87656	6.80381	8.01491	6.76439	7.0337	7.96589	7.4475	7.29291	6.19941	7.4212	7.11307	5.76588	4.75374	7.41749	6.47909	5.03916	6.60781	6.61955	7.13099	6.52197	6.5672	6.08191	6.25737	7.31303	5.80518	6.47619	6.80501	5.10715	5.94065	6.12725	6.87549	6.0753	6.54683	5.73288	4.64139	4.28069	6.12358	2.54591	4.04351	4.79409
CASS4	3	192081749	192141109	-	2.0308	-0.0501243	-1.84318	1.24701	1.49797	2.74865	2.70792	1.17074	1.37861	2.30408	2.60949	-0.351553	0.474554	1.42037	2.99685	1.97872	2.30771	0.825638	2.7675	1.83856	4.24234	1.70741	0.885114	2.88959	2.16404	2.63229	2.04088	1.80965	2.01629	0.488409	2.8731	4.10387	-0.889084	2.53308	1.65531	2.93759	1.04869	-0.074659	2.28869	-0.709107	0.654505	-3.56816	-4.58337	-4.06269	-2.19687
VIL1	4	281713069	281738749	-	0.563669	-0.687554	-1.62079	-1.65988	-0.254099	1.25679	1.11142	-0.75526	-0.0870582	1.21097	-1.90621	-3.15891	-0.332801	1.31018	0.0771958	0.711243	0.307706	-1.34429	-0.465156	-0.402444	-1.35184	-0.185675	-0.588818	-2.23969	0.209847	0.310364	-1.24452	-1.09724	1.12321	0.140486	-0.84738	-0.258264	-1.66669	-0.47431	-0.531568	-0.679793	-0.335972	-0.190136	-0.75362	-0.0310348	-1.99459	-3.72017	-4.58337	-4.06269	-4.6708
PTCHD4	7	234625879	234969015	+	-0.0643622	3.48237	0.0954192	2.89471	2.09789	1.84176	1.4643	3.53752	1.40327	2.43336	1.78029	0.747983	2.08224	0.420366	1.10104	2.26924	2.38863	-2.49629	2.11981	0.661686	-1.05228	2.29237	1.24126	5.40416	2.14845	1.99109	0.842942	2.56572	3.56378	1.07337	1.42111	2.88351	1.35884	1.11065	1.63494	-0.051762	0.985956	1.54683	2.00381	1.29089	-1.75358	-3.72017	-3.43137	-4.06269	-4.6708
TCF19	7	266880052	266884412	+	3.04606	3.77188	3.05567	1.42758	2.94092	3.16369	2.66712	3.7683	2.98006	3.29276	3.42918	2.72374	2.84379	1.61831	1.78501	2.13626	1.36215	3.70011	2.02027	1.62998	3.43154	0.70741	1.88511	0.567661	1.32532	2.18869	-1.43717	1.31779	2.63778	-0.318945	0.822472	1.86203	2.2402	1.16241	1.75933	1.61566	2.01766	0.394826	1.60895	-2.03103	-0.0964675	-3.56816	-4.43137	-3.91069	-4.6708
COL13A1	8	32746157	32952392	+	1.5206	1.04941	1.06371	0.732435	1.08294	0.900651	0.886127	0.829703	0.649907	1.79593	0.794233	1.08902	0.989127	1.59969	0.629737	1.08564	-0.222809	2.94111	0.797879	1.94548	2.20511	0.328898	1.37054	2.8047	2.14845	0.746463	1.63812	1.22469	2.40332	0.140486	0.55117	0.741736	0.811356	-1.07917	-0.108877	1.07023	0.400994	0.546829	-0.502081	0.13889	-0.454019	-3.56816	-4.58337	-4.06269	-4.6708
TMC6	4	221629001	221669017	+	4.24439	4.09672	4.19391	3.89471	4.37756	4.02498	3.75875	4.42266	3.95942	4.45889	4.37224	3.44101	3.04802	1.50283	3.08319	2.82054	1.538	4.81558	1.46084	2.18252	4.98252	1.62168	1.41118	2.15262	1.64725	0.895327	2.07741	1.63972	1.77528	1.07337	2.58801	1.10082	2.01781	1.4339	2.29322	1.79151	1.86914	1.47283	1.37762	1.55393	0.378871	-1.24624	-4.58337	-2.32572	-2.93383
NCAM1	2	132352626	132463773	-	1.79813	3.03734	1.59423	2.71516	1.1704	3.21099	2.58187	1.62325	1.62915	1.69639	3.03043	-0.83698	2.02475	1.80864	2.79966	2.51094	2.45276	2.82564	1.46084	2.51316	4.30747	2.4664	1.24126	2.15262	2.0172	2.24527	1.77785	1.31779	1.48578	1.89051	1.01512	1.3881	0.811356	1.13677	0.936211	0.718756	1.01766	1.1791	0.920152	-2.03103	0.24642	-3.72017	-4.58337	-1.91069	-3.5188
DBN1	3	96355567	96379081	+	3.79813	3.28207	3.49072	1.83197	4.02935	3.77249	3.17101	3.3322	3.12795	3.69639	3.69371	3.05055	3.39512	4.03681	2.99048	3.21845	2.32151	4.38363	4.13178	3.99611	5.077	3.26436	3.7411	3.04571	3.12473	3.83023	2.96493	3.18816	3.44514	2.94784	3.37969	3.11299	3.50895	3.22917	2.66204	2.80329	2.54939	2.70063	2.50511	1.29089	1.98061	0.679763	0.153592	2.06659	0.940637
RTN1	8	214658828	215017261	-	2.64613	0.601952	0.571857	2.6069	3.09789	1.81138	2.91131	1.87701	2.81525	3.3153	3.77327	2.77183	1.1697	-3.08213	1.56262	0.278283	0.514157	0.825638	-2.93909	0.045015	3.82117	1.76186	1.37054	-1.23969	0.268741	-0.607174	2.88476	1.90276	-0.684147	-0.511591	-0.219348	0.973061	0.985385	0.728183	0.979932	-0.554262	0.920368	1.1791	0.345916	-3.18304	-3.45402	-3.72017	-4.58337	-3.91069	-4.6708
PTPN5	6	220094762	220212830	+	0.283561	0.786377	0.70114	-0.659882	0.305328	0.578723	-0.0541668	-1.07719	-0.309451	-0.525999	0.553225	-2.15891	-0.110408	0.618306	0.755268	0.479917	-1.80777	0.655713	-0.465156	1.56439	1.11765	-0.99303	0.241257	2.51519	0.379772	-0.0222111	-0.337631	1.17578	-1.68415	-0.318945	1.57583	1.4661	1.69588	1.50077	2.80563	1.74342	1.76089	0.748463	0.526488	-0.446072	-3.45402	-3.72017	-4.58337	-4.06269	-4.6708
PLCH2	2	30477328	30780506	-	0.283561	1.0005	0.478748	0.147473	0.0215351	-0.158243	-0.0936951	1.17074	-0.309451	-0.373996	0.263718	0.0110173	0.696947	1.88749	0.257768	0.76371	-1.22281	0.463068	0.534844	-0.402444	0.157175	1.59193	0.411182	2.6672	2.10062	1.31036	-1.24452	1.90276	1.77528	1.20462	2.01512	1.74174	1.59204	1.74949	1.82073	1.81497	1.81603	-0.074659	1.48342	-1.03103	-0.869057	-3.72017	-4.58337	-2.32572	-4.5188
MCM10	5	167059459	167096670	-	3.37102	2.20861	2.0148	2.12148	2.83782	2.68306	3.55656	0.730167	2.87818	2.90399	3.58565	2.16302	0.330164	1.39899	2.58816	2.75725	0.855194	2.4106	-1.20212	1.38605	4.44757	0.814325	0.32872	1.21974	0.579081	1.56275	0.147796	0.0182345	-0.684147	0.266017	0.500544	1.50358	-1.01461	0.666782	1.01187	1.38434	1.01766	1.77949	1.12085	0.553928	-0.75358	-3.72017	-4.43137	-4.06269	-4.6708
CA4	4	166518091	166532820	+	4.89827	3.33235	2.52605	4.56412	4.83782	3.9915	4.59281	1.78079	5.2001	4.88528	3.24354	4.93385	3.00705	4.20327	3.82494	4.06749	4.99744	-2.49629	3.78277	2.54752	-2.73035	2.09443	4.47008	2.61829	3.05951	4.01732	1.37019	3.47767	1.90082	2.63525	0.822472	1.34746	1.14066	-1.04942	0.979932	-1.8173	0.137959	-1.19014	-1.68651	-0.22368	-5.45402	-3.72017	-4.58337	-4.06269	-4.6708
LOC118852573	6	80715054	80750243	-	16.0035	14.1968	14.6327	14.2825	15.2424	15.7385	15.342	12.9078	15.2505	14.894	15.0534	14.3092	14.1085	15.2206	15.1749	15.3712	15.3678	-0.344287	14.8552	14.6158	-1.05228	15.5576	15.1079	12.8474	15.0886	15.7035	14.3782	15.5796	13.7777	15.1104	14.1986	14.1606	13.8578	14.421	13.6728	13.702	13.9251	14.147	13.5303	14.0025	10.991	4.62166	3.66139	3.50717	3.70521
VILL	9	203741017	203767565	-	3.23109	5.09089	4.39204	1.95483	4.21907	4.27916	2.9063	5.53752	3.25533	3.95513	2.11616	3.98064	3.39058	3.71661	3.53225	2.12628	1.46525	2.785	2.63918	3.10391	2.83037	1.17689	2.92776	3.78267	2.61357	2.04308	1.88476	0.405258	3.48578	1.38149	2.03304	0.803136	1.50323	-0.342206	0.389576	1.21833	1.37675	-0.190136	-0.622375	-2.03103	-1.20609	-2.56816	-2.84641	-2.32572	-4.6708
GALE	2	57615290	57620871	-	6.01342	6.57923	5.67252	4.24098	6.35284	6.56627	5.76567	6.30867	6.36376	6.49143	5.63101	6.03585	6.25216	6.07521	4.81776	5.33573	5.71186	3.46307	5.43692	4.71555	3.8636	4.31985	5.5944	5.28387	5.15236	5.37138	4.12617	4.65318	5.53502	4.65833	4.6676	5.64863	5.38082	4.3741	4.39867	5.4718	5.34741	4.89379	5.16808	4.47676	3.59855	2.92369	2.10779	4.03183	2.56867
TNNT3	6	282714669	282737939	-	4.21767	4.16489	4.6908	2.27086	5.28914	2.95723	3.33257	5.51153	4.05201	4.65722	4.26121	4.49214	4.23958	3.75076	3.46493	3.6706	3.2726	-2.49629	5.0267	2.79634	-5.20428	3.12591	3.78815	4.06409	3.31139	3.25632	2.67434	2.76074	6.25249	3.51394	3.73211	3.71802	4.84563	3.31315	3.13543	3.57502	3.2423	2.08288	3.16695	3.05643	1.08514	-1.56816	-4.58337	-4.06269	-4.6708
SLC30A2	2	60448950	60468221	-	4.71461	4.50446	5.81265	3.90997	6.02545	5.60552	4.56134	4.24474	5.55267	5.09849	6.22694	5.12649	4.76172	4.65708	5.89737	5.09463	4.68941	-2.49629	5.72862	4.03294	-2.46732	4.6143	4.32872	4.56766	4.85611	4.24249	4.02694	3.63972	4.58264	4.17291	3.65897	4.08545	5.11654	2.96886	4.14146	3.78559	3.31428	3.62578	3.62555	3.07749	3.36296	-3.72017	-2.84641	-4.06269	-4.6708
COL1A2	5	234443	266721	+	6.42895	6.822	7.345	6.77995	5.88814	6.64804	6.42725	6.94657	6.10559	6.14328	5.86032	6.31683	6.73687	6.82175	7.14185	6.45371	4.50511	8.04158	7.1525	8.45384	7.16901	6.23699	7.47068	8.40506	7.33612	6.90765	7.3201	6.16015	7.11998	6.61622	6.94585	6.75636	6.92683	6.41335	6.49387	6.33651	6.56891	4.34902	5.29181	3.81446	4.4148	3.67976	2.65609	3.06659	3.86922
LOC118840282	2	88695862	88721761	-	1.60549	1.84296	2.18657	0.588045	2.19841	1.71623	1.5308	1.62325	1.82441	2.23481	1.15988	1.01102	1.08224	-0.143535	0.629737	0.956355	0.514157	3.5626	0.797879	0.138124	2.39067	-0.823105	0.82622	0.930231	-0.375115	0.392826	-0.244521	0.224685	0.900816	-0.318945	0.0855063	-0.0813864	0.0495157	-0.454681	0.0635899	-0.139225	-0.335972	-0.190136	0.497919	0.290893	-1.0617	-2.56816	-2.43137	-3.91069	-1.93383
LOC118832742	X	603955	605704	+	3.82493	5.26664	4.29296	2.27086	4.23607	3.75664	3.40526	5.78079	4.00444	4.6528	3.85866	4.80109	3.8799	2.03334	2.47409	2.71791	2.0667	5.71099	2.9678	1.78198	4.54949	0.761857	1.73311	1.76031	1.11674	1.20018	0.61346	1.31779	3.01629	1.20462	1.67047	2.24054	3.30074	1.12377	1.6952	1.44574	1.77951	1.13179	1.76095	0.669405	0.867909	-0.983202	-2.43137	-1.58876	-0.818355
MCM3	7	229044496	229081610	+	6.70863	7.40638	6.52241	5.53487	7.08996	7.01252	6.40482	7.56667	6.50433	6.86441	6.33816	6.58424	6.26835	4.98575	5.29184	5.75887	3.96041	7.96291	5.06467	4.49127	7.59967	4.16179	4.96236	5.38236	5.03215	5.12377	2.95515	4.36764	4.69089	3.8	4.3189	4.8255	5.15166	4.36584	4.85269	4.50823	4.75855	4.67611	5.12436	3.36128	2.14589	1.33873	1.87241	1.08931	0.766607
DNMT3A	3	208459156	208580057	-	5.40398	5.68749	4.87335	4.83597	5.11268	5.46137	5.22923	5.48887	4.75903	4.92246	4.95177	4.60264	4.47455	4.87206	5.04221	4.77174	4.03353	5.10692	4.5167	5.39315	5.66625	4.73489	4.62927	5.19493	5.58923	4.54708	4.96493	4.92513	4.29313	4.88073	5.00607	5.08081	4.54832	4.89524	4.70093	5.15079	5.2152	4.10142	4.12786	3.80186	3.52612	3.60176	2.96951	2.73317	3.12506
TRIM47	4	198753919	198762026	+	3.99191	4.57297	4.4545	3.76638	3.88599	4.03815	3.07623	4.62325	4.30526	4.30408	4.00967	2.77183	3.43538	3.595	3.83919	3.42396	2.73655	4.52608	3.88534	4.70418	4.7679	3.09443	3.30735	4.21974	2.97361	3.08088	3.1478	2.72719	4.42438	3.3953	3.31524	3.18972	4.12587	2.21851	2.87674	3.02065	3.08656	2.88311	2.46139	2.17842	2.52326	0.338726	0.522825	0.789753	1.15363
PAQR8	7	228879886	228880950	-	1.56367	3.08504	2.29978	2.12148	2.46376	2.74865	2.27554	2.80546	2.71045	2.94793	2.99466	2.08902	2.49163	2.36633	2.41823	1.92214	2.083	2.65571	2.94084	1.97101	2.22385	1.70741	3.13608	2.00823	2.17947	2.16542	0.0774069	1.71011	0.315853	1.26602	0.693189	-0.322395	-0.226119	0.347093	-0.876704	0.561215	-0.418434	-1.19014	-2.14594	-3.18304	-2.28409	-3.56816	-3.43137	-4.06269	-3.5188
PHETA2	5	300282316	300287411	+	3.49857	3.61013	3.36627	0.510043	3.54782	3.38608	2.76429	4.60931	3.05201	3.70496	4.01563	3.21613	3.47455	3.52273	3.231	2.81434	3.00815	3.46307	3.87113	3.66951	3.71259	2.93771	4.03567	4.13534	3.05951	3.4469	3.27904	3.07268	4.50568	3.55142	3.93636	3.60619	4.62662	3.13515	3.5898	3.31199	3.09402	1.77949	2.46877	3.07749	2.3404	1.18672	0.42661	1.37472	-0.818355
AIPL1	4	441853291	441864439	+	1.64613	3.29227	2.44222	-0.852527	3.51478	3.03815	1.54373	3.3322	2.57591	1.94793	2.93928	3.25048	2.63683	2.77585	2.22559	2.80185	2.25112	3.01326	4.21292	2.34758	2.71591	2.54613	2.63357	2.8047	1.77463	2.53578	1.68622	1.48772	5.43479	2.29576	3.02411	3.37805	3.75477	2.39656	2.86513	2.41536	2.52753	2.54683	2.51227	1.49253	1.73581	-0.246236	-4.43137	-1.32572	-4.5188
CYGB	4	197730157	197743107	+	1.83376	1.89741	1.65932	1.58805	2.31815	2.57872	2.04926	1.24474	1.98006	2.69639	2.80804	2.56901	2.33016	2.8798	2.68601	2.16581	2.60727	1.97764	3.46084	3.09232	1.60593	2.73489	2.50804	3.34527	2.26874	3.58485	2.05926	1.48772	3.40332	1.58795	2.16892	2.45658	2.42077	1.77049	2.04313	0.860775	0.742031	1.2693	1.68695	0.875856	0.218406	-0.983202	-0.971939	-2.91069	-1.05936
CERS1	1	56474539	56489196	-	0.176646	1.60195	0.326745	-3.65988	-0.801587	1.25679	-0.619764	0.922812	-0.778936	0.552004	0.138187	0.16302	0.696947	0.759168	0.0282862	0.12628	-0.933302	0.240675	1.21292	1.81055	-0.882353	-1.18568	0.700689	1.34527	0.209847	-0.0766588	0.279041	0.639723	2.31585	0.488409	1.24778	0.17237	1.4086	-0.454681	-0.69384	0.445738	0.538497	-0.775099	-0.287956	-0.709107	-1.28409	-1.9832	-3.43137	-3.91069	-2.93383
NCAPD2	5	193675606	193725121	+	6.29957	5.83077	5.93599	4.89471	6.09043	6.02828	5.91815	5.23115	5.89892	6.1729	5.93457	4.97552	4.99063	4.25772	5.3761	5.09463	3.56727	6.84554	4.72862	3.83161	6.9687	4.34682	4.62064	3.11786	4.8319	4.5244	3.51703	3.35122	2.70817	3.81034	3.97396	4.12506	3.99763	4.41001	4.32005	4.97712	4.01374	3.99969	4.12786	2.69689	2.52326	1.07569	1.06048	0.176776	0.339186
COL1A1	4	190411372	190436981	-	6.72413	7.01443	7.53656	7.2797	6.12003	6.93891	6.92682	7.50589	6.21062	6.21996	5.98101	5.98575	6.90998	7.26253	7.80942	6.72081	4.61569	8.38108	7.41013	8.83335	7.32439	6.61892	8.05824	8.09346	7.93663	7.12979	7.77993	6.32902	7.1985	7.05283	7.39103	6.9909	7.08485	6.52476	6.64219	6.73499	6.64385	4.49636	5.04636	3.68321	4.1253	4.3327	1.45127	1.76174	3.11783
CDK5RAP2	3	122888175	123041343	-	5.32483	5.78818	5.13791	5.64846	5.60388	5.43919	5.88993	6.2582	5.72886	5.81385	5.96184	5.40715	5.0695	5.53747	6.056	5.6101	4.67604	6.39381	5.02027	5.59345	6.94983	5.36891	5.2271	6.44681	5.62206	5.46845	5.4834	5.19431	5.84723	4.94784	5.34244	5.24746	5.2402	5.13677	5.19171	5.52789	5.39798	4.83961	5.09366	4.40359	4.17716	3.96322	4.21968	3.67428	3.79409
EVA1B	2	76781113	76783552	+	4.03845	4.66608	4.13791	3.47967	4.90099	4.25115	3.43682	4.97809	4.54299	4.64837	4.2205	4.74196	4.43096	3.99824	3.4324	3.85722	4.04606	4.97764	4.7675	4.19341	4.97286	3.33789	4.391	4.08223	3.46409	3.84861	3.46284	3.57518	5.61047	3.17291	3.69319	3.84388	4.84788	3.60148	3.22899	3.40767	3.69378	3.11972	3.37762	2.96897	3.28407	2.18672	1.61302	2.61288	2.31409
LOC118846232	4	160459245	160480738	-	4.09826	3.61825	4.57748	4.9585	5.65406	4.07697	4.44028	4.53752	5.05395	4.26986	4.66175	5.24197	4.3883	5.3511	5.18013	4.76049	4.85756	1.65571	5.10166	4.86264	2.90772	4.31531	4.38081	6.19493	3.62488	4.58704	5.46972	4.46754	6.62419	3.8308	4.53554	4.43249	3.67061	3.8555	3.98531	3.60897	3.45989	2.99309	3.05374	3.91148	2.39147	1.71724	1.45127	1.61288	1.00477
GINS2	3	384194360	384199827	-	2.93564	2.18691	2.46668	2.71516	3.44634	1.90065	2.7698	2.80546	3.34717	3.54248	3.03043	2.36465	1.45728	1.14026	2.08917	1.73771	1.538	3.43707	2.02027	0.723087	4.02721	0.591932	0.633575	-0.654732	0.834338	0.837611	-1.92259	0.841357	-1.68415	-0.997017	1.01512	0.610491	0.280841	0.583793	1.11352	0.718756	1.30146	1.43435	1.29701	0.875856	-0.699132	-3.72017	-4.58337	-4.06269	-4.6708
RAI1	1	499403657	499574614	+	2.93564	4.76457	3.0717	3.67997	3.45217	3.45647	3.52428	5.02084	3.24854	3.61696	2.60949	3.56901	3.65588	3.82876	3.1245	3.36998	2.50208	3.9225	3.81283	3.93254	3.02454	3.41636	2.79585	6.33395	3.6638	3.19444	3.31007	3.35122	5.38194	3.82061	3.72661	3.75345	3.00977	3.32455	3.22899	3.23581	3.82502	2.65117	2.7848	2.46082	1.79391	1.18672	0.738554	0.896668	1.4812
LOC118843344	3	380563899	380578125	-	1.3831	1.09672	1.21571	1.42758	2.54237	1.71623	1.17932	1.31513	2.10559	2.30408	2.49467	2.54153	1.9526	2.60903	1.66216	2.18517	1.16185	1.46307	2.30038	2.02077	1.97009	1.00697	2.43108	-0.239694	1.69097	1.71475	1.37019	1.12515	2.12321	0.381494	0.978591	1.17237	1.48015	1.11723	1.52117	1.69367	1.24899	0.546829	0.87643	-2.03103	-0.810163	-3.72017	-4.58337	-4.06269	-3.5188
CHAF1A	1	69954474	70010407	+	5.32483	5.30743	5.11875	4.46424	5.43755	5.19637	5.47363	6.519	5.32152	5.44363	5.16257	5.44101	3.99812	3.51281	3.90501	4.41988	3.16951	6.65853	3.75207	3.12681	6.457	2.4664	2.76482	5.56766	2.99992	3.79655	1.11303	2.85695	4.56378	2.74714	2.74847	3.37299	1.50323	2.86334	3.47226	2.99006	2.88642	3.29099	3.77888	2.39523	1.31416	-0.568164	-0.52448	-0.103332	-0.818355
CSRNP3	2	218314941	218507745	+	0.798134	2.0005	0.929409	2.86368	1.27933	0.716226	2.45748	1.62325	1.10559	0.391539	-0.658279	-1.15891	0.754662	1.58083	0.492233	0.910551	-0.0708057	1.97764	-0.202121	-1.05452	1.81809	0.761857	-3.91075	3.82639	1.08432	1.15364	-0.337631	1.01823	1.63778	0.488409	-1.49946	0.540102	-3.47405	0.0907531	-1.04176	0.253092	0.301458	-0.190136	-0.338583	-3.18304	-2.13209	-3.72017	-4.58337	-4.06269	-4.6708
CENPA	3	210601396	210603274	+	3.48743	3.57715	3.44837	3.43815	3.69273	3.25679	2.93114	3.01027	3.41544	3.85097	3.29347	2.77183	2.6672	0.97676	2.51016	2.46415	2.16186	4.25563	2.42237	2.04502	3.96731	0.761857	2.17199	0.567661	0.982437	1.54483	0.755479	1.01823	0.900816	1.07337	1.78065	2.06366	2.50323	0.890454	1.57918	1.99006	1.90349	0.394826	1.06352	0.875856	0.0378336	-0.983202	-4.58337	-4.06269	-4.5188
FNDC4	3	211358327	211361901	-	3.09092	3.20861	2.44222	2.36249	4.7741	4.08968	3.62208	3.43061	4.51215	4.4385	4.545	4.00096	4.19076	4.84268	3.78133	3.44821	4.69473	0.240675	5.37279	4.12112	0.925002	4.4664	4.98609	5.01769	4.39307	5.13129	4.31007	4.24261	5.62874	4.09891	4.42111	4.4661	5.45669	4.58379	4.21762	4.94824	4.53028	3.45372	4.29908	4.80186	2.75543	-0.568164	-0.109443	-1.91069	-0.818355
CDCA8	2	74992637	75018804	-	5.54767	6.00361	5.66594	5.81585	5.59864	5.65981	5.5308	5.41467	5.56228	5.98531	5.26247	5.24623	4.89922	3.23979	4.72489	4.23944	3.54978	6.58645	3.88534	3.50445	6.43305	2.76186	3.09924	3.61829	3.12473	2.88824	2.69799	2.31779	3.01629	2.17291	3.36561	3.76892	3.63448	1.88276	3.05083	3.36062	3.57092	2.31236	2.93088	1.55393	1.65451	0.519299	-3.43137	-3.91069	-2.93383
SMC2	9	42494319	42544123	-	5.86207	5.84296	5.38243	6.30157	6.40411	5.81904	6.43248	6.56667	6.31748	6.52082	5.97491	5.91523	4.37686	4.20018	5.24445	5.48285	3.55563	7.12942	3.79788	3.73804	7.44732	3.76186	3.13608	5.1697	4.10466	4.24804	2.60097	3.38388	4.38194	3.20462	3.177	3.91514	2.04952	3.11886	3.96777	4.06535	4.0098	3.47283	4.23561	2.69689	2.52326	-0.246236	-1.26145	-1.58876	-2.19687
KIF24	9	62153228	62198741	+	3.19045	2.07326	2.29978	1.89471	2.70743	2.69974	2.69058	2.01028	2.91294	3.53289	3.08815	3.03092	0.915127	0.947613	2.13609	1.75077	0.465247	4.47589	1.02027	0.781981	4.30747	-0.185675	-0.17378	0.0822337	1.0172	0.267296	-0.659559	0.405258	0.637781	-0.733983	-0.399921	0.918614	-0.474046	0.242756	0.832706	1.1087	1.40099	0.617219	0.439025	-1.44607	-1.13209	-3.72017	-2.43137	-4.06269	-3.5188
NOX4	2	103527584	103773678	+	0.0611688	-0.398048	0.215714	1.04056	0.141829	0.0641495	0.51774	0.382244	0.608087	-0.695924	-1.20577	0.426055	-0.830301	1.69046	0.0771958	0.656795	1.41462	-2.49629	0.672348	0.597556	-0.145387	0.399287	0.489185	2.21974	1.26874	0.222901	-1.65956	0.639723	-0.0991842	0.140486	0.337045	0.347457	0.110916	0.535538	-0.876704	1.86078	1.07907	-0.605174	0.313494	0.669405	1.05378	-3.72017	-4.58337	-4.06269	-4.6708
LOC118836248	2	12329760	12362652	+	2.33419	0.727483	0.70114	0.983974	2.44049	1.90065	1.33629	-0.492225	2.53185	1.474	2.31296	2.08902	0.636826	2.31018	2.33018	2.37421	2.54978	2.24068	2.0709	2.62998	2.30527	1.39929	2.78042	2.56766	2.79481	2.03026	2.16487	2.17578	0.900816	2.07337	2.50054	1.69391	2.08054	2.62127	1.5063	3.50463	2.73251	2.15564	2.28033	1.55393	1.37887	-1.56816	-2.10944	-1.58876	-1.5188
NCAPH2	5	302997491	303005850	-	6.16795	6.93612	6.43449	3.41693	6.15886	6.04633	5.52836	7.39956	5.72275	6.3083	5.51375	5.45212	5.68679	4.24878	4.38462	4.84358	3.19972	7.29234	4.8924	3.97101	6.52751	3.40785	4.02262	3.7145	3.60788	3.98112	3.13052	3.54661	5.23472	3.26602	4.01962	4.20117	5.17161	3.46257	4.08627	3.54026	3.91617	3.67611	4.12786	2.92316	2.44685	1.9554	1.45127	1.48163	1.90747
CCDC3	5	167252621	167365791	+	0.176646	0.534838	-0.727703	1.4694	0.198413	1.16369	1.60674	0.730167	0.912942	1.11143	2.25366	0.300524	-0.110408	1.2871	2.49223	1.94504	0.65166	0.977641	1.85677	-0.276913	3.34004	1.73489	1.19545	3.37502	3.36635	2.84495	-1.0746	2.22469	-1.68415	0.140486	0.15262	-0.196864	-2.47405	0.242756	-0.659892	0.0307001	-1.33597	-0.967744	-1.05847	-3.03103	-3.86906	-3.56816	-4.58337	-4.06269	-4.6708
MORN4	8	77659834	77670699	+	2.95194	2.48237	2.31332	2.6069	2.98179	3.06415	2.57558	2.90009	3.05201	2.88904	3.3322	2.42605	2.26215	3.24579	3.0032	2.94504	3.05848	2.785	3.25731	3.14935	3.815	2.92583	2.6842	1.56766	3.10062	3.0108	3.49019	2.87238	3.07074	2.32491	3.37969	3.44218	3.14066	2.91329	3.06105	2.872	2.70356	2.71675	2.83706	2.80186	2.10822	1.28982	0.212485	0.789753	0.00476687
N4BP3	3	96734527	96738273	+	-0.353869	1.97541	1.4545	-3.81189	0.542367	1.01168	0.128697	0.623252	-0.572485	0.763508	0.0937931	0.841092	0.837124	0.690456	-0.129255	0.600211	0.414621	1.65571	1.11981	1.69271	1.84254	-0.671102	0.633575	-0.239694	-0.674676	0.392826	-0.437166	-0.222774	1.77528	-0.997017	0.0855063	-0.781826	-0.0817289	-1.45468	-0.876704	-0.9693	-0.183969	-2.19014	-1.4455	-3.18304	-1.13209	-2.56816	-4.58337	-4.06269	-4.5188
LZIC	2	19268017	19291200	+	5.27711	5.11406	5.2861	5.11161	5.60257	5.62966	5.27748	4.92844	5.78154	5.74079	5.74395	5.42981	5.02328	5.40972	5.46263	5.36362	5.42265	5.40391	5.32666	5.40725	5.36135	4.97851	5.16607	4.02709	5.18713	5.42012	4.96249	4.91025	5.42438	5.00748	5.26304	5.11299	5.04165	4.88324	4.9082	5.00798	5.06396	4.86153	5.16581	5.14887	4.33062	4.42052	3.98648	4.03183	4.01259
PIMREG	4	441842575	441844756	-	3.33419	4.25105	3.81978	0.732435	4.39884	3.74061	2.88613	4.28036	3.81525	4.26408	3.36058	4.43355	3.7896	2.00533	2.35021	2.49551	3.13083	4.66694	3.25731	2.22559	4.35073	2.17689	2.9417	1.34527	1.50753	2.33143	0.842942	2.07268	3.22274	1.96646	2.47455	3.43734	3.46259	1.34709	2.40168	1.99006	2.36447	1.1791	1.973	0.669405	0.774799	-0.246236	-4.58337	-4.06269	-4.6708
LOC118847933	4	182058107	182064350	+	3.71461	3.32243	3.56621	4.02662	4.64263	3.78036	3.41937	3.63706	4.47482	4.91141	3.69742	4.34094	2.7896	2.79234	2.85681	3.36998	3.42105	5.35615	3.79788	2.62998	4.49654	2.66518	3.03567	4.21974	2.65831	2.84495	2.31007	2.91771	3.80771	2.26602	2.68187	3.21253	3.42682	2.41268	3.18997	3.07023	2.93705	2.95282	3.45398	2.77632	1.63344	1.89127	0.890557	1.54874	1.63095
ISYNA1	1	55754044	55763991	-	4.36495	5.41632	4.57748	3.09501	4.43755	4.84176	3.87081	5.2582	4.25872	4.40211	4.46448	3.62245	4.82539	4.86623	4.19267	4.08564	3.39517	3.38363	4.8924	5.02382	3.65163	4.16684	5.1867	5.5085	4.64725	4.69254	4.30237	4.54661	6.11675	4.37454	5.27062	5.28695	5.21245	4.33798	4.65784	4.40767	4.7181	3.62578	3.90119	3.53882	3.67269	2.43184	1.90848	2.59711	2.02036
S100A11	7	44292577	44301338	+	6.5396	7.00128	6.06371	7.52685	6.68903	6.18161	5.86888	7.94449	6.89403	7.48895	7.47371	6.73591	6.68586	5.51281	6.10694	5.79004	6.88106	5.4106	6.34477	6.12112	6.35711	5.19926	6.60649	6.34527	5.76571	6.16761	5.58203	5.57518	6.99885	5.16487	6.03304	5.91514	6.84732	5.10322	5.74555	6.32225	5.94119	6.68023	5.18945	5.76663	5.32734	2.97099	3.42661	4.2186	3.24276
MCM4	1	259923394	259949780	+	6.5206	5.13404	5.68038	6.2914	6.45942	6.28746	6.39415	3.96721	6.83181	6.82764	6.45793	6.16527	4.20377	4.67275	5.27621	5.45321	4.09912	7.22557	4.55277	4.52614	7.55436	3.4664	4.13608	2.93023	4.31837	4.67205	3.35539	4.15068	2.90082	3.36756	4.02858	4.42763	3.06511	4.10983	4.50817	4.23581	4.42188	4.36445	4.54406	3.4447	2.41635	-0.108732	0.0280608	-0.103332	1.06617
MAP4K4	4	424426046	424713455	+	4.3891	5.17869	3.62714	5.44341	4.68533	4.69142	5.0264	5.4774	4.29541	4.39683	4.96262	4.36465	4.03352	5.11917	5.18433	4.88709	3.26548	4.17927	4.40274	4.27255	4.82884	5.44991	3.69247	7.38419	5.81224	5.3275	3.99865	5.03547	5.87044	4.59394	4.32255	4.62756	2.33331	5.12418	4.34638	5.33651	4.81828	3.67611	4.54231	2.82695	2.9123	2.0168	2.26907	0.844201	1.4354
RECQL4	1	82820738	82861482	-	4.12726	3.56037	3.59423	1.86368	3.15618	4.38092	3.69058	2.65073	3.09805	3.3153	3.06534	2.64845	2.94642	3.22165	3.57545	3.82363	2.75701	4.03075	3.09556	4.08649	3.83951	3.19679	2.66752	2.40416	3.14058	3.1829	3.0501	2.88765	2.56378	3.22021	3.81731	2.5845	3.76436	2.98332	3.70501	2.91606	3.22202	2.70063	2.75493	2.36128	1.48849	0.601761	-0.261446	0.337241	-0.270868
P3H4	4	182832134	182845425	+	-0.0643622	0.786377	0.781311	0.247008	1.25286	0.900651	-0.0541668	0.24474	1.07521	1.00452	0.678756	1.74798	0.541668	0.618306	0.379759	0.479917	0.855194	1.24068	1.21292	0.945479	1.66197	0.00696993	0.633575	1.6672	0.379772	-0.0766588	0.510366	0.12515	1.90082	0.140486	0.647385	-0.694363	0.48015	-0.494209	-0.304797	-0.139225	-0.418434	-0.190136	-0.502081	-1.03103	-0.869057	-3.56816	-2.43137	-0.588759	-1.05936
FANCL	3	330880705	330959691	+	1.76161	0.897408	1.78131	2.36249	2.23944	1.46625	2.31381	-0.75526	2.28881	2.32644	1.80804	1.16302	-0.273907	0.462187	1.25777	1.22314	0.777191	2.24068	-1.20212	0.138124	3.06666	0.530532	0.0486123	-0.654732	0.0843161	0.0808824	0.147796	0.12515	-0.684147	-0.511591	0.15262	0.17237	-0.567156	-0.342206	-0.203514	0.814972	0.623386	-0.074659	0.377625	0.553928	-1.0617	-2.56816	-4.43137	-4.06269	-4.6708
DLC1	6	236500	444799	-	3.84253	3.77188	3.2861	3.67103	4.09789	4.23979	3.8132	3.39855	3.75424	4.00452	4.21014	3.30052	3.64066	4.96226	4.27097	4.10101	3.40817	3.51369	4.32144	4.77837	3.50996	4.02934	3.6842	4.37502	4.02576	4.33143	4.00814	3.99022	4.70817	4.07337	4.29682	3.93585	3.59204	3.68349	3.42362	3.31199	4.09029	2.47283	2.83134	2.36128	2.35334	2.49793	1.81656	2.06659	1.8906
MOB3B	9	20157755	20351580	+	1.28356	2.56879	0.929409	3.23494	1.94092	1.50472	1.6312	2.6777	1.42751	1.30408	1.92668	1.30052	1.27206	2.10109	2.35021	1.75077	1.19223	1.24068	1.79788	1.09232	0.562432	1.4664	-0.17378	4.47455	2.17947	1.24527	1.04088	1.12515	3.63778	1.43594	0.393629	0.388099	-1.47405	0.593253	1.15225	1.1087	0.742031	0.684333	0.60895	-1.44607	-0.324736	-0.983202	-2.84641	-2.91069	-1.93383
TIE1	4	35665624	35697983	-	3.83376	4.31245	4.11489	3.02662	4.3021	4.39635	3.4677	3.81763	3.7638	4.06563	4.20493	3.44101	4.09067	3.92536	4.20373	3.92502	2.45276	4.38363	4.09556	4.42814	4.31404	3.62902	3.94862	2.56766	3.78476	3.47083	3.88476	3.30648	4.12321	3.22021	4.16892	3.54909	4.03375	3.62704	3.57205	3.54728	3.48846	2.66784	3.14868	2.75032	3.0298	1.38603	1.89056	1.6439	2.72913
RPL5	4	36372471	36382277	-	8.24398	8.59476	8.12164	8.23721	9.23374	8.33494	7.86066	8.44343	8.98568	9.25317	8.92133	8.77183	7.93711	7.91104	8.45643	8.06341	8.78375	9.50785	9.04857	8.4827	9.35419	7.57825	8.93322	8.59715	8.28844	7.91224	9.05569	7.73881	9.18776	7.9595	8.74864	8.14391	9.30598	7.95362	7.87294	8.52189	8.3264	8.03748	7.77293	8.36771	7.69191	6.25679	6.69856	7.29938	7.23818
LOC118835802	2	67636910	67641559	+	3.25757	3.92388	3.32005	2.79955	3.77874	2.82665	2.87593	4.46197	3.87377	3.83546	2.97031	4.18094	3.29656	2.49277	2.0032	2.74426	3.84567	4.4886	4.50754	2.04502	3.66197	2.51476	2.78042	3.8047	1.60216	2.66584	1.68622	2.38388	4.72524	2.92898	2.21675	2.41785	3.25387	2.20314	2.1086	1.90517	1.93705	2.7327	2.32167	3.23575	2.45887	-0.398239	0.375984	0.176776	0.525599
PSRC1	7	61573310	61576415	+	1.5206	2.39045	2.75177	0.247008	2.39279	2.64911	1.94583	2.31513	2.20712	3.01832	1.60159	2.08902	1.36764	-0.579634	1.70946	1.12628	-0.933302	3.11514	-0.787084	-0.0545205	3.4752	-1.18568	0.32872	-2.3917	0.148446	0.615219	-0.922593	-1.09724	-1.68415	-0.14902	0.978591	-0.533899	0.773881	-1.17228	-0.304797	0.253092	0.538497	-1.7751	0.686953	-0.709107	-0.994588	-2.56816	-4.58337	-4.06269	-4.6708
UHRF1	1	70710455	70755405	+	7.01439	5.98958	5.79103	6.52003	7.16996	6.83705	7.85727	6.86092	7.54715	7.25755	7.13648	6.87727	5.24714	4.96226	5.70655	6.69191	5.11704	7.84306	4.84227	4.30303	7.89134	3.6143	2.6842	5.37502	4.23221	4.71876	1.9254	4.13797	4.80771	2.96646	3.11945	4.05422	1.04952	3.73033	4.25035	4.00543	3.7181	3.70872	4.83706	2.85161	2.08514	-0.246236	-3.43137	-1.58876	-1.93383
RPL13	3	391090678	391096266	+	8.67066	9.14322	8.80638	8.95506	9.58012	8.60801	8.17478	9.24446	9.64062	9.62643	9.14194	9.90718	8.64567	8.28127	8.73505	8.59434	9.57152	10.3503	9.73206	8.82024	9.73149	8.17282	9.48115	9.80436	8.53721	8.48397	9.16606	8.18082	10.0952	8.55949	9.22164	8.67927	10.0982	8.38661	8.6082	8.92231	8.88682	8.74257	8.6911	9.02289	7.92752	6.89536	6.98648	7.73677	7.57297
NAP1L1	5	241700840	241727110	+	7.1662	6.67	6.56692	7.64504	7.64899	6.95463	7.14338	7.98755	7.5259	7.38089	7.60727	7.43168	5.84711	6.54114	6.79236	6.84319	6.5224	8.23409	6.38534	6.72027	8.41876	6.04726	6.1823	7.89602	6.54449	6.47793	7.06723	6.39861	6.8157	6.19872	6.24297	6.2447	4.89228	6.24426	6.21305	6.19728	6.22457	6.4073	6.53793	6.20498	5.53253	4.80688	4.80703	4.5364	4.94064
MTA3	3	351034388	351237550	-	4.28999	4.60605	4.14929	4.87539	4.7741	4.61435	4.37843	4.41467	4.5568	4.74287	4.64454	3.67398	3.93399	4.54479	4.36752	4.06488	4.24751	3.67808	4.55277	4.7999	4.5308	4.5108	4.82997	5.33016	5.19284	4.39783	4.55638	4.63068	4.67341	4.62942	4.95998	4.70601	4.98948	4.62934	4.66204	5.00033	5.07907	4.20218	4.13483	4.75032	4.58764	3.81554	3.46345	3.30848	3.41194
CDC20	4	35626462	35632151	-	5.52333	6.62936	5.89153	3.40621	5.69765	5.404	4.87721	7.19194	5.26378	5.85482	4.90115	5.44472	5.20118	2.72522	4.34772	3.80185	2.48991	7.58793	4.02027	3.28787	6.05625	1.81432	3.45071	4.13534	2.65831	2.69863	2.45592	1.99022	4.83942	1.76852	3.05074	3.53559	4.4086	1.77049	2.53955	2.872	3.0019	1.35418	2.54755	1.61282	1.42862	0.519299	-2.43137	-2.91069	-1.5188
LOC118840283	2	88721962	88745942	-	3.96806	3.1083	3.03129	2.36249	3.34972	3.30119	3.58187	3.29785	3.21411	3.3153	2.91397	2.12649	2.20118	1.94761	2.74016	2.57841	1.13083	4.04803	1.53484	2.24665	4.53644	1.43323	2.02262	2.51519	1.8537	2.03026	1.4834	2.07268	1.12321	0.928982	2.27815	1.84753	1.57035	2.02237	2.24923	2.28704	2.10881	2.15564	2.32167	0.77632	0.130943	0.519299	-0.52448	-0.103332	-0.0593635
LOC118840283	5	194116431	194119420	-	3.97605	4.24055	4.10324	3.49999	4.39279	4.00499	3.52754	4.43851	3.97184	4.48399	3.71584	3.60928	3.49163	1.63668	2.61325	2.70455	1.83608	5.24817	2.38284	1.78198	4.4194	0.814325	1.9417	0.345268	1.08432	1.74646	0.964932	0.565722	2.48578	1.07337	1.27815	2.3267	2.44482	0.583793	1.52117	1.44574	1.92037	0.809864	1.51227	-0.22368	0.24642	-2.56816	-4.43137	-2.91069	-2.5188
FANCA	3	391531641	391634943	-	3.60549	2.69711	2.62714	3.29431	3.22589	3.37574	3.64627	2.44637	3.67544	3.81978	3.69371	3.01102	1.83712	2.64579	2.8914	3.20902	1.41462	3.65571	2.02027	1.75283	4.54577	1.4664	1.45071	1.93023	2.77463	2.59794	1.1478	1.84136	1.48578	1.92898	2.11945	2.21817	0.383935	1.85943	2.20386	2.47548	2.35208	2.20218	2.45398	1.05643	0.0378336	-2.56816	-0.730931	-1.10333	-1.93383
TSPAN5	6	63104953	63154477	-	2.25757	1.94988	2.2723	2.62552	2.5314	3.32288	2.36574	1.8297	2.50931	2.53289	2.23334	1.64845	1.49163	2.80864	2.72489	2.5186	1.19223	-1.34429	2.49832	2.36694	1.68919	1.00697	1.24126	2.15262	2.5197	1.79276	2.53684	1.80965	1.90082	0.381494	0.863114	1.12506	-0.0817289	0.495737	0.498805	1.66813	0.985956	0.0322561	-1.4455	0.968965	-3.86906	-3.72017	-2.84641	-4.06269	-3.5188
TMEM35A	X	8202152	8208302	-	-0.201866	0.464449	0.616251	0.340118	0.0829358	0.578723	0.0217821	0.382244	0.608087	0.474001	0.875153	1.08902	0.57409	0.2871	0.299588	-0.0894487	0.130828	-0.344287	1.21292	1.18252	-0.659961	0.761857	1.88511	1.76031	1.71235	0.923341	1.51037	1.40526	1.77528	0.85098	1.95998	1.55802	2.22639	1.16876	0.483698	2.64213	2.52753	1.1791	0.554502	-1.44607	0.500177	-1.56816	-4.58337	-4.06269	-1.71144
NUF2	9	207822621	207865591	+	5.60806	5.0343	5.09738	5.63474	6.06403	5.5422	5.63649	4.53014	6.01148	6.37151	5.45354	5.72068	4.00408	3.08779	4.86727	4.72123	3.76714	7.2103	4.00733	3.31803	7.00097	2.69347	3.17199	3.08223	2.75417	2.944	2.18174	2.07268	2.22274	1.85098	2.56355	3.24054	2.84788	1.99764	2.73083	3.04068	3.28201	2.47283	3.02899	1.72385	1.79391	-0.398239	-3.43137	-3.91069	-1.93383
DDAH2	7	267408207	267411426	-	4.94381	5.81848	5.08756	2.90997	5.82889	4.92213	4.03559	5.67101	5.44544	5.83741	4.83526	6.3148	5.18158	4.68605	4.19545	4.5966	5.05228	7.3246	6.60093	4.88296	5.42952	4.6143	5.56769	6.66117	4.4193	4.77365	4.63506	5.16642	7.32708	5.20462	5.41087	5.47792	5.79975	4.6149	4.64431	4.72496	4.83395	4.09527	4.17373	4.62002	4.31416	1.8581	2.94367	3.1554	2.82993
FANCD2	9	154032879	154098545	-	4.30275	2.88399	2.98971	3.99833	4.16331	3.90065	4.05153	2.0521	4.20362	4.3097	3.79423	3.38025	1.92773	2.75917	3.16466	3.53	1.30771	4.98663	2.63918	2.28787	5.17413	1.6794	2.04861	1.84777	2.66928	2.90238	0.884762	2.20044	1.48578	1.63525	2.3514	2.52195	2.03375	2.18136	2.99066	2.74342	3.10143	2.35418	2.85406	1.36128	1.13094	-1.24624	-1.26145	-1.10333	-1.05936
CENPN	3	224760290	224808940	+	3.87709	3.822	4.16431	4.36802	4.59864	4.75265	4.44028	2.96721	4.4365	4.61242	3.8817	3.4993	2.90242	2.94023	3.72873	3.61099	3.45276	3.99556	2.73648	1.99611	5.4703	2.49882	2.26363	2.6672	2.83434	2.14176	0.799873	2.07268	2.12321	1.72545	1.50054	2.28426	1.22639	1.89045	2.34011	2.66813	3.25565	1.97979	2.973	2.69689	1.17534	-0.568164	-1.84641	-2.91069	-2.93383
STC2	3	87243216	87258849	-	-0.0643622	-4.00948	-0.968711	-1.33795	2.26616	1.38608	1.14577	-3.22919	1.87818	1.25827	2.88821	1.42605	-0.0108727	2.61831	0.925193	1.20428	0.892668	4.34221	-0.465156	0.30805	4.35711	1.39929	1.04861	1.08223	1.64725	1.05579	1.31007	1.27199	-1.83615	-0.511591	-0.84738	-0.0813864	-0.773607	1.00829	-0.764229	3.17366	0.985956	0.546829	1.13946	0.428397	-2.86906	-3.72017	-4.58337	-4.06269	-4.5188
MCM6	2	290262530	290305151	+	7.23526	6.29987	6.54052	6.74951	7.33521	7.23121	6.98045	5.49646	7.50718	7.27418	7.05235	7.22155	5.25966	5.87497	6.03604	6.3721	5.22013	8.20934	5.66824	5.27768	8.00622	4.70046	5.12695	4.21974	5.15627	5.57605	3.67434	5.17888	4.29313	4.08193	4.90751	5.13405	4.6397	4.88709	5.34011	4.9952	4.95148	5.36445	5.71437	4.35267	3.31747	1.67976	3.12322	2.9348	2.60015
PPIC	1	511078709	511101939	-	3.12006	1.78638	2.86648	4.06122	3.96558	3.97104	3.55656	1.38224	4.15725	3.84324	3.97644	3.97038	2.9526	4.32726	4.25511	3.839	4.60162	3.46307	4.56164	4.06294	4.54205	3.74168	4.2128	2.46075	4.29377	4.1858	3.17333	3.43674	3.01629	3.62357	3.85306	4.04472	3.33331	3.06549	3.64855	4.67776	4.457	4.09527	3.83134	4.09825	3.41326	0.519299	1.21249	0.896668	0.838757
S100A10	7	44334233	44348503	+	5.50135	5.74615	5.86533	6.88412	6.47811	5.9796	5.78418	5.10272	7.03386	7.20343	6.22501	7.44193	5.69511	5.62638	6.4099	6.17855	7.07538	4.95033	6.90814	5.79812	5.36452	4.97564	6.46405	6.08673	5.55118	6.13054	5.38301	5.10896	6.07074	4.55142	5.58497	4.61049	6.11279	4.34779	4.68698	5.59548	5.11065	5.34643	5.05251	4.83933	4.64006	4.54036	3.38881	3.18735	3.62076
MCM5	5	293965962	293978137	+	6.55836	7.75262	6.83571	4.30012	6.11819	6.6534	5.81786	8.07446	5.69305	6.3139	5.60949	5.4993	6.06095	4.09778	4.73826	4.73771	2.52613	7.43215	4.33186	4.24665	6.71715	2.78833	4.39608	3.61829	3.82946	3.79655	2.07741	3.16328	5.39267	2.58795	3.32255	4.02553	4.85238	2.83172	3.70011	3.27863	3.56019	2.86876	3.28033	1.82695	1.30087	0.239191	0.613023	0.259238	0.729132
BAMBI	5	68250502	68256393	+	3.4304	2.80073	3.41106	3.3954	3.81539	3.4367	2.99847	1.96721	3.64475	3.91141	3.62517	3.73591	2.70429	3.93282	3.81776	3.61813	3.76208	4.80546	4.46084	4.08649	5.39996	3.34682	4.18377	3.64295	3.38644	3.485	4.11742	3.50762	3.52531	3.85098	3.65897	4.34488	3.75957	3.83671	3.98128	2.86078	3.23557	3.23613	2.83134	2.92316	2.95961	0.338726	0.697912	2.29877	1.23609
COL5A2	2	248253421	248446657	-	5.62086	3.80786	4.38243	5.71733	5.63112	5.2847	5.10051	3.07256	5.41998	5.50129	6.06246	5.20304	3.92144	5.95861	6.11575	5.7837	5.00173	6.80037	5.69673	6.48796	7.10822	5.36891	5.01933	5.26015	6.03745	6.10172	6.06496	5.39194	4.42438	5.40898	5.41941	5.54573	3.43884	5.68874	5.82336	5.44574	5.52063	4.9114	5.25174	4.19778	4.24988	2.93963	2.12322	2.6439	2.85624
CDCA5	6	274870723	274877464	-	4.4592	5.0221	4.23007	2.1981	4.09789	4.18753	3.80516	5.3699	3.90433	4.22889	3.74843	3.90718	3.55797	1.63668	2.73255	2.8081	1.36215	5.17927	2.49832	2.16049	4.8873	0.91386	2.17199	2.15262	1.32532	1.7307	0.842942	0.777226	3.07074	1.14049	1.80171	2.12506	2.38393	0.851565	1.60034	1.74342	1.88642	0.472829	1.63542	0.77632	-0.324736	-1.56816	-3.43137	-4.06269	-1.93383
KIF20A	3	2882826	2889426	-	5.67833	5.20051	5.45755	4.30012	5.41385	5.95897	5.3157	3.81763	5.31991	5.63499	5.40668	4.80688	4.35136	3.96226	4.78133	4.70455	3.56146	6.14355	4.02027	3.86605	6.48979	3.45818	3.9555	2.28387	3.64169	3.96437	3.20669	3.08598	2.31585	3.22021	3.62983	4.59321	3.54832	2.97068	3.86804	3.91062	4.1841	2.66784	3.73671	2.25437	2.22546	1.56112	-3.43137	-0.910687	-3.5188
CCER2	2	35740199	35742621	+	1.90247	3.15375	1.61625	-1.65988	3.49797	2.36532	1.33629	3.3322	2.27551	2.13697	3.17594	3.38025	3.46594	2.80864	2.84273	2.99527	2.58455	1.46307	5.53033	3.83161	-2.24492	4.26436	5.33929	6.84511	4.3494	4.22572	4.94283	4.26616	7.46814	4.40898	5.38319	5.38057	6.19661	4.32951	4.92647	4.35263	4.34585	4.14376	4.01645	4.40359	2.26023	-0.983202	-2.10944	-4.06269	-4.5188
HMGN3	7	196203614	196280979	+	4.00759	3.73498	4.09933	5.15069	4.93677	4.13331	3.71079	2.80546	4.82441	5.07886	4.11893	4.94438	2.61362	2.35527	3.36998	3.37421	3.60727	6.26674	4.36266	2.62998	6.12452	2.57683	2.02262	2.34527	1.64725	2.32093	2.26327	1.90276	2.40332	2.17291	1.86311	1.42763	1.69588	1.71524	1.60034	1.0307	1.92037	1.31236	1.80826	1.21689	1.60126	-0.568164	-0.971939	-2.32572	-0.518795
MCM7	7	263360653	263370739	+	7.20328	7.40755	7.21977	6.03882	7.59765	7.11788	6.75005	6.93264	7.32072	7.57671	6.74215	6.9259	6.02328	4.53258	5.5637	5.88117	4.41784	8.63371	5.28438	4.71933	8.00808	4.0182	4.38081	3.5932	4.70437	4.65335	3.21491	4.17578	4.61963	3.72545	4.30052	4.66732	4.95222	4.16717	4.98731	4.36857	4.52753	4.52868	4.98206	3.65547	2.98477	2.0168	2.24105	1.48163	2.00477
LIMD2	4	196773481	196777129	-	4.63608	5.50884	5.06371	4.63474	4.91583	4.31208	4.71509	5.89436	5.11868	5.70922	5.03924	5.30462	5.22562	3.19709	3.78502	4.51286	3.96482	5.9225	4.68865	3.99611	6.81847	3.18688	3.65911	3.86883	2.71235	2.85226	2.27904	3.15069	5.41389	3.65833	3.31524	2.86203	4.19129	2.74313	2.82972	2.75559	2.19454	2.95282	2.3298	3.05643	3.20419	1.23919	0.323517	0.896668	1.12506
CIT	1	24479547	24643837	+	5.35272	5.14815	5.02924	4.40081	4.90524	5.24832	5.27651	5.11757	4.78741	5.11786	4.71767	4.15398	4.00408	3.00533	4.19545	4.11623	2.20718	6.14757	3.0709	3.16049	6.07249	2.02934	2.56319	3.11786	3.05951	2.90238	2.07741	2.04572	2.40332	1.48841	2.37969	3.11299	2.38393	1.91707	3.03019	2.76767	2.92873	1.86876	2.61561	1.13889	0.867909	0.679763	-4.58337	-4.06269	-4.6708
PCYOX1L	3	91288524	91300114	-	2.99977	2.29227	2.35322	2.69767	3.17745	2.9433	2.49127	1.44637	2.86047	3.09849	2.76622	2.99084	2.05952	2.94761	2.72489	2.94504	3.03353	3.46307	3.44174	2.89301	3.89901	1.86495	3.03567	3.43273	3.02576	2.69863	3.30237	2.31779	3.07074	2.89051	3.57583	2.97972	3.09581	2.29006	3.13059	2.81497	3.02548	2.37465	2.28869	2.09825	2.22546	0.239191	0.568629	0.176776	0.803133
AGR2	5	10075853	10086111	-	0.724134	2.46445	3.03129	0.588045	-0.595136	2.82665	2.74761	0.382244	4.58671	1.9765	1.64838	2.88549	3.23198	4.8798	2.59657	4.65158	1.13083	-2.49629	1.79788	3.61386	-4.05228	4.09973	5.15415	5.54167	3.69635	4.43479	3.89503	1.71011	4.12321	2.98484	6.776	2.37805	4.4238	3.81565	4.55228	2.12756	4.86914	5.95452	4.96259	2.39523	3.42556	-3.72017	-4.58337	-1.58876	-4.6708
SPC25	2	222363366	222379557	-	4.06117	3.16489	3.82925	5.41426	4.8244	3.92922	4.07845	2.7557	5.21237	5.01144	3.92034	5.28404	2.57409	1.97676	3.66616	3.49551	3.14643	6.23314	2.9678	2.06886	5.43154	1.86495	2.6163	2.28387	2.32532	2.40281	1.68622	1.6032	1.90082	1.14049	1.21675	2.39808	1.54832	1.02935	2.16177	2.21833	3.13796	2.35418	2.46139	0.553928	0.695728	-2.56816	-4.58337	-2.91069	-2.93383
LOC118852184	5	119182424	119211946	+	0.999768	1.42792	1.61625	-1.65988	0.957405	1.38608	0.73638	0.922812	0.105587	0.391539	0.708503	-0.83698	0.508501	0.580831	0.755268	0.241757	-0.933302	-0.344287	0.382841	1.49568	0.901918	-1.40807	0.32872	-2.3917	0.148446	-0.253537	0.147796	-1.36028	0.315853	-0.14902	0.647385	0.466101	1.33331	-1.14057	-1.38572	-0.554262	-0.505897	-2.19014	-0.39105	-3.18304	-1.28409	-3.72017	-4.58337	-3.91069	-2.93383
C6H11orf49	6	258551007	258733138	+	2.28356	2.58546	2.34004	2.3174	2.71714	2.59664	2.1027	2.41467	2.42751	2.85866	2.60159	1.88549	2.70429	2.77585	2.85681	2.26014	2.538	2.04803	2.57047	3.04502	2.8057	2.23579	2.6842	2.61829	2.40624	2.71475	2.4834	2.01823	2.70817	2.48841	2.51337	2.11299	2.54832	2.02586	2.01713	2.27017	2.43662	1.58245	1.62225	1.61282	1.35334	0.239191	-0.52448	0.411241	0.973058
LOC118834571	1	13792269	13793748	-	3.24439	4.68941	3.89379	0.588045	4.22249	3.70801	2.35109	5.72694	3.28218	3.93343	3.84534	4.99591	4.18815	3.47246	3.6781	3.04911	3.05848	4.83562	4.30038	4.45101	1.99212	2.62168	4.17199	3.31489	2.83434	2.62378	2.49695	2.17578	6.12321	2.07337	3.53868	2.84023	4.8813	1.76213	2.1086	3.2271	2.5385	1.35418	1.46877	1.36128	1.46484	-0.108732	-1.84641	-0.451255	-0.431332
TOP2A	4	184759227	184784007	+	8.50722	7.82244	7.76477	8.57553	8.67913	8.18605	8.78001	8.64775	8.61882	8.70629	8.35501	8.28714	6.62527	6.04887	7.52566	7.79831	5.71579	9.89382	6.08019	6.00076	9.83275	5.67231	5.27192	6.6058	5.88933	6.31103	5.03625	5.43154	5.68218	5.11568	5.25734	6.28292	3.6081	5.09659	5.91631	5.828	5.96882	5.28289	5.96389	4.36128	4.14589	2.62166	-0.261446	0.674276	-0.0593635
SLC22A23	1	167683265	167895030	-	3.91083	5.20322	4.54052	5.68663	4.01761	4.32288	4.71079	5.48123	4.06366	4.11786	3.31779	3.19864	3.68586	5.48899	3.99048	5.06619	3.64619	5.61571	4.57047	4.94226	5.25947	5.10763	4.85228	6.4814	5.04695	4.68438	4.69799	4.69283	5.22274	5.14866	4.66473	4.28157	4.15895	4.73621	4.27029	4.4644	4.95967	3.75628	3.41248	3.64139	1.78439	1.33873	2.33681	2.80356	1.50357
INKA1	9	119222770	119225663	+	1.28356	2.84296	2.20121	0.247008	2.80175	1.90065	1.71366	3.09274	2.36611	2.82764	2.18126	3.74798	2.79648	1.82476	1.41823	1.95636	2.30771	4.24068	3.21292	2.56439	2.70927	1.49882	2.45071	1.56766	1.14845	2.04308	1.18174	1.40526	3.80771	1.43594	1.84294	1.78803	3.11092	1.11065	0.746733	0.445738	1.58157	1.35418	1.06352	0.968965	1.06954	0.239191	-0.431371	0.548745	0.125061
CEP83	5	219979600	220100258	+	4.84689	4.38569	4.1455	5.49746	5.31015	4.30119	5.03444	4.68436	5.20887	5.1338	4.36526	4.42605	3.01887	3.25177	3.99685	4.14865	2.85519	6.08617	3.44174	3.35729	5.95475	2.77515	2.37054	4.41852	3.5497	3.15954	3.22308	2.38388	3.70817	2.61179	2.94112	2.91166	2.11092	2.66454	2.96913	3.07994	3.50533	3.10754	3.57516	2.52355	2.29417	0.753764	1.34999	-0.210247	0.435401
EXO1	4	139138393	139166984	-	4.25099	2.09672	2.74178	3.89471	3.75536	3.6405	3.97717	0.0927371	4.25533	4.04554	3.81489	3.19864	1.47455	1.63668	2.7172	3.0753	1.44016	4.51369	1.11981	1.69271	5.20747	1.29237	1.70069	-2.3917	1.66928	1.93715	-0.244521	1.56572	-1.68415	1.07337	0.737583	1.61049	0.525954	0.84366	1.82673	1.41536	1.37675	1.68433	1.52649	0.669405	-0.0964675	-3.56816	-4.58337	-4.06269	-3.5188
E2F2	2	57332191	57349357	-	6.16095	5.91071	6.33175	3.1981	5.03519	6.15464	5.69566	4.81763	5.18596	5.43078	4.87515	4.52759	4.75643	1.96226	4.52566	3.89593	0.777191	6.28871	2.25731	2.38605	6.68708	0.864951	0.563185	-0.239694	0.910287	1.00426	-0.544081	-0.360277	0.637781	-0.318945	1.08551	0.503576	0.811356	-0.494209	0.990659	1.25309	0.494103	-0.190136	0.661417	-3.18304	-0.75358	-3.56816	-4.58337	-4.06269	-4.5188
CENPW	7	136322552	136337331	-	3.69537	2.4463	2.6908	4.31166	4.32452	3.31208	3.22823	0.922812	4.58402	4.30408	3.71584	4.2923	1.8636	1.19088	2.65412	2.77014	2.29377	5.00444	2.70477	1.66169	4.32927	0.814325	1.82622	1.34527	1.20985	1.82281	0.510366	0.710112	1.31585	1.53904	1.01512	1.52195	0.918271	0.401955	1.66873	1.5332	1.47138	1.58245	1.24638	1.4284	0.61207	-0.398239	-2.43137	-1.58876	-1.05936
GMNN	1	194168901	194182046	+	5.78682	4.58546	5.39841	6.52251	5.753	5.2139	4.97717	3.93404	5.66656	6.17135	5.40441	5.01602	3.8237	3.03334	4.3626	4.66544	3.85044	6.50746	3.72071	3.27768	7.31322	3.33789	2.85597	2.40416	5.94003	4.00754	3.0501	3.21261	2.22274	3.75787	2.97859	3.77276	3.23331	3.59443	4.39766	2.41536	2.32699	3.03226	2.92552	2.13889	1.90353	-0.108732	0.960947	0.896668	0.766607
CACNA2D1	5	157527076	158203690	-	0.646131	2.92388	1.35322	4.26493	2.25286	2.16369	2.24417	2.38224	2.54299	1.82764	2.5614	1.42605	1.29169	3.74653	3.37976	3.95353	3.23662	1.97764	4.05841	2.30805	2.7615	4.40785	3.11162	5.97947	4.6638	4.19445	3.42081	3.76074	5.38194	3.78958	2.85306	3.62756	2.53718	3.99318	3.15702	3.51183	3.32699	2.89733	3.41248	1.29089	1.21841	-0.398239	-1.10944	-3.91069	-1.19687
DNAJC9	8	55525495	55531287	-	6.61063	6.6142	6.17919	5.96947	6.82159	6.38865	5.9262	6.84762	6.30362	6.48274	6.2953	6.46863	5.12253	4.78617	5.01423	5.3379	5.20346	7.17731	5.08328	4.63398	7.2688	3.99565	4.78042	5.25216	4.37977	4.93199	4.55961	4.21866	5.13603	4.00298	4.39363	4.67965	4.37458	4.02499	4.68533	4.36857	4.17358	4.67198	4.69484	4.78275	3.53467	2.23919	2.83542	3.26922	2.94881
TNFRSF19	2	183688982	183775532	+	1.83376	1.09672	1.63795	2.06804	1.98983	1.50472	2.47785	1.56667	2.85154	1.79593	2.21273	2.01102	0.889592	3.66382	3.33018	3.22314	2.22198	-0.344287	2.91336	3.18252	2.83647	3.71433	3.32872	4.18657	4.57325	4.12979	3.78338	3.5562	3.31585	3.85098	3.98321	3.11904	1.88351	3.79427	3.8342	3.77964	3.49973	3.08288	2.96259	2.4284	1.84976	-2.56816	-1.62402	-1.32572	-1.5188
PRTFDC1	5	64598495	64697188	-	1.76161	2.29227	1.21571	2.66205	2.89885	2.88615	2.75319	1.31513	2.56502	1.94793	2.00068	1.74798	1.08224	2.42037	2.51903	2.52621	2.69473	1.97764	2.73648	2.18252	2.26965	2.60688	2.56319	3.88959	3.4193	2.97109	1.51037	2.69283	2.40332	3.14049	1.86311	1.94609	1.4086	2.33305	2.31898	3.32838	3.25565	2.83961	2.28869	1.61282	1.56835	-2.56816	-0.624016	-1.32572	-2.5188
CDCA7	2	227463108	227478731	+	1.5206	-1.53555	0.429838	1.1981	2.71714	1.95723	2.50456	-2.07719	3.11308	2.05896	3.23845	1.88549	-1.3328	1.52273	2.42769	1.78925	0.929194	0.655713	0.672348	1.38605	2.54763	0.864951	0.32872	-2.23969	1.32532	1.64917	0.21491	0.961651	-1.83615	1.20462	0.780652	1.34746	-1.15212	1.2725	1.20846	0.814972	0.742031	1.1791	1.43903	-0.22368	-1.99459	-3.56816	-4.43137	-4.06269	-4.6708
LOC118835548	2	36294957	36295934	-	-1.93883	0.601952	-0.620788	-1.65988	0.404864	-0.935851	-0.740058	1.87701	0.105587	0.210967	-0.321244	3.01102	0.57409	-0.579634	-0.829695	0.448208	0.561463	-2.34429	0.534844	-1.27691	-5.05228	-1.6711	0.563185	2.00823	-0.20519	-0.607174	-0.544081	-2.68221	1.48578	-0.318945	-1.13689	-0.533899	0.525954	-1.41621	-2.50119	0.0307001	-0.505897	-2.19014	-0.824009	-2.03103	0.938298	-3.72017	-4.58337	-4.06269	-4.6708
CENPH	1	435925320	435942981	+	3.85125	3.34219	3.55485	3.79955	3.85112	3.51418	3.93114	3.4774	3.94269	4.3153	3.72315	3.93912	2.40416	2.34413	3.13031	3.20428	2.083	5.37681	2.30038	2.38605	5.23197	1.86495	1.85597	2.08223	2.2248	2.32093	1.1478	1.22469	0.900816	1.53904	1.82247	2.01259	2.11092	1.42862	1.76559	2.41536	2.26229	1.80986	2.30527	1.55393	1.03783	0.0167984	-0.431371	-1.91069	-0.196867
COL7A1	9	116972036	117032146	-	2.47621	3.40931	2.87564	-1.07492	2.88168	3.13944	2.07623	2.56667	2.23487	2.58948	1.82171	2.51352	2.31106	2.69923	2.75527	1.93363	-0.692294	0.655713	3.21292	3.08064	-0.0980817	1.39929	2.28565	1.08223	1.8537	1.93715	2.18174	1.6032	3.01629	1.72545	2.57583	1.07615	3.34613	1.55018	1.09375	1.25309	1.76089	-0.605174	-0.101543	-2.03103	-0.810163	-1.9832	-1.62402	-1.58876	-2.5188
LOC118857422	1	167367587	167385210	+	2.77999	3.04941	2.44222	3.56894	3.06022	2.57872	2.41586	4.03134	2.98823	3.48399	3.32261	3.62245	2.33962	1.2871	1.78501	2.04382	2.38863	3.46307	2.49832	1.75283	3.50614	1.05136	1.66752	1.76031	1.35281	1.80786	2.13052	1.63972	2.83942	1.38149	1.33704	1.21817	2.18417	1.18136	0.979932	1.1827	0.742031	1.61722	0.941525	1.13889	1.11584	-0.398239	-0.261446	-0.00379626	0.388095
ARHGEF39	9	59948317	59952470	+	4.74767	4.70476	4.81265	3.95483	5.11452	4.57872	4.36938	4.53752	5.14633	5.56617	4.22822	5.14943	3.92144	2.91033	3.82852	3.8451	3.07487	6.8676	3.75207	2.61386	5.60593	2.3289	2.54504	2.21974	2.76444	2.83023	2.09533	2.34016	2.01629	2.68105	2.86311	2.95288	3.10338	2.18449	2.57918	2.51899	2.92037	2.52868	3.13946	1.82695	1.56835	1.18672	-0.971939	-0.740762	-1.19687
GPR84	5	270183092	270185085	+	5.09092	4.84988	4.26534	3.97674	4.57479	4.47111	4.04244	5.3322	4.64475	5.04891	6.1416	5.06026	4.61557	1.69046	3.89482	3.17552	2.99958	3.2103	2.3422	3.18252	4.92929	1.76186	1.56319	0.0822337	1.05115	1.47083	1.45592	2.12515	1.90082	1.20462	1.97859	0.0761549	2.51464	1.96886	2.36093	1.47548	0.779505	2.93915	0.962587	2.09825	2.02171	-1.24624	-2.43137	-3.91069	-0.933833
BUB1	3	288603836	288656392	+	5.94585	4.97541	5.13219	5.1571	5.76124	5.59219	5.62284	5.27596	5.61602	5.9818	5.39071	5.01102	3.7297	2.97676	4.98889	4.55813	3.12297	6.36307	3.16711	3.41425	6.89207	2.94948	2.89947	1.08223	3.17947	2.95761	2.61346	2.40526	2.77529	1.76852	2.81213	2.96637	1.9689	1.89045	2.88251	2.9693	3.33959	2.37465	2.83134	1.92316	1.14589	-1.24624	-3.43137	-4.06269	-2.19687
KIF15	5	44052289	44112546	-	5.87922	4.75355	4.68299	5.66879	5.80745	5.59664	6.15634	4.87118	5.86047	6.02859	5.53984	5.32087	3.88314	3.83275	5.31624	5.17915	3.41462	6.4106	3.40274	3.72309	7.15352	3.105	3.20704	2.76031	3.97803	3.94058	2.91535	3.18816	2.01629	3.05609	2.70442	3.18396	1.52595	2.82169	3.41767	3.79741	3.73251	3.52868	3.66142	2.17842	2.23248	1.23919	0.323517	-0.451255	0.00476687
LOC118846251	4	103638949	103646841	-	5.38009	6.1155	5.06171	4.13453	5.59995	5.11478	4.6312	5.6976	5.16988	5.61014	5.86528	5.75697	4.46594	2.73378	5.14041	3.97038	4.05021	6.36996	3.68865	3.38605	6.55274	2.39929	3.33929	2.21974	2.72292	2.65753	2.7889	1.22469	4.1985	1.89051	3.00607	3.25709	3.42077	1.60733	2.46459	3.35263	3.57092	1.65117	3.07323	0.875856	1.35334	-0.398239	-1.62402	-3.91069	-0.818355
HS3ST5	7	150954087	151131774	+	1.96806	4.37134	3.33341	5.17617	3.65279	3.50472	3.64026	3.81763	3.17884	3.69639	3.01266	3.59598	3.18552	4.45444	2.95821	3.13626	3.10711	-2.49629	4.39283	3.49568	-0.052278	3.72807	3.00944	6.79648	3.43867	3.07465	3.25532	2.27199	5.42438	3.31041	3.20889	2.61049	2.45669	2.76003	3.73242	2.27017	2.97792	2.49169	2.36186	2.52355	0.52326	-0.760809	-1.10944	-1.32572	-1.19687
PASK	4	430953849	431009159	-	3.01536	3.0005	3.80068	3.08158	3.88168	3.27916	3.24417	3.15163	3.55954	4.07226	2.84868	2.81837	2.01297	1.50283	2.49223	2.34867	0.0666979	4.76424	2.42237	1.81055	4.74538	1.00697	-0.0583029	0.930231	1.17947	0.923341	-0.0745962	0.405258	0.900816	0.266017	1.47455	0.86203	0.655237	0.535538	0.682027	0.905169	1.07907	-0.074659	1.02399	-0.0310348	-0.547129	-2.56816	-4.43137	-1.91069	-1.05936
MFAP2	2	49338907	49348210	-	-0.938831	-2.27252	0.215714	-1.07492	-0.180099	-0.158243	-0.219226	-3.22919	-1.89441	-0.236492	0.000683641	-1.57395	-0.669836	-0.207665	-0.581767	-0.795717	-1.58538	0.655713	0.0202711	1.22559	2.29645	-0.99303	0.148148	-1.23969	-0.0531873	0.0808824	-1.0746	-0.360277	-1.68415	-1.31895	-0.499456	-0.389509	-1.88908	-1.57667	-0.728605	-0.9693	-0.920934	-2.19014	-3.14594	-3.18304	-2.13209	-3.72017	-4.58337	-4.06269	-4.6708
UBE2T	4	102955825	102959853	-	2.5206	3.04941	1.7216	2.86368	3.49233	3.15161	2.67889	1.17074	3.11308	3.52324	2.69371	3.87452	1.21152	-0.419169	1.49223	1.52621	1.60727	4.7218	1.73648	0.30805	3.92214	0.328898	0.941697	-1.23969	0.624885	0.923341	-0.437166	0.841357	1.77528	-0.511591	0.0151169	0.946094	1.54832	-0.0347778	0.557699	0.384337	0.779505	-0.074659	0.920152	0.553928	-1.20609	-1.9832	-4.58337	-4.06269	-4.5188
CCNB3	X	2966156	2992822	-	4.91915	4.34219	4.24781	4.2043	4.89672	4.75664	4.74621	3.29785	4.90217	5.11143	4.43364	3.97038	2.9831	1.99111	3.88455	3.72784	2.65166	5.77983	3.02027	2.20421	6.13693	1.3289	2.07415	1.21974	2.20985	2.21159	0.925404	1.22469	-0.684147	0.928982	1.88301	2.60188	1.30731	1.11065	2.06359	2.01052	2.12346	0.925341	1.93088	0.553928	0.793908	-1.56816	-4.58337	-4.06269	-3.5188
TK1	4	221546140	221560175	+	6.60806	6.88146	6.65998	6.17142	7.21222	6.7305	6.26727	6.44637	7.28176	7.50129	6.14024	7.31073	5.95722	4.31304	5.30088	5.54694	5.33519	8.23314	5.2016	4.22027	7.83475	4.00132	4.47488	4.41852	4.09249	4.67617	3.50367	4.11221	5.36025	3.69228	4.40055	4.43492	5.35091	4.05183	4.77338	4.37647	4.53576	4.79476	4.84275	3.92316	3.38833	1.60176	1.77808	2.2186	2.26256
SPAG5	7	36101062	36122207	+	4.74767	5.13404	4.67515	2.87928	5.09043	4.90785	4.40704	4.8357	4.77801	5.24366	4.68998	4.6803	3.75819	2.06082	3.23639	3.25556	1.48991	6.66694	2.70477	1.09232	5.483	0.864951	1.76482	2.15262	2.13268	2.04308	0.662369	1.52725	1.31585	1.26602	1.69319	2.59321	1.6757	0.928323	2.39766	1.94824	2.22202	0.472829	1.63542	0.13889	0.300868	-0.246236	-2.10944	-4.06269	-3.5188
DLGAP5	3	23830329	23863028	-	5.98598	4.3274	4.99182	5.64618	6.20188	5.43421	5.98549	4.43061	6.15362	6.28564	5.79337	5.73288	3.60187	3.35527	5.13031	5.0385	3.20718	6.77725	3.82763	3.91291	7.3753	3.20664	2.96918	2.21974	3.25424	3.32093	2.69799	2.52725	2.01629	2.35348	2.70442	3.21253	2.11092	2.37204	3.25814	3.20063	3.43662	2.86876	3.45025	2.13889	1.4408	0.753764	-1.84641	-2.32572	-4.6708
CDC45	1	11279341	11319622	-	4.40102	4.65032	4.53475	3.44864	4.53689	4.64911	4.18965	4.19894	4.54853	4.92246	4.37456	4.55534	3.72609	2.8798	3.03449	3.17067	2.41462	5.43707	2.49832	2.28787	5.4194	1.96117	2.52666	0.567661	2.06783	2.55382	-0.437166	1.99022	2.31585	1.58795	1.73758	2.19545	2.68583	1.42333	2.34847	2.35263	2.4483	2.7327	3.1624	2.17842	0.633443	-0.246236	-0.431371	-0.325724	-0.818355
KIF18B	4	191807497	191826894	-	5.13798	5.65822	5.30318	3.37354	4.41981	5.03487	4.76705	5.57386	4.14268	4.81978	3.89145	2.62245	4.16439	2.0194	3.39912	3.3615	1.27969	5.03075	2.16711	2.49568	6.01246	0.961166	1.45071	0.345268	1.69097	1.2229	0.709675	0.961651	-1.68415	1.20462	1.94112	1.94609	2.37144	0.675716	1.68203	1.56121	2.10881	0.617219	1.54056	-0.22368	0.100569	-1.24624	-4.58337	-4.06269	-3.5188
PUSL1	2	33091468	33108453	-	3.19045	4.46445	3.32675	1.1981	3.71714	3.64911	2.55016	4.36576	3.47482	3.68778	3.16526	4.08902	3.42653	3.56172	2.9185	2.98426	3.30771	3.88453	3.55277	3.82463	3.92214	2.36452	3.6842	4.67917	2.94681	2.57163	2.9843	2.91771	5.25837	3.57587	3.72661	3.28426	4.4147	3.16082	3.17594	3.14618	3.43662	3.03226	2.69327	2.6694	2.30753	1.23919	0.994894	1.41124	1.28856
ISLR	8	50047535	50055377	+	5.3891	5.18691	5.21752	4.7195	5.91371	5.69766	4.90756	4.6976	5.21585	5.72404	5.99239	5.26316	5.22562	5.74229	5.09215	5.11875	5.15223	7.80926	6.0709	5.95191	8.01784	5.46024	5.79008	6.38966	5.29377	6.02542	5.43144	5.30648	6.41389	5.32491	5.77	6.16069	5.87247	5.86163	5.54046	5.30372	5.37675	5.04827	5.14293	5.07225	5.13188	4.16655	3.8494	4.33724	3.69552
COL5A1	3	169861127	170177669	+	5.62849	5.43944	5.19208	6.03882	5.48666	6.16068	5.8172	5.1896	5.31991	5.40998	6.17061	4.96521	5.0115	6.60728	6.90417	6.09655	5.70266	5.41726	6.47736	7.44419	6.08727	6.24537	6.17937	7.23401	6.94173	6.48029	6.70749	5.96885	6.24067	5.7948	6.51815	6.12582	5.60677	6.34482	6.35912	5.96406	6.21862	5.12577	5.5087	4.61282	4.84748	5.25201	3.91736	3.66674	4.1142
TUBB6	1	225778039	225794437	-	3.50963	3.1978	2.37921	3.23494	4.23607	3.35483	2.87593	1.87701	3.90433	4.35392	4.65604	4.75996	2.48312	3.79234	2.97121	3.79241	4.00387	4.70011	4.05841	3.03294	5.51568	2.62168	3.55414	2.84777	4.53478	3.40281	2.26327	2.42632	2.22274	2.74714	2.68187	3.56247	3.42077	2.86725	4.39362	3.41536	3.31428	3.85426	3.48342	3.23575	2.47672	0.519299	-0.343908	0.612875	0.388095
SLC24A1	8	150324092	150366762	+	1.06117	0.897408	-0.258218	0.799549	2.52034	2.46625	2.27554	2.24474	2.16448	2.45382	2.41572	4.25894	2.71159	4.94393	3.66616	4.27828	4.01666	-2.49629	4.15543	4.10391	-2.05228	5.50881	4.45071	5.72031	5.51515	6.33404	3.96493	5.80362	4.70817	6.07766	4.70721	5.40429	3.44482	5.3806	5.62809	5.41536	5.14874	5.79286	5.36285	4.61282	4.1826	-3.72017	-4.58337	-4.06269	-4.5188
RPL23	4	186342060	186346323	+	9.62182	10.4162	9.81168	8.35901	10.1364	9.38769	8.99539	10.6387	10.0295	10.1298	9.68602	10.5197	9.83483	8.93421	8.78777	8.98918	10.211	10.8895	10.3167	8.82659	10.5719	9.0452	9.59716	10.3646	8.1983	9.21221	8.85055	8.9551	11.4083	9.19083	9.32755	9.48832	10.1931	8.98515	9.23186	8.65519	8.90614	9.31071	9.25508	9.77893	9.05594	7.39111	7.36183	7.88657	7.94166
EPO	7	262712353	262716156	-	1.12006	-0.535551	-0.521252	-1.65988	1.80175	1.11478	0.690576	-0.269833	1.37861	0.626004	1.04799	-3.15891	-0.332801	1.88749	1.62974	1.46415	1.46525	-2.49629	1.67235	2.49568	-2.73035	2.56156	1.82622	-1.23969	1.73341	1.88111	1.96493	2.54661	-0.0991842	0.928982	1.67047	1.21817	1.77388	1.24875	1.98531	-0.051762	0.194543	2.5103	1.06352	2.87586	-2.28409	-3.72017	-4.58337	-4.06269	-4.6708
DSCC1	1	120036962	120063451	+	3.58473	3.32243	2.98971	3.34012	3.78338	3.90065	3.2202	2.01028	4.12054	4.22889	4.1106	3.60928	1.68215	2.0194	2.66216	2.47205	1.79709	5.04803	1.85677	1.53044	5.06926	1.2549	1.56319	1.21974	2.17947	1.08088	0.455919	1.01823	1.90082	0.85098	1.21675	0.803136	1.84788	0.753718	1.83271	1.83806	2.0019	1.97979	1.67424	1.82695	0.24642	-1.56816	-1.43137	-2.91069	-1.34887
LOC118832343	9	204692224	204894712	+	3.3831	4.61013	3.64867	3.66205	3.85992	3.4952	3.1244	4.37402	3.7252	4.24659	3.34172	4.61588	2.90242	1.3773	1.99048	2.41579	1.96482	5.76945	2.7675	1.18252	4.08727	1.17689	1.09924	2.40416	1.23959	1.2229	-0.157058	0.48772	1.63778	-0.14902	0.693189	0.86203	2.12587	0.495737	1.11352	1.56121	1.04869	0.131792	1.17599	-0.0310348	-0.869057	-1.56816	-1.10944	-2.91069	-2.5188
IRS4	X_JAANDE010000011v1_random	2626983	2659612	+	3.66603	2.97541	2.6908	3.6439	3.24617	4.12716	3.99377	2.0521	3.36611	2.58948	4.50742	3.38025	2.74757	4.64352	5.13175	4.53944	2.71579	0.463068	4.1787	4.83161	1.30527	4.82395	3.06144	4.1697	4.89868	4.48265	4.0501	4.22469	3.67341	3.62357	3.96465	3.10692	1.4086	3.8227	3.4799	2.79151	3.041	2.39483	3.55103	2.17842	1.59037	2.15976	-1.10944	-4.06269	-1.71144
LOC118830789	9	207661660	207668350	+	4.3891	5.31745	4.90948	4.41693	6.04004	4.98811	3.95555	6.05209	5.31666	5.89466	5.11338	6.89773	5.14563	5.0811	4.61739	5.00756	5.03143	6.59235	6.51441	4.83856	4.51947	3.6794	5.16012	5.08223	3.86329	4.54933	4.41369	3.71867	7.70602	4.01197	4.59406	4.80314	6.46993	4.39859	4.74831	4.07994	4.77719	3.74846	4.75039	4.17842	4.45887	2.62166	1.99489	2.56505	2.42372
AURKB	7	260130315	260139431	-	5.03463	5.31745	5.36627	5.1603	5.94712	5.10542	4.59591	5.46971	5.68553	6.05729	5.36058	5.66764	4.58805	2.21555	3.86379	4.09846	2.93818	7.10692	3.49832	2.54752	5.87105	1.53053	2.54504	1.76031	2.17947	2.58045	1.88476	1.67535	2.70817	1.81034	2.06823	2.84023	3.06511	1.64875	2.88826	2.51899	2.57092	1.92534	2.83134	1.05643	0.885831	-1.24624	-4.43137	-2.91069	-4.6708
GJC1	4	191666862	191702586	-	2.0308	0.601952	1.35322	1.29431	1.92424	2.23407	2.52428	0.24474	2.12054	1.85866	2.00068	1.74798	1.19076	2.36633	1.54534	1.65679	0.694729	2.17927	0.913356	2.22559	2.94208	1.17689	0.941697	1.34527	1.11674	1.76206	1.4834	1.71011	-1.68415	0.587945	1.71556	1.05106	-1.01461	1.13028	1.55047	0.767666	1.30146	-0.605174	0.408651	-0.22368	0.189837	-2.56816	-1.43137	-1.91069	-3.5188
AMOT	X	4129299	4176393	-	3.63608	3.76457	3.33341	3.1083	3.1704	4.63183	3.95555	1.92281	3.00444	2.39154	3.88496	1.54153	3.01297	4.9929	4.98088	4.08821	1.87405	0.240675	2.42237	4.35729	1.47128	3.93771	3.8035	0.567661	4.39307	4.06525	4.4868	4.24853	0.900816	3.62357	4.54181	4.10692	2.26742	3.52569	3.53406	4.3161	4.38589	2.03226	2.18498	0.428397	1.11584	0.239191	-0.971939	-0.451255	-0.818355
YPEL1	1	7533893	7576281	-	3.3217	2.80073	3.0148	2.89471	2.57479	2.90065	3.00317	2.96721	2.54299	3.08544	3.17061	2.05055	2.33962	1.93282	2.84979	2.97316	1.36215	4.22557	2.21292	3.04502	4.36346	2.44991	2.59881	2.21974	3.1087	2.29972	2.9254	2.63972	2.31585	2.46241	2.95058	2.77276	2.82057	2.38026	2.19461	2.47548	2.77951	2.49169	2.28869	1.96897	1.8406	1.47623	0.323517	-0.451255	0.610488
RPS13	6	222277834	222280602	+	7.37783	8.10035	7.55912	8.49936	8.43314	7.24902	7.24813	8.34435	8.3414	8.12386	7.11651	7.34591	7.47964	7.21287	6.59027	7.35189	8.48627	7.7352	8.26684	6.22027	7.68645	7.0189	6.16904	8.02122	6.4046	7.01813	6.05697	7.28358	8.07574	7.0798	7.06442	6.93113	7.94644	6.20777	7.17447	7.12932	5.89924	7.39545	6.77442	7.98577	6.66589	4.11834	4.25863	5.09774	5.71841
AHDC1	2	62149918	62236607	-	3.46489	4.22998	3.25134	3.08158	3.21222	3.74865	4.10925	2.70417	2.85154	3.42302	3.03043	2.4558	3.55391	3.88365	3.59657	3.46415	0.892668	3.4886	2.88534	4.72309	4.14494	3.19679	3.22994	3.31489	3.73863	2.75428	3.6503	2.69283	2.70817	3.20462	4.05951	3.13106	3.72563	2.2725	2.70175	3.07994	3.48279	1.61722	2.19391	1.55393	1.06954	1.18672	0.697912	0.612875	1.3881
SLAIN1	4	340077161	340152514	+	1.3831	1.42792	0.929409	1.92508	2.78338	2.01168	2.49793	1.62325	1.69055	1.21097	3.11616	1.88549	1.1697	2.97676	2.77022	1.95636	2.57305	0.655713	2.85677	3.78918	2.08727	1.17689	1.28565	3.43273	2.62488	2.1771	2.49695	1.52725	2.63778	1.68105	1.18504	1.61049	-0.666691	1.39656	1.34011	0.948238	-0.0464653	-0.074659	0.10199	-0.0310348	-0.75358	-3.56816	-3.43137	-4.06269	-4.6708
GNAL	1	226140150	226661129	-	2.3831	3.61013	2.46668	4.91755	3.67788	3.30119	3.40526	3.38224	3.56502	3.032	3.23334	3.10788	2.87665	4.06082	4.19545	3.26924	2.62963	2.70011	3.70477	3.06886	2.39067	4.00132	2.70069	6.13968	4.31488	3.69458	3.69212	3.80965	4.7588	3.40898	3.58193	3.14299	1.57035	3.76945	3.46074	3.99006	3.69867	3.16742	3.45025	2.77632	2.79865	1.56112	1.42661	0.0893132	0.568668
LOC118848702	4	33666234	33687577	-	7.05364	8.08796	7.25002	5.28263	7.69734	7.20297	6.78793	8.22602	7.28093	7.41847	6.77503	6.90584	6.78007	5.78308	5.63995	6.01908	4.90418	8.72785	6.33704	5.37174	7.68814	4.72465	5.56544	6.0957	5.15041	5.47201	5.17754	5.12515	6.69956	5.06907	5.18504	5.56247	5.85013	5.06506	5.7788	5.06779	5.12528	4.99639	5.26557	4.46881	3.72589	3.14608	3.84009	3.78975	4.17817
RRM2	3	231051056	231062003	-	7.65487	6.41632	6.58029	7.94374	7.81962	6.94067	6.92806	5.29785	8.15748	8.07061	7.00331	7.51086	5.33372	4.2428	5.76183	5.85496	4.35881	8.98551	5.21292	4.46904	7.74031	3.3289	3.93474	3.48823	4.37308	4.21159	2.7889	3.50762	2.48578	3.46241	3.56971	4.44459	3.07285	3.17349	4.51096	4.21392	4.02158	3.67611	4.13483	2.58368	1.85886	-0.760809	-4.58337	-1.91069	-2.5188
CBX1	4	187691061	187735130	-	5.70983	5.04037	5.47724	5.41693	6.58875	5.75664	5.66045	5.41065	6.21933	5.94793	6.24608	6.69596	4.58009	5.14508	5.68994	5.63319	5.32323	6.51058	5.68052	5.30805	6.16568	5.15417	5.06144	6.17393	5.23775	5.15659	5.0316	5.09258	5.41389	5.09045	5.02411	5.03676	4.70586	5.20777	5.02237	5.092	5.0098	5.14078	5.29285	5.12378	5.28997	4.54036	3.42038	3.4987	4.16771
MAD2L1	6	140696632	140707189	+	5.56367	3.99427	4.90725	6.0019	5.73399	5.23979	5.23124	3.11264	6.2115	6.08544	5.76622	5.91523	3.47025	3.53747	4.4324	4.67916	4.52016	6.5199	4.30038	3.18252	6.67904	3.55386	3.57217	2.46075	3.41279	3.82281	2.29464	3.15069	3.22274	2.98484	2.97859	3.85117	2.11092	2.99764	3.74673	3.46811	3.84283	3.9114	3.80535	3.53882	2.64401	1.23919	0.153592	0.0893132	-0.34887
ADAM12	8	9668350	10046023	+	1.47621	3.59373	1.50259	3.73244	2.5092	2.18753	2.4643	3.59524	1.19305	2.25827	1.76622	2.16302	2.36764	3.10109	1.93849	1.78925	1.16185	0.463068	2.25731	2.38605	0.157175	2.53053	1.45071	5.54821	2.4193	2.12979	1.82157	1.80965	5.29313	1.96646	1.82247	2.08854	1.95222	1.58853	1.19924	1.69367	2.09402	1.68433	0.87643	0.968965	-0.168617	0.519299	-0.52448	-0.451255	-0.431332
MSH4	4	2648830	2752026	-	2.33419	3.62634	2.62714	2.67997	3.15618	3.10228	2.20399	3.43061	3.05201	3.04554	2.752	3.03092	3.16439	3.24579	2.6781	2.3993	2.65166	1.90364	3.4797	2.59756	1.81809	2.38201	2.84117	4.10016	3.26874	3.2229	2.89503	2.94715	5.11027	2.74714	3.19303	3.20686	3.75957	2.83969	2.80563	3.25309	3.28201	2.33343	2.62225	2.77632	2.28069	1.33873	1.81656	1.13371	1.09591
LOC118834467	1	362518122	362518772	+	-1.20187	-1.53555	-0.84318	-0.659882	0.198413	-1.74321	-0.0541668	-3.22919	0.768552	0.210967	-0.151319	0.0110173	-1.91776	-0.760206	-0.185839	0.000749134	-0.933302	-0.0223593	-0.465156	-0.69195	0.233124	-1.6711	-0.299311	-2.3917	-0.567761	-0.777099	-1.65956	-1.36028	-1.83615	-3.47095	-0.721849	-1.19686	-0.474046	-1.90925	-2.08616	-0.139225	-0.599006	-1.45317	-1.4455	-1.44607	-1.99459	-3.72017	-4.58337	-4.06269	-1.5188
KIF4A	X	1533734	1607955	+	4.96002	4.61013	4.74178	2.92508	4.33086	4.90065	4.69928	3.46197	4.05978	4.25827	4.41121	3.33295	3.09905	2.51281	3.72489	3.52241	1.36215	4.89412	1.85677	2.79634	5.87328	2.07306	1.91368	0.930231	2.45777	2.36245	2.23121	2.01823	-0.684147	0.587945	2.21675	2.71003	1.16981	1.25473	2.36505	2.1087	2.52753	1.43435	2.40865	-0.446072	0.52326	-0.108732	-4.58337	-3.91069	-4.5188
CHAF1B	2	375404104	375444175	+	4.2244	3.30239	3.34664	3.83197	4.19494	3.78818	3.84752	1.96721	4.05978	4.4282	3.65604	3.05055	1.8237	1.72522	2.82136	2.82054	1.73655	4.74318	1.46084	2.02077	5.24119	0.591932	1.32872	1.21974	1.99992	1.77749	0.662369	1.36219	1.12321	1.07337	1.57583	2.13704	0.735407	1.4339	2.28016	1.74342	1.58157	1.58245	1.77293	0.77632	0.130943	0.0167984	-2.10944	-1.91069	-2.19687
CCNF	9	77727493	77761284	+	5.63102	4.4554	4.60803	4.0336	5.08106	5.24548	5.28038	3.29785	4.70053	5.18672	4.95488	3.87452	3.08224	2.23979	4.59447	4.39515	2.33519	5.16351	1.53484	2.83856	6.53174	1.62168	1.70069	0.760306	2.14845	2.2229	1.45592	1.67535	-1.83615	-0.14902	2.33704	2.48496	0.883506	1.2725	1.90253	2.71876	2.90349	1.13179	2.35391	1.05643	0.849761	-1.24624	-4.58337	-3.91069	-4.5188
RPS6KA6	X	21181004	21305889	+	4.92742	3.46445	3.65932	5.06122	4.88814	4.69974	4.86824	2.80546	4.87377	4.74287	4.66365	4.0795	2.74045	3.8486	4.66816	4.78449	3.22198	4.6444	3.79788	4.44191	5.25036	3.89571	3.31807	3.96976	4.08432	3.70672	3.59468	3.59392	3.36025	2.98484	4.06388	3.34746	1.59204	3.01006	3.0066	2.86078	3.42484	2.29099	3.33788	2.01336	1.76515	1.5193	1.75845	0.896668	0.766607
YIF1B	2	36291502	36294954	+	5.39507	6.56459	5.85842	2.90997	5.65026	5.3989	4.50125	7.33114	5.03435	5.63051	5.49787	5.6803	5.62817	4.55207	4.28665	4.7621	4.78469	6.48226	5.29506	4.64195	5.96244	4.11026	5.1239	5.78821	4.12473	4.22008	3.99388	4.50762	7.12321	4.55142	5.0038	4.93585	5.80904	4.2666	4.35782	4.1087	4.23894	4.08909	4.07806	4.36984	3.82675	2.97099	2.73855	3.06659	3.27562
LOC118838652	2	60242073	60254567	-	3.45349	2.66608	3.11102	3.40621	3.89029	3.36532	3.60982	2.01028	4.19305	4.03879	3.63682	3.91791	2.20118	2.3773	2.42769	3.0753	2.54978	4.51369	2.38284	1.89301	4.91206	1.91386	1.99615	0.567661	1.96473	2.14176	1.37019	1.48772	1.12321	1.14049	1.62393	2.03835	1.08054	1.29587	1.97993	1.99006	2.27546	2.39483	2.36186	1.29089	0.189837	-0.983202	0.153592	-1.91069	-1.5188
DNAAF6	X_JAANDE010000011v1_random	964794	1024740	+	-0.201866	-1.27252	-1.25822	-1.65988	0.0215351	-0.158243	0.0217821	-2.07719	1.16448	-1.11096	0.000683641	-1.15891	-2.91776	-0.345168	0.455707	-0.185664	-0.000416344	-2.49629	-0.787084	-0.539947	-0.052278	-1.99303	-1.43681	-0.654732	0.379772	-0.0222111	-2.24452	0.224685	-1.83615	-1.73398	-2.30681	-1.4599	-1.88908	-2.41621	-2.08616	-0.9693	-1.92093	-2.7751	-1.4455	-2.03103	-2.86906	-3.56816	-4.43137	-4.06269	-4.5188
BUB1B	8	194006221	194066606	+	5.86207	4.93694	5.345	5.63014	5.99981	5.62093	5.93482	5.28476	6.03731	6.16516	5.78292	5.89638	4.17499	3.3159	4.8914	4.99527	3.68408	7.03292	3.68865	3.46904	6.90917	3.18688	2.85597	3.21974	3.46409	3.46608	2.60097	3.16328	2.83942	2.20462	2.94112	3.6817	1.95222	2.34149	3.50068	3.24448	3.64892	2.80986	4.05373	1.92316	1.74565	-0.246236	-4.43137	-2.32572	-4.5188
MCM2	9	145548116	145563994	-	6.60162	5.90905	6.04962	6.03012	6.81934	6.67359	6.38384	5.13227	6.85322	6.97827	6.68672	6.42605	4.83879	5.04026	5.09215	5.51478	4.24751	7.42224	4.89942	4.39079	7.40562	3.67231	3.84859	2.93023	4.25424	4.70873	2.7889	4.29507	3.95971	3.38149	4.00153	4.55802	3.4147	4.29804	4.91595	4.35663	4.32065	4.4489	5.1928	3.49253	2.01359	0.955398	1.69791	1.51558	1.76661
SMARCD3	5	93889011	93936479	+	2.06117	2.74243	2.37921	1.1981	2.46376	2.18753	1.6312	3.11264	2.28881	2.4126	1.52006	1.88549	1.63683	2.48265	1.32005	1.69782	0.81672	3.53836	2.53484	2.44191	2.95895	1.17689	1.76482	3.46075	1.96473	1.20018	1.9453	0.639723	4.04377	0.768517	2.23235	1.77276	2.42077	1.11723	1.05339	1.25309	1.19454	0.0322561	1.2291	-0.446072	1.00541	-3.72017	-1.62402	-0.325724	-1.05936
NUDT15	2	100539159	100549349	-	2.28356	1.78638	1.85726	2.36249	3.37449	3.25679	2.62512	0.507775	3.73979	3.626	3.25366	3.25048	1.59003	2.53258	2.89823	2.34867	2.94712	2.82564	2.57047	1.94548	2.94208	2.13625	2.41118	2.08223	1.48287	2.37265	2.04088	2.09915	1.63778	2.03861	1.97859	2.33712	2.06511	1.91329	2.35679	2.28704	1.58157	2.13179	2.30527	1.72385	1.28745	-0.983202	0.960947	-0.210247	0.481205
UBE2C	3	157483953	157486597	+	3.41872	3.61825	3.71141	3.43815	3.58012	2.91501	3.2202	2.8297	3.67544	4.02518	3.1106	3.25048	2.79648	0.824757	4.0772	2.26924	2.0667	4.57458	2.11981	2.79634	4.34433	-0.408068	2.92776	-0.654732	1.71235	0.432355	1.66237	-0.0972427	0.900816	-0.511591	2.06823	0.832884	2.83884	-0.831244	1.00131	2.46069	2.59213	-0.074659	0.7848	-0.446072	-0.409625	-3.56816	-4.58337	-1.91069	-4.5188
CASP2	5	103447329	103466057	-	6.26248	5.0821	5.23007	5.73672	5.91266	6.11166	6.2212	4.4774	5.90541	5.73034	6.47696	5.03585	4.70429	5.43225	5.9277	5.57382	5.04606	5.84059	4.62231	5.84203	7.07087	5.12331	4.7411	4.76031	5.6093	5.53238	5.02927	5.28646	4.54467	4.98026	5.36385	5.33322	4.25047	5.32916	5.39463	5.29123	5.42188	5.32293	5.25281	4.94625	4.2773	4.29602	3.39518	3.80356	3.65113
CNIH2	6	276165760	276171901	+	1.12006	1.42792	0.929409	-0.200451	0.855525	0.42672	0.259942	1.8297	1.35351	1.00452	0.520058	0.0110173	1.03643	1.46219	2.19267	1.20428	-0.933302	-0.344287	1.53484	2.42353	-0.408422	1.91386	1.04861	-2.3917	1.37977	1.15364	1.56283	1.52725	0.637781	2.29576	2.13613	0.17237	3.16258	0.27838	0.199245	0.948238	1.40099	-1.19014	-0.560975	-2.03103	-0.994588	-3.56816	-2.84641	-3.91069	-2.19687
LOC118845434	4	181589558	181600372	+	3.13442	2.65032	2.24428	0.799549	2.71714	2.8715	2.42288	2.34908	2.83351	2.79593	2.66365	2.97038	2.90879	3.09445	2.83564	2.40757	1.65166	3.9225	2.91336	3.53044	3.84254	2.39929	3.37054	3.28387	2.65831	2.41273	3.56926	2.50762	3.12321	2.51394	4.26684	3.07615	2.54832	2.05354	2.87674	2.54728	3.73251	1.95282	1.73671	2.6694	2.2739	0.132276	0.778083	1.17678	1.65113
RPL14	5	21493282	21500718	+	7.71878	7.94947	7.7399	6.91282	8.18972	7.05365	7.31946	8.42564	7.8535	8.11022	7.7002	7.44193	7.56101	6.53564	7.66691	7.02614	7.7449	8.41975	7.84682	7.46792	8.57046	6.64631	8.10079	7.39512	7.14206	6.90721	7.18279	6.6431	8.30879	6.7948	7.8518	6.94354	8.74103	6.62141	6.84753	7.42921	7.09773	6.96637	6.73632	7.53597	6.67494	5.07569	6.16482	6.59711	6.26338
ANLN	9	203108029	203141376	-	5.18357	4.84642	4.92059	3.84791	4.56406	5.09284	4.97239	3.55217	4.64991	4.89653	4.62517	4.62245	3.83043	3.58557	4.55832	4.32049	2.83608	5.94112	3.25731	3.70037	6.02921	2.56156	3.41118	1.93023	3.41279	3.1829	2.4279	2.48772	2.01629	2.51394	3.40743	3.84753	2.25387	2.38299	3.09624	3.82656	3.44247	1.43435	3.31349	1.05643	1.05378	0.679763	-3.43137	-3.91069	-1.93383
DNM1	3	161558153	161621137	+	4.53149	3.0005	4.42673	4.80772	4.37756	2.92922	4.92002	4.91717	3.98006	4.3097	4.19183	3.86346	3.79304	2.47246	3.50122	3.15603	0.929194	6.15556	2.25731	3.22559	5.66025	2.53053	2.65065	1.93023	2.55562	2.37265	2.1478	1.96165	2.56378	2.17291	3.06823	2.47556	2.97716	1.96886	1.15225	3.1087	2.98596	1.58245	2.39322	1.87586	1.8221	-0.108732	-0.846408	0.674276	-0.818355
RAB3IL1	6	271914626	271951298	-	4.98003	4.88399	4.41106	3.02662	4.80175	5.03158	4.57873	4.07256	4.2987	4.90399	4.67688	4.62245	4.07659	4.54722	4.74584	4.45021	3.64069	5.98663	4.35247	5.21227	6.24865	4.25964	4.58555	3.43273	4.37643	4.41025	5.1478	4.22469	4.38194	4.37454	4.9292	4.32408	4.85013	4.38775	4.49787	4.55426	4.38589	3.78714	3.73976	3.77632	4.31747	2.62166	2.93495	3.25924	3.25599
APLNR	6	268482776	268485461	+	2.66603	2.46445	2.44222	0.732435	3.49797	3.13944	3.19171	2.4774	2.88695	3.40211	3.52425	2.54153	2.72609	3.30445	3.76649	3.67745	3.2146	4.03075	2.53484	3.89301	4.58616	1.83986	3.22994	-2.3917	2.14845	3.37772	3.34794	2.87238	1.90082	2.46241	3.00607	3.30564	2.98539	2.70437	3.17359	1.94824	2.38892	2.24727	3.48342	0.553928	0.24642	0.239191	-2.43137	-1.10333	-1.71144
DEPDC1	4	10890736	10911687	+	6.04985	4.33235	4.85263	5.71298	5.6679	5.50709	5.60211	4.92844	5.66656	5.78789	5.34764	4.92324	3.31106	2.81672	4.66216	4.76371	3.19972	6.57755	3.0709	3.14935	6.86919	2.34682	2.17199	2.46075	2.78476	3.01732	2.29464	2.40526	2.90082	1.85098	2.55117	3.34746	0.525954	2.30165	2.65531	2.90517	3.38892	2.10754	3.52649	1.72385	1.08514	0.824153	-3.43137	-3.91069	-2.19687
UGT8	6	41128515	41229977	-	2.83376	1.39045	0.85726	2.17301	2.52034	2.81138	2.98431	-0.75526	2.31504	1.58948	2.7085	1.16302	0.863596	4.03334	3.92853	3.4442	1.99958	-2.49629	1.11981	4.00849	-5.20428	3.44991	2.81111	2.96976	4.67201	4.32881	4.07289	4.13158	1.31585	3.92898	3.82762	2.75733	-0.0817289	3.33022	3.12573	3.44574	3.4483	2.58245	2.64197	0.553928	0.831383	-2.56816	-3.43137	-4.06269	-2.5188
PARP8	1	413119211	413340990	+	1.47621	1.97541	1.03129	3.79133	2.45217	1.30119	2.61902	3.0521	1.30198	2.39154	2.60949	1.97038	1.40416	2.08779	2.04067	1.80185	0.736549	0.825638	2.02027	1.26741	3.43958	1.86495	0.633575	3.95013	1.98244	1.59794	1.864	2.58458	2.12321	1.43594	0.500544	1.44699	-0.304121	1.48052	1.95276	2.43063	1.35208	2.68433	1.43903	0.13889	1.08514	-0.983202	-0.624016	-1.91069	-0.818355
PTTG1	3	71112296	71125827	+	4.68078	3.69711	4.03946	5.34574	5.23607	4.52358	4.49627	2.92281	5.62915	5.4385	4.8817	6.21613	3.58606	2.00533	3.42769	3.77653	3.90189	6.9911	3.87113	1.66169	6.26626	1.86495	1.82622	2.40416	1.05115	2.45172	1.61346	1.40526	1.48578	2.00298	1.86311	2.60188	2.35884	1.09075	2.40168	2.12756	2.67401	1.5103	2.28033	2.01336	1.18984	0.0167984	-2.10944	-2.32572	-3.5188
MKI67	8	7764892	7787433	+	8.37178	9.17766	8.0481	9.01188	8.9479	8.23836	9.046	9.15403	8.7998	8.84807	8.3854	8.56646	7.45429	5.92629	7.78846	7.59615	5.78842	10.4544	6.87469	5.66169	10.187	5.20664	4.39608	6.97705	5.54524	5.76012	4.7944	4.78947	5.05732	4.82061	4.88054	5.95964	2.66551	4.47478	4.99133	5.28284	5.52201	4.65953	5.29701	3.71043	3.73086	2.71724	-1.62402	0.259238	0.00476687
LNX1	6	157056295	157168153	+	-1.20187	-0.857479	-1.10621	-1.33795	0.252861	-0.743205	-1.0937	-3.07719	0.378605	0.763508	-0.321244	-0.573945	-0.747838	-0.579634	0.0771958	0.241757	0.192229	-2.49629	-0.465156	-1.53995	-1.73035	0.591932	-0.17378	0.0822337	0.946813	-0.317667	1.11303	0.961651	-0.0991842	-0.318945	1.3079	-0.13797	-0.567156	-0.882775	-0.442301	-0.33187	0.194543	0.394826	-0.560975	0.13889	-0.499823	-3.56816	-4.43137	-4.06269	-3.5188
CPNE5	7	275225007	275436245	-	0.798134	1.04941	-0.180215	0.0405575	0.355954	0.0641495	-0.508733	0.507775	-0.572485	-0.110961	-0.446775	-1.15891	-0.0597823	-0.0232403	0.124502	-0.136754	-2.39273	2.4106	1.02027	-0.539947	2.27864	-0.823105	-1.43681	0.930231	-1.79015	-1.7771	-1.0746	-2.68221	1.48578	-2.31895	-0.606371	-0.974471	0.333309	-2.27182	-2.50119	-2.13922	-1.92093	-2.19014	-1.56097	-3.03103	-5.60602	-3.72017	-4.58337	-4.06269	-4.6708
LOC118850755	5	117809731	117833153	-	1.33419	2.29227	0.478748	0.86368	1.92424	1.21099	1.49127	-0.75526	1.64991	-2.69592	-1.44678	0.928555	2.9831	0.2871	1.0772	-0.0894487	0.307706	-2.49629	1.21292	-0.69195	-0.592846	-0.533598	1.56319	1.21974	0.579081	1.9094	-0.78509	0.48772	-1.83615	-3.47095	-0.399921	0.575726	-0.152118	-0.598045	-0.659892	3.64868	1.32699	1.39483	-0.338583	-0.22368	0.24642	-3.72017	-4.58337	-4.06269	-4.6708
FRAS1	6	75387330	75739860	-	2.0308	1.60195	1.32674	2.87928	0.497973	1.46625	1.74761	-0.269833	1.76855	1.85866	2.01266	1.16302	1.25216	3.40972	3.73255	2.00075	1.89267	0.463068	1.21292	4.65776	2.87846	2.70741	3.04861	2.40416	3.14845	2.944	2.35539	3.08598	1.12321	1.26602	2.58801	1.30564	0.226393	2.47797	2.24923	3.1087	2.67401	-0.315667	0.0635159	0.428397	0.24642	-0.760809	-2.43137	-2.32572	-1.5188
CDKN2C	4	29079280	29085839	-	6.07983	6.38212	6.22828	5.01607	5.96558	6.08493	5.42113	5.79318	5.49217	6.03709	5.34882	6.08427	5.26587	3.12081	5.14328	4.57474	2.67336	7.88212	4.23528	3.84548	7.23832	2.41636	3.89947	2.21974	3.23221	3.37265	2.9453	2.85695	2.77529	2.5637	3.60008	4.10996	4.09581	2.64875	3.28453	3.73114	3.93705	2.13179	3.42012	2.49253	2.04583	2.40912	0.269069	0.176776	0.803133
CDT1	3	389655007	389659363	+	4.43621	5.42097	4.81979	3.05436	4.40787	4.26242	3.62816	5.3616	4.27551	4.479	3.63295	3.25048	3.68586	1.3329	2.22559	2.74426	1.33519	5.79526	3.57047	1.69271	5.01381	0.466402	1.28565	1.84777	0.79481	1.63229	0.279041	0.224685	3.01629	0.381494	1.08551	1.61049	2.29414	0.593253	1.22673	0.860775	0.623386	0.224901	0.635422	0.290893	-0.994588	-3.56816	-1.84641	-1.91069	-1.93383
CENPF	4	118132247	118206433	+	7.49092	7.87257	7.26316	8.2819	7.61659	7.19049	8.15159	8.36212	7.55267	7.67531	6.67922	7.3239	6.4681	5.20481	6.98609	6.69191	4.61849	8.95205	5.55277	4.95511	8.80415	5.04314	4.1779	6.21974	5.29377	5.4732	4.67434	4.5418	5.95971	4.42925	4.27815	5.13704	2.42077	3.90477	4.28126	4.68095	4.88212	3.946	5.05373	2.80186	3.40085	2.49793	-4.58337	-1.58876	-1.19687
DSN1	3	102762483	102788189	-	4.14863	3.38093	3.57748	4.51504	4.76242	3.90065	4.29289	3.44637	4.65248	4.99756	4.06821	3.77183	2.49163	3.15945	3.66216	3.78608	2.083	5.31392	3.02027	2.54752	5.4275	2.60688	2.28565	3.18657	3.23221	2.7386	1.66237	2.52725	2.22274	2.43594	2.70442	3.00608	1.95222	2.44177	3.01975	3.0307	3.53302	2.9114	3.87365	2.46082	1.56835	0.679763	1.42661	1.04351	1.03579
HDAC9	5	11310123	11916737	+	2.62595	3.1083	1.68038	3.13453	2.97371	2.11478	3.23223	3.3322	2.89566	2.474	3.20754	2.26736	2.54167	2.70794	2.97121	2.88117	1.30771	3.63299	2.67235	3.58107	4.07184	3.70046	3.11162	5.06409	3.73341	3.43235	3.61346	3.38388	4.83942	3.35348	4.18504	3.36283	2.22639	3.56228	3.34011	3.32021	3.79331	3.31236	3.69327	2.77632	2.4885	1.07569	0.568629	0.733169	1.06617
TDRD10	4	163130251	163162540	-	-0.353869	-0.0501243	0.964175	0.662046	1.25286	1.30119	0.290969	-3.07719	1.27551	1.25827	1.63295	1.08902	-0.525446	0.618306	1.10104	1.38262	1.44016	-2.49629	0.212916	0.597556	-2.46732	-1.18568	0.489185	-2.3917	-0.567761	1.39283	-3.24452	-0.222774	-1.83615	-0.997017	-0.606371	-1.78183	0.0495157	-0.576672	-0.916232	-4.29123	-2.5059	-0.775099	-1.14594	-3.18304	-4.45402	-3.72017	-4.43137	-4.06269	-4.6708
POLE	1	49724393	49792816	+	4.88135	5.07621	4.58867	3.12148	4.51478	5.05446	4.51117	5.2935	4.13533	4.39683	4.63101	3.56901	4.04513	3.9141	4.03758	4.1061	2.13083	4.86517	3.44174	3.93902	5.30197	3.47458	3.19545	3.84777	4.14058	3.62804	3.29464	2.99022	4.58264	3.23564	4.03748	3.43734	4.33653	3.4561	3.96641	3.46811	3.67401	3.19069	3.54056	2.4284	2.23947	2.07569	1.99489	0.259238	1.69066
CFL1	6	275795721	275798869	-	6.61063	7.46276	6.92996	5.9232	6.90895	6.54681	6.17413	7.41967	6.43501	6.72298	6.17993	6.64037	6.08786	5.04199	5.09808	5.72288	4.48071	8.04588	6.1787	5.77837	7.3072	4.4416	5.53128	6.47111	4.65555	5.12075	5.0864	4.66209	6.50568	4.6526	5.0038	5.21111	5.19838	4.4561	4.58184	4.62896	4.65649	4.57805	4.79951	4.067	4.03181	3.10426	2.93495	4.04931	3.60015
NCAPH	3	290322554	290373506	+	6.07798	4.72748	5.60528	5.54224	6.27276	5.91322	5.964	4.01027	6.66401	6.59179	5.97261	6.6043	4.25716	4.18153	5.31624	5.30508	4.44647	7.37167	4.54383	4.27768	7.23515	3.69347	3.67589	2.51519	4.38311	4.42502	3.51037	3.76901	3.56378	3.65833	3.80171	4.48027	3.12587	3.75372	4.42757	4.1872	4.29823	4.08909	4.62885	3.49253	3.14961	2.23919	1.54591	1.29877	1.00477
CDC6	4	184886692	184899849	-	4.66108	3.28207	3.8802	4.30012	4.5036	4.2168	4.55815	0.922812	5.13533	5.07226	4.65221	4.84109	2.12663	2.36633	3.00951	3.57474	2.41462	5.58645	1.91336	2.02077	5.85236	1.3289	1.56319	-0.654732	1.69097	2.27818	0.562834	1.36219	-0.684147	1.48841	1.80171	2.3881	0.0495157	1.72818	2.27579	1.92686	1.4941	2.1791	2.60226	1.36128	0.0695425	-3.72017	-1.62402	-2.91069	-4.5188
CCNB1	1	435903320	435910106	+	6.35579	6.50007	5.95015	5.86955	6.58477	6.45647	5.85272	5.14681	6.28632	6.60557	5.98025	5.38025	4.93866	3.33853	5.30858	4.83134	4.32494	7.19874	4.31095	3.61386	7.41635	2.73489	3.57217	1.21974	2.92867	3.34702	3.34044	2.29507	1.90082	2.46241	2.99697	3.74956	3.34613	2.20623	2.96097	3.38434	3.70356	2.86876	3.36582	2.01336	2.06168	1.5193	-4.58337	-2.91069	-4.5188
NDC80	1	237368056	237423238	-	5.56101	4.61825	4.59145	5.86172	5.53963	5.10542	5.71079	4.22659	5.74704	5.75529	5.37108	4.869	3.53345	2.98396	4.99685	4.58571	3.083	6.04803	3.23528	3.20421	7.15076	2.88961	2.30735	3.28387	3.33224	3.38781	2.24733	2.34016	2.40332	2.35348	2.05074	3.21253	1.45669	2.16876	2.87963	3.04068	3.37062	2.56475	3.23344	1.77632	1.59037	0.0167984	-3.43137	-2.91069	-2.5188
FAM171A2	4	191168461	191179752	-	1.96806	3.13121	2.41735	0.147473	2.21222	2.85671	1.9652	2.38224	1.76855	2.00452	2.25366	1.97038	2.74757	2.60903	2.1245	2.22314	1.41462	3.24068	2.73648	3.37653	3.45947	1.91386	2.70069	1.46075	2.13268	2.15364	2.07741	1.71011	2.63778	1.63525	2.85306	2.06366	3.4147	2.00475	1.64176	2.01052	2.27546	1.35418	1.17599	1.4284	1.40396	0.239191	0.375984	0.481631	0.568668
KCTD7	7	29063430	29077156	+	2.984	2.78638	2.52605	1.04056	2.21222	3.22258	3.031	2.90009	2.42751	2.85866	2.77327	1.54153	2.1046	2.95496	2.24712	2.64984	1.13083	1.46307	2.85677	2.26741	2.42346	1.59193	1.85597	2.6672	1.32532	2.24527	2.54989	1.96165	2.95971	1.85098	3.30052	2.5845	1.52595	1.13677	1.51376	1.5887	1.13796	1.47283	2.04389	-0.0310348	0.273901	0.601761	0.153592	-0.740762	-0.126478
SMC4	4	233174370	233211441	+	7.26981	6.48682	6.82925	7.05865	7.247	7.07298	7.35775	6.72047	7.07857	7.28564	6.93339	6.48675	5.59794	4.68163	6.18223	6.25899	4.57016	8.27959	5.11981	4.82812	8.63028	4.00132	4.00281	4.47455	4.39967	4.61092	3.82694	3.91025	3.60126	3.65833	4.13198	4.5401	3.44482	3.7953	4.4799	4.40767	4.68886	3.85426	4.40865	3.27275	3.38203	2.18672	1.73855	0.733169	1.3881
LAMB1	5	145356953	145449510	+	5.32483	3.89741	4.60803	4.06122	5.42279	5.16669	5.29767	2.7557	5.29046	5.6417	5.60159	4.74196	4.56202	6.06846	6.01266	6.0557	4.24751	5.93648	5.44174	6.42121	6.20864	6.28309	6.08204	5.24412	7.20844	6.38529	6.00222	6.65542	5.01629	6.69368	6.37618	6.37615	4.98539	6.77531	6.22019	6.62316	6.5809	5.39733	5.46877	5.35267	3.65451	2.15976	1.99489	1.67428	2.23609
CD63	5	266889476	266896091	+	7.81383	8.15305	7.77276	7.05779	8.58891	8.08731	7.13379	8.69719	8.57591	8.64809	8.22275	9.50665	7.93905	7.3936	7.45686	7.56299	8.00119	8.16351	8.97114	7.58366	7.72662	7.36397	8.14061	8.57007	7.47468	7.70772	7.34513	7.61815	9.66292	7.47059	7.60944	8.04829	8.41641	7.46837	7.79763	7.83304	7.45157	7.99804	7.59046	7.84931	7.54492	6.09539	6.38321	6.76262	6.62586
LOC118832782	X	26583572	26584961	-	1.23109	0.786377	0.819785	-2.65988	-0.801587	0.649112	0.4643	0.623252	-0.391913	-0.525999	0.708503	-0.573945	-1.11041	0.190884	-0.0748072	0.0856381	-0.305271	1.46307	-0.202121	1.42353	1.2515	0.466402	0.0486123	-2.3917	-0.127188	0.0302564	-0.0745962	-1.36028	-0.0991842	-1.73398	-0.499456	-0.0813864	-0.889084	-0.188401	-0.83823	0.445738	-0.257969	-0.775099	-0.976012	-1.44607	-0.547129	-3.72017	-3.43137	-4.06269	-4.6708
SYCE2	1	75821448	75825754	+	0.476206	0.142521	1.37921	1.4694	0.924238	0.649112	0.619023	0.623252	1.35351	1.73034	-0.446775	1.16302	-0.110408	-0.579634	-0.0223399	0.241757	-0.000416344	3.43707	0.382841	-1.86188	2.3486	-1.40807	-0.436815	-1.23969	-0.20519	-0.689636	-4.39652	-2.68221	-1.68415	-3.31895	-1.30681	-0.258264	-0.0817289	-2.07917	-0.626726	-1.13922	-1.5059	-0.605174	-1.14594	-1.44607	-2.64666	-2.56816	-4.43137	-3.91069	-4.5188
LOC118851806	5	264654065	264662822	-	0.476206	-0.15704	-0.0358252	-1.07492	1.1704	-3.74321	-0.740058	-0.0771878	1.04419	1.00452	0.303246	-2.15891	-0.525446	0.542357	-0.65977	-0.136754	-0.933302	1.65571	0.212916	-1.27691	1.26965	-0.408068	0.941697	1.08223	0.268741	0.0302564	0.147796	-0.87485	0.900816	-0.318945	-0.136886	0.0761549	0.655237	-1.2047	-1.83823	-1.13922	-1.69854	-2.19014	-0.239047	-2.03103	-1.45402	-3.72017	-3.43137	-4.06269	-4.5188
PRR11	4	169566732	169587052	-	3.39507	2.71238	3.20848	2.94003	3.25286	3.12716	3.35843	2.94518	3.00444	3.19889	3.28362	2.26736	1.9526	1.63668	2.76276	2.81434	1.83608	3.27042	1.46084	1.69271	3.97009	1.36452	1.04861	1.76031	1.83434	1.54483	1.11303	0.565722	-1.68415	0.681055	1.36561	1.77276	0.226393	0.61199	1.31472	1.1827	2.20835	-0.074659	1.51227	0.13889	0.16069	-0.983202	-4.58337	-4.06269	-2.93383
LOC118828376	8	229306662	229318853	+	3.12006	1.39045	1.50259	2.34012	2.14183	2.34426	3.49127	0.922812	2.69055	2.71347	2.84199	0.928555	0.863596	2.25177	3.46032	2.67745	2.88339	1.5626	1.53484	1.86604	4.20275	1.81432	0.885114	0.0822337	1.87281	2.29972	1.39934	0.961651	0.637781	1.58795	1.60008	2.21817	1.28084	1.09075	1.51376	1.81497	2.28852	1.58245	1.81985	0.669405	0.675264	0.679763	-2.10944	-2.91069	-4.5188
CCND3	7	244591419	244706090	+	7.20157	7.39045	6.86245	5.66205	7.10623	7.01668	6.48037	6.9808	6.89458	7.15192	6.85534	6.68187	6.07871	3.80458	5.4099	5.33139	4.44016	8.73186	4.9678	4.24665	8.23976	3.31985	3.62496	4.81559	3.5197	3.66998	3.1478	3.52725	4.14874	3.42252	3.58801	4.13405	4.19129	3.68016	4.11229	4.71252	3.88212	3.39483	3.46139	3.39523	3.8221	1.9554	1.591	1.6439	1.23609
LOC118836247	2	12280560	12298791	-	2.06117	-0.857479	0.741782	1.42758	2.22589	1.71623	1.02178	-2.07719	2.41544	2.08544	1.88821	1.84109	-0.595835	1.87206	1.72489	2.20428	2.01666	2.24068	1.53484	2.06886	2.86659	1.39929	2.19545	1.08223	2.63611	1.31036	2.27904	1.56572	-0.684147	1.48841	1.82247	1.71003	1.11092	2.33305	1.52855	3.01052	2.66403	1.68433	2.3298	1.6694	1.31416	-1.56816	-1.84641	-1.91069	-1.5188
NUP85	4	199525204	199551003	-	5.70983	5.64237	5.27922	5.27676	6.23184	5.61215	5.33536	6.05724	6.33761	6.23185	5.73132	6.88958	4.90242	5.04371	4.63383	5.25212	5.08097	7.52454	5.31095	4.6098	6.45849	4.55772	4.62064	5.50177	4.47663	4.91465	4.66837	4.83743	5.4656	4.41576	4.77267	4.91514	5.11654	4.75951	5.03861	4.30372	4.32383	5.30439	5.38544	4.95196	3.934	3.06119	3.42038	3.30848	3.18856
USP13	4	253773369	253911989	+	1.72413	2.56879	2.15682	2.90997	1.89029	2.13944	2.56293	2.96721	1.69055	1.474	2.56953	1.23341	2.25216	2.57131	3.18153	2.60741	1.60727	1.74318	2.30038	2.73804	2.4791	2.76186	1.19545	4.65512	2.71235	3.04945	2.74416	2.69283	4.09721	2.74714	2.56355	2.78803	0.383935	2.71308	2.57918	2.86078	2.82502	2.00626	2.04389	1.55393	1.84976	2.15976	-0.730931	-1.91069	-0.270868
GTF2IRD1	7	22993858	23133332	+	3.21767	3.6739	3.20121	2.87928	3.14902	3.11478	3.1287	2.4774	2.99636	2.81187	2.67122	1.74798	3.06523	4.62752	3.45108	3.35723	2.44016	2.11514	3.30038	3.77475	2.21451	3.31075	3.48919	3.69104	3.72292	3.41766	3.0864	3.21261	3.70817	3.66974	3.93636	3.53106	3.69588	3.42333	3.22218	3.43063	3.60785	2.08288	2.92015	1.36128	1.61207	1.60176	-0.183443	0.0893132	-0.518795
KNTC1	1	36912858	37000729	+	4.56896	3.32243	3.46667	4.04748	4.35595	4.50472	4.60366	2.44637	4.53743	4.60786	4.30568	3.4558	2.49163	3.12732	3.81416	3.91346	1.96482	4.43707	2.25731	3.05699	5.45055	2.44991	2.09924	-0.239694	3.58489	3.13579	1.18174	2.42632	1.31585	2.17291	2.71556	2.78042	2.15531	2.25473	2.79649	2.93759	3.50533	2.59994	3.27191	1.21689	1.03783	0.0167984	-0.730931	-0.451255	-0.196867
KBTBD12	9	145139873	145219482	-	1.79813	0.727483	1.29978	1.58805	1.02154	0.900651	2.34371	1.01028	2.16448	2.37017	1.00068	1.54153	-0.525446	1.26364	1.54534	1.44821	0.192229	2.5626	-0.202121	-0.69195	1.66197	-0.99303	0.148148	0.760306	0.148446	-0.689636	-0.544081	-0.360277	0.900816	-0.997017	-0.219348	-0.322395	-1.47405	0.00829098	0.103667	0.948238	1.77951	-1.7751	1.7848	-2.03103	-2.64666	-3.56816	-4.58337	-2.91069	-4.6708
CDK1	8	23371245	23392181	+	6.03654	4.76823	5.25836	5.75797	6.22504	5.68934	5.55815	3.93404	6.36846	6.46647	5.93457	6.41474	4.19337	3.82476	5.08469	4.98702	4.62407	6.99333	4.09556	3.85237	6.81886	3.34682	3.78042	0.760306	3.65279	3.70672	3.05926	3.04572	2.01629	2.5637	3.37969	4.15775	2.81136	2.78914	3.8431	3.88868	3.99395	3.01932	4.05863	2.6694	2.45887	0.601761	-2.43137	-0.910687	-1.93383
GPR176	8	193555851	193673715	-	2.40694	1.87044	0.0954192	3.21048	2.30533	1.95723	3.31381	1.01028	2.91294	2.23481	1.41572	2.26736	1.75466	4.00533	3.02829	3.09591	3.16951	-2.49629	2.53484	4.10967	-4.05228	4.00132	2.92776	3.64295	3.89635	3.9094	2.6503	3.41583	2.40332	3.77909	3.91236	3.76121	0.432844	4.30885	2.92786	4.32021	3.38285	2.08288	3.56142	1.82695	0.300868	-0.760809	-4.43137	-2.91069	-2.5188
C1QTNF4	6	259129067	259133510	-	3.71461	4.89406	4.21932	2.42758	4.35595	4.67042	3.14152	4.39855	4.13901	4.51353	4.2205	3.63551	4.5043	4.57846	4.04682	3.8451	4.39517	2.4106	5.13178	3.93902	1.32276	4.23579	4.66752	4.02709	3.80976	4.96605	3.19011	4.0525	6.00934	4.59992	3.92201	3.6528	4.90099	3.77881	3.99599	3.1827	3.56557	3.60861	2.5545	3.30882	2.94686	1.78939	1.54591	1.25924	1.58973
FAM89B	6	275581237	275583046	+	2.79813	3.09672	2.76168	2.06804	2.57479	2.81138	2.17932	3.79318	2.22106	2.96229	2.70112	2.16302	2.83043	2.39899	2.54534	2.29621	2.09912	3.94111	2.0709	3.25707	4.26739	1.73489	3.1239	2.6672	1.79481	2.24527	2.18174	2.01823	4.22274	2.03861	2.79122	2.11299	3.28084	1.80347	1.42164	1.74342	1.96984	1.68433	0.983346	0.875856	1.32734	0.601761	0.212485	0.733169	0.525599
BRCA1	4	181360854	181428176	+	5.06117	4.17594	4.20485	4.19187	4.52588	4.82285	5.16997	3.80546	4.88476	4.7594	4.64838	4.49214	3.39965	4.47756	5.60389	4.67403	3.45902	5.53836	3.81283	4.08064	5.95475	4.80787	4.16012	3.76031	5.20797	4.43722	4.47999	4.69717	3.56378	4.40215	4.57889	4.15186	2.90966	4.41268	4.86148	4.2954	4.72292	4.70468	4.48524	3.64139	2.4408	-0.246236	0.697912	0.259238	1.61049
C6H11orf80	6	276562933	276652619	+	1.17665	1.09672	0.571857	-0.200451	1.49797	0.716226	0.4643	2.09274	1.35351	1.58948	0.794233	1.88549	1.49163	1.23979	0.418233	1.43209	1.83608	0.977641	2.60523	0.460053	-0.244923	1.59193	1.99615	4.33016	1.45777	1.43235	1.4279	1.52725	4.63778	1.68105	1.92201	1.52195	2.76436	1.77049	1.4374	0.905169	1.70356	1.03226	1.58198	1.92316	0.92102	-1.9832	-1.84641	-0.588759	-2.5188
CLDN19	2	67709781	67722671	+	-0.0643622	1.94988	0.65932	2.06804	-0.801587	3.11478	-1.67866	1.92281	-0.157448	2.51353	0.794233	2.33295	0.726093	0.420366	1.19267	1.00075	1.91105	-2.49629	2.21292	0.138124	-3.05228	-0.671102	2.63357	4.20325	0.982437	0.682333	-2.24452	1.36219	4.27005	0.768517	0.15262	2.8255	2.34613	0.684594	-0.531568	0.445738	0.581566	0.546829	-4.14594	-2.03103	-1.86906	-3.72017	-3.43137	-4.06269	-4.6708
P4HTM	9	117709507	117738196	+	2.25757	1.87044	2.50259	1.4694	2.94918	2.16369	1.72506	-0.0771878	1.99636	2.032	1.52006	1.97038	1.47455	2.12732	2.10104	1.52621	1.89267	0.463068	2.53484	2.16049	1.84254	1.17689	1.63357	1.08223	1.98244	1.39283	2.00341	1.07268	-1.68415	1.14049	1.21675	1.87639	0.655237	0.97249	0.784208	1.92686	1.01766	0.748463	0.554502	-0.0310348	-0.244566	-2.56816	0.375984	-0.451255	-1.05936
ADAMTSL1	9	100618739	100990296	+	0.724134	-0.15704	-0.34068	1.38451	-1.1801	0.256795	0.195811	-3.07719	-0.572485	-0.888569	0.341721	-3.31091	0.474554	2.39899	1.81416	1.58571	0.251122	-1.34429	0.382841	3.1154	1.39067	2.63633	1.14815	1.93023	2.71235	2.08088	2.32533	1.52725	1.63778	1.68105	1.95998	1.61049	-1.30412	0.803471	0.572054	1.41536	1.16653	-1.7751	0.736706	-0.709107	-0.409625	-3.56816	-4.43137	-4.06269	-4.5188
LOC118839798	2	13173453	13211088	+	2.14863	1.81495	1.80068	2.36249	2.96558	1.90065	2.80784	0.24474	2.13533	2.4939	2.61735	2.4558	1.40416	2.3773	2.79236	2.25098	1.538	2.70011	1.91336	2.66169	2.50996	1.78833	1.82622	1.76031	2.79481	1.82281	2.38484	2.20044	1.63778	2.32491	2.46137	1.67761	1.4086	1.9905	1.66873	1.88314	2.09402	1.47283	1.62225	1.05643	1.13094	0.601761	0.568629	-0.00379626	0.28856
RBMS3	5	25295807	26054772	-	5.74299	6.42213	5.28438	7.17617	6.02349	5.67886	5.59047	6.79626	5.71415	6.06396	4.84199	5.42229	5.27822	5.874	5.37732	5.28166	4.87171	6.26304	6.00082	4.83509	6.08919	5.04863	4.15415	9.0306	5.58053	4.74646	5.22105	4.62613	7.77938	5.11985	4.56355	5.15481	4.38704	5.14724	4.81244	4.97191	5.2423	5.06725	4.89024	4.07749	3.98269	3.70796	2.89955	3.58117	2.9969
KIF22	9	77816223	77828731	+	5.51513	6.63337	5.91948	3.72382	5.96762	5.78232	5.31192	6.76987	5.56228	5.92978	5.51481	6.24623	5.4551	3.3773	4.14185	4.15111	2.90189	7.68224	4.68865	3.55598	6.73277	2.34682	3.49865	4.47455	2.71235	3.37265	2.74416	2.77723	4.50568	2.32491	3.04192	3.71802	3.73541	2.42333	3.36711	3.2095	3.12346	2.41473	2.60226	1.61282	2.18261	0.753764	1.09219	0.481631	1.12506
NAT14	2	9288907	9299044	-	2.14863	2.92388	2.37921	1.69767	2.61691	2.56058	1.32134	3.24474	1.98006	2.34847	1.84868	2.33295	2.79648	2.82476	1.99048	2.02244	1.77719	1.35615	3.14365	2.28787	1.35711	1.78833	2.73311	2.46075	1.50753	2.24527	1.864	1.99022	4.42438	2.10732	2.8731	2.66112	3.71083	1.89429	2.22218	2.1827	2.72292	2.15564	1.94153	1.87586	1.46484	0.601761	-0.261446	1.13371	0.435401
GRAMD1B	2	265491071	265732775	-	4.50411	4.90074	3.90277	4.49999	4.54237	4.90065	4.64777	4.27154	4.35667	4.51353	4.46011	4.33295	4.40191	5.40168	5.29443	4.8451	3.52613	2.24068	4.63077	5.43504	3.16689	5.07036	4.54047	3.8047	4.84647	5.06996	5.86008	5.17266	4.58264	5.15273	5.29867	4.60188	4.5758	4.65384	4.53589	4.52966	4.31428	4.03226	3.99361	4.067	3.34688	0.519299	1.96095	2.11168	1.72913
ITGA8	5	54939596	55135829	-	1.79813	1.63437	1.09542	2.06804	1.38062	1.5422	2.32884	1.56667	1.10559	1.73034	2.05958	1.16302	0.439789	2.06082	2.24712	2.02244	0.465247	2.60991	1.30038	2.85237	4.33574	1.3289	-0.588818	2.56766	1.94681	2.04308	0.842942	1.44708	1.90082	-2.31895	1.11945	0.388099	-1.01461	0.475417	0.572054	0.384337	-0.11358	0.0322561	0.468772	-0.446072	-0.596039	-2.56816	-4.58337	-4.06269	-4.6708
LIPC	8	160026025	160260635	-	8.72739	8.13156	8.22336	8.75401	8.75507	8.86297	8.26825	7.65413	8.77816	8.71744	8.61931	7.43728	8.02713	7.99022	8.64071	8.32008	8.33071	-2.34429	7.86576	7.94508	1.35711	7.64631	8.21818	8.06294	8.25173	7.88824	6.632	7.61986	8.2569	6.47709	7.19004	6.8416	6.67824	6.14804	6.06168	5.81497	5.62981	6.66161	5.58792	5.92607	6.13188	1.07569	0.960947	-1.58876	-2.93383
RFC2	7	22698436	22719576	-	6.08723	7.05541	6.2487	4.90997	6.82103	6.28884	5.47278	6.81611	6.64021	6.69209	6.07607	6.70991	5.8562	5.16737	4.59657	5.25785	5.40493	7.27593	6.01058	4.63797	6.43907	4.65802	4.95206	5.27601	4.58199	5.05262	4.39933	4.66652	6.61506	4.66405	5.01286	5.31093	6.13513	4.71903	5.02237	4.91334	4.61822	4.86876	4.90391	4.84548	4.41017	3.28982	3.55162	3.92852	3.86058
JPT1	4	199711772	199726996	+	5.06492	5.29481	5.12645	5.63244	5.54646	5.06415	4.88866	5.15163	5.55405	5.63499	5.24354	5.42981	4.43096	3.93653	4.99844	4.34437	4.24389	6.21413	4.63918	4.44646	5.67394	3.54613	4.45558	4.74899	3.84405	3.70672	4.23929	2.9325	5.00235	2.70342	3.81731	3.6528	4.15895	2.95241	3.35679	3.68095	4.00586	2.79476	3.45398	2.80186	2.65451	2.23919	2.99489	3.30848	2.27562
SYT8	6	282840650	282847105	-	-1.52379	1.22998	0.478748	-3.81189	0.542367	-0.158243	-0.740058	2.87701	0.327979	1.39154	-0.0482259	0.841092	1.21152	0.420366	-0.742232	-0.23629	-2.80777	1.24068	0.913356	0.225587	-0.528716	-0.533598	-0.17378	0.760306	0.754168	-0.689636	-1.92259	-3.6822	1.48578	-0.511591	0.15262	-0.459898	0.883506	-1.23787	-0.501195	-0.9693	-0.335972	-2.7751	-2.82401	-3.18304	-3.86906	-2.56816	-2.84641	-4.06269	-4.6708
PRDX2	1	75949845	75952967	+	9.27973	9.92624	9.59344	8.87928	9.92516	9.0581	8.64964	9.49977	9.69485	10.0945	8.62151	10.1575	8.04369	6.06167	7.37915	7.65766	6.73848	11.9316	7.98193	5.99299	10.3354	4.22129	6.25109	5.86359	4.11272	5.60228	5.58362	5.00779	7.97228	4.76852	5.23622	5.49197	5.08629	4.58735	5.73083	4.78855	4.22542	5.96974	4.65819	4.29089	3.97225	1.71724	1.94367	2.48163	2.53649
NUDT17	7	47141361	47144508	-	2.47621	2.22998	2.18657	2.6069	3.6878	2.38608	1.83441	2.50777	3.37861	3.09849	2.3322	2.67398	2.33016	2.47246	2.32005	2.47992	2.538	3.24068	2.82763	3.02077	3.20511	2.13625	2.32872	1.34527	2.0172	0.807864	2.02227	2.12515	2.22274	2.14049	2.91236	2.74174	3.63448	1.95425	2.21305	1.47548	2.70356	2.08288	2.18498	1.13889	1.37887	1.67976	-0.183443	0.0893132	0.435401
POLE2	8	228989475	229043412	-	4.32796	2.91071	3.43604	4.72382	4.52864	4.37054	4.47616	1.62325	4.7203	4.48895	3.90115	3.42605	1.76874	2.66382	3.39431	3.39515	2.86465	5.17927	2.3422	2.32795	5.51092	2.02934	1.88511	2.00823	2.16404	2.21159	1.4834	1.96165	1.48578	2.38149	1.75928	2.05106	1.71578	2.15923	2.09872	1.76767	2.30146	2.93915	2.87643	2.17842	0.831383	-0.108732	-0.624016	-1.32572	-0.0593635
LOC118827911	8	74715107	74720613	-	-0.353869	-1.27252	-1.10621	-3.65988	-0.180099	-1.15824	-0.56318	-3.22919	-0.572485	-1.69592	-0.446775	-0.83698	-2.91776	0.917866	-0.306133	-2.72172	-0.0708057	-1.34429	0.0202711	-0.539947	-4.05228	-0.823105	-0.299311	-0.654732	-0.20519	-0.253537	-1.0746	-0.360277	-0.0991842	-1.73398	-1.30681	-0.389509	-0.386583	0.117225	-1.4423	0.253092	-0.505897	-3.9271	-1.97601	-1.03103	-1.13209	-3.72017	-4.58337	-4.06269	-4.6708
FAM131C	2	48718995	48741229	-	-1.52379	-0.687554	-0.34068	-2.07492	0.305328	-0.421277	-0.740058	-0.492225	-1.89441	-0.888569	0.821714	-1.15891	0.126631	1.3329	0.170305	-0.23629	-0.692294	-2.49629	0.0202711	2.1154	-0.351838	1.2549	2.81111	0.0822337	1.43224	1.59794	1.4834	0.841357	-1.68415	1.20462	2.53868	2.33712	3.03375	1.47542	1.05339	2.28704	1.96984	-0.605174	1.08288	-0.446072	-1.13209	-3.72017	-4.58337	-2.91069	-4.5188
LOC118831087	9	195353052	195354566	+	0.999768	2.37134	1.12645	-2.65988	0.0215351	1.30119	-0.619764	1.73017	1.10559	0.696394	0.000683641	1.23341	-0.747838	-0.497171	-0.507767	-0.399789	-1.07081	2.35615	-0.787084	-0.161436	0.675642	-1.18568	0.563185	-2.3917	-1.79015	-1.31767	-1.24452	-1.36028	-0.684147	-3.47095	-0.219348	-0.874936	0.847882	-1.75724	-2.17927	-0.139225	-0.183969	-3.9271	-0.89801	-3.18304	-2.45402	-3.72017	-4.43137	-4.06269	-4.6708
SMIM11A	2	368949881	368970656	+	2.06117	2.42792	2.25836	3.41693	2.91583	2.18753	1.86566	1.92281	2.60809	3.4939	2.17061	2.4558	1.78268	1.72522	2.1245	1.46415	3.19223	2.82564	2.70477	2.04502	2.81809	0.761857	2.37054	2.51519	1.92867	1.2229	2.38484	1.67535	3.01629	1.68105	2.24778	2.01259	2.14066	1.41801	1.93065	1.71876	2.0019	1.39483	1.58198	1.92316	1.41635	0.239191	1.02806	1.04351	0.90747
LOC118832001	9	112767903	112774758	+	10.0358	9.88314	9.64709	9.47647	9.81376	9.28505	9.46786	10.1382	10.0217	9.79116	10.6082	10.4352	9.7248	9.07321	9.78168	9.82571	9.88215	11.0707	10.1301	9.54592	9.50531	8.86883	8.5933	8.66193	8.11824	9.02552	8.46413	9.04465	10.0514	9.03861	8.64793	8.60619	8.7857	9.20423	9.08697	8.29462	8.15722	9.6509	9.10791	9.15724	9.15268	7.06574	7.30757	7.09353	7.81128
LOC118844455	3	113592826	113600616	-	2.14863	2.78638	2.14171	1.69767	2.46376	2.42672	0.906305	2.24474	1.82441	2.93343	1.04799	2.67398	1.81016	1.67275	0.59657	1.04382	1.46525	2.60991	2.60523	1.22559	1.37399	-0.99303	-0.299311	0.567661	-2.37512	-0.45517	-2.24452	-2.09724	3.36025	-3.47095	-1.13689	-2.19686	-2.88908	-2.75724	-3.50119	-2.13922	-1.18397	-2.7751	-3.14594	-3.03103	-1.86906	-2.56816	-4.58337	-4.06269	-4.6708
LOC118843219	1	62010423	62027430	+	4.20413	4.91401	3.98125	3.14747	4.58278	5.48802	3.91131	5.02084	4.34399	4.5377	4.31054	4.94438	4.60776	4.5832	4.19545	4.78925	2.92015	6.52608	4.10773	5.04802	6.68158	3.02934	4.16607	3.64295	4.03851	3.95082	3.23929	3.40526	4.40332	2.72545	3.3514	2.89765	3.84337	2.56949	2.74989	2.46069	2.50533	2.1791	1.69955	1.36128	1.80337	0.679763	1.67715	1.78975	1.72913
MYBL2	3	103152831	103199242	+	4.47056	3.97541	3.68038	2.99833	3.14183	3.92213	4.33257	3.41467	3.30853	3.39154	3.50318	2.62245	2.12663	1.11426	2.97121	2.95635	-0.585379	4.45013	1.21292	1.42353	4.92357	0.0944328	0.0486123	1.08223	1.75417	1.35218	-0.437166	0.317795	0.637781	0.00298271	-0.0588836	0.610491	-0.386583	-0.109546	0.820733	1.35263	0.664028	-0.315667	0.736706	-1.03103	-0.994588	-1.9832	-1.84641	-3.91069	-2.19687
GDPD5	2	121776905	121946099	+	3.70502	4.82902	3.09542	3.1083	3.26616	3.81904	3.33629	4.6777	2.59744	3.28136	3.17594	2.67398	3.38144	3.15945	3.04682	2.44017	2.19223	0.240675	2.94084	4.36694	3.05625	2.60688	2.71699	4.00823	3.51363	3.04308	2.35539	2.22469	2.22274	2.61179	3.07689	2.62756	2.66551	2.8377	2.48749	3.5332	2.86043	1.13179	1.13946	1.21689	2.26023	0.679763	0.994894	-0.103332	1.18164
LOC118836255	2	13021851	13089732	+	0.176646	0.666083	0.478748	1.42758	1.14183	0.957234	0.4643	0.0927371	0.164481	1.00452	-0.0482259	0.928555	0.0364331	0.618306	0.898226	0.348673	0.251122	0.240675	1.11981	0.996106	0.901918	0.530532	-0.436815	1.93023	0.712347	1.1771	0.00340639	0.317795	2.48578	-0.511591	-0.0588836	0.832884	0.773881	0.391148	-1.62673	1.25309	2.16653	0.809864	-0.239047	-0.446072	-0.366557	-0.983202	-1.26145	-3.91069	-2.5188
ATAD5	7	38489195	38516497	+	5.31226	4.45993	4.26883	4.65753	4.78338	5.10542	5.38743	4.22659	4.64991	4.75529	4.82511	3.60928	2.83712	3.11426	4.24979	3.90764	2.51416	5.32105	2.7675	3.06886	6.40356	1.91386	1.56319	2.21974	2.71235	2.56275	1.84294	2.15068	0.315853	1.85098	2.3079	2.47556	0.883506	2.04322	2.51003	2.71876	2.89498	2.03226	2.41631	1.13889	1.10057	-1.24624	0.0921911	-1.58876	-0.518795
SCARF2	1	7190608	7227464	-	2.47621	3.08504	2.54914	0.92508	3.02153	2.73253	2.00317	3.52273	2.35351	2.77981	3.0538	2.62245	2.54167	2.82476	2.36998	2.17552	0.929194	4.60991	3.14365	3.298	3.65508	1.62168	2.85597	2.08223	1.87281	2.45172	2.39934	2.22469	3.63778	2.00298	2.92201	2.43734	3.45669	2.07058	2.20846	2.43063	2.20835	2.20218	1.66142	1.36128	1.05378	0.519299	0.854031	1.04351	1.3881
CD79A	2	41720562	41726065	-	2.85125	3.59373	3.61625	3.79955	3.87735	3.56058	4.46089	4.10272	4.41544	4.36477	3.58565	4.44101	4.65967	3.65032	4.34273	4.6706	2.99097	4.76424	3.1902	4.45101	4.57343	3.4416	3.391	3.46075	3.81964	2.77749	2.26327	3.24853	4.48578	3.03861	3.66473	2.54909	4.84337	2.02935	2.23126	3.70627	2.43662	1.1791	2.80243	1.6694	1.8769	1.47623	-0.183443	1.87067	1.09591
HELLS	8	81363704	81396393	-	5.86637	4.93368	4.74428	6.16667	6.3466	5.71827	6.05492	5.24474	6.70488	6.46898	6.16257	6.006	4.1537	5.08277	5.46032	5.61367	4.60727	6.64723	4.88534	4.89301	6.93783	4.70046	4.45071	4.86883	5.20797	5.37138	4.85877	4.56572	5.24659	4.50123	4.4279	4.90817	3.30074	4.95654	5.09189	4.87758	4.78182	5.19357	5.34892	4.23575	3.62547	2.33873	2.89955	2.42916	2.96502
NENF	4	115429426	115447428	+	4.48183	4.39045	4.61352	4.43815	5.29076	4.82665	4.32884	4.17074	5.15725	5.18977	4.66744	4.82978	4.35836	4.40437	4.69191	4.44821	5.38041	5.14757	5.54831	4.74175	5.11389	4.12071	5.3602	5.11786	4.29377	4.53124	4.13052	4.17578	4.98828	4.62942	4.57583	4.37046	5.19838	4.34989	4.08001	4.74342	4.28201	4.32293	3.80826	3.88783	3.89249	3.46526	3.37598	4.03768	3.77583
CENPM	5	300195746	300206704	-	2.25757	3.4463	2.2861	2.27086	2.09789	2.30119	1.27554	2.59524	1.86047	3.29276	2.66365	1.84109	2.45728	0.887492	2.14759	2.32268	0.130828	4.35615	1.79788	1.59756	4.16447	0.761857	1.41118	1.21974	1.62488	1.15364	0.61346	0.48772	2.31585	-0.318945	1.69319	1.19545	1.59204	0.71957	1.59332	1.5332	1.86914	1.03226	0.60895	0.290893	0.100569	-0.568164	-0.261446	-1.32572	-0.34887
SPC24	1	76587680	76600523	+	3.4304	2.40931	2.24428	2.56894	3.80631	3.22258	3.21211	1.78079	3.58132	3.626	2.92034	3.79529	1.54167	0.462187	2.48319	2.35723	0.777191	4.32814	0.212916	1.18252	4.73072	0.864951	0.82622	-2.23969	0.712347	0.950822	-1.0746	0.841357	-1.68415	-0.14902	0.15262	0.772763	-0.386583	-0.324284	0.695203	1.1827	0.352084	0.0322561	1.06352	-1.44607	-0.596039	-3.72017	-3.43137	-4.06269	-4.6708
KCNG2	1	196490493	196663986	-	0.935638	2.09672	0.0954192	1.66205	0.404864	0.957234	0.0939319	-1.07719	0.946889	1.79593	0.585646	-0.351553	1.21152	1.74229	0.898226	0.887092	0.999584	-1.34429	0.534844	0.530442	-0.964815	1.78833	1.41118	2.46075	0.872812	1.03026	1.04088	1.36219	2.31585	0.00298271	0.863114	0.973061	-1.15212	1.14965	0.708259	0.814972	1.42484	-0.453171	-1.33858	0.13889	-2.28409	-3.56816	-3.43137	-0.910687	-4.5188
FLVCR2	8	231858245	231943473	+	2.35885	2.63437	2.2723	3.17301	3.6065	2.99826	2.50456	1.44637	3.20712	2.71347	4.33458	2.19864	2.34902	3.75076	5.30216	4.41783	3.33519	0.240675	4.13178	4.85922	1.07701	4.82715	4.21854	4.51519	5.30084	4.32093	4.84824	4.57989	5.25837	4.94315	5.36385	3.74565	4.05734	4.87357	5.16592	4.63556	4.97388	4.57805	4.54755	4.55393	3.9383	0.0167984	0.0921911	-0.210247	-0.34887
KIF11	8	83259678	83316879	-	4.48743	2.77188	2.52605	3.40621	3.62209	3.46625	5.51199	2.6777	3.64475	3.90399	4.99013	2.64845	1.29169	2.38819	4.37732	4.09591	1.56146	3.7218	0.797879	2.78198	6.09429	1.91386	0.32872	-0.239694	2.7017	2.36245	1.4834	1.71011	-0.0991842	1.00298	1.62393	1.67761	-0.666691	1.2725	1.91947	2.64213	2.10881	1.5103	2.03397	0.669405	0.476718	-0.760809	-4.58337	-4.06269	-4.6708
TOR3A	4	73809842	73834471	+	4.19731	3.47344	3.17919	3.52003	5.19494	4.66194	4.55496	2.44637	5.23143	5.17135	4.61146	4.61588	3.57409	5.98575	4.38947	4.44017	4.97795	4.27042	5.2016	3.84548	4.60772	4.54224	4.92425	5.00823	4.89868	5.63547	3.632	5.36492	3.63778	5.16083	4.51974	5.68068	3.51464	5.06251	4.74989	4.82944	4.81152	5.51722	4.74281	3.6694	2.98061	1.98642	2.13848	3.03183	2.36385
TSPAN18	6	256168575	256405384	+	3.24439	4.66216	3.37921	3.54957	3.63752	3.62312	3.3474	3.74299	3.19305	3.05896	3.08815	2.86346	2.97098	4.42302	4.08319	3.52241	1.71579	2.46307	3.02027	3.63797	2.2606	2.97275	2.41118	4.7145	2.87281	3.04945	2.66237	2.62158	4.72524	2.61179	2.44808	1.97306	1.22639	1.7953	1.78421	2.16456	2.07907	2.13179	1.69955	0.77632	1.24642	1.56112	0.738554	0.481631	0.236092
TRIM59	4	233243242	233252073	-	6.78113	5.9627	5.96203	6.4089	6.58345	6.26102	5.81587	4.45419	6.60144	6.89933	6.19708	6.4759	5.08926	5.22772	5.8383	5.49842	5.83127	8.33079	5.44654	4.92276	7.62698	5.16179	5.28018	3.84777	4.84163	5.30505	5.6427	4.88765	4.69089	4.99394	4.62097	5.11753	5.02381	4.77049	5.27579	5.06779	4.80016	5.2883	4.76845	5.35698	4.21132	3.23919	2.86325	3.46435	3.13226
RPL4	8	151359298	151364998	-	9.88268	10.0104	9.82939	9.37698	10.7729	9.89817	9.40199	9.79664	10.4976	10.5507	10.2628	10.2282	9.47543	9.69334	10.1927	9.92758	10.4078	10.8386	10.6259	10.4137	10.4925	9.63062	10.8006	10.4276	10.1671	9.81886	10.6077	9.71493	10.5777	9.87057	10.6589	9.80431	11.1075	9.7327	9.69917	10.2311	10.0987	9.91675	9.69955	10.1011	9.43819	8.56883	8.73981	9.27898	9.30198
LOC118851661	5	305719125	305719816	-	3.75233	4.10252	3.6908	4.87539	4.83782	3.74865	3.20399	3.78079	4.74944	4.85866	4.01266	4.41095	3.85042	3.41505	2.97766	3.39098	4.53208	5.17927	5.09556	3.35729	4.67904	3.16684	3.9555	4.34527	2.94681	3.31036	3.78338	3.08598	4.95971	3.72545	3.37969	3.722	4.54554	3.28423	3.49316	3.14618	2.93705	3.80233	3.07323	4.16864	3.95961	2.54036	1.52283	1.9962	1.80313
CENPX	4	214433916	214451143	+	4.27711	4.90739	4.2723	3.91755	4.53689	4.40654	3.9652	4.787	4.73737	5.00798	4.14636	4.42605	3.93086	2.77585	2.87074	3.34437	3.87873	5.57458	3.27901	2.47797	5.08471	2.81432	2.88511	2.08223	2.43224	2.80786	1.70968	3.17578	3.70817	2.68105	2.58801	3.24608	3.50323	2.61199	2.95824	2.30372	2.74203	2.7327	2.7848	2.05643	2.34688	0.519299	1.15359	0.947294	1.33919
NEDD9	1	177999164	178233575	-	3.24439	2.16489	1.85726	3.3174	3.11268	2.66619	2.93114	3.60931	2.73979	3.13697	5.13955	2.69907	1.75466	3.63211	3.90162	3.59298	2.56146	3.38363	3.23528	3.54752	5.36663	3.59193	2.87061	4.91005	4.43546	3.72275	2.67434	3.05926	2.40332	3.07337	3.60008	3.61905	1.45669	2.98692	3.5432	3.36062	2.62339	3.41473	2.7907	1.87586	1.52326	-0.108732	0.47552	0.896668	0.28856
LOC118833019	X_JAANDE010000011v1_random	6946512	6954367	+	4.25757	4.71238	4.39841	3.66205	4.47525	4.34955	3.94339	4.91717	3.97184	4.69639	4.79597	3.47045	4.22944	4.2958	4.1245	4.3615	4.77468	4.39718	4.99428	4.8176	5.26739	4.75516	4.99614	4.87925	4.2248	4.42012	4.49357	4.53211	5.72524	4.71997	4.9002	4.80314	5.3994	4.75002	4.71797	4.38434	4.25897	4.1849	3.29285	4.20737	3.98892	2.98642	2.74854	2.74752	2.84753
CDH6	1	312979569	313059896	-	-1.52379	-1.27252	-1.62079	-0.200451	-0.254099	-2.15824	0.0217821	-1.49223	-0.231448	-0.236492	0.451345	0.928555	-0.0108727	1.31018	1.41823	0.204283	-0.585379	-1.34429	-1.78708	1.18252	1.23312	-1.6711	-0.758743	0.930231	-0.127188	1.12979	0.0774069	-1.09724	-1.83615	-2.31895	-2.30681	-2.19686	-4.62605	-0.514387	-0.876704	1.66813	-0.505897	0.131792	-0.824009	-3.18304	-2.28409	-3.72017	-4.58337	-4.06269	-4.6708
UNC5C	6	59340470	59778662	-	-0.201866	1.97541	-0.0358252	2.48986	0.783375	-1.42128	0.619023	2.01028	0.474821	0.889039	0.648382	-0.351553	0.252162	0.332903	0.170305	0.479917	-0.144806	2.46307	1.53484	-1.05452	2.49462	-0.823105	-1.17378	3.51519	0.669279	-0.529171	-0.922593	-0.0972427	2.70817	-0.511591	-1.13689	-0.781826	-2.47405	-0.378732	-0.562595	0.108703	-1.04647	-1.19014	-1.05847	-1.03103	-1.99459	-0.760809	-4.58337	-3.91069	-4.5188
KIF18A	6	239401282	239490566	-	4.74767	3.56037	3.7216	4.1083	4.26946	4.25679	4.71366	3.17074	4.04026	4.5987	4.21273	3.23341	2.83043	2.06082	3.70946	3.34006	1.91105	4.60991	2.0709	2.32795	5.78456	1.56156	1.37054	1.93023	2.19474	2.04308	2.18174	1.48772	-0.684147	0.266017	2.15262	2.39808	1.25387	1.06379	1.94727	2.16456	1.88642	1.2693	1.92015	0.875856	0.378871	-0.760809	-0.971939	-1.32572	-4.5188
TEDC2	9	82439053	82470051	+	3.91915	3.53484	2.77153	2.54957	3.9615	3.32288	4.00317	1.73017	4.14268	3.87393	3.36992	2.88549	2.19076	2.69923	3.65009	3.32704	1.94712	4.4106	2.79788	3.27768	4.77427	2.4664	2.78042	1.93023	2.99992	2.61522	2.69799	2.27199	1.77528	2.20462	3.06823	2.92553	2.11092	2.80957	2.5432	2.64213	2.67401	2.37465	2.9678	1.55393	1.79391	-0.246236	1.591	0.674276	0.435401
RUNDC3A	4	191089211	191102122	+	-2.52379	0.897408	1.7216	-2.65988	0.404864	-0.283774	-1.80419	0.623252	-0.778936	-0.236492	-1.09885	-3.31091	-1.3328	-0.760206	-1.37026	-0.185664	-1.58538	0.655713	1.11981	-0.161436	-1.35184	0.00696993	-0.299311	0.345268	-3.37512	-2.45517	0.399335	0.639723	3.22274	-2.31895	1.57583	-0.0813864	-0.0817289	-1.66413	-1.4423	-2.55426	-2.5059	-3.7751	-1.05847	-2.03103	-4.45402	-3.72017	-4.58337	-4.06269	-4.6708
SCARF1	7	32414343	32426912	+	3.53149	4.65822	4.40475	1.79955	4.42279	4.16968	3.25208	5.10769	3.62391	4.343	3.83526	3.87452	4.43096	3.92162	3.45571	3.78924	3.083	4.95033	4.77516	4.35244	4.45552	3.65083	4.08046	4.08223	3.45777	3.51752	3.69799	3.43674	5.89328	3.55142	4.33705	3.68578	5.0901	3.74949	3.61081	3.42302	3.63365	3.32293	3.22038	3.4447	3.73086	2.43184	2.61302	2.27914	2.98105
MYCT1	7	103914269	104049361	-	3.39507	3.35197	2.39204	4.73672	4.28588	3.23407	3.38384	4.11264	3.75424	3.83546	4.02157	2.36465	1.83712	3.47756	3.71334	2.75077	3.95599	4.25563	2.73648	3.41425	5.35711	2.90179	2.1239	5.15262	3.10062	2.71475	3.65635	2.79353	4.94521	2.23564	2.40743	2.36792	1.35884	2.59796	2.25369	1.81497	2.4483	3.28018	1.80826	2.25437	2.38518	0.824153	0.522825	-0.00379626	1.06617
NCAPG	6	191938316	191989277	-	5.19731	4.24581	4.66725	5.4694	5.64136	5.22258	5.48541	3.63706	5.93953	5.87393	5.63876	5.75099	3.56605	3.63668	4.70558	4.66888	3.5439	6.60116	3.30038	3.69271	6.86061	2.83986	3.11162	2.34527	3.42578	3.58485	2.96493	2.99022	1.12321	2.5637	2.93159	3.67761	1.6757	2.49321	3.24476	3.45323	3.69378	2.97979	3.46877	1.55393	2.05378	-0.246236	0.42661	-0.588759	0.481205
XKR5	3	257925069	257949638	-	2.25757	1.04941	0.998122	1.58805	2.54237	1.92922	2.34371	0.507775	1.62915	1.51353	2.19183	1.01102	-1.91776	-0.207665	1.34023	1.38262	-0.485843	1.24068	0.382841	0.138124	3.55135	-1.6711	-2.17378	0.0822337	-1.56776	-0.384781	-1.65956	-0.51228	-1.83615	-3.31895	-1.30681	-1.08139	-3.47405	-1.85678	-2.17927	-1.55426	-1.5059	-2.7751	-2.14594	-1.44607	-2.45402	-2.56816	-3.43137	-4.06269	-4.6708
COL6A1	7	10285296	10330459	-	5.15569	4.97224	5.07369	4.24701	5.22419	5.84176	4.9507	4.13227	4.91937	5.22592	5.94632	4.10788	4.92301	5.73911	5.84096	5.43107	4.32494	6.35962	5.37279	6.63298	7.62125	5.05136	5.39608	3.76031	5.67201	5.83485	5.14565	4.57046	4.67341	4.99394	5.45806	5.53446	5.06123	5.25062	5.52993	5.01052	5.37522	4.10142	4.17824	3.49253	4.09865	4.03175	3.14606	2.80356	3.40602
LOC118831804	9	154249132	154270130	-	0.935638	1.0005	0.379212	0.510043	0.783375	0.957234	1.14577	1.62325	1.24854	0.763508	0.976436	0.648447	0.252162	1.96226	1.39912	1.27828	0.892668	1.74318	2.42237	2.09232	2.08727	1.91386	1.24126	0.760306	1.91029	1.69863	1.88476	1.67535	2.31585	1.85098	2.58801	2.10082	2.44482	2.00829	1.91947	1.66813	1.88642	1.1791	1.51227	0.875856	0.452871	0.0167984	-1.10944	-0.210247	-1.93383
MLF1	4	231333489	231387462	+	2.33419	2.18691	1.57186	2.71516	2.08294	2.79595	2.45063	2.73017	2.96357	3.24659	2.17061	2.23341	2.0011	2.8407	1.96472	2.89887	2.78718	-0.344287	3.44174	2.38605	0.925002	2.29237	2.26363	3.7145	2.29731	2.99769	1.1478	2.31779	2.22274	2.00298	2.95058	3.30032	1.69588	1.90951	2.20846	2.1087	2.37675	2.39483	2.15784	1.29089	-0.244566	-0.760809	-0.0390534	0.548745	-3.5188
TICRR	8	123590636	123630562	-	4.27062	2.84296	2.90277	2.89471	3.36216	3.83422	4.2202	1.73017	2.96357	3.40211	3.78728	1.08902	1.59003	1.35527	3.54968	3.12126	0.855194	3.17927	0.0202711	1.75283	4.9207	-0.185675	0.563185	-0.654732	1.57908	1.45172	0.562834	0.0182345	-0.0991842	-1.31895	-0.0588836	0.772763	-1.01461	0.230683	1.01187	1.14618	0.953535	0.312364	1.08288	-1.44607	-0.596039	-3.56816	-4.58337	-4.06269	-4.5188
PRIMPOL	6	29235176	29267391	+	3.12006	2.60195	2.29978	2.73243	3.37449	2.82665	3.51774	2.24474	3.33441	3.22294	3.20232	3.63551	1.74045	2.04715	2.36998	2.27828	0.929194	4.83562	1.60523	1.13812	3.3271	1.4664	1.24126	1.08223	1.83434	2.2229	0.842942	1.31779	1.48578	0.681055	1.52608	2.3267	1.01781	1.24276	1.24476	1.69367	2.23557	1.61722	2.25494	1.55393	0.988924	-2.56816	0.212485	-2.32572	-0.518795
APLN	X	45755775	45773986	+	3.49857	2.9627	2.99812	2.1981	3.88168	4.13944	3.28713	1.56667	2.88695	3.3153	3.68998	3.23341	2.43979	3.62292	3.19267	3.15603	2.42745	3.84554	2.42237	3.93254	5.38755	2.51476	2.84117	2.08223	2.43224	3.35218	2.75548	2.76074	0.315853	2.5637	2.75928	2.21817	2.38393	2.78295	2.42164	2.77964	2.84283	1.54683	2.30527	1.72385	1.53467	-1.56816	2.01157	-1.58876	1.06617
MNS1	8	162716534	162752073	+	2.5206	0.534838	1.03129	0.662046	1.76476	1.30119	1.8132	2.7557	1.60809	1.91879	3.55732	1.30052	1.6672	-0.667097	0.898226	1.24176	-0.0708057	-2.49629	0.382841	0.045015	1.17654	-0.533598	0.633575	-2.23969	-1.37512	0.682333	-1.43717	-1.36028	-1.83615	-0.14902	-0.306811	0.0255287	-0.889084	-1.02028	-0.228176	0.504631	-0.418434	-0.315667	-1.23905	-0.446072	-0.454019	-3.72017	-3.43137	-3.91069	-2.5188
LOC118835821	2	58606000	58610891	+	-3.52379	-1.05012	-2.10621	-1.65988	0.198413	-0.283774	-3.67866	-1.49223	-2.47938	-1.69592	-0.098852	-3.15891	-2.91776	-2.6671	0.755268	-0.23629	-0.807771	-2.49629	0.382841	0.045015	0.157175	-1.99303	-1.43681	-0.239694	0.379772	-0.969744	-0.544081	-0.682205	0.900816	-0.14902	-1.98488	-1.78183	-1.30412	-2.14057	-1.13196	-1.8173	-0.698542	-1.7751	-1.97601	0.13889	-2.64666	-3.72017	-4.58337	-4.06269	-4.6708
GAL3ST1	1	14238876	14251149	+	-0.938831	0.601952	-1.42814	-3.65988	-0.917064	-1.15824	-0.0936951	-2.07719	-0.778936	-0.888569	0.520058	-2.15891	-1.01087	0.190884	-0.65977	-0.795717	-3.39273	-2.49629	-0.787084	0.386052	-5.20428	0.176895	1.52666	-1.23969	0.379772	0.352185	0.147796	-0.0972427	0.637781	0.266017	1.75928	0.305637	0.226393	0.10405	-0.179267	0.767666	1.30146	-1.19014	-0.39105	-3.18304	-5.60602	-3.72017	-4.58337	-4.06269	-4.6708
RPS3	2	121979961	121988654	-	8.91967	9.14762	8.54985	7.56231	9.66915	8.88228	8.39169	8.91363	9.59936	9.73544	9.2695	10.5786	8.74246	8.31786	8.73588	8.67499	9.66331	10.5766	9.76053	8.56203	9.96248	8.05375	9.1618	9.27748	8.25082	8.40607	8.56766	8.29472	9.74996	8.34683	8.83657	8.42183	9.42257	8.1921	8.20105	8.80677	8.40587	8.67121	8.65739	9.06864	8.35122	6.41198	7.05948	7.56454	7.57462
SLC25A48	3	30191638	30295100	+	4.93973	5.1978	5.00022	4.85975	5.63368	5.87885	4.74621	4.6976	5.40021	4.88904	6.12997	3.87452	4.78268	4.64124	6.47751	5.68428	5.92128	-2.49629	5.33186	6.34025	-5.20428	5.24059	5.38592	4.00823	5.61499	5.19157	5.8256	4.58926	5.04377	4.59394	4.90264	4.13405	4.83429	4.46128	4.77182	4.23581	4.041	4.67198	3.31349	4.55393	1.90353	1.38603	-4.58337	-4.06269	-3.5188
LOC118846095	4	17164596	17272639	+	1.96806	2.60195	2.23007	1.58805	1.54237	1.8715	1.87593	2.70417	1.54299	2.21097	1.83526	1.23341	2.47455	3.23377	2.57118	2.28727	0.192229	2.46307	1.85677	3.44191	2.27864	2.44991	2.85597	2.28387	2.55562	2.31036	3.13052	2.15068	3.07074	1.00298	3.62983	2.83288	3.28751	2.21545	2.20846	2.49013	2.95353	1.58245	1.34592	-0.22368	1.03783	-0.398239	-0.431371	0.548745	-0.0593635
CNMD	4	307865555	307884651	-	1.23109	-0.687554	0.429838	1.69767	0.745901	1.16369	0.491267	-1.49223	1.30198	1.25827	1.3792	1.42605	-0.458332	1.35527	2.14759	0.789245	0.964818	5.55053	1.73648	2.16049	5.75185	1.05136	1.14815	2.08223	1.62488	1.80786	1.70968	0.405258	1.63778	0.381494	0.780652	0.832884	-0.0146147	0.867247	1.27139	0.445738	1.07907	-0.074659	0.280327	0.13889	0.849761	-0.983202	-1.43137	-4.06269	-1.05936
LOC118859140	8	119434694	119549077	-	0.383097	-1.27252	-1.62079	-1.33795	-0.502027	-0.57328	-1.67866	1.17074	-0.479376	-0.888569	-0.513889	-0.351553	-1.74784	-0.497171	0.0282862	-0.399789	-0.807771	0.463068	-1.20212	-0.402444	0.648162	-1.40807	-1.43681	-0.239694	0.325324	-0.870208	-1.65956	-1.09724	0.315853	-1.73398	-0.721849	-1.4599	-3.47405	-2.02028	-0.728605	0.504631	-1.5059	-2.19014	-1.97601	-2.03103	-1.86906	-3.56816	-2.84641	-4.06269	-4.5188
PRC1	8	122915187	122942883	-	6.29159	5.55403	5.72414	5.60924	6.29806	6.13638	6.0287	4.88281	6.24172	6.47275	6.1416	6.03092	4.51478	3.93653	5.19545	5.26356	4.1503	7.41892	3.89942	4.17704	7.54577	3.45818	3.49865	2.51519	3.94681	4.20874	3.36281	3.47767	3.01629	2.92898	3.44808	4.65489	3.08054	3.20777	4.27798	4.09439	4.27218	3.76406	4.36186	2.94625	2.8221	1.89127	0.42661	0.481631	0.125061
STAU2	1	290207611	290629687	-	3.09092	3.43714	2.82925	4.40081	4.03325	3.58771	3.68766	3.09274	4.08668	4.05896	3.69742	3.23341	2.43096	3.62752	3.70558	3.51094	3.59026	4.4886	3.46084	3.83161	4.77903	3.3557	3.3602	4.84777	4.02149	3.52668	3.30237	3.61242	4.24659	3.28097	3.21675	3.15481	2.30731	3.17979	3.38958	3.37647	3.58157	3.20218	3.06352	3.09825	2.80337	1.92369	1.99489	2.13371	2.09591
LOC118833313	Un_JAANDE010000081v1	14556	19641	-	4.06117	5.04339	4.4545	2.22276	3.7459	4.02498	3.4677	5.32795	3.06752	4.343	2.98254	3.23341	3.55391	1.14026	2.67015	1.92214	-0.485843	5.14757	2.21292	1.09232	4.4791	0.00696993	1.04861	0.567661	0.482866	0.470829	-0.157058	-1.68221	1.63778	0.488409	0.737583	1.34746	2.28084	-0.454681	0.879627	1.21833	1.4483	0.224901	0.408651	-3.03103	-0.994588	-1.24624	-3.43137	-2.91069	-2.5188
CCDC82	2	153798842	153845391	+	4.40102	4.1083	3.85263	4.73672	4.31815	4.01835	5.01018	4.28036	4.43052	4.44363	3.65221	2.51352	3.09905	3.04026	4.19821	3.98702	1.13083	5.26304	3.0709	3.26741	6.12576	3.30159	2.32872	3.96976	3.75417	3.13579	3.19011	3.17578	3.74212	2.92898	3.1444	2.88351	2.25387	2.95058	3.14025	2.80329	3.295	2.37465	2.74281	2.32652	1.48849	2.04655	1.18334	-0.00379626	1.03579
DEPDC1B	1	425436434	425536130	-	2.93564	1.46445	2.84798	2.90997	3.48666	2.32288	2.89625	-0.75526	3.11308	3.08544	2.76622	2.67398	0.837124	0.542357	2.25777	2.25098	1.538	2.70011	0.913356	0.893012	3.54391	0.0944328	-0.0583029	-2.23969	0.669279	0.615219	0.510366	-0.360277	-1.68415	-0.511591	0.15262	0.741736	-1.30412	-0.324284	0.5432	-0.33187	1.04869	0.131792	0.808259	-2.03103	-0.409625	-0.760809	-4.58337	-3.91069	-4.6708
RPL32	9	150619561	150624586	+	6.25428	7.3538	6.48549	7.72328	6.93728	6.40908	5.81919	7.92633	7.1261	7.26697	6.67358	6.98575	6.55746	5.84466	6.05905	5.85647	7.18375	8.02422	7.41993	6.28151	7.28311	5.64902	6.95808	8.14293	5.80852	5.89179	6.62276	5.68848	8.50815	6.05392	6.49085	6.14001	7.73602	5.8078	5.73362	6.30061	6.06301	6.19357	5.22693	6.55017	5.86847	4.10426	4.87013	5.49019	5.21422
POLD1	2	4253264	4268057	-	6.07053	7.31245	6.62034	3.52003	5.8199	6.19049	5.19273	7.6668	5.67923	5.91141	5.15854	5.45948	5.78873	4.74229	4.72297	4.98288	2.81672	7.09866	4.7675	4.84548	6.03717	3.73489	4.85964	5.07319	4.26874	4.1858	3.56283	3.71011	6.12963	3.50123	4.53868	4.41293	5.76436	3.76003	4.2878	4.20063	4.18759	3.58245	4.08528	3.21689	2.35976	2.67976	2.89056	2.65917	2.8906
MYRF	6	271659175	271709367	+	3.65612	3.88399	3.07965	1.04056	2.97371	4.10228	3.85272	1.50777	3.00444	2.77981	3.07107	2.51352	3.48738	4.88749	4.62563	3.98978	0.192229	0.655713	2.60523	5.5996	2.41533	4.23097	4.50335	0.567661	4.47351	4.30505	4.49357	4.41055	1.31585	4.5076	5.2497	4.66526	4.26066	4.07396	4.25481	4.67776	4.64892	2.45372	3.07323	1.82695	1.81277	-1.9832	-1.62402	-2.32572	0.236092
GP1BA	7	261839265	261841978	+	3.67588	4.38093	3.91171	3.69767	4.18797	4.35483	2.68475	4.6163	2.87818	3.3375	3.3322	1.23341	2.28191	1.00533	3.2147	1.92214	-0.485843	5.18709	1.30038	2.32795	5.82807	0.254897	1.91368	-0.654732	1.29731	0.310364	0.455919	0.0182345	1.48578	0.00298271	1.39363	0.540102	1.54832	-0.0347778	-0.0200679	0.561215	0.194543	-0.315667	-1.82401	-1.44607	-1.36656	-2.56816	-1.62402	-3.91069	-1.93383
CORO2B	8	154044189	154275253	+	2.33419	2.25105	1.65932	2.01254	2.35595	1.57872	1.79166	3.29785	2.14998	2.76351	2.91397	3.16302	2.14833	1.75917	1.82852	1.52621	0.607266	1.11514	1.67235	2.24665	0.620147	0.70741	0.82622	3.84777	1.26874	1.1771	1.27904	0.841357	3.27005	1.26602	1.92201	1.26257	1.8658	0.920828	1.08377	1.14618	0.851655	0.809864	0.7848	0.875856	-0.284094	-0.983202	-0.343908	-0.588759	-0.518795
ZMYND8	3	202074857	202187395	+	4.88983	5.04941	4.4937	5.10167	5.39431	5.23693	5.11359	6.00496	4.67544	4.71347	5.02896	4.19864	4.41315	5.33853	5.22151	5.04514	3.87873	4.36996	5.14955	4.98987	5.20982	4.89571	4.49392	6.29946	5.37308	4.74254	5.37019	5.06599	6.19237	4.97568	5.19104	4.80501	3.75477	4.9914	4.77338	4.80329	5.31109	4.31236	4.97171	3.94625	4.04583	3.68922	3.15359	3.1446	3.54729
KIAA0895L	3	379193895	379210322	-	3.28356	3.24055	3.11875	2.62552	3.86866	3.30119	3.29862	2.6777	3.52062	3.60786	2.78728	2.81837	2.70429	2.97676	2.92519	3.13128	2.01666	3.9225	2.9678	3.70798	3.74862	2.4827	1.59881	2.34527	2.74383	2.36245	3.29464	2.09915	3.77528	2.61179	3.52608	2.70199	3.25387	2.38843	2.53955	2.77964	2.74203	2.52868	2.95209	2.49253	2.05378	1.98642	1.26907	1.51558	1.72913
NME3	9	76093347	76095229	-	3.92742	5.25366	4.33673	2.94003	4.7459	4.12098	3.51117	4.85945	4.19305	4.58485	3.84534	4.54153	3.64829	2.43094	3.0158	2.81434	2.23662	6.43707	3.89942	3.09232	4.82884	2.02934	2.88511	3.56766	2.14845	2.25632	2.91535	1.67535	4.22274	2.20462	3.33704	3.08236	3.97716	2.37752	2.35263	2.92686	2.40099	1.58245	2.56831	2.21689	1.9123	1.23919	0.656092	1.48163	1.97306
DYNLT1	7	96502287	96514957	+	2.23109	0.84296	1.32674	2.27086	2.45217	1.90065	1.87593	-0.75526	2.37861	2.552	1.93928	1.30052	0.782676	0.947613	2.22559	1.68428	2.26548	2.5626	0.913356	1.97101	3.47128	0.650826	1.88511	0.345268	1.08432	1.03026	1.11303	1.01823	-0.684147	1.07337	1.50054	1.26257	0.16981	0.666782	0.879627	1.74342	1.35208	1.2693	0.554502	0.77632	1.14589	-3.72017	-0.431371	-2.91069	-0.518795
GNG7	1	59414033	59778230	-	5.29957	5.51103	4.78618	5.15069	5.08481	4.97104	5.29862	6.34066	4.91937	5.26986	5.54603	4.93912	5.09486	4.87787	5.20785	4.9322	3.80694	4.89412	4.85677	5.57067	5.68158	4.83669	4.97258	6.00348	4.99992	4.54933	5.11083	4.56572	6.02321	4.86593	5.31157	4.57573	4.81136	4.53492	4.38043	4.68732	4.72052	3.44407	3.86249	3.15879	3.74565	4.13919	3.29655	3.2186	3.11056
RPS5	2	1051395	1054953	-	8.66634	9.89218	8.98151	7.51379	9.57954	8.70051	7.76722	10.7245	9.3319	9.57203	9.03466	9.87297	9.27214	8.10295	8.51931	8.37645	9.47599	10.0976	9.6823	8.69415	9.2875	7.94361	9.667	10.2885	8.46684	8.38309	8.82493	7.98091	11.3608	8.1302	9.10946	8.70902	10.315	8.21075	8.35218	9.1482	8.76644	8.59532	8.41535	8.8653	8.3348	6.84229	6.99699	7.80742	7.69431
CLEC11A	2	4034498	4037612	-	2.17665	2.77188	2.36627	0.147473	3.19146	2.44662	1.64327	3.8886	2.19305	1.85866	1.93928	2.86346	3.1697	2.48265	0.785015	2.39098	1.62963	6.15157	3.92716	2.81055	4.51758	1.98425	3.24126	6.42919	1.71235	2.55382	1.45592	2.50762	5.93056	2.17291	1.86311	3.21817	3.45077	2.64193	2.1233	1.74342	1.76089	1.71675	1.74888	1.13889	1.28745	-0.108732	-0.971939	1.29877	-0.71144
SOD3	6	184843879	184846362	-	5.4099	6.11837	5.54914	4.71516	5.89779	6.43047	4.74621	6.27375	5.68176	5.86441	6.03043	6.36661	5.95183	5.77999	6.06588	6.05767	6.24932	5.84059	6.70677	6.46231	5.07958	5.79813	5.58555	6.62139	4.90333	6.05658	6.29367	5.30079	7.56141	6.13227	5.77134	5.32015	7.36042	5.58261	6.47322	5.2095	5.36447	5.76793	5.33687	6.15632	5.69446	4.08289	3.82129	4.52811	4.34229
RANGRF	7	260033594	260035876	-	2.96806	4.53054	3.34004	3.13453	4.00973	3.56058	2.36574	4.96173	3.88695	4.11786	3.50318	5.83827	3.64448	3.29869	3.00951	3.36998	4.13474	4.63299	4.92028	3.12681	3.49075	2.83986	3.7411	3.88959	2.93777	3.19444	3.66237	3.26031	5.60126	3.44924	3.71	3.56247	4.83429	3.10405	3.05083	3.0307	3.22202	3.2249	3.42012	3.27275	2.85886	1.13228	1.81656	1.33724	2.05106
ORC1	4	27885070	27902003	+	6.28678	5.6739	5.705	3.73244	5.18972	6.00163	5.73708	3.79318	4.8627	5.32088	5.145	4.26736	4.0306	2.52273	4.23639	3.62169	1.71579	5.94573	2.3422	2.72309	6.96905	1.05136	1.45071	-2.3917	1.45777	1.61522	0.00340639	0.639723	-1.83615	-0.318945	0.780652	1.52195	1.08054	0.485613	1.71474	1.32021	1.40099	1.2693	0.941525	-0.446072	0.130943	-3.56816	-1.43137	-3.91069	-2.19687
DCK	6	82496959	82530914	-	5.75698	2.58546	3.96846	5.40081	5.51478	4.86413	5.47109	1.44637	5.98823	5.552	4.80632	4.62245	1.91513	2.3329	4.1245	4.12377	2.64069	6.36307	2.88534	2.53044	6.58616	1.59193	1.19545	0.930231	2.29731	2.31036	0.755479	1.63972	-1.68415	-0.733983	1.3079	2.13704	-0.567156	1.60733	2.21305	2.14618	2.35208	2.03226	2.31349	0.77632	0.793908	-1.24624	-4.58337	-2.91069	-2.19687
PLK1	9	57650209	57666980	+	5.42457	5.94342	5.70757	4.89086	5.0754	5.40908	4.89751	5.56306	4.96564	5.20494	4.85202	4.20741	4.49798	2.19088	3.89482	3.64286	2.13083	6.0264	2.63918	2.86604	5.75185	1.00697	2.50804	2.93023	1.55562	2.04308	1.9843	1.22469	1.12321	1.07337	1.80171	2.5845	1.95222	0.684594	1.82073	2.35263	2.19454	0.617219	1.93088	0.290893	-0.409625	0.0167984	-4.58337	-2.91069	-4.5188
MND1	6	100025358	100136980	-	-0.201866	-0.0501243	-0.428143	1.29431	0.627256	-0.158243	0.844904	0.922812	0.806027	0.552004	-0.205767	1.69907	-0.110408	-1.34517	-0.581767	-0.651327	-1.80777	1.74318	0.0202711	-2.86188	0.729082	-2.40807	-2.75874	0.345268	-1.05319	-0.870208	-1.65956	-0.87485	-0.0991842	-1.31895	-1.30681	-1.19686	-1.15212	-1.61974	-0.385717	-1.55426	-1.18397	-0.190136	-0.89801	-2.03103	-4.45402	-2.56816	-3.43137	-4.06269	-3.5188
LOC118837628	2	38696824	38700980	-	2.64613	4.03126	3.11102	1.51004	3.46376	3.27916	2.0125	5.31513	2.88695	3.28136	2.84199	3.41095	3.29656	2.60903	2.37976	2.44017	1.30771	4.46307	3.38284	2.94548	2.81809	1.88961	3.18377	3.78267	2.19474	2.31036	2.11303	1.44708	4.97406	2.26602	2.55117	2.47556	4.1662	2.00475	1.85636	2.21833	1.98596	1.80986	1.79658	1.61282	1.10057	1.18672	0.269069	1.17678	0.873522
SESTD1	2	234607980	234751439	-	4.73359	3.34219	3.59423	4.89086	4.97168	4.17566	4.24813	2.80546	4.83577	4.88151	4.9251	4.64199	2.87665	4.90844	4.49223	4.8542	4.37545	3.95949	3.75207	4.56019	4.61306	4.06767	3.47966	4.31489	4.66106	4.33925	3.92039	4.15068	2.56378	4.124	3.32981	3.41293	1.61342	3.82169	3.34011	3.76164	3.10143	3.7406	2.58198	2.92316	2.36616	0.679763	1.26907	2.04351	1.67103
LOC118851980	5	46251267	46344611	-	0.646131	0.312446	-0.521252	2.62552	2.06783	2.06415	0.73638	0.0927371	0.768552	1.00452	3.393	0.841092	0.696947	3.10109	4.50793	2.62169	1.538	-2.49629	2.7675	2.53044	-1.35184	3.4664	2.391	3.31489	2.96473	3.49436	3.95515	1.31779	3.07074	1.14049	2.39363	0.86203	-0.0817289	1.40195	1.4837	-0.139225	-0.805457	0.684333	0.736706	-2.03103	0.24642	-3.56816	-2.10944	-2.32572	-2.93383
CDK2AP1	1	37817411	37840855	-	2.17665	1.69711	1.70114	2.86368	2.79259	2.23407	1.79166	0.507775	2.41544	2.67912	2.2737	1.69907	0.636826	1.96226	1.97766	2.18517	2.72621	2.97764	2.9678	2.47797	3.51378	1.00697	2.9555	1.46075	2.93777	2.61522	2.31007	2.17578	1.63778	2.14049	3.25543	3.50819	1.90099	2.58379	2.68863	3.77964	3.30788	3.42457	3.33788	3.30882	2.03783	-1.9832	-0.261446	0.996204	-1.5188
MEF2C	1	458819199	459012837	-	4.18357	4.03126	3.76168	5.57374	4.88599	4.46137	4.96038	5.4774	4.50362	4.54248	4.48181	3.88549	3.81695	4.50283	4.2283	4.44218	4.06259	5.26304	4.4703	4.16603	6.26796	4.07306	3.29654	5.7145	4.93095	4.12678	4.54989	4.617	5.27005	4.59394	3.59406	4.10082	2.65524	4.49321	4.06105	4.19169	4.26889	4.14376	4.31554	3.56888	3.79865	2.60176	2.79745	2.17678	2.53649
PRUNE2	9	10958512	11226383	-	-3.6758	-1.27252	-2.10621	-2.07492	-0.502027	-0.421277	1.04016	-1.07719	0.980056	-0.888569	-2.58428	-3.31091	-1.59584	1.08779	-0.370263	1.1061	-2.39273	-2.49629	-1.78708	-0.539947	-1.73035	1.96117	-0.758743	1.46075	1.20985	0.392826	-0.157058	2.40526	-1.83615	-0.511591	-0.219348	1.07615	-1.01461	-0.254743	-0.15542	-0.817297	-0.505897	-1.45317	-0.89801	-3.03103	-1.45402	-3.72017	-4.58337	-4.06269	-4.6708
RAD51AP1	5	199601814	199634932	-	4.69053	4.61825	3.6856	5.17932	4.58809	4.41667	4.69203	6.04952	4.54853	4.9765	4.97031	4.12649	3.41763	2.78411	2.90501	3.81434	3.083	5.59823	2.7675	1.86604	5.87253	2.66518	1.96918	4.86883	2.23959	3.09942	1.1478	2.24853	3.63778	1.81034	1.67047	3.39808	0.735407	1.60733	2.83568	2.43063	2.51647	3.00626	3.36582	2.72385	1.30087	-0.398239	-1.26145	0.0893132	-0.34887
LOC118845732	4	229834312	229848269	-	3.46489	0.949876	2.23007	4.41693	3.33718	3.17566	4.07845	1.62325	4.60011	3.032	3.76975	3.01102	2.02475	3.89515	2.04067	4.9018	4.96921	-2.49629	3.63918	3.20421	-5.20428	4.86495	3.58999	4.21974	4.42255	1.35218	1.24733	4.7144	3.07074	4.21244	4.20889	2.52195	2.84788	4.92645	3.92227	4.0307	5.3874	4.2693	3.13019	4.41191	3.76273	-3.72017	-2.43137	-1.91069	-4.6708
HES6	7	12955321	12959835	-	3.58473	3.69711	3.47272	2.73243	4.16686	4.2736	4.57401	2.90009	4.14268	4.12426	4.44031	4.60264	3.74401	3.68605	4.06815	4.12377	4.26904	4.35615	4.08328	4.23616	4.5789	3.44991	3.84859	3.73759	3.35959	3.4469	4.16911	3.31779	3.90082	3.44924	3.67047	3.75733	3.40247	3.54654	3.35679	4.12756	3.98596	3.70872	3.14408	3.17842	3.60668	2.38603	2.37598	2.4987	2.53649
RDM1	4	192649450	192668348	-	0.868524	1.50007	1.12645	0.799549	0.745901	0.716226	0.926205	2.01028	1.58671	1.91879	0.415721	0.0110173	0.126631	-0.966657	-2.02234	-0.584213	-1.58538	0.825638	-0.465156	-2.86188	0.878459	-1.18568	-3.91075	-2.23969	-1.37512	-1.45517	-3.24452	-3.83421	-1.83615	-2.31895	-1.98488	-1.97447	-1.88908	-3.34221	-2.17927	-2.55426	-2.18397	-1.45317	-1.82401	-3.18304	-3.13209	-3.72017	-4.58337	-4.06269	-4.6708
CENPK	1	431507300	431540842	-	2.5423	-0.15704	0.70114	3.35135	3.08294	2.23407	2.56927	-2.07719	3.13533	3.46395	2.26372	2.39568	-0.0597823	0.580831	1.85681	1.92214	0.81672	3.38363	0.0202711	0.661686	3.67224	-0.671102	-0.299311	-0.239694	0.379772	0.310364	-1.43717	0.0182345	-1.83615	0.00298271	-0.399921	-0.196864	-1.88908	0.0637861	0.586268	0.182703	0.137959	0.684333	1.43903	0.13889	-2.13209	-3.72017	-4.43137	-4.06269	-4.6708
DENND2A	5	106666299	106787161	+	2.8856	3.62634	3.24428	2.62552	3.67788	3.51418	3.25208	3.29785	3.03632	3.57086	3.37456	3.06991	3.34433	3.9141	3.54968	3.49163	2.74682	3.27042	3.75207	4.31305	3.25606	3.2549	3.30735	4.21974	2.99121	3.66998	3.40653	2.74406	4.50568	2.74714	3.35852	2.98636	3.00169	2.88661	2.78421	2.74342	2.51647	2.7327	2.38544	1.96897	2.30087	0.955398	1.29655	1.25924	1.41194
LOC118859163	8	200144950	200146329	-	4.13442	5.38093	4.52896	2.6069	4.86866	4.7244	3.43335	6.17311	4.21062	4.70496	4.77503	4.74798	4.73329	4.10109	2.60493	3.77653	4.42745	5.59235	4.67235	3.05699	4.66882	3.64359	3.52666	3.37502	2.20985	3.9129	3.40653	3.65764	6.18004	4.06476	3.28565	4.32146	4.77862	4.22765	3.84014	2.88314	2.51647	4.05145	3.35391	4.39523	3.47376	2.15976	1.21249	1.8442	1.31409
EMP3	2	16484004	16487674	-	5.47339	6.2113	5.49815	4.95483	5.84227	5.2736	4.6052	7.02872	5.38016	5.98707	6.21273	5.59598	5.51373	4.12732	4.84802	4.47205	4.03772	6.04803	4.97447	4.97101	6.19565	3.6794	4.33929	4.18657	3.78476	4.00754	3.69799	3.16328	5.8781	3.48841	4.18904	3.90817	4.9751	3.47414	3.76871	3.66813	3.39497	3.61722	3.1624	2.52355	2.95961	1.67976	2.55731	2.70402	2.23609
AKAP4	X	2993055	3033143	+	3.12006	3.33235	2.6908	2.24701	3.04487	2.48561	2.58187	3.7557	2.79675	2.93343	2.63295	2.74798	2.30141	1.31018	1.99048	1.94504	0.414621	3.51369	1.79788	1.86604	3.21451	-0.185675	0.700689	1.21974	0.482866	1.00426	0.61346	0.224685	2.01629	-0.14902	0.863114	1.26257	1.14066	0.193847	0.682027	0.615663	0.88642	0.546829	0.898457	-0.22368	-0.324736	-1.56816	-2.43137	-2.91069	-1.34887
ESPL1	5	271438410	271474069	-	5.43331	5.21934	4.9338	3.84791	4.53689	5.21969	4.94583	4.52273	4.40327	4.73453	4.35354	3.41095	3.79648	2.2871	3.61325	3.70119	1.27969	5.45661	2.25731	2.44191	5.67138	1.49882	1.91368	-0.654732	2.26874	2.00426	1.27904	1.74406	-0.684147	1.07337	1.86311	2.33712	2.25387	1.23068	2.21762	2.30372	2.23557	0.979789	2.18498	-0.446072	0.32734	0.0167984	-0.846408	-1.10333	-2.93383
EIF2AK4	8	193694683	193794326	+	4.93153	5.31245	3.98971	5.47454	5.34346	4.86413	5.47447	6.40461	4.83577	5.03879	4.84366	3.62245	4.18815	5.72415	5.24311	4.90033	4.52315	4.63299	4.50754	5.68695	5.66797	5.46435	4.53588	6.99393	5.60073	5.23971	5.49357	4.94715	6.41914	5.2547	5.24778	5.51509	3.07285	5.65356	5.21819	5.77067	5.85824	4.62151	5.33788	4.42018	3.7772	3.59171	2.89056	2.90949	2.82105
IQGAP3	4	160827529	160890243	+	3.73359	3.1198	2.65932	0.92508	1.90736	3.52358	3.35843	2.65073	2.04419	2.11143	3.54088	0.648447	1.6672	1.75917	2.88455	2.58571	-0.485843	1.65571	-1.20212	2.20421	3.8057	1.73489	0.82622	-2.3917	2.13268	1.89533	0.279041	1.31779	0.315853	1.07337	1.67047	2.02553	-0.773607	0.898108	1.82073	2.07023	1.95353	-0.605174	1.19391	-0.709107	-1.45402	-1.56816	-4.58337	-4.06269	-4.6708
LOC118827971	8	213964617	213998160	-	2.06117	1.53484	1.63795	2.34012	3.6878	3.92922	2.79166	1.38224	3.79675	2.84323	2.72315	2.94962	1.63683	3.11426	2.36013	1.96758	4.20346	-0.759325	3.21292	2.89301	-0.408422	2.13625	3.03567	2.00823	0.624885	2.85953	1.56283	2.62158	0.637781	0.381494	2.10258	-0.13797	-2.15212	1.41801	1.18997	1.44574	0.352084	0.312364	0.439025	-3.18304	-3.13209	-3.72017	-1.43137	-4.06269	-2.93383
VRK1	3	6892572	7038625	+	5.70021	4.99739	4.98971	6.38178	6.11452	5.29845	5.55496	5.30652	6.17257	6.23924	5.49254	5.86623	3.87014	3.98754	4.53663	4.85722	3.84567	7.00444	4.27901	3.55598	6.78574	3.2549	3.65911	4.52849	3.50753	3.9129	3.26327	3.42632	3.12321	3.15679	3.31524	3.53106	2.50323	3.38026	3.5631	3.49013	3.56019	3.81736	3.92015	3.39523	2.7008	1.67976	2.45127	1.76174	1.85624
TLCD3A	7	33377959	33389407	+	2.76161	1.50007	2.44222	2.54957	2.80175	3.26802	2.6129	0.730167	2.42751	2.81187	3.3322	1.69907	1.9526	3.42037	3.52786	2.71791	3.17712	2.82564	2.73648	3.75283	4.41125	2.81432	3.26363	1.34527	3.04274	3.11164	3.0501	3.0043	1.90082	2.48841	3.4279	2.95964	2.2402	2.93578	2.41369	3.08959	3.22202	2.59994	1.98335	1.92316	2.56835	0.891267	1.42661	0.733169	1.09591
ECT2	4	246868820	246922668	+	5.00759	2.61825	3.32005	3.89471	4.7741	4.62312	5.23921	3.13227	4.78741	4.41782	4.85202	3.58256	1.19076	2.60903	4.43475	4.08564	2.33519	4.70011	1.11981	2.86604	6.53784	2.19679	1.52666	1.34527	2.80479	2.36245	1.24733	1.77723	0.637781	0.928982	1.78065	2.57573	-1.01461	1.43915	2.83568	2.92686	3.15231	2.37465	2.83706	1.82695	1.00541	-0.568164	-4.58337	-2.91069	-4.5188
LOC118831015	9	14610976	14611947	-	9.01245	10.3839	9.52205	8.95804	9.75558	8.5133	8.05633	10.9437	9.28259	10.0119	7.94202	9.35383	8.38445	3.91787	6.50904	6.41065	5.87054	11.4438	7.19448	4.68502	10.5955	1.78833	2.88511	0.760306	1.11674	1.61522	1.864	1.84136	6.32148	0.768517	1.50054	0.388099	1.91827	-0.435316	-0.179267	0.561215	0.779505	-2.7751	0.554502	-1.44607	1.42862	-3.72017	-2.84641	0.674276	-4.5188
MYCN	3	416526248	416531037	-	-1.52379	-1.85748	-1.62079	-3.81189	-0.332102	0.504722	-1.17616	-3.07719	-0.672021	-2.11096	-0.658279	-3.15891	-0.458332	-0.143535	0.0282862	-0.343205	-4.39273	-0.344287	-1.20212	1.04501	0.532685	-0.408068	-0.299311	-2.3917	-0.674676	-0.607174	-0.659559	-2.68221	-1.83615	-3.31895	0.216751	-1.32239	0.811356	-1.80615	-0.659892	-0.33187	-0.698542	-0.605174	-1.05847	-2.03103	-3.13209	-3.72017	-4.58337	-4.06269	-4.6708
CDC25C	3	2747672	2775373	+	2.99977	1.2718	1.47875	1.4694	2.33086	2.68306	3.08511	0.24474	2.45136	2.73034	2.58565	1.59598	0.29169	0.580831	2.41823	2.27828	0.192229	3.01326	-2.78708	0.781981	4.26287	0.00696993	-0.588818	0.760306	0.624885	0.837611	0.00340639	0.405258	-1.68415	-0.14902	0.500544	0.575726	-1.66669	-0.55561	0.271395	0.66813	0.920368	0.472829	1.3298	-3.18304	-0.75358	-2.56816	-4.58337	-2.91069	-4.5188
RILPL2	1	37969905	37984683	-	6.03271	5.28973	5.59838	5.97855	6.59666	6.19784	5.78555	4.74299	6.31016	6.57671	6.38784	6.59598	5.29047	6.10109	5.99367	6.01232	6.40897	6.4305	6.2682	5.85922	7.48688	5.80463	5.99447	5.61829	5.9045	6.07309	5.9867	6.12837	5.67341	5.65547	5.65029	6.37236	5.45669	5.88853	5.73123	5.49921	5.64766	5.95452	5.39806	5.60559	5.3757	4.3022	4.70049	4.89988	4.66111
ANKEF1	3	266090410	266127810	+	1.47621	0.390448	0.616251	1.38451	1.08294	1.42672	1.8132	-0.269833	2.37861	2.00452	-1.73628	0.541532	1.08224	2.55207	2.46493	2.25098	-0.0708057	-2.49629	1.38284	2.36694	-4.05228	1.21642	-0.588818	0.345268	0.754168	1.89533	-0.659559	1.56572	-0.684147	1.92898	-0.606371	-2.4599	-4.47405	-1.41621	-0.228176	-1.13922	-2.92093	0.224901	-5.29794	-3.18304	-3.45402	-3.72017	-4.58337	-4.06269	-4.6708
CENPE	6	54927096	55036222	+	6.06492	5.38331	4.86648	5.79545	5.74115	5.58995	6.79403	5.93962	5.86935	5.87772	5.58565	4.95483	3.83378	3.64579	5.87248	5.39411	2.82643	6.45337	3.1902	3.97101	7.45204	3.3557	2.6842	3.48823	4.03851	3.69051	3.05926	2.71011	3.17383	2.40897	3.48109	3.75345	0.432844	2.22461	2.9555	3.8664	4.01766	2.37465	3.56142	1.13889	1.98061	0.519299	-4.58337	-4.06269	-4.6708
CENPL	4	67662975	67686602	-	3.53149	3.34219	3.0717	3.71516	3.48097	3.13944	3.25994	3.70417	3.66018	3.96941	3.21273	3.48495	1.9526	0.947613	1.97766	2.71124	1.56146	4.70011	1.11981	0.996106	4.52515	0.530532	0.563185	2.61829	0.432239	1.37265	0.562834	1.07268	1.31585	0.488409	0.780652	1.57573	1.01781	0.38026	1.11352	1.35263	0.623386	1.35418	1.15784	1.13889	0.0378336	-1.24624	-0.109443	-0.740762	-0.34887
EGFL7	3	171340035	171365167	-	4.40694	4.85677	4.31669	4.89086	5.44195	4.61435	4.51281	4.21743	5.02644	5.20494	4.36992	4.31683	3.9831	4.94761	4.41348	4.53189	4.32837	5.25563	4.99428	5.28787	4.87846	4.29699	3.59881	4.06409	4.82701	4.23692	4.8899	4.47261	5.21067	4.40215	5.35497	4.69593	5.02779	4.85599	4.52302	4.11344	4.42779	4.45372	4.54929	4.13889	4.59174	3.43184	3.33681	2.65917	3.70037
EIF3H	1	123885232	123992829	+	7.22188	7.02669	6.90165	7.63071	7.72469	7.2847	6.98253	6.92844	7.79878	7.9275	7.6431	7.37928	6.75687	6.82175	7.27687	6.92574	7.67436	7.90008	7.2682	7.17841	8.30128	6.76102	7.58222	6.34151	7.08636	6.81208	7.33432	6.82063	7.17383	7.00411	7.26209	6.83931	7.43059	6.87817	6.79744	7.33752	7.10881	7.11668	6.50332	7.41915	6.92914	5.94754	6.42661	6.49764	6.53445
LOC118832802	X	39464894	39532269	-	1.64613	1.75723	0.85726	2.4694	1.6679	1.74865	1.80247	1.50777	1.60809	1.85866	2.62517	2.12649	1.31106	1.2871	1.79966	1.72454	1.0667	1.82564	0.913356	2.64592	3.27415	0.399287	1.45071	1.6672	0.531775	1.03026	1.73276	-0.0972427	1.63778	0.140486	1.42111	0.999534	0.383935	1.05011	0.437405	0.990058	1.16653	0.394826	0.175991	-0.446072	-0.0277547	-0.760809	-0.52448	-1.32572	-0.34887
DCTPP1	1	521726213	521729383	+	3.50963	4.72372	3.79586	1.98397	4.80631	3.8715	3.38384	5.22659	4.83577	4.3097	4.15719	5.23341	4.40642	3.79643	2.92519	3.4562	3.71055	5.29234	4.2016	2.85237	3.93356	1.81432	3.84859	5.4814	2.65831	3.48969	2.49695	2.72719	5.27005	2.38149	3.04192	3.6528	4.21944	2.7	3.05083	3.24448	3.15231	3.47283	3.73976	2.85161	1.65451	1.75376	1.21249	2.33724	2.08112
LRRC75A	7	29185786	29309853	+	2.23109	3.78638	2.29978	2.4694	1.9574	2.74865	2.09393	4.10272	1.93002	2.32644	3.18655	2.39568	2.51687	1.70794	1.75527	1.68428	1.13083	2.11514	2.16711	2.32795	1.26965	1.3289	0.996145	2.51519	0.669279	1.33143	1.45592	0.405258	3.01629	1.00298	1.64739	1.80314	1.6757	0.867247	0.586268	0.66813	1.10881	0.868757	0.377625	0.13889	-0.061702	-1.24624	-0.730931	-1.32572	0.00476687
CHEK1	2	164397569	164410990	+	3.77999	1.18691	2.51437	3.52994	3.98581	3.64911	4.01715	1.01028	4.42451	3.93343	4.1217	3.25048	0.96488	3.01238	3.23639	3.69445	3.02512	3.01326	1.60523	2.70798	4.85761	2.39929	1.96918	0.345268	2.59067	2.99109	1.58837	2.69283	-0.0991842	2.17291	2.16892	2.99953	0.110916	2.55503	2.98262	2.74342	2.91196	3.63429	3.35789	1.82695	1.24642	-3.72017	-0.971939	-2.91069	-0.71144
CCNA2	6	138868814	138877554	+	6.85775	5.57088	5.84449	6.08999	6.18535	6.4699	6.52714	4.19894	6.39867	6.55674	6.62712	5.71454	4.45728	4.09778	5.66716	5.44218	4.07487	7.20454	3.99428	4.37174	7.81268	3.49882	3.81869	2.61829	4.10062	4.21159	3.27904	3.73565	2.01629	3.33927	3.72109	4.46847	2.30731	3.422	4.25814	4.0357	4.59477	3.1791	3.79364	2.6694	2.30753	3.1733	-4.43137	-1.91069	-1.34887
ECRG4	4	398195623	398250812	-	3.19045	2.33235	2.50259	3.79133	4.3277	2.63183	3.75875	4.0521	3.39714	3.80392	4.32021	3.01102	2.95875	4.69923	4.45802	3.84814	5.02723	-2.34429	4.55277	5.03597	-0.29739	4.08379	4.11777	5.29946	2.75417	5.28495	3.51703	3.50762	4.70817	3.65833	3.24008	4.56911	2.2402	4.42267	4.29971	2.77964	3.02548	4.49169	3.53002	3.25437	3.24295	-0.983202	-0.0390534	-1.58876	-1.5188
E2F1	3	99894106	99909027	-	4.91915	4.8602	4.19024	2.87928	4.51478	4.76855	4.56927	4.51527	4.45726	4.63051	3.84534	3.86346	3.30141	2.76753	3.22015	3.60021	1.85519	5.9225	3.23528	2.58107	5.63422	1.76186	2.50804	2.40416	2.49525	2.88111	0.709675	2.42632	1.12321	1.53904	2.43466	3.08236	2.45669	2.24875	2.60733	2.88314	2.76089	2.15564	2.54755	0.290893	0.654505	1.92369	-1.62402	-1.10333	0.125061
CNTLN	9	98963629	99403787	+	1.86852	1.50007	1.18657	2.67997	2.27933	1.57872	3.09393	2.56667	2.13533	2.23481	2.14908	1.59598	1.19076	2.00533	1.39912	2.43209	1.73655	2.4106	1.79788	1.72309	3.00842	1.86495	0.700689	3.15262	1.66928	2.11772	1.27904	1.31779	2.63778	1.38149	1.01512	1.59321	-1.30412	1.38026	0.389576	1.0307	1.04869	1.2249	1.34592	0.553928	0.378871	-0.568164	-0.624016	-1.32572	-0.933833
BIRC5	4	221502024	221517313	-	4.58473	3.6739	4.05567	5.37078	4.8467	4.23407	4.44719	3.0521	5.35035	5.09198	4.68438	4.91791	2.50009	2.93282	3.9185	3.7829	3.68408	5.66694	3.4797	3.00849	5.9357	2.44991	2.37054	2.61829	2.80479	2.85226	3.0501	2.65764	2.56378	2.38149	2.77	3.07615	1.77388	2.37204	2.84162	2.86078	3.25565	3.05779	3.34592	2.55393	1.92102	0.431836	1.81656	1.17678	1.63095
LOC118852117	5	173789264	173791060	+	6.07053	6.218	6.23986	5.17932	6.21565	6.53408	5.78487	6.12248	6.1261	6.18825	6.85617	6.06991	6.48151	6.79694	6.29701	6.50662	6.74554	4.68914	6.85857	6.75743	5.66368	6.3831	7.1845	5.3072	6.67133	6.78276	6.56444	6.72081	6.82761	6.54214	7.16537	6.95034	7.6423	6.79183	6.78844	6.36559	6.37369	6.06882	6.30527	6.27958	5.47672	5.52195	5.17781	5.58716	5.54595
FAM83D	3	109294508	109325258	-	3.78909	2.07326	2.56054	2.74951	3.17745	3.31208	3.71652	1.50777	3.15725	3.19889	3.18126	2.08902	1.08224	0.725221	2.97121	2.5186	1.87405	4.03075	1.11981	1.56439	5.02454	-0.671102	0.82622	-0.654732	0.946813	1.03026	0.279041	0.405258	-1.68415	-0.997017	0.278151	1.24054	-0.773607	0.0223661	0.856357	0.615663	1.01766	-0.967744	1.28033	-0.22368	-0.244566	-3.72017	-4.58337	-4.06269	-4.5188
SHCBP1	3	143446828	143482726	-	4.58473	3.07326	3.65932	4.3174	4.83782	4.18753	4.84621	2.78079	5.19482	5.15894	4.86528	5.1403	2.20118	2.82476	4.1245	4.12126	2.75701	5.98214	3.04581	2.99611	5.92715	2.13625	2.43108	1.6672	2.99121	3.11164	2.4279	2.52725	-0.684147	2.00298	2.36561	3.19545	0.735407	1.95792	2.98262	3.51183	3.13796	2.66784	3.46139	2.25437	1.32734	0.0167984	-4.58337	-2.91069	-2.93383
KLC3	2	40093772	40103966	-	-0.716439	-0.15704	0.429838	-3.81189	-1.1801	-0.421277	-0.804189	0.623252	-0.672021	-0.525999	-0.382645	-3.15891	-1.01087	-2.34517	0.170305	-0.721717	-2.39273	-2.49629	-0.202121	0.530442	-2.46732	-0.671102	-0.299311	-2.3917	-0.127188	-0.45517	-0.659559	-0.87485	-0.0991842	-1.73398	0.647385	-1.32239	-0.567156	-1.80615	-1.5626	-3.13922	-1.33597	-3.9271	-4.14594	-1.44607	-2.64666	-3.56816	-4.43137	-4.06269	-4.6708
CCDC57	4	213831139	214143308	+	2.4304	2.80073	2.36627	3.741	3.42279	2.68306	2.92126	3.36576	2.98006	3.552	3.01266	2.88549	1.85042	2.23979	2.39912	2.56369	2.01666	3.70011	2.3422	2.54752	4.2515	1.6794	0.633575	3.88959	2.20985	2.23413	1.39934	1.40526	3.07074	1.26602	1.21675	1.26257	0.110916	1.58379	1.1233	1.32021	0.920368	1.39483	1.19391	0.77632	1.26023	0.0167984	-0.431371	-1.32572	-0.71144
SAMD11	2	34292761	34336830	-	2.20413	3.08504	2.41735	0.147473	2.31815	2.44662	2.82914	3.9889	1.91294	2.73034	2.23334	1.69907	3.20118	2.12732	2.06512	2.50325	1.51416	3.67808	2.25731	2.51316	3.81191	0.814325	2.391	3.56766	2.45777	1.56275	2.54989	1.87238	4.09721	1.85098	2.51337	2.21817	3.36516	1.30165	2.03796	1.66813	1.4483	2.63429	0.831343	1.13889	0.0695425	-2.56816	-0.730931	-0.325724	0.388095
CKS1B	4	162506663	162511150	-	5.68078	5.72748	5.66857	6.43815	6.20792	5.54912	5.23523	5.34066	6.39253	6.68129	5.47534	6.15624	4.65778	2.86428	4.0802	4.55068	4.34536	7.77076	4.65586	2.79634	7.0451	2.56156	2.98272	3.37502	2.31139	3.08709	1.96493	2.46754	3.27005	2.61179	2.65897	3.21817	3.11092	2.20005	2.92786	2.61566	2.80699	2.56475	3.07806	2.92316	1.95537	1.23919	0.212485	1.13371	0.0661674
RWDD2A	7	191044564	191054524	-	0.383097	-2.85748	0.616251	1.34012	1.14183	0.42672	0.965199	-3.07719	1.01248	1.25827	0.678756	-0.158908	-1.01087	1.77585	1.17031	1.38262	0.607266	2.82564	1.38284	2.20421	3.00842	0.761857	0.764819	1.46075	2.57908	2.51752	1.04088	1.31779	0.637781	0.266017	1.27815	1.69391	-1.30412	0.898108	0.92507	0.320207	0.920368	-0.190136	0.581983	0.428397	-0.499823	-3.56816	-2.43137	-4.06269	-2.5188
NCAPG2	5	84246762	84347310	+	4.65612	2.88399	3.25134	5.12802	4.71229	4.42672	5.02409	3.11264	5.0559	5.04217	4.79076	4.06026	1.96488	2.21555	4.00003	4.23248	2.61849	5.29957	2.53484	2.67728	6.2792	2.09443	1.28565	2.56766	2.68017	2.64075	1.4279	1.87238	-0.0991842	0.381494	1.60008	2.21817	0.432844	1.76632	2.3443	2.80329	2.95353	2.24727	2.46877	1.92316	1.3404	-0.398239	-0.183443	-1.10333	-1.05936
FLI1	2	169153046	169318138	+	5.07983	4.18691	4.11102	5.59042	5.29726	5.01168	5.35201	4.70417	5.00846	5.343	5.76356	4.94438	3.90879	4.81268	4.8533	4.92646	4.16185	5.27042	4.50754	5.29547	6.48785	4.39929	4.08046	5.96976	4.97361	4.39783	5.00578	4.2778	5.13603	4.37454	4.6357	4.51967	2.82973	4.55866	4.39564	4.56121	4.52477	4.12577	4.13946	4.13889	4.31582	3.37435	3.31682	3.08931	3.49801
PIGU	3	100761182	100896080	-	4.25099	5.0343	4.50259	5.25898	5.05639	4.86782	4.37119	5.19894	4.78975	5.04217	4.98101	3.81837	4.57208	4.2871	4.34273	4.29398	4.45276	4.99556	4.7675	4.68502	5.04312	4.32438	5.00944	5.821	4.78979	4.5083	4.219	4.32902	5.53502	4.5698	5.02858	4.77851	5.1788	4.71362	4.53864	4.79741	5.03907	4.30705	4.11381	4.40359	3.78439	4.13919	3.68237	4.078	3.75733
FOXM1	5	201953212	201981571	+	4.23109	3.58546	3.4545	2.34012	2.98179	3.98472	3.97239	3.15163	2.80603	2.94793	3.09942	1.01102	2.43979	1.82476	3.10104	2.49551	0.964818	2.5626	0.797879	2.36694	4.67224	1.78833	2.17199	-0.239694	2.08432	2.09327	1.58837	1.6032	-1.68415	0.85098	1.90264	2.11299	1.28084	0.950575	1.92507	1.99006	2.19454	1.03226	1.06352	0.290893	0.0378336	-0.983202	-4.58337	-2.91069	-1.5188
HYLS1	2	165139255	165157336	+	3.89406	3.69711	3.52605	4.12802	4.47525	3.61435	3.74761	3.39855	4.22798	4.72614	4.57761	3.4993	3.14293	3.40972	3.61739	3.58935	3.41462	4.04803	2.9678	3.58107	4.94772	2.96117	3.20704	2.21974	3.45143	3.34184	3.66837	3.15069	3.60126	2.98484	3.26304	3.48964	2.88351	3.15445	3.22673	3.1087	3.12346	3.41473	2.85406	3.19778	2.68553	2.31448	2.591	2.2186	2.68088
BASP1	1	334346375	334424809	-	3.09092	2.85677	2.40475	3.653	2.06783	2.25679	2.47785	4.8886	2.48641	2.71347	3.5614	2.51352	2.13752	1.16579	2.56262	1.60021	1.16185	1.82564	1.73648	2.47797	2.8057	1.05136	1.37054	2.00823	0.946813	0.950822	1.4834	-0.360277	1.31585	0.928982	1.39363	0.741736	-0.0146147	0.505791	0.746733	1.28704	0.664028	0.809864	-0.0166544	0.428397	0.428624	-0.760809	-0.183443	-0.210247	-0.126478
LOC118837151	2	348104318	348111915	-	5.25099	4.28718	4.73676	5.33164	4.90524	4.73657	5.52998	2.0521	4.8448	5.11786	4.10781	3.74798	2.84379	1.3773	4.00003	3.82672	1.87405	5.65007	1.60523	1.99611	7.1434	1.4664	-0.299311	-2.23969	0.834338	0.866758	-1.92259	-0.222774	-0.0991842	1.07337	-0.0588836	0.0761549	-2.15212	-0.324284	0.66873	0.615663	0.352084	0.131792	0.635422	-0.446072	-0.596039	-1.56816	-4.43137	-4.06269	-4.6708
VASH2	4	116113379	116168370	+	-1.93883	-4.00948	-2.84318	-0.0749197	-0.0425951	-0.935851	1.47785	-3.07719	0.520624	-0.888569	0.0479894	-1.57395	-2.59584	0.140258	0.0771958	0.0438178	0.694729	-2.49629	0.212916	-0.276913	-0.29739	-0.29259	-1.75874	-0.654732	0.946813	0.837611	0.0774069	0.317795	0.637781	0.140486	-1.30681	0.262568	-4.62605	-0.079172	0.288882	-0.554262	-1.33597	-0.074659	-0.191741	-2.03103	0.0378336	-3.72017	-4.43137	-4.06269	-4.6708
LOC118850781	5	190844497	190856084	-	0.868524	-0.398048	0.70114	0.983974	2.06783	0.256795	0.780774	-0.492225	2.13533	1.82764	0.451345	2.97038	0.367639	0.792335	1.17031	1.69782	2.11506	4.11514	1.53484	1.42353	3.21451	1.29237	1.19545	3.93023	1.37977	1.47083	1.79987	1.56572	3.40332	0.488409	1.52608	0.741736	1.28084	0.795297	0.856357	1.25309	1.22202	1.13179	1.64848	1.05643	-0.324736	-1.9832	-2.10944	-1.91069	-1.19687
MUTYH	4	33920304	33925014	+	2.3091	3.81495	3.16431	1.14747	3.44049	2.84176	1.95555	4.66428	2.95525	3.52324	2.67876	3.66127	2.72609	1.94761	1.39912	1.76371	0.81672	4.85538	2.21292	1.18252	3.50231	-0.185675	1.09924	2.51519	0.910287	0.977789	0.399335	1.56572	3.63778	1.43594	1.86311	1.17237	2.50323	0.702188	0.969125	0.66813	1.13796	0.809864	1.46877	0.669405	-0.0277547	-0.983202	-0.431371	-0.00379626	0.28856
RPS12	7	127869319	127873120	-	6.71461	7.21599	7.09346	6.42891	7.88653	6.70904	5.97359	7.64562	7.6605	7.71559	7.26027	9.16048	6.77267	6.48138	6.59132	6.73155	7.34747	9.54674	7.90117	7.15563	7.55736	6.2152	7.93256	8.79097	6.33311	6.5181	7.31486	6.33042	8.68654	6.55604	7.23332	6.31752	8.90601	6.3636	6.6513	7.06535	6.7331	6.76309	6.94979	6.94481	6.18848	3.82415	4.91514	6.40446	5.91792
PRSS23	2	106619054	106633442	-	4.14863	2.18691	3.4545	3.70644	4.76476	4.03815	3.75597	2.13227	4.68302	4.79192	4.55323	5.39951	3.52932	4.28127	4.37488	4.6092	4.84089	5.15556	5.59662	4.79634	5.11137	3.80787	4.11777	4.78267	3.45777	4.65335	4.09977	4.01128	4.58264	3.95718	4.04634	3.94269	3.6081	4.06803	4.28997	3.5887	3.24899	4.2856	3.84842	3.59832	2.78915	1.98642	1.89056	2.02005	2.02036
CDC25A	9	111572276	111591000	+	3.3217	2.69711	1.98125	1.98397	2.45217	3.02498	3.16264	1.96721	2.16448	2.45382	3.27867	1.59598	1.01297	1.19088	2.57118	2.26924	0.514157	2.97764	1.21292	2.30805	3.72251	0.650826	0.563185	-0.654732	1.94681	1.76206	1.24733	1.12515	0.637781	0.587945	1.97859	1.83288	-0.567156	1.13677	1.17123	1.69367	1.74203	0.748463	1.52649	0.553928	-0.284094	-0.568164	-0.624016	-1.91069	-0.518795
CPXM1	6	216294046	216303331	-	-0.523794	0.84296	0.964175	-1.07492	-0.0425951	0.163685	-0.0156925	0.922812	0.105587	-0.525999	0.0937931	-2.15891	-0.162876	0.140258	0.0771958	-0.288757	-2.80777	2.785	1.11981	0.723087	2.2606	-1.18568	0.411182	1.6672	0.0843161	0.392826	-0.78509	-3.6822	0.637781	-1.31895	0.337045	-0.322395	-0.0817289	-1.70994	-1.50119	-1.13922	-2.92093	-3.7751	-3.14594	-3.18304	-4.45402	-1.9832	-0.846408	-4.06269	-4.6708
RABEPK	3	129470068	129496190	+	2.45349	2.09672	1.96417	2.14747	3.01367	2.69974	2.35109	0.730167	3.18596	2.91879	2.73042	2.51352	1.94022	2.70794	2.27883	2.00075	2.45276	1.74318	2.30038	2.1154	1.97009	2.21642	2.26363	1.34527	1.94681	1.68233	1.77785	1.74406	1.77528	1.07337	2.2931	2.18396	1.38393	2.23673	2.28453	2.36857	2.35208	1.31236	2.07323	1.61282	0.812767	0.891267	0.212485	0.0893132	0.729132
LPCAT4	8	184762920	184772781	+	3.96002	4.04941	3.60528	3.42758	4.33402	4.12098	3.36937	4.32369	3.60277	3.99756	4.06534	3.12649	3.99812	4.20635	3.40871	3.77334	2.76714	3.27042	4.33186	4.40022	3.58435	3.14652	3.78042	3.69104	3.65831	3.48969	3.89503	3.36219	4.36025	3.35348	4.09407	4.08854	4.48885	3.72496	3.55589	3.50463	3.65397	2.96637	3.13019	2.8997	3.08901	2.71724	2.46345	3.42023	2.93242
NDUFAF3	9	117769842	117779426	+	3.77999	4.79357	4.11489	4.37904	5.1016	4.02498	3.41586	5.45029	5.19482	5.22294	4.34172	6.03585	4.18815	3.75076	3.84273	3.74426	4.52315	5.90838	5.37782	3.92603	4.15961	3.27376	4.46043	6.03643	3.65279	3.77365	3.82157	3.16328	6.31585	3.68105	3.98321	3.97306	5.06123	3.66005	3.59156	3.95353	3.82502	3.7327	3.76695	4.29988	3.36935	2.13228	2.47552	3.16613	3.09591
LOC118855934	7	262905831	262909319	-	0.476206	0.949876	-0.620788	1.04056	1.33086	0.841757	-0.0156925	-1.07719	0.520624	1.21097	0.379195	-0.573945	0.541668	0.140258	1.0772	0.313907	1.09912	1.46307	0.382841	0.781981	1.93641	-0.185675	0.82622	0.345268	0.325324	0.580453	0.279041	0.0182345	0.315853	-0.511591	1.27815	0.262568	1.48015	0.423328	-0.69384	1.50463	0.985956	0.748463	0.760953	-0.0310348	-0.499823	-2.56816	-1.43137	-0.910687	-1.5188
SMYD4	7	32243684	32274418	+	3.46489	3.79357	3.53764	2.96947	3.6065	3.87885	3.24813	3.41467	3.46314	3.81978	3.48181	2.69907	2.90242	2.86428	2.98409	2.73114	2.33519	4.55053	2.91336	3.28787	4.37608	2.19679	2.41118	3.46075	2.88227	2.68233	2.93539	2.90276	3.44514	2.81034	3.32981	3.51738	3.26742	2.93949	3.05595	2.70627	2.97792	2.24727	2.73671	2.32652	1.97225	1.9554	1.21249	1.67428	1.61049
CIZ1	3	161519814	161544654	-	3.84253	4.6223	4.25134	2.94003	5.0754	4.31208	3.97955	5.46197	3.75903	4.77575	4.67499	4.2923	4.56807	4.2958	4.1332	3.70455	3.67336	5.36307	4.86397	4.84893	5.06407	3.91986	4.53588	4.55472	4.20985	3.60228	4.51037	3.88765	5.49576	4.16487	4.71278	4.02875	5.27415	3.96431	3.94864	4.34056	4.03326	2.89733	3.69011	3.59832	3.32734	2.90757	3.10001	2.8575	3.13942
RFC3	2	195220282	195257935	+	4.84253	3.50884	3.977	4.98036	4.9326	4.56968	4.56769	2.56667	5.31179	4.87013	4.39529	4.78361	2.49163	3.69046	3.96797	4.62878	4.18091	5.67808	3.14365	3.05699	5.96453	3.14652	4.45558	1.34527	4.9714	4.23692	3.15636	4.50267	1.31585	3.32491	4.48109	3.10082	3.25387	2.98332	3.32323	2.73114	4.60785	3.74846	3.47611	3.80186	2.98061	0.679763	1.40152	0.789753	1.31409
GALK1	4	198889153	198893320	+	6.94279	7.74104	7.21301	4.52994	8.26864	7.21172	6.18656	7.26489	7.90406	7.80293	7.80761	8.61176	7.6625	7.0137	7.26174	7.12691	7.42425	2.60991	8.5292	6.74453	2.43154	6.61245	7.36409	6.74615	6.14058	6.94443	7.21183	6.70904	8.96061	6.42589	7.16232	6.94907	7.82201	6.47286	6.56467	5.96406	5.88104	6.15564	6.53002	6.87586	5.99203	4.97487	4.12322	4.0022	4.8166
RFC5	1	26597981	26614212	-	4.65113	4.17594	4.59976	4.38451	5.23268	4.39635	4.40349	4.35744	5.37237	5.37285	4.88983	5.86068	4.00408	2.94023	3.77393	3.99527	3.48378	6.33167	4.10773	3.62998	5.61838	2.96117	2.89947	2.96976	2.78476	3.51752	2.51037	3.16328	3.31585	2.29576	3.12782	3.13704	3.81597	2.8962	3.50443	3.14618	3.48846	3.38477	3.62225	2.75032	2.16803	1.71724	2.15359	1.29877	1.82105
LAMP2	X	52035848	52061900	+	8.37745	7.38391	7.72762	9.22581	8.91292	8.91679	8.09132	6.24474	9.31484	8.84154	8.77173	8.68423	7.87584	9.53273	9.32797	9.6556	9.89122	3.24068	9.99591	9.7668	3.7679	9.68601	9.73374	8.25616	9.35981	9.68156	9.35435	9.54345	8.93607	9.73175	9.61921	9.23472	8.84351	9.45695	9.02828	9.09019	9.2492	9.11839	8.71224	8.89229	8.07187	5.27104	5.69146	5.32293	5.78499
EMID1	1	15952731	15978663	-	0.646131	2.22998	1.21571	-2.07492	1.05256	1.50472	0.844904	2.28036	0.690549	0.889039	1.50318	1.36465	1.29169	1.69046	1.78501	1.20428	0.130828	2.24068	1.11981	2.42353	1.94772	1.17689	1.59881	4.74899	1.75417	2.1771	1.61346	0.961651	3.12321	1.53904	1.88301	1.3267	1.93534	1.37478	1.4837	1.74342	1.70356	0.224901	0.87643	0.428397	0.735805	-1.9832	-0.183443	-0.00379626	-0.196867
WNK4	4	181791199	181806213	-	5.13442	5.85505	5.66594	4.2043	4.79489	5.10542	4.7753	4.24474	4.10934	4.79192	2.87515	3.42605	3.57809	2.3773	3.65815	3.52241	-0.585379	5.36307	1.46084	1.72309	6.05625	0.176895	0.885114	1.34527	0.754168	0.222901	2.44198	-0.222774	0.900816	0.00298271	1.08551	0.0255287	0.226393	-0.61974	-0.83823	-0.554262	0.538497	-2.19014	-2.14594	-3.18304	-1.86906	-3.56816	-2.84641	-4.06269	-3.5188
CRPPA	5	9491746	9760316	-	2.74299	2.9627	2.34004	3.14747	3.32452	3.11478	2.27554	2.80546	2.98006	3.14957	3.23334	3.51352	2.31106	2.59969	2.55401	2.43209	3.03353	2.46307	3.68865	2.99611	2.75508	2.3289	3.17199	4.25216	2.83434	2.12979	3.10421	2.34016	3.74212	2.76852	2.40743	2.5845	3.32685	2.52569	2.6212	2.81497	2.36447	2.41473	2.56831	2.4284	2.23947	1.78939	1.67715	1.76174	2.02036
DIAPH3	4	316814134	317149541	-	3.82493	3.60195	2.96417	4.31166	3.9574	3.38608	4.28134	4.21743	3.60809	3.77168	3.78728	3.21613	2.33016	2.59029	3.25777	3.27377	1.13083	4.34221	1.38284	2.53044	5.10127	1.70741	1.63357	4.02709	2.14845	2.2673	1.56283	1.31779	2.12321	1.32491	1.18504	2.10082	-0.474046	1.41801	1.94175	2.0307	2.13796	1.5103	1.73671	1.13889	0.500177	1.0168	-0.624016	-0.740762	-0.71144
NELFE	7	267677988	267685633	-	5.37405	5.86533	5.46516	3.66205	6.21736	5.24832	4.81453	5.96994	5.68302	5.9605	5.8302	5.81264	5.46702	5.25623	4.99526	4.81434	5.37876	6.607	6.00408	5.23879	6.14371	4.5844	5.26916	4.95998	4.74383	4.94571	5.20875	4.84527	6.28164	5.07337	5.35852	5.44459	6.02381	4.94042	5.01582	4.9079	4.82726	4.34902	4.34592	4.91733	4.68425	4.3802	3.91293	4.11722	4.04726
TIMELESS	5	266204067	266233614	+	5.0724	5.75907	5.1341	3.05436	5.18097	5.11788	4.65375	6.06747	4.96977	4.99407	4.42471	4.28404	4.33253	3.33853	3.27883	3.75402	1.98231	6.65571	3.63918	2.87959	5.27864	1.98425	3.1239	3.21974	2.94681	2.79276	1.27904	2.34016	4.42438	1.92898	1.99697	3.12506	3.11092	2.51577	3.20386	2.43063	2.4941	1.5103	3.22475	1.77632	0.972245	0.824153	1.63472	1.41124	0.973058
EGFLAM	1	403343656	403605045	+	0.868524	0.601952	1.2723	1.29431	1.70743	1.30119	0.780774	0.0927371	1.01248	1.11143	1.04799	-0.573945	0.96488	0.690456	1.61325	0.838998	0.414621	2.60991	1.02027	0.781981	-0.408422	0.70741	-0.951388	1.76031	0.531775	0.950822	-0.0745962	-1.09724	1.31585	-2.31895	-1.30681	-0.196864	-4.47405	-1.41621	-1.2788	-1.33187	-0.805457	-3.9271	-5.29794	-3.18304	-2.13209	-3.72017	-4.58337	-4.06269	-2.19687
FBXO5	7	103523491	103534253	+	3.69537	0.727483	2.17177	2.84791	3.52034	3.06415	3.9038	-1.49223	4.09805	3.53289	3.01266	2.86346	-1.01087	0.140258	2.67015	2.38262	0.514157	4.09866	0.382841	0.893012	5.11011	-0.408068	-3.75874	-2.23969	-0.127188	0.615219	-0.922593	-0.51228	-1.83615	-0.733983	-0.984883	-0.13797	-3.47405	-0.936214	0.0837679	0.0307001	0.400994	-0.605174	-0.0166544	-0.446072	-1.75358	-3.72017	-4.58337	-4.06269	-4.6708
LOC118849702	5	310101993	310105999	+	1.93564	2.77188	2.2723	-1.65988	1.05256	2.06415	1.4643	2.38224	0.608087	1.16206	0.648382	0.300524	0.889592	0.0877911	0.214699	-0.343205	-4.54474	2.46307	-1.78708	-0.861876	2.50231	-1.99303	-1.17378	-1.23969	-1.37512	-2.19214	-1.65956	-2.09724	-1.83615	-3.31895	-1.72185	-0.781826	-0.889084	-2.34221	-0.956874	-0.9693	-0.698542	-2.19014	-1.23905	-3.03103	-2.28409	-3.72017	-4.43137	-4.06269	-4.5188
TSC22D4	7	263022436	263034337	+	5.96806	5.70094	5.76292	4.3059	6.00379	5.94679	5.49377	5.6163	5.44692	5.83155	6.08673	5.16302	5.25716	5.19399	5.55293	5.34867	4.58455	6.0945	5.27901	5.99143	6.63816	5.15163	5.48918	4.1697	5.16792	4.95422	5.51537	5.1057	4.94521	5.07766	5.57889	5.087	5.67189	5.179	5.21362	5.11816	4.93705	5.04508	4.88335	4.5763	4.68297	4.2132	4.18334	4.16078	4.37299
LOC118837956	2	84609112	84611319	+	16.9591	17.3325	16.8292	15.7435	15.8792	15.7754	15.6981	18.0035	16.087	16.392	15.1102	16.6265	15.5692	11.6445	13.2213	13.7683	13.0904	18.4625	13.9601	12.0666	17.6633	9.67951	10.3173	9.69694	8.61853	10.4279	9.51005	9.94133	13.659	8.53748	9.52499	8.09258	9.75206	8.61953	8.43501	8.6986	8.30828	7.74699	8.94591	7.57074	9.34648	3.90757	5.33847	8.93382	1.41194
LOC118857314	7	132107715	132109738	-	1.99977	2.82902	3.02307	4.43815	2.34346	3.23407	2.17101	3.3322	3.73979	3.34847	1.13819	2.81837	2.14833	2.8486	2.67015	1.34867	4.43699	1.74318	4.1787	2.18252	1.50231	1.4664	2.24126	0.930231	0.910287	1.71475	0.562834	1.27199	1.77528	1.72545	0.393629	0.466101	1.63448	0.639646	0.808661	0.561215	0.851655	-0.190136	-0.75362	-0.446072	0.452871	-2.56816	-0.183443	-2.32572	0.388095
LOC118835880	2	217986286	218142014	+	-1.93883	-4.00948	-2.84318	-0.659882	0.305328	-0.935851	-0.56318	-3.22919	0.768552	-0.110961	0.415721	-0.158908	-1.3328	0.580831	0.755268	0.204283	1.41462	0.240675	0.913356	1.46005	0.591578	0.961166	0.563185	2.08223	2.5197	1.03026	1.24733	1.44708	0.637781	-0.14902	0.278151	1.02553	0.432844	1.40195	1.21762	2.36857	1.76089	1.1791	2.13019	0.875856	-0.409625	-3.72017	-2.43137	-3.91069	-4.6708
SPTA1	4	158204518	158305469	+	8.78654	8.40872	8.24671	7.25674	8.58693	8.4949	8.57637	7.23456	8.05176	8.4481	6.85243	7.74723	6.61848	3.38275	7.21436	6.91889	2.05021	10.1405	5.38284	5.29547	9.98955	2.09443	1.70069	-2.3917	0.148446	1.79276	-0.244521	0.565722	2.31585	-0.318945	1.94112	-1.78183	-0.226119	-1.61974	-1.76423	-1.33187	0.742031	-0.775099	-0.191741	-3.18304	-0.75358	-3.72017	-4.58337	-3.91069	-4.6708
CDCA2	3	428603282	428653439	-	5.42457	3.49125	3.9469	5.47967	5.23944	5.01168	5.85985	3.29785	5.73979	5.27562	5.36759	4.62899	2.6672	3.50283	4.80693	4.69106	3.63517	5.71099	2.73648	3.56439	6.79674	3.24537	1.66752	2.40416	3.61924	3.56275	3.35539	3.13797	1.63778	2.65833	2.61205	3.5845	0.48015	2.8116	3.4818	3.26165	3.57625	2.59994	3.65819	2.94625	1.79391	1.18672	0.613023	0.176776	0.481205
PCDH7	6	177576770	178069852	-	0.724134	0.601952	0.326745	1.14747	-0.595136	-0.57328	1.22823	-0.0771878	0.768552	-0.110961	0.0937931	-0.573945	-0.0597823	1.00533	0.97766	0.887092	-0.392734	-2.34429	-0.787084	1.18252	0.780612	-0.29259	-3.91075	2.28387	0.624885	1.2673	0.147796	-0.51228	1.48578	0.488409	-0.399921	-1.32239	-0.889084	-0.306582	-0.358237	-1.55426	-1.33597	-0.605174	-1.68651	-0.22368	-2.64666	-2.56816	-4.43137	-4.06269	-4.6708
MCAM	2	271156310	271164454	+	1.83376	1.2718	0.429838	1.66205	2.89885	2.61435	1.61902	0.382244	2.73979	3.13697	3.12722	1.88549	1.8237	3.47246	2.30986	2.82672	2.083	3.38363	3.02027	3.70798	4.46342	2.2549	2.74905	0.930231	3.14058	2.98445	2.68622	2.20044	1.63778	2.98484	2.64739	3.05738	2.54832	2.78295	3.4057	2.71876	2.40099	3.31236	2.83706	2.94625	1.48849	-1.56816	-0.971939	-0.588759	-1.71144
PLEKHG2	2	35550761	35559775	-	2.0308	2.16489	1.83864	0.147473	2.05256	2.11478	1.74761	-0.0771878	1.86047	1.69639	2.39757	1.36465	1.85042	2.69923	1.6781	1.71124	0.736549	3.14757	2.02027	3.24665	3.29202	1.81432	2.43108	0.345268	2.06783	2.11772	2.27904	1.48772	0.637781	1.43594	2.40743	2.4943	2.54832	1.87502	1.5063	2.30372	1.85166	1.58245	1.29701	0.875856	1.13094	-0.398239	-0.109443	-0.588759	0.481205
ANKRD39	3	205999949	206007620	+	4.21767	3.68168	4.03946	4.56412	4.85992	4.06415	4.01715	3.87701	4.57862	5.01488	4.43364	4.06026	3.68957	3.98396	3.70946	3.94504	4.46525	4.65571	4.6138	3.93254	4.87846	3.94361	4.41618	3.46075	3.35281	4.00098	4.54989	4.18198	4.79159	4.0209	4.02411	4.16654	4.42984	4.14242	4.06866	3.82656	3.44247	4.37465	3.66463	4.067	3.81978	2.60176	2.87241	2.88373	3.04345
LOC118852385	5	296533424	296604614	+	4.85991	5.45086	4.75673	2.86368	4.62726	5.15464	4.33629	5.62325	4.40632	4.5377	5.63683	4.34094	4.96641	4.47246	4.75151	4.2715	4.13083	3.86517	4.16711	5.43504	5.23197	4.01259	4.82622	4.98912	4.43546	4.43965	4.47658	4.35122	4.90082	4.2433	5.04854	4.83656	5.31874	4.2405	4.45687	4.57502	4.41297	3.76406	3.70893	4.25437	4.11394	3.60176	3.34999	3.49019	3.66608
SEPTIN5	Un_JAANDE010000176v1	3174	17398	+	3.16271	4.50007	3.2861	1.04056	2.31815	3.18753	2.6312	5.44637	2.28881	3.12425	3.58965	2.62245	3.50009	2.04715	2.66216	2.0753	0.414621	3.38363	2.3422	3.3378	2.22385	1.53053	2.81111	2.00823	1.77463	1.85226	1.9843	1.90276	3.40332	1.26602	2.33704	1.52195	3.04952	1.17507	0.891123	1.21833	1.22202	-0.775099	0.526488	-0.709107	-0.366557	-0.760809	0.697912	-1.10333	0.803133
AURKA	3	192182973	192200452	+	4.27711	3.39991	3.88927	4.52003	4.3466	4.11478	4.31192	3.95624	4.43052	4.14957	3.87515	3.79529	2.6058	1.3329	4.08319	3.51478	2.40168	5.0651	2.16711	2.94548	5.37503	1.98425	1.82622	0.0822337	2.25424	1.80786	1.864	1.36219	2.01629	1.07337	1.71556	1.67761	1.93534	0.675716	1.90253	2.36857	2.57092	1.43435	2.23777	1.36128	0.793908	-0.398239	-0.343908	-1.10333	-2.5188
LOC118848058	4	208161574	208279963	+	3.78909	1.60195	2.2723	3.83197	3.23268	3.31208	3.3474	1.44637	3.42751	3.58948	4.29347	2.16302	1.71159	3.83275	4.44875	3.7079	3.03353	2.4106	3.49832	4.62998	3.91351	3.80787	3.07415	2.93023	4.04695	4.17419	3.7889	3.76901	3.60126	3.10732	3.46798	3.59755	2.03375	3.67237	3.3443	3.32838	3.45411	3.59994	2.96259	2.6694	2.95112	1.64129	1.37598	-0.103332	1.31409
GAS8	3	391907025	391930898	+	0.383097	0.601952	1.21571	-1.33795	1.27933	0.841757	-0.0541668	-1.49223	0.842552	1.21097	0.415721	1.54153	-0.0108727	-0.082134	-0.507767	0.204283	0.414621	0.463068	-0.202121	0.045015	1.53268	-1.18568	-0.951388	-2.3917	-0.468225	0.432355	-0.922593	-0.87485	0.900816	-0.318945	-0.984883	-0.874936	-0.304121	-0.909247	-0.0200679	-0.554262	-0.599006	-1.45317	-0.560975	-1.03103	-1.13209	-2.56816	-2.84641	-4.06269	-2.5188
LOC118831463	1	66751890	66752163	+	0.798134	-0.398048	0.429838	-1.65988	0.707427	0.780357	1.09393	0.623252	0.690549	0.763508	1.11616	1.48495	0.126631	-0.143535	-1.02234	0.12628	0.0666979	0.655713	0.0202711	-0.861876	1.81809	-0.408068	-0.951388	-1.23969	-2.05319	-0.777099	-2.24452	-0.360277	-1.68415	-0.318945	-1.13689	-0.258264	-1.66669	-1.04942	-0.471447	-1.8173	-1.18397	-0.967744	-1.68651	-3.18304	-2.64666	-1.24624	-4.58337	-4.06269	-3.5188
EBF4	6	216173495	216275125	+	0.476206	-0.272517	0.326745	-2.07492	-0.0425951	0.344258	-0.405639	0.382244	-0.572485	-1.374	0.379195	-2.15891	-0.0108727	0.792335	0.299588	0.348673	-0.692294	0.825638	-1.20212	1.42353	1.93641	-0.29259	-0.436815	0.567661	-0.287653	0.222901	0.455919	-0.0972427	-0.684147	0.00298271	0.337045	-0.0269386	-0.0817289	-0.23787	-0.562595	-0.33187	0.0790656	-0.775099	-0.89801	-2.03103	-1.28409	-3.56816	-2.43137	-4.06269	-2.19687
MBOAT4	6	3570546	3579705	-	0.176646	0.312446	1.21571	-0.489957	1.19841	0.504722	0.228233	0.382244	0.768552	0.763508	0.926683	-0.158908	0.636826	0.792335	1.27883	0.76371	-0.000416344	0.825638	1.21292	0.530442	0.947722	1.2549	0.700689	-0.654732	1.37977	0.682333	0.709675	0.639723	2.01629	0.381494	1.88301	-0.13797	1.16981	1.12377	0.796486	0.66813	1.30146	0.312364	1.42392	1.13889	0.403961	-0.568164	-1.10944	-4.06269	-0.818355
DACH1	4	332513446	333004913	-	2.3831	3.25105	2.21571	4.61158	3.27276	2.42672	2.57558	4.16122	2.16448	2.34847	2.19183	2.59598	2.50009	2.81672	2.75527	2.55627	2.54978	2.785	3.87113	3.3378	3.09238	2.80139	1.82622	6.13968	2.57908	2.85226	3.34044	2.01823	5.12321	2.65833	2.20098	2.60188	1.79274	2.90951	2.36505	1.66813	2.38892	2.05779	1.98335	1.92316	1.78439	1.23919	0.778083	0.259238	0.181645
MFAP5	5	190974021	190996480	+	0.798134	-1.53555	-0.180215	1.38451	1.1704	0.256795	1.19581	-0.75526	0.105587	0.696394	1.3792	0.747983	-3.3328	0.690456	1.88455	0.38262	0.130828	1.82564	-0.787084	2.16049	4.32493	0.650826	0.32872	-2.23969	0.624885	1.35218	0.61346	-0.360277	0.315853	0.266017	0.647385	-0.694363	-1.88908	0.545319	0.66873	0.66813	0.742031	-0.074659	-0.338583	-3.18304	-1.28409	-3.56816	-3.43137	-4.06269	-4.6708
SKA1	1	383348215	383361166	+	3.16271	2.35197	2.31332	3.79133	3.21222	2.73253	3.04472	2.96721	3.60277	3.4126	2.64838	2.62245	2.02475	1.44143	2.17031	2.3993	1.22198	4.13145	2.11981	0.945479	3.72251	0.254897	0.32872	1.34527	0.379772	0.432355	0.340441	0.317795	2.12321	0.140486	0.15262	0.575726	-1.15212	-0.204703	0.356786	0.108703	0.017665	-0.605174	1.15784	-0.709107	-0.168617	-1.56816	-0.343908	-1.91069	-4.5188
CUEDC2	8	112153021	112159692	+	2.66603	4.36169	3.54914	1.54957	3.89458	3.58771	3.09832	4.97266	3.95108	4.3097	3.52006	3.67398	3.62913	2.79234	2.46493	2.78925	3.37545	4.85538	3.99428	2.66169	4.12763	2.00697	2.48918	3.7145	2.19474	2.52668	3.11303	1.96165	4.61963	1.96646	2.56355	2.68578	3.55386	2.39926	2.84458	1.81497	2.30146	2.13179	1.89846	2.96897	2.21132	0.955398	0.926181	1.29877	1.33919
PCLAF	8	148984041	148992895	-	2.8856	1.39045	0.0954192	2.1981	2.88168	2.34426	3.59436	1.09274	3.46314	3.01832	3.40213	3.19864	-0.458332	1.63668	2.67015	2.59298	1.30771	2.74318	-1.20212	0.945479	4.13755	0.530532	-0.0583029	-1.23969	1.77463	1.64917	-0.244521	1.22469	-1.83615	-0.733983	0.647385	0.575726	-4.62605	0.675716	1.11352	1.71876	1.16653	1.1791	2.17599	0.428397	-0.699132	-3.56816	-4.58337	-4.06269	-4.6708
TMCO6	3	243075	250288	-	6.94991	7.03734	6.81444	6.3059	7.54816	7.31072	6.59164	7.05852	7.19482	7.32019	7.52268	7.05055	6.81356	7.34867	6.99566	7.11275	6.9969	6.67808	7.50983	7.45836	7.52326	7.04314	7.39797	5.75466	7.21874	7.22642	7.09477	6.94988	7.55903	7.40215	7.65029	7.45419	8.14823	7.41026	7.23704	7.46255	7.404	6.99804	7.3626	7.07225	6.93991	6.36995	5.96951	6.28161	6.01453
SMARCB1	1	878122	891031	-	5.6586	6.72372	6.28782	4.36802	6.43093	6.02332	5.30434	7.33538	5.90109	6.51109	6.23526	7.00851	6.05378	5.2958	5.1533	5.28391	5.29901	7.55809	6.24634	5.58107	6.33412	4.87733	5.95034	6.65815	5.33913	5.4732	5.67583	5.19738	7.24954	5.37454	5.64447	5.85026	6.49174	5.2322	5.32853	5.9309	5.32224	5.11668	5.11027	5.12884	4.4408	4.56112	4.18701	4.8608	4.52286
ANTKMT	9	13061456	13067068	-	3.78909	3.78638	3.79586	3.41693	4.6065	4.38092	3.79708	3.46197	4.69555	4.3097	4.70482	4.38799	3.64829	3.99824	4.11575	3.89299	4.60445	3.74318	4.54383	4.19882	4.30967	4.03488	4.01604	2.7145	3.73341	3.53124	4.16062	3.76074	4.09721	3.90022	4.20098	3.9764	4.55386	3.65328	3.99599	3.97452	4.22881	3.80233	3.85124	4.02425	3.72589	3.06119	2.09219	2.8442	3.4812
CDH3	3	391989474	392033664	+	1.68566	1.46445	1.80068	1.89471	2.79259	2.44662	1.69058	-0.492225	1.99636	2.474	1.79423	2.77183	1.6214	2.8486	3.22015	2.47992	1.73655	-0.759325	2.3422	3.17155	2.73562	2.4664	3.26363	3.28387	3.2248	3.29436	3.01287	3.36219	2.22274	2.5637	3.2931	2.8906	3.31386	3.19385	3.24027	3.94292	2.76089	2.59994	3.34592	1.4284	2.18261	0.239191	-1.43137	-0.451255	-0.933833
EDA	X	1230769	1352202	+	1.86852	1.53484	1.06371	0.86368	1.02154	1.50472	1.29097	2.17074	0.520624	1.05896	1.07107	0.747983	0.508501	0.917866	0.785015	1.02244	-0.933302	2.65571	0.797879	1.22559	2.46342	0.650826	0.82622	0.567661	0.872812	0.895327	-0.157058	0.48772	2.01629	0.587945	1.11945	0.999534	0.280841	0.391148	0.103667	0.320207	0.985956	-0.453171	-0.824009	-1.44607	-0.132091	-2.56816	-2.43137	-2.32572	-0.611905
HHAT	4	113038093	113589325	+	1.96806	1.81495	1.35322	2.6439	2.18447	2.16369	1.71366	1.44637	2.12054	1.94793	2.42471	0.928555	1.1046	2.3329	2.36013	2.01164	1.99958	-0.759325	1.91336	2.69271	-0.882353	2.00697	0.241257	3.61829	1.96473	2.12979	1.73276	2.09915	2.77529	1.48841	1.24778	1.55802	-0.0146147	1.54532	1.59332	0.615663	1.58157	1.03226	1.93088	1.36128	0.675264	0.431836	-0.730931	0.176776	-0.933833
SLC44A2	1	77370405	77394999	-	6.34349	6.15095	6.10129	5.4196	6.27111	6.11166	6.00609	5.53752	6.07425	6.20645	5.67876	5.83545	5.01887	3.92536	5.00793	4.89299	3.39517	8.14456	4.57924	4.64988	7.7128	3.69347	4.04861	2.7145	3.88698	3.9094	3.62584	4.25443	3.80771	2.61179	4.09407	3.58012	3.45669	3.51702	3.87094	4.37647	3.52753	4.08909	3.90119	3.4284	3.32734	2.31448	2.02806	1.87067	2.23609
LOC118843851	3	115094236	115137980	-	5.12006	5.2718	4.5173	5.13128	4.73159	4.2847	5.25602	4.03134	4.37861	4.92246	3.43364	3.68658	3.60187	1.82476	3.41348	3.26014	0.777191	6.09034	1.67235	1.99611	5.92715	1.53053	-0.436815	2.84777	3.61924	1.64917	0.00340639	1.12515	1.77528	1.20462	1.27815	1.77276	0.48015	1.78295	1.6212	3.16456	0.664028	1.61722	2.58198	0.13889	0.403961	0.239191	-0.624016	-0.210247	-0.518795
RGS3	3	160181897	160355136	-	2.96806	3.31245	2.62714	3.04056	3.46376	3.29022	2.82914	2.41467	3.09805	3.37017	3.72315	2.84109	2.7896	3.29869	3.30473	3.0753	3.13865	3.43707	3.1902	3.54752	4.86211	3.15672	2.79585	3.95013	3.35959	3.18869	3.22308	2.99022	3.80771	3.32491	3.24778	3.39808	2.46847	3.16559	3.18063	2.95881	3.05635	3.23613	3.12085	2.85161	3.11203	1.8581	1.591	1.70402	1.989
NBEA	2	196644873	197413371	+	3.14863	4.45086	3.64867	5.18247	4.08294	2.97104	3.65524	4.92844	3.30198	3.77168	3.3322	3.03092	2.88314	2.8486	2.83564	2.89887	2.30771	5.28507	3.5167	2.51316	5.41838	2.51476	0.411182	5.74899	2.5197	2.06839	2.31007	1.99022	4.74212	2.46241	2.10258	2.71003	-0.773607	2.64875	2.4256	2.01052	1.96984	1.43435	1.973	1.82695	1.24642	0.679763	0.0921911	-0.210247	-0.611905
TTK	7	195146791	195199504	-	4.65612	2.92388	3.62714	4.81179	4.70254	4.18161	4.7753	2.56667	4.81754	4.95153	4.44694	3.64845	2.22179	2.59029	3.99367	3.8081	2.38863	5.5686	3.02027	3.23616	5.59877	2.60688	2.43108	1.56766	2.87281	2.82281	2.61346	2.42632	1.77528	1.85098	2.3079	2.6528	1.19838	2.01535	2.57562	2.66813	2.73251	2.08288	2.89298	1.05643	1.68553	-0.108732	0.323517	-1.10333	0.181645
SPOUT1	3	162166840	162175884	-	4.42457	5.41398	4.45144	2.81585	5.23607	4.6534	3.7504	5.03134	4.77329	4.92246	4.37688	5.14487	4.13752	4.00533	2.97766	3.64286	3.98231	6.0651	4.63918	3.70037	4.71591	2.96117	3.27468	3.40416	2.50753	3.79655	3.46972	3.50762	4.63778	3.53904	3.43466	3.84388	4.10715	3.56468	3.3443	3.1087	2.50533	3.09527	3.53002	3.13889	3.10822	2.04655	1.79745	2.17678	2.32669
TBC1D1	6	169691610	169992256	-	4.76161	4.87384	3.81503	5.04056	4.63752	4.80754	5.16264	5.28913	4.77565	4.83935	4.6503	4.43355	4.43096	4.82876	4.24712	4.4442	4.17712	4.4239	3.92716	3.60573	5.58525	3.12591	3.3602	5.00823	3.78476	3.69458	2.83229	3.31779	4.48578	2.61179	2.84294	3.27887	1.95222	3.05011	3.18297	3.48283	3.07153	3.01932	2.72443	2.32652	2.72589	1.71724	2.53441	1.78975	2.13942
RFTN2	2	259888094	259988405	-	1.47621	1.22998	1.2723	2.96947	2.26616	2.08968	2.20399	1.73017	2.30198	2.37017	2.4775	2.23341	1.52518	2.40972	3.05295	2.37421	2.25112	2.46307	2.16711	3.32795	3.003	1.91386	1.70069	2.21974	2.43224	2.48969	2.81076	1.80965	1.90082	1.89051	1.88301	1.97306	0.432844	1.91329	3.89826	1.28704	1.68393	1.71675	1.66142	0.77632	1.60126	1.18672	0.613023	-0.00379626	1.06617
LOC118840727	3	404027836	404032459	+	6.19388	7.27887	6.59284	5.30878	7.25911	6.81138	5.98786	8.18256	6.82383	7.24219	5.56343	5.81837	6.84877	6.62523	5.80784	6.25327	6.40978	5.88453	7.55499	6.06442	5.4575	5.7518	6.59661	7.48993	5.715	6.30837	5.51537	5.87046	8.73265	5.77117	6.776	6.89633	7.08198	5.74021	5.9596	5.90106	6.06775	5.59559	5.85899	5.89081	4.91885	4.8539	5.53297	5.8821	4.73387
RASGRP2	6	274561245	274573185	-	5.73359	6.7517	6.07568	4.04056	6.33796	6.02001	5.67081	7.40562	5.78858	6.26118	6.06174	6.18094	6.0773	4.94945	5.11721	5.28951	4.37876	7.41394	5.56606	5.4578	7.33816	4.37766	4.37568	4.41852	3.99992	4.08399	4.32913	3.88004	6.34376	4.52654	5.10258	4.36538	5.75357	4.01359	4.01582	3.86078	4.25233	3.20218	3.46139	3.73715	3.89249	3.3507	3.4695	2.98413	3.49801
MRPL23	6	282703721	282712450	-	5.51238	6.51865	5.40633	5.14747	6.23944	5.80176	5.373	7.24699	6.34	6.65943	5.83779	7.52759	6.29777	5.96317	5.55185	5.75645	7.21413	5.27042	7.34606	5.70608	4.51758	5.55964	6.86879	7.7799	5.874	6.02623	5.69653	5.79555	8.60241	6.05392	5.88795	6.83472	7.23288	6.0872	5.93343	6.61983	6.31348	6.40107	6.18834	6.93763	6.30379	4.46526	4.58265	4.9811	4.79182
CACNA1E	4	76485230	76890887	+	-0.523794	2.51756	-2.42814	1.62552	0.890291	2.48561	2.02178	0.730167	1.54299	-1.374	0.000683641	-0.351553	0.0822368	2.80864	-1.02234	-1.23629	-2.80777	-2.34429	0.913356	2.30805	-2.05228	0.399287	0.148148	0.0822337	2.98244	-0.969744	3.88991	-0.87485	1.12321	0.681055	0.737583	-1.32239	0.525954	2.08741	-1.33127	-3.13922	3.71327	1.35418	-0.976012	-2.03103	-1.28409	-3.72017	-4.58337	-4.06269	-4.6708
NEB	2	200733578	200973017	-	0.383097	-0.15704	0.65932	0.340118	0.497973	2.61435	1.60674	-0.269833	-1.89441	1.00452	2.86198	1.30052	-0.458332	2.00533	4.64806	-0.185664	3.09912	-0.0223593	4.15543	5.14375	0.780612	7.4525	1.28565	5.14401	5.08227	-0.689636	7.28393	2.01823	4.67341	5.67258	6.99068	4.56247	3.0258	6.22955	5.35211	0.182703	3.65397	2.2249	3.47245	1.05643	-3.13209	-3.56816	-4.58337	-4.06269	-4.5188
KITLG	5	226533286	226651771	+	3.83376	2.65032	2.50259	4.44341	3.01367	2.56058	3.80784	1.24474	3.11308	3.77981	1.88821	2.12649	1.01297	1.74229	1.59657	2.62169	2.03353	5.12332	-0.202121	-0.161436	6.44008	2.3289	1.14815	0.930231	2.5197	2.29972	1.07741	0.961651	-0.684147	1.26602	2.21675	1.14891	-0.304121	1.07733	2.30186	1.83806	0.985956	1.71675	3.09247	2.64139	0.793908	-3.72017	-2.10944	-2.91069	-1.93383
RPL13A	2	15746916	15749134	-	8.31856	8.69471	8.48044	7.82293	8.69119	7.8427	7.42507	9.31513	9.29067	9.11545	8.8952	9.37661	8.51921	7.12691	8.51196	8.14262	8.86156	9.75769	9.29173	8.71366	9.14332	7.68116	9.00302	8.50009	8.17875	8.01894	8.72558	7.37172	9.79159	8.05174	8.94645	8.25846	10.135	7.70689	8.26375	8.51407	8.39289	8.39357	8.31067	8.66027	7.61089	6.09895	7.11166	7.61972	7.70309
LOC118836336	2	37087171	37104899	-	-1.20187	-1.27252	-2.42814	-2.07492	-1.0426	-1.42128	-1.80419	-2.07719	-2.47938	0.0045159	-0.382645	-3.15891	-1.91776	-0.274779	-0.306133	-1.13675	-3.39273	-2.49629	-2.78708	-1.53995	-5.20428	1.29237	-0.0583029	-0.654732	1.73341	0.615219	-0.922593	0.317795	-0.0991842	0.00298271	1.39363	0.0761549	1.14066	0.602652	0.483698	1.88314	1.22202	-2.19014	-2.33858	-0.446072	-0.930457	-3.72017	-4.58337	-4.06269	-4.6708
ATAT1	7	266347920	266356512	+	2.60549	3.26146	3.12645	2.06804	2.90736	3.30119	2.48457	2.92281	3.01248	3.08544	2.92034	1.88549	2.74757	3.18465	3.13031	2.88709	2.16186	2.46307	3.38284	3.62194	2.8057	2.6794	3.65065	2.8047	3.19474	2.83023	3.7889	2.27199	3.70817	2.85098	3.71556	3.03196	3.75477	2.53062	2.43348	2.83806	2.98596	2.05779	2.42392	1.77632	1.40396	0.955398	1.56863	1.73317	1.63095
USP35	2	117502811	117557178	-	3.19045	4.61013	3.34664	-0.200451	2.8467	3.15161	2.60057	6.44637	1.60809	0.947932	1.97644	3.67398	3.32064	3.32726	0.898226	2.59298	-0.144806	4.45013	2.63918	1.34758	2.2515	1.36452	0.885114	6.38601	0.669279	3.03026	1.73276	0.961651	5.7588	2.63525	1.55117	2.71802	1.63448	2.2725	2.31898	0.320207	1.01766	1.03226	2.40096	1.05643	-0.168617	-1.9832	-1.10944	-1.58876	-2.19687
ENDOD1	2	155397069	155430808	-	6.46205	4.70476	4.90501	4.87928	5.48097	5.4367	5.81386	3.66428	5.49073	5.79192	4.94398	4.23341	3.46594	2.73378	5.08319	4.43006	2.14643	6.25563	2.7675	3.52183	7.00639	1.86495	2.19545	0.567661	2.23959	2.77749	3.41369	1.99022	0.637781	2.46241	2.91236	2.97306	1.38393	2.41268	1.97454	2.16456	2.56019	2.33343	1.69955	1.77632	1.55721	0.0167984	0.375984	0.844201	0.28856
RFXANK	1	67293037	67302125	-	4.71938	5.51973	5.14171	3.52994	5.35751	4.81522	4.08732	6.26711	4.77092	5.3181	5.21144	5.53458	4.88152	4.34133	4.45571	4.31391	4.46835	5.68914	5.41749	4.87622	5.11011	3.82075	4.96918	5.29169	3.88698	4.12075	4.52697	3.97601	6.40861	4.25848	4.89041	4.50819	5.91074	4.33938	4.52671	4.32838	4.29176	4.14971	4.06595	4.11871	3.84976	3.61175	3.03623	3.68177	3.56335
PLAGL2	3	113086058	113102496	+	5.34039	4.80786	4.41421	4.67997	4.72919	5.31749	5.02063	4.71723	4.47773	4.5802	5.32261	3.80688	3.58606	4.45961	4.84802	4.04647	3.99958	4.7218	3.49832	4.83509	5.31295	3.84617	3.87061	4.99871	4.38976	4.13579	4.22308	3.82559	4.22274	3.44924	4.31157	4.24884	3.61871	3.98871	3.63836	5.2271	4.32065	3.46331	3.23344	3.05643	2.45287	3.11834	2.99489	3.16613	2.91583
CUL7	7	241920628	241955705	+	1.64613	2.29227	1.68038	0.983974	2.27933	2.16369	1.16264	2.20821	1.78741	2.32644	1.50318	1.42605	1.40416	1.88749	1.61325	1.81434	0.465247	1.46307	1.53484	2.13812	1.83037	1.4664	1.14815	1.34527	1.64725	0.895327	1.73276	1.31779	2.12321	1.14049	2.3514	1.48496	2.68583	1.11723	1.38145	0.990058	1.37675	0.868757	1.06352	0.968965	0.695728	1.28982	0.47552	-0.910687	0.0661674
CAPN5	2	118937039	119092291	-	5.7777	4.84988	4.31332	4.43815	3.9326	5.05446	5.4255	4.0521	4.02445	4.14957	4.34172	3.14487	3.04802	2.91787	4.24712	3.66716	-0.585379	5.57458	1.53484	3.539	6.11827	2.34682	1.73311	2.51519	2.50753	3.37772	2.26327	2.01823	2.01629	2.70342	2.4876	2.08854	-0.0146147	1.74526	2.22218	2.23581	2.0019	1.58245	0.736706	1.13889	1.13094	0.601761	0.697912	-0.588759	0.388095
FOXJ1	4	198353128	198357098	+	3.5206	3.91071	1.96417	2.27086	3.46376	3.97789	2.86566	2.24474	3.28218	2.85866	2.48611	2.54153	2.99513	4.18153	3.59237	3.18517	3.14643	-2.49629	2.60523	3.00849	-5.05228	2.91386	3.65911	1.6672	3.36635	3.50367	2.23121	3.04572	2.12321	3.5637	3.39363	3.48964	3.6397	2.46772	2.59332	2.30372	1.85166	2.82481	1.86529	2.05643	0.92102	0.431836	-2.84641	-2.32572	-0.933833
PMM1	5	299885354	299899023	-	5.61831	6.26276	5.75177	4.36802	5.73518	5.53292	4.9038	6.08268	5.23487	5.67258	5.32861	5.10788	4.80334	3.46733	4.24445	4.30287	3.22932	6.4886	4.05841	3.63797	6.44158	2.66518	3.74905	3.00823	2.96473	3.45172	2.93539	3.15069	3.63778	3.15679	3.65319	3.4943	3.68077	2.85943	2.98798	3.36857	3.10881	2.80986	2.96259	2.87586	2.92536	1.89127	1.94367	1.78975	2.11056
LOC118838709	2	248174798	248240791	+	6.2244	6.1397	6.51437	6.84791	5.57479	5.98981	6.21262	6.26489	6.02346	6.08871	6.42583	6.51175	6.16572	7.31732	7.75972	6.41271	5.87288	9.63264	7.09097	8.78356	9.4008	7.1681	7.66227	7.41673	8.08201	7.70873	8.22385	6.61815	6.83155	6.80388	7.74745	7.37268	6.7244	7.10457	7.71343	7.25417	7.47281	5.53778	6.28713	5.24509	6.13984	5.42336	4.19068	4.55692	5.00281
LOC118852733	6	256926633	257284086	+	1.28356	2.50007	1.83864	2.22276	1.8199	1.46625	1.59436	2.44637	1.37861	1.82764	1.69371	0.841092	2.13752	2.53258	2.30986	1.96758	1.41462	2.4106	2.60523	2.79634	2.30527	2.94948	2.09924	3.95013	2.20985	1.85226	3.11303	1.44708	3.83942	2.72545	3.09407	2.12506	3.28084	2.57427	2.15225	2.07023	2.43662	2.05779	1.67424	1.36128	1.72589	1.28982	0.613023	0.259238	0.568668
NSD2	6	211628918	211748220	-	5.64613	4.69327	4.39841	5.87539	5.00973	5.12716	6.26776	4.691	5.36768	5.53049	5.38381	4.46314	3.36764	3.40972	4.74773	4.69782	2.75701	6.13953	3.14365	3.67728	7.27387	2.96117	1.76482	4.25216	3.67473	3.48029	2.16487	2.69283	2.48578	2.17291	2.4876	3.21817	1.25387	2.6442	3.35055	3.57502	3.36447	2.33343	3.22038	2.32652	1.42862	0.679763	-0.183443	-0.00379626	-0.270868
CCDC160	X	41750570	41761293	-	1.28356	-0.535551	1.12645	2.01254	2.29239	1.71623	1.29097	-0.492225	1.76855	2.30408	2.17061	2.69907	0.96488	2.07437	1.17031	1.55627	2.46525	2.70011	2.46084	1.49568	3.47128	1.39929	1.09924	0.930231	1.23959	1.66584	1.21491	1.6032	0.900816	1.20462	1.01512	1.3267	0.695879	1.18761	1.46843	1.79151	1.19454	1.71675	1.15784	1.13889	0.403961	-0.108732	-0.261446	-0.210247	-1.05936
MEAF6	2	75227630	75259928	+	4.48743	4.08504	4.38884	5.37354	5.32452	4.60552	4.71079	4.01027	5.17884	5.36207	4.93928	4.41852	3.88314	4.34413	4.84979	4.68937	4.41462	5.39042	4.72862	4.78558	5.70678	4.25964	4.47008	4.37502	4.84163	4.45412	4.66837	4.47767	4.4656	4.34639	4.50697	4.37552	3.96058	4.25547	4.40269	4.50102	4.66653	4.34384	4.41631	4.31769	4.03181	4.06846	3.90848	3.49019	3.74799
LOC118849349	1	60661533	60669526	-	7.60678	7.02363	6.8802	8.14425	8.48506	7.69974	7.51322	7.8454	8.00091	8.31879	7.8401	7.98256	6.57959	7.35076	7.2657	7.71811	7.23343	8.48464	7.75788	7.09377	8.50351	7.11615	6.56319	7.89088	7.06679	7.53692	7.28491	7.17578	9.01108	7.26883	6.66258	7.24401	6.64684	7.23172	7.23746	6.7133	7.25399	7.4911	7.91779	7.29988	6.26451	6.29292	5.98331	6.25422	6.03771
CBX2	4	218794878	218803205	-	1.06117	-0.857479	-0.428143	-1.07492	0.198413	0.344258	2.0673	-3.07719	-0.0870582	-0.236492	1.15988	-3.15891	-1.21732	0.792335	1.97766	1.44821	-0.807771	-0.344287	-2.78708	2.46005	3.27864	1.2549	0.32872	-2.23969	2.10062	2.2673	1.18174	1.71011	-1.83615	1.14049	1.90264	0.803136	-1.15212	1.12377	2.64176	2.44574	-0.335972	2.71675	2.48342	1.13889	0.273901	-3.56816	-4.58337	-4.06269	-4.6708
PPP1R1B	4	185545734	185558952	-	1.64613	1.46445	1.21571	1.95483	1.64772	0.900651	0.321342	2.56667	1.01248	2.28136	-0.513889	0.841092	0.474554	1.93282	1.19267	1.26014	-0.933302	3.08198	1.02027	1.69271	2.24234	-1.40807	0.700689	-0.654732	0.0843161	-0.253537	0.340441	-0.0972427	2.77529	0.85098	0.978591	0.347457	0.811356	-0.831244	0.00130579	0.320207	0.301458	-0.453171	-1.56097	-2.03103	-0.132091	-3.56816	-2.84641	-1.91069	-1.71144
RAB37	4	200332006	200427146	-	4.97206	4.78998	4.22649	4.1083	4.97977	4.91501	4.28905	5.10769	4.62129	4.94793	5.06964	4.06026	4.16172	2.80051	4.15044	3.24637	2.65166	4.55053	2.42237	2.51316	6.34004	2.27376	2.37054	2.46075	3.35281	2.69051	1.82157	2.58458	1.90082	2.51394	2.40743	2.52195	3.04165	3.03283	3.12573	3.27017	2.77951	1.89733	2.03397	2.72385	2.04583	1.23919	1.26907	1.13371	1.50357
CKAP2	2	95625427	95648123	+	5.98003	3.06138	3.97274	6.05264	5.98983	5.79595	6.16002	1.50777	6.12703	6.358	6.19642	5.17201	2.27206	3.69046	5.40033	5.17067	4.13474	6.6444	3.4797	4.02077	7.66604	3.20664	2.74905	1.6672	3.45143	3.96774	3.30237	3.32902	-0.684147	3.23564	2.95998	4.2294	1.01781	2.95975	3.39967	3.84946	4.01766	3.39483	3.58538	3.07749	2.36616	1.0168	-4.43137	-1.91069	-2.93383
ESCO2	3	206689114	206721668	-	5.32483	2.40931	3.89379	5.65753	5.49374	4.97104	5.57164	2.4774	5.93742	5.8178	5.10781	5.64845	2.75466	4.17211	4.71913	4.85269	4.16951	6.12332	3.63918	3.26741	6.66411	3.40785	2.71699	1.56766	3.87755	4.27003	3.13052	3.22469	0.637781	2.72545	2.95058	3.72993	0.432844	2.76423	3.51747	3.71252	3.77023	3.60861	3.68061	2.96897	2.09288	0.519299	-2.10944	-3.91069	-4.5188
MADD	6	258808968	258846340	+	4.30275	5.44858	4.73425	2.69767	4.20533	4.41667	3.79978	5.36576	3.85601	4.17444	3.78029	3.67398	4.1537	3.72951	3.42769	3.59298	1.87405	4.785	3.7675	4.4189	4.74376	3.67231	3.47966	3.78267	3.5014	3.03026	3.9103	3.27199	4.48578	3.98484	4.53554	3.42763	3.97304	3.38843	3.22218	3.41536	3.28201	1.61722	2.63542	2.01336	2.30753	1.71724	2.45127	1.76174	2.35157
PDIA5	2	333206761	333390012	-	6.07798	6.5273	6.13123	6.36387	6.3466	6.72338	5.82715	6.63534	6.39099	6.39419	6.22501	6.50465	6.19076	6.54722	6.11867	6.40808	5.94489	5.18709	7.04105	6.17704	5.22152	5.65443	6.46405	6.93523	6.21079	5.68028	5.75125	5.9325	6.53502	5.80518	6.02074	5.66526	5.82973	5.42631	5.47609	6.17025	5.79217	5.65953	5.55363	5.23106	4.86339	5.24882	4.93495	5.68177	5.49523
CEP55	8	82370358	82406715	-	1.33419	0.534838	0.819785	1.79955	2.31815	1.78036	2.87593	1.87701	2.88695	2.18672	3.41572	2.19864	1.23198	1.59969	2.77022	2.37421	2.14643	0.463068	1.21292	1.69271	2.7615	1.76186	0.941697	1.76031	1.98244	1.85226	1.24733	1.6032	-1.68415	0.681055	1.01512	2.24054	-0.152118	0.770494	1.89684	1.74342	2.22202	0.748463	1.96259	-0.0310348	1.14589	-0.108732	-3.43137	-1.91069	-4.6708
KCNN2	1	477046699	477243209	+	0.283561	0.312446	-0.0358252	1.89471	1.42871	1.06415	0.823843	1.50777	1.13533	-0.236492	1.52006	0.300524	0.696947	1.48265	2.02829	1.27828	1.46525	-2.49629	1.79788	1.97101	-2.46732	2.59193	1.96918	3.11786	2.53178	2.42257	2.67434	1.96165	3.27005	2.38149	2.13613	2.45658	2.04952	2.66902	2.58273	2.70627	2.73251	2.65117	1.89846	1.96897	1.92968	-0.246236	-0.971939	-4.06269	-1.19687
KCTD17	5	295479384	295497823	+	3.34657	3.51756	2.2723	1.79955	2.7459	2.98472	2.41586	3.81763	2.88695	3.23481	4.21533	3.10788	3.55391	1.74229	3.48319	2.89299	1.81672	3.2103	3.14365	3.47797	3.36557	1.17689	2.391	3.31489	2.65831	3.27275	2.34044	2.63972	4.54467	2.35348	3.19303	2.80314	2.11092	1.89429	2.56848	1.66813	1.42484	1.47283	1.96259	1.87586	1.84976	0.891267	0.522825	0.612875	0.873522
MAP2K6	4	207710489	207848455	-	1.68566	1.66608	0.964175	2.17301	0.745901	1.21099	1.73638	2.28036	1.4979	1.552	1.30325	1.88549	1.1697	1.50283	1.47409	1.08564	1.44016	0.240675	1.53484	0.838564	2.03518	0.70741	1.37054	1.08223	0.946813	0.895327	0.925404	0.710112	1.48578	0.85098	1.44808	0.772763	0.570348	0.648748	0.5432	1.44574	1.22202	0.312364	0.0635159	0.875856	1.14589	-2.56816	-1.43137	-2.32572	-1.5188
LOC118847427	4	196459351	196503357	+	3.14863	2.0005	1.81978	2.99833	3.45798	3.96415	3.1027	1.38224	2.37861	2.32644	2.40668	2.64845	1.31106	4.42302	4.17312	3.57841	3.03353	1.11514	4.25731	2.61386	1.85461	2.51476	3.47966	3.28387	4.02576	3.48029	2.62584	1.48772	3.01629	2.14049	2.32255	2.34746	1.9689	2.10074	2.01187	2.47548	2.93705	2.29099	1.92015	0.290893	-0.646665	0.338726	-0.261446	-2.91069	-0.518795
PSIP1	9	97058084	97089465	-	6.81606	7.54713	6.70885	7.44668	7.5193	6.7872	7.4077	8.65498	7.50148	7.42431	7.54113	7.21722	6.61167	6.43816	6.56851	6.92646	6.25472	8.12434	6.76559	6.45214	8.72127	6.40785	5.82434	7.8649	6.8585	6.85453	6.31486	6.51132	7.38463	6.7186	6.07581	6.69644	4.75237	6.92247	6.57873	6.73191	6.64067	6.54908	6.62059	6.35051	5.9712	5.09005	5.42038	4.68923	5.15716
GNA12	1	529444376	529574115	+	0.868524	2.9627	1.61625	3.86368	2.29239	1.01168	2.57558	3.11264	2.13533	1.79593	1.30325	1.23341	1.78268	2.99824	2.59657	2.26924	0.694729	1.82564	2.99428	2.62998	2.52515	3.38201	-0.758743	5.4814	3.44506	2.66584	2.91535	2.44708	5.13603	2.29576	2.39363	2.78803	1.54832	2.76003	2.65868	3.04068	2.23557	2.2249	2.45398	1.36128	1.06954	0.431836	-0.109443	-1.32572	-2.19687
TMEM54	2	70307007	70314361	+	0.283561	-0.687554	-0.727703	0.0405575	0.141829	0.42672	-0.356729	-0.492225	-0.0870582	0.763508	1.22308	0.426055	-0.394201	-0.345168	0.214699	1.12628	2.25112	0.240675	1.21292	0.661686	1.45552	-0.0861396	2.30735	-2.23969	0.946813	1.80786	-3.24452	0.317795	0.315853	-0.318945	1.78065	0.610491	1.16981	-1.02028	-0.0200679	0.384337	-0.805457	-0.315667	-2.33858	-3.03103	-2.86906	-3.72017	-4.43137	-2.91069	-4.5188
SNRPC	7	272554277	272586312	+	2.91915	3.1978	2.95556	3.58805	4.23268	3.42672	2.87593	2.4774	4.12425	4.07226	3.76268	3.79529	3.07092	2.83275	2.98409	2.48774	3.16185	4.95949	3.95438	3.16049	4.48882	2.17689	3.07415	3.15262	2.17947	2.2229	2.79987	1.74406	3.90082	2.03861	2.70442	2.10082	3.11092	2.35267	2.66204	2.41536	2.41297	2.7327	2.03397	2.80186	1.48849	1.67976	1.15359	1.08931	1.15363
LOC118855860	7	246024212	246029069	+	3.80712	2.66608	1.99812	2.71516	3.5092	3.52358	3.27166	2.31513	3.34717	3.19889	5.17461	2.74798	2.94022	1.42037	2.87766	0.711243	1.13083	-2.34429	1.91336	0.530442	0.925002	-1.18568	-0.436815	-2.3917	1.11674	-1.19214	-0.157058	-0.222774	-1.83615	-1.73398	-0.606371	-1.97447	-0.773607	-1.66413	-0.108877	-2.13922	-0.805457	-1.7751	-0.75362	-0.446072	-0.994588	-3.56816	-3.43137	-2.91069	-4.6708
SLC4A1	4	191020877	191045211	-	10.1336	8.43657	9.0201	7.80823	8.60535	9.69831	9.65971	6.63534	8.59744	8.60071	7.92866	7.4558	6.86646	4.43619	7.92811	7.79162	3.05848	9.49728	4.3422	5.40491	11.1666	2.2549	2.04861	-2.23969	1.50753	2.08088	0.147796	1.17578	0.637781	-0.733983	1.73758	-2.4599	-2.88908	-1.04942	-1.69384	0.767666	1.01766	-2.19014	-0.622375	-3.18304	-0.499823	-3.72017	-4.58337	-3.91069	-4.6708
HOMER3	1	56544220	56554203	-	3.20413	3.13121	3.40475	0.662046	3.9574	3.31208	2.90129	3.31513	3.40327	4.02518	3.31779	3.4558	3.08224	3.08779	3.05295	3.26469	2.23662	5.2103	4.14365	4.02077	4.86659	2.59193	3.69247	2.51519	2.89167	2.79276	3.0316	2.77723	3.77528	2.98484	3.74847	3.01259	3.81597	2.73674	2.5063	2.49013	2.1806	2.13179	2.15784	2.17842	2.32077	1.75376	1.52283	2.06659	2.33919
TGFB1I1	1	548145033	548154010	+	3.92742	3.33235	3.23719	3.17301	3.83336	3.58771	3.53404	2.7557	3.37861	3.77168	3.40213	3.69907	2.52518	2.94761	3.6091	2.91636	1.81672	5.60408	3.25731	3.85237	5.66111	2.39929	3.21854	2.6672	2.71235	2.46131	2.67434	2.31779	1.90082	2.46241	3.44808	2.44699	3.14066	2.32739	2.35679	2.62896	2.86043	1.54683	1.90935	1.05643	1.70585	1.5193	0.994894	1.78975	1.18164
LOC118833057	X_JAANDE010000011v1_random	9444466	9465913	+	3.79813	3.68168	3.57186	3.70644	4.53963	3.60552	3.26386	3.55217	4.1824	4.5184	4.11338	5.006	3.05378	3.17839	2.96472	3.4442	3.07487	5.69463	4.05841	3.04502	4.51378	3.105	2.9555	3.78267	2.60216	3.19444	3.47658	3.07268	4.22274	2.35348	3.65897	3.48964	3.29414	3.31315	3.59332	3.62896	3.05635	2.93915	3.41248	3.39523	2.98061	1.60176	2.49937	2.02005	2.88208
RARB	5	29465627	29645038	-	2.17665	2.04941	1.59423	2.98397	2.6679	2.64911	2.00317	2.56667	2.43949	2.37017	2.36992	1.97038	1.74045	3.31018	2.5797	2.89887	2.98231	-0.344287	3.42237	3.27768	0.755077	2.4827	2.73311	4.2681	3.06783	3.12979	3.05926	2.69283	3.87044	3.07337	3.10258	3.03196	2.77388	2.83172	2.80866	2.44574	2.22202	2.77949	2.44652	2.29089	2.21841	0.891267	0.522825	0.789753	0.236092
TRIM71	5	22972507	23053544	+	1.47621	1.97541	0.379212	1.95483	-0.917064	0.841757	1.59436	-1.07719	-0.572485	0.0045159	1.07107	-0.573945	0.605799	1.58083	1.79966	0.38262	-2.39273	-2.49629	-2.93909	1.59756	-2.05228	1.00697	-2.75874	1.6672	0.712347	0.950822	1.00341	1.01823	-0.0991842	-0.511591	0.15262	-0.389509	-1.47405	0.14322	-0.179267	0.182703	-0.920934	-2.19014	0.0635159	-1.44607	-5.60602	-0.398239	-2.84641	-4.06269	-4.6708
LOC118840336	2	37122504	37135932	-	4.93153	4.4463	4.68038	5.70862	5.70377	6.06737	4.88866	5.00496	6.34558	6.16981	5.18523	7.00976	5.81695	7.10274	6.81281	4.99801	6.40655	-2.49629	6.59229	7.15005	-5.20428	7.65173	8.4577	8.53427	7.94173	7.46786	9.30093	6.74929	8.50321	6.27911	8.40937	7.17455	9.34833	6.92622	7.80411	7.32685	6.41669	5.487	5.97495	6.70367	5.46708	1.60176	0.816557	0.844201	1.5256
ARHGAP19	8	78007068	78061851	+	5.2143	3.84296	4.09542	5.1083	4.90736	4.67886	5.09283	3.52273	5.18062	5.40998	5.36292	5.1585	3.01887	2.58083	4.47864	4.01975	2.50208	5.66694	2.94084	2.81055	6.30417	2.34682	1.76482	0.345268	2.69097	2.57163	2.09533	1.80965	1.31585	2.51394	1.86311	2.61049	0.525954	1.35267	2.3317	2.69367	2.61304	2.49169	2.36976	1.21689	1.85886	0.132276	0.269069	-1.91069	0.388095
POLA1	2	450485046	450807902	-	5.49857	5.6223	5.22291	6.4694	5.74946	5.84363	5.8994	5.26266	5.8118	5.76964	5.42471	5.0795	3.98913	4.33853	5.04682	5.09974	3.2146	6.75111	3.78277	4.03294	7.07217	3.53835	3.47008	5.19493	4.17178	4.09327	3.45592	3.38388	4.14874	3.03861	3.68187	3.5401	2.43284	3.40599	3.86221	3.74342	3.68886	3.65117	3.98077	3.03505	2.51752	2.54036	2.49937	1.76174	2.22267
VCAM1	7	71713915	71738270	-	7.07519	4.69327	5.58308	6.77266	7.00923	6.64481	6.58069	3.53752	6.74221	6.98531	7.26778	6.59431	5.31346	7.23113	7.34023	6.94149	6.57665	7.81558	6.71674	7.58003	9.75628	6.92434	6.45193	5.38236	6.7057	7.23133	6.66837	6.75451	5.44514	6.45254	6.6313	6.11299	4.81597	6.709	6.57272	5.91062	5.94943	6.48934	5.58792	5.70367	5.25161	3.59171	4.67976	4.42916	4.4354
PRPF40B	5	276108031	276125097	-	3.92742	4.41398	4.28953	2.99833	4.94299	4.40654	3.92373	4.3322	4.39714	4.37554	3.58565	3.91791	3.85373	4.52766	3.88455	4.26242	2.538	5.0651	4.96111	4.59756	4.40099	3.96697	3.58999	4.52849	4.35959	3.84129	4.64118	3.50762	5.17383	4.13227	4.79648	4.08854	4.93958	3.94412	4.08627	3.81497	4.09029	3.03226	3.60895	2.52355	3.1347	3.36257	2.85403	2.76174	2.9969
WDR62	2	34603594	34641337	-	4.44199	5.0464	4.76415	2.38451	3.85112	3.95028	3.64627	5.71397	3.25533	4.16206	3.30325	3.56901	3.5085	1.85647	2.6781	2.86325	0.192229	6.11104	1.46084	2.16049	5.23081	1.09443	1.99615	2.84777	1.91029	1.63229	0.842942	1.17578	3.22274	1.48841	1.92201	2.02553	2.55938	0.827719	1.58627	1.41536	1.85166	0.684333	1.5545	-1.44607	0.403961	-0.760809	0.323517	0.0893132	-0.518795
LOC118830908	9	77250629	77259981	+	1.33419	-0.687554	1.03129	1.29431	1.30533	-0.283774	1.75875	-0.75526	1.78741	2.32644	0.794233	2.12649	-0.595835	1.14026	1.1245	0.814336	-0.933302	3.32814	1.9678	2.28787	3.54391	0.814325	0.0486123	1.21974	2.0172	1.10554	1.96493	0.777226	-0.684147	0.266017	2.08551	-0.781826	1.43284	0.630486	1.08377	0.561215	2.23557	-0.775099	-0.622375	-0.0310348	0.273901	-3.56816	-1.84641	-4.06269	-1.93383
STXBP5L	2	336742320	337066436	-	-3.6758	0.601952	-0.84318	-0.489957	-0.332102	-0.421277	-0.740058	-0.492225	-0.894413	-1.11096	-2.90621	-3.15891	0.21152	-3.08213	-2.24473	0.000749134	-1.58538	-2.49629	0.0202711	-0.69195	-2.73035	0.0944328	0.148148	2.56766	-4.37512	-0.777099	-1.24452	-0.682205	1.90082	-2.31895	0.600079	1.50358	0.0495157	0.778809	0.832706	-0.817297	-0.0464653	-0.190136	-0.445498	-2.03103	0.955371	-1.24624	-4.58337	-4.06269	-4.6708
EMC9	8	176152101	176157938	+	3.17665	4.2718	3.47272	2.24701	3.96558	4.30664	3.25208	5.03655	3.98415	3.82764	4.07963	4.14487	3.61751	3.65032	4.10104	3.65679	3.58455	4.31392	4.2016	4.54327	3.68581	3.21642	3.50804	4.08223	3.37308	3.34184	4.02694	3.20044	4.44514	3.59992	3.46137	3.70199	4.18773	3.27103	2.52487	3.0506	3.041	2.52868	3.25494	2.85161	3.50598	2.07569	1.97802	1.81723	1.78499
CTHRC1	1	142099239	142121102	-	-0.201866	-2.27252	1.89379	1.73244	2.9326	-0.158243	-0.508733	-2.07719	-0.672021	-0.525999	0.415721	-0.573945	-1.45833	-0.497171	0.34023	-0.343205	-2.07081	-2.34429	1.46084	0.945479	-0.408422	1.70741	0.633575	0.345268	1.45777	1.58045	1.04088	0.639723	-1.68415	0.140486	0.737583	1.91861	-1.66669	0.495737	0.65531	0.108703	-0.698542	-0.190136	1.08288	-3.03103	-0.810163	-2.56816	-4.58337	-4.06269	-1.05936
PRR29	4	197156624	197160625	+	-0.938831	-0.398048	-2.10621	0.247008	-1.3321	-0.0427656	-2.26362	-1.07719	-0.778936	-0.373996	-2.09885	0.300524	-0.394201	-1.6671	-1.37026	-1.13675	-1.58538	-2.49629	-1.20212	-1.27691	-0.80435	-3.99303	-0.588818	-2.3917	-0.674676	-1.60717	-1.43717	-2.68221	1.48578	0.140486	-0.606371	-2.19686	-0.889084	-2.02028	-1.22818	-2.55426	-2.18397	-3.7751	-2.82401	-2.03103	-4.45402	-3.72017	-4.58337	-4.06269	-4.5188
LOC118831541	9	119250143	119297933	-	4.26411	5.35441	4.39204	3.83996	4.18447	4.12716	3.88866	5.45419	3.81983	4.11143	3.24354	3.06991	3.46594	1.2871	2.38947	2.77653	0.251122	4.87488	1.67235	1.81055	4.65335	0.650826	0.996145	1.34527	1.08432	0.714755	0.709675	0.12515	2.90082	0.00298271	0.978591	1.05106	1.73541	0.27838	1.14266	0.860775	1.40099	0.312364	1.40865	-0.709107	0.100569	-1.24624	-1.62402	-1.10333	0.236092
LRRN1	9	160830447	160833040	-	1.79813	-1.85748	0.215714	-0.852527	0.45217	1.38608	1.19581	-3.22919	0.378605	1.11143	2.85534	-3.15891	-1.45833	1.3329	1.56262	-1.58421	-0.392734	-2.49629	0.212916	0.045015	0.702609	-0.99303	-0.299311	-2.3917	-1.79015	-0.0766588	1.39934	-3.6822	-1.83615	-3.47095	1.44808	0.890599	-4.62605	-1.70994	-2.62673	-2.13922	-0.920934	-3.9271	0.211615	-1.44607	-5.60602	-3.72017	-4.58337	-4.06269	-4.6708
SCARA3	3	206865935	206922426	-	1.60549	0.897408	1.03129	1.73244	2.18447	2.82665	1.78077	1.44637	1.86047	2.4939	2.80804	1.97038	2.57409	3.30445	2.5797	3.40344	2.19223	3.60991	2.53484	2.9583	4.6272	3.12591	3.21854	0.760306	3.12473	3.79276	2.23121	3.21261	2.48578	2.51394	2.74847	2.93242	1.54832	2.38843	2.37327	3.1369	2.27546	2.05779	1.54056	0.968965	0.793908	-0.398239	-0.261446	-0.451255	-0.71144
FBF1	4	198668553	198694929	+	5.24108	5.42561	5.41106	3.52994	4.9326	5.31479	5.07065	5.1896	4.64991	4.66163	5.1666	3.79529	4.65019	5.05742	4.88455	4.82672	3.91105	4.99556	4.32144	5.10102	5.53362	4.45818	4.76089	4.41852	4.99339	4.1771	4.31007	4.57989	5.12321	4.50123	5.1382	5.32015	5.15166	4.63221	4.45203	5.1158	5.24565	3.38477	3.84275	3.61282	3.94686	3.48712	3.84475	3.54052	3.21591
CDR2L	4	199956840	199978169	-	0.935638	0.464449	0.929409	-0.337954	0.585436	0.780357	0.802469	-0.492225	-0.0870582	0.210967	1.02453	-1.15891	0.810157	1.46219	0.870745	0.910551	-0.305271	-0.344287	0.0202711	1.75283	2.003	0.864951	1.14815	0.567661	0.482866	0.746463	1.04088	0.317795	0.900816	0.140486	1.18504	1.59321	0.570348	0.648748	0.323234	0.860775	0.538497	0.472829	-0.0584746	-0.446072	0.32734	-0.983202	-0.52448	-1.10333	-1.05936
HMGN5	X	22499496	22509634	+	4.67096	2.74243	3.7216	4.80772	5.55867	4.93628	4.64327	0.507775	5.85825	5.11465	5.57054	5.71761	3.63298	5.58557	5.94262	5.87149	6.26458	2.11514	6.53033	5.70227	1.2515	6.43638	6.90304	4.8047	6.67201	6.46905	6.24131	6.51747	4.07074	6.50123	7.28845	6.67247	6.42984	6.94562	6.35601	7.17366	7.23304	7.0258	7.29155	7.59832	6.78945	0.431836	0.0921911	1.37472	0.973058
LOC118843416	3	113604172	113623611	-	4.3831	5.63036	4.05164	4.10167	4.7001	4.52358	3.91629	7.15883	4.61866	5.10174	5.67499	5.24623	4.70246	2.62752	4.29443	3.61457	2.38863	3.97764	2.88534	3.78198	5.38339	2.63633	2.88511	2.21974	2.8537	2.05579	3.00341	1.99022	4.40332	1.63525	2.72661	2.27346	3.74027	2.447	3.53589	2.57502	2.33959	3.24727	3.02399	3.01336	2.63344	0.338726	-0.431371	-0.210247	1.00477
PRDX4	2	452116409	452130472	-	6.88347	7.28271	6.96793	7.66935	7.26367	7.27847	6.47869	8.0346	7.49253	7.53169	6.72996	8.16527	7.18552	7.28746	7.12268	7.33519	8.19832	5.69463	8.25799	7.61588	5.74051	7.22311	8.32938	8.52269	7.60538	7.17673	7.14188	7.25664	8.73792	7.31405	7.91629	7.6606	8.15075	7.3623	7.15969	7.80914	7.60165	7.77757	7.70835	7.41294	7.1662	5.54818	5.73102	7.33843	6.19631
ARHGAP23	4	186709735	186828434	-	4.06866	4.07916	3.89379	3.35135	3.5036	4.27916	4.08289	2.78079	3.17168	3.45382	3.8817	3.19864	3.26215	4.14668	4.38705	3.97872	2.11506	4.14757	3.30038	4.82812	4.48494	3.5844	3.70886	4.13534	3.42578	3.7386	3.85877	3.27199	3.36025	3.31041	4.36207	3.25709	3.17701	3.58853	3.24476	3.50463	3.74677	2.41473	2.57516	2.01336	2.36616	2.75376	2.3101	1.9962	2.84753
RAB13	4	163660592	163668297	+	5.20753	6.39873	5.41891	3.97674	5.80972	5.49041	4.87721	6.90581	5.44247	5.40474	5.79163	6.006	5.98159	5.43225	5.15472	5.88487	5.62268	5.9686	6.67235	5.51967	5.62456	5.75516	5.85413	6.96243	4.96918	5.80504	5.5852	5.76694	7.60357	6.34283	5.63424	5.69492	6.27666	5.67766	5.70093	5.02317	4.83618	5.30439	5.15898	5.63074	5.51032	3.74472	3.55731	3.90949	4.11056
FANCI	8	123974415	124024216	-	3.79813	2.18691	2.62714	3.09501	3.39279	3.45647	4.30624	2.6777	3.67037	3.11143	3.77679	2.19864	1.23198	2.68163	3.42769	3.44821	1.73655	3.04803	0.534844	2.53044	4.95475	2.00697	0.764819	1.93023	2.87281	2.81536	0.399335	2.27199	0.315853	1.00298	1.69319	1.90467	-0.889084	1.83172	2.5063	2.50463	2.64385	2.31236	3.05374	1.49253	0.774799	-0.760809	-1.10944	-1.32572	-1.34887
LOC118857353	7	105239945	105241037	-	1.33419	-0.272517	0.819785	2.98397	2.82889	1.25679	1.61902	-3.22919	3.32152	2.626	1.45135	3.01102	0.252162	1.72522	-0.185839	2.05439	2.56146	0.977641	3.95438	1.78198	-0.80435	1.98425	2.56319	3.28387	2.36635	2.64917	2.68622	2.87238	3.12321	2.61179	2.40743	2.71003	1.93534	2.05354	2.35263	2.76767	2.97792	3.36445	3.50152	3.87586	2.21132	-1.24624	-3.43137	-2.91069	-1.71144
POLA2	6	275310105	275329517	+	5.09826	5.7256	5.26709	3.57852	5.00577	5.00834	4.38384	5.99695	4.68553	5.24952	4.55732	3.64845	4.39739	3.45184	3.58393	3.75077	3.04189	5.43707	3.0709	3.32795	5.61838	2.31075	3.31807	1.93023	3.30436	3.04308	2.76671	2.65764	4.36025	2.40897	3.23235	3.43734	4.50609	2.8692	3.43348	2.99006	3.0019	3.03226	3.23344	2.72385	1.92968	1.47623	1.97802	2.1554	2.20913
RPS8	4	34169868	34172218	-	7.7668	8.5909	7.85031	6.35274	8.27687	7.5335	7.10788	9.1344	8.27822	8.54129	8.40611	7.8579	8.04874	7.41305	8.52552	7.00041	8.32708	8.59235	8.74186	8.78626	8.52869	7.10698	9.40946	8.27896	8.34085	7.34054	8.99164	7.175	9.47635	7.53748	9.24032	7.74369	10.0407	7.14614	7.28712	8.63906	8.17885	7.80422	6.96552	7.83315	6.81978	5.19339	6.57495	7.03914	7.089
TANC2	4	196003068	196355182	+	0.176646	1.89741	0.15682	2.1981	1.19841	0.649112	1.32134	2.6777	0.649907	0.947932	0.379195	0.0110173	0.508501	1.03334	0.724894	0.313907	-1.07081	3.32814	1.11981	1.04501	3.57708	0.70741	-0.17378	4.10016	1.55562	0.866758	0.662369	0.565722	2.63778	0.140486	0.500544	0.218174	-0.567156	0.454807	0.856357	1.32021	0.581566	-1.19014	-0.75362	-0.709107	-0.409625	-1.9832	-1.84641	-2.32572	-2.19687
BMP1	3	295708054	295763225	-	5.71461	6.39755	6.06771	4.35135	5.85222	6.07058	5.20195	5.84465	5.59477	5.4939	6.28978	5.02597	6.0115	6.36219	6.26306	5.82363	4.70266	4.36996	6.27631	7.31367	4.44757	6.16432	6.04377	5.82639	6.2248	5.66273	6.42879	5.51009	6.46051	5.98255	6.68613	6.20828	6.56213	5.54867	6.13059	5.58358	5.55345	4.72873	5.55883	4.76987	4.49289	5.09361	4.81893	4.71502	4.63095
CAPS	1	72465226	72469306	+	-3.52379	-1.27252	-0.34068	-1.33795	-1.1801	-0.158243	-0.508733	0.0927371	-1.15745	0.304076	-0.999316	-1.15891	-1.91776	-0.419169	-1.12926	-1.45868	-0.392734	-2.49629	0.212916	0.30805	-2.05228	-1.6711	0.241257	-1.23969	-0.567761	-1.19214	-0.922593	-1.36028	1.31585	-0.14902	-0.721849	0.17237	-1.01461	-1.57667	-2.17927	-4.13923	-1.69854	-1.45317	-1.56097	-3.03103	-3.45402	-3.56816	-3.43137	-2.32572	-3.5188
LOC118837935	2	263684545	263787986	+	3.39507	-1.27252	-0.620788	1.38451	1.25286	1.68306	2.29862	0.24474	1.87818	1.51353	3.80804	0.747983	-0.830301	-0.345168	2.24712	0.863246	-0.807771	-2.34429	-2.78708	0.838564	0.502311	-1.99303	-1.43681	-2.3917	-0.0531873	-1.45517	-1.24452	-0.87485	-1.68415	0.00298271	-1.98488	-1.4599	-1.47405	-0.188401	0.572054	0.182703	0.400994	-0.190136	-0.239047	-1.03103	-0.547129	-3.72017	-3.43137	-2.91069	-4.6708
TEX30	4	376284742	376299916	-	3.35885	2.50007	3.2861	4.05436	3.99383	2.95723	3.04472	2.73017	3.96357	4.61696	3.28362	4.23341	2.45728	2.21555	2.79236	3.01164	2.54978	4.7218	3.0709	1.75283	4.06666	2.34682	1.9417	1.46075	2.25424	2.40281	1.70968	2.27199	1.63778	1.92898	2.46137	2.21817	1.52595	2.49826	2.74673	1.90517	3.17358	2.05779	2.56831	2.87586	1.90353	0.132276	1.591	0.896668	1.36385
LOC118850606	5	202539915	202583013	-	5.48743	5.0703	5.04759	4.27085	5.62726	6.07697	4.87337	3.50777	4.43351	4.70496	5.91557	1.97038	3.60971	5.54844	5.65311	5.57014	4.58168	-2.49629	3.99428	2.98361	-5.20428	3.09443	2.19545	-0.654732	1.0172	2.03026	-0.337631	1.27199	-0.0991842	1.14049	-1.98488	-2.78183	-1.01461	-2.75724	-0.626726	-4.29123	-0.505897	-3.9271	-1.82401	-3.18304	-5.60602	-3.72017	-4.58337	-4.06269	-4.6708
SPON2	6	214510250	214523229	+	0.646131	-0.535551	-0.620788	-1.33795	0.497973	1.38608	1.09393	-1.07719	-0.778936	-0.695924	1.78029	-1.57395	0.0364331	2.2871	2.13609	1.55627	0.736549	0.240675	-0.202121	4.78198	3.02987	3.74844	2.58111	-0.654732	3.2831	2.53578	2.87442	3.12515	2.01629	3.43594	4.404	3.34746	2.46847	3.07227	4.6082	3.09918	2.40099	2.7327	3.77293	3.19778	1.65451	-1.9832	-0.730931	-1.58876	-1.19687
SALL4	3	197066623	197082341	+	1.28356	-1.05012	-0.84318	-0.852527	1.45217	1.25679	1.22823	-1.49223	0.806027	0.210967	2.18126	-3.31091	-1.21732	2.69923	2.49223	1.69782	0.607266	-2.49629	-0.465156	2.69271	0.233124	2.62168	0.32872	-2.3917	1.35281	1.5083	1.9254	1.87238	-1.83615	0.681055	2.4876	1.12506	-0.567156	1.31315	1.75305	2.07023	2.06396	1.39483	1.98335	0.428397	-0.168617	-3.72017	-2.10944	-4.06269	-4.5188
REEP2	3	2660247	2671732	-	2.12006	-0.398048	-0.34068	-3.81189	-1.1801	-0.57328	1.27554	0.730167	0.912942	0.696394	-0.658279	1.74798	0.0364331	0.502829	-0.829695	-0.288757	-0.305271	-2.34429	0.0202711	-2.86188	-2.73035	-0.0861396	1.9417	2.21974	1.55562	1.05579	0.0774069	1.84136	-0.0991842	2.10732	-2.30681	3.42763	1.4086	2.51826	1.08377	3.4382	0.301458	1.47283	0.345916	-1.44607	-2.64666	-1.56816	-4.43137	-0.740762	-4.6708
BEST4	4	34159318	34170155	+	-1.52379	0.949876	-0.428143	-2.65988	-0.801587	0.344258	-2.26362	0.507775	-0.778936	-0.373996	0.451345	0.648447	-0.110408	1.79234	-0.370263	-2.72172	0.0666979	-0.759325	1.60523	1.49568	-0.351838	0.761857	1.14815	1.21974	-1.37512	0.129792	1.45592	0.317795	4.31585	1.85098	1.69319	-0.0813864	2.12587	-1.14057	-0.916232	-1.55426	-4.5059	-0.190136	-0.191741	0.13889	-2.45402	-1.9832	-4.58337	-4.06269	-4.6708
LOC118830845	1	547842471	547846373	+	4.12006	4.8043	4.21571	4.10167	4.57746	4.57872	3.7279	4.76202	4.43351	5.11143	4.5675	5.11256	4.11841	3.23979	3.45571	2.93363	3.96482	5.91781	4.1787	3.32795	5.71839	1.70741	3.58999	3.82639	2.40624	2.37265	1.77785	2.62158	3.98828	2.23564	2.57583	3.04472	4.17701	1.99764	3.97454	3.23581	3.07153	3.79476	2.62225	2.99133	2.32077	1.13228	2.07642	1.48163	1.76661
SSBP1	5	105526599	105547057	-	4.49301	4.84642	4.40158	4.62089	5.09416	4.556	4.25405	4.85945	5.21585	5.3125	4.55323	4.84109	4.35836	4.5832	4.16466	4.23248	4.71317	5.21796	5.0709	4.36213	4.66368	3.85872	4.70069	4.43273	4.05115	4.1771	4.37019	4.11869	5.00235	4.13227	4.37618	3.88706	4.61076	3.70764	3.57384	4.08959	4.03326	4.00626	3.33788	3.86378	3.56835	3.04655	3.66139	3.61287	3.87352
MMP23B	2	32416870	32427812	-	0.798134	2.02516	1.4545	-1.65988	1.54237	1.25679	1.47785	1.31513	0.0441863	0.304076	0.766218	1.30052	1.14833	2.00533	1.34023	0.863246	0.465247	2.5626	1.02027	2.47797	2.41533	0.399287	2.09924	1.34527	1.94681	1.68233	-0.244521	0.405258	2.01629	0.928982	1.18504	1.14891	2.16981	0.728183	0.682027	1.41536	0.851655	-0.605174	-0.191741	-1.44607	0.403961	-2.56816	-1.10944	-1.58876	-0.933833
POLQ	2	336605463	336725292	+	3.60549	2.35197	2.25836	3.1981	3.08294	2.98472	4.36574	1.24474	2.99636	3.44363	3.26372	2.23341	0.605799	1.91787	2.9185	3.03317	0.607266	2.82564	-0.202121	1.72309	4.95475	0.466402	0.241257	0.345268	1.75417	1.47083	1.31007	1.07268	0.637781	-0.318945	1.33704	1.42763	-2.47405	0.803471	1.16177	1.5887	1.47138	1.13179	1.62225	-0.446072	-0.699132	-0.398239	-2.84641	-3.91069	-3.5188
RAC3	4	214414807	214418289	-	2.0308	2.4463	2.18657	1.04056	2.48666	2.01168	1.42288	3.11264	2.31504	2.91879	1.72315	2.48495	2.48312	1.90276	0.814161	1.69782	2.083	2.94111	2.0709	1.18252	3.3486	-0.0861396	1.88511	0.567661	0.268741	1.15364	0.00340639	0.961651	2.63778	0.928982	0.647385	1.55802	0.811356	0.728183	0.734022	0.767666	0.448299	0.684333	0.280327	-0.22368	0.793908	-1.24624	0.568629	0.337241	-0.270868
LOC118829198	8	155171754	155174356	-	4.11283	4.83949	4.52605	3.88701	4.97371	3.62312	3.59747	5.64049	5.48063	5.3153	4.79423	6.53284	4.51895	3.054	3.95821	3.93935	4.36549	6.81558	5.69673	3.48685	5.62456	3.16684	4.84859	5.94021	3.72817	3.09942	3.39934	2.99022	6.68654	3.91946	3.90751	3.72597	4.84563	3.61664	3.55589	3.43063	3.73251	3.05779	3.30527	3.09825	3.23598	2.07569	2.21249	2.13371	2.36385
PRAG1	6	100619	150153	+	2.33419	2.1198	2.07965	0.427581	1.90736	2.36532	2.6129	1.92281	1.22106	1.21097	2.22308	1.84109	2.42209	2.27542	1.62974	1.77653	1.33519	1.11514	1.46084	2.61386	2.95335	1.21642	2.02262	0.0822337	1.14845	1.97779	1.66237	1.36219	2.70817	1.53904	1.99697	1.90467	2.64489	1.07733	0.389576	0.948238	1.62339	-1.7751	-0.560975	-0.22368	0.972245	-1.24624	-1.26145	-0.588759	-0.34887
CCDC71	9	118005420	118018192	-	3.23109	3.91071	2.97274	2.06804	3.30533	3.4367	3.24813	3.94518	3.09805	3.24659	3.75913	3.16302	3.20636	3.63668	3.56262	3.21845	3.05021	2.5626	3.60523	4.25187	3.16204	3.34682	3.50804	3.56766	3.35959	3.27818	3.87442	3.0043	4.60126	3.25091	3.88301	3.38308	3.80208	3.17979	3.12086	3.56121	3.57625	2.7327	2.84842	2.72385	2.4225	2.33873	2.38881	2.25924	2.82993
LOC118856468	1	510252906	510343724	+	0.798134	-1.53555	0.0954192	0.86368	1.30533	0.0641495	0.945833	-3.07719	0.520624	0.210967	1.88821	0.541532	-1.59584	1.19088	0.59657	1.24176	0.736549	0.463068	0.382841	1.09232	1.2515	0.176895	-0.0583029	0.567661	1.0172	0.352185	1.21491	0.639723	0.315853	0.00298271	0.55117	-0.533899	-1.30412	0.130281	-0.385717	-0.817297	0.017665	-0.605174	-1.23905	-3.03103	0.32734	-2.56816	-2.43137	-2.32572	-0.933833
ALAS2	Un_JAANDE010000186v1	4313	48785	-	9.96894	10.0786	9.635	7.70042	9.80175	9.36188	8.86582	9.47788	9.61363	10.3208	8.46434	9.62593	8.43635	5.35804	7.55832	7.02815	5.22749	11.604	6.9678	6.50335	10.4521	3.3557	4.1779	2.8047	4.0761	4.39283	4.18174	3.76074	5.59198	2.20462	4.44138	2.72597	3.66551	2.18136	3.03278	3.14618	3.03326	2.15564	2.77293	1.36128	3.0298	-2.56816	1.42661	2.88373	0.568668
LDHB	5	183003074	183034042	+	5.94788	5.822	5.84332	6.43023	6.41758	5.71212	5.68036	6.20358	6.13441	6.70282	6.42751	7.01352	5.00408	4.25474	4.87594	5.08693	4.87873	8.01656	4.93402	4.00231	7.86192	3.88961	3.70886	3.08223	2.36635	3.18869	3.77785	2.76074	4.12321	3.03861	3.10258	3.19545	3.43884	3.00652	2.76871	2.75559	2.62339	2.66784	2.77888	2.25437	3.08514	0.338726	1.21249	0.844201	1.56867
NUSAP1	8	195447698	195473000	+	5.29957	2.89741	3.85726	5.10167	5.34972	5.02828	5.42463	1.56667	5.65377	5.54487	5.42695	4.10788	2.56605	3.19088	5.0817	4.61278	3.73655	5.29957	2.94084	3.72309	6.67607	2.96117	3.29654	0.930231	3.96027	3.51752	3.20669	2.79353	-0.0991842	2.38149	3.27062	3.64863	1.48015	2.69781	3.25146	3.70627	4.05252	2.70063	3.30115	2.46082	2.28069	1.13228	-1.10944	-1.32572	-2.93383
LOC118830257	8	146287025	146288659	-	-0.938831	-1.53555	-0.968711	-3.81189	-0.254099	-0.283774	-2.67866	-2.07719	-1.30945	-0.373996	-0.098852	-1.15891	0.0822368	-0.579634	-1.37026	-0.795717	-0.933302	-0.759325	-1.20212	0.30805	0.157175	0.00696993	0.489185	-2.23969	0.0843161	-0.777099	-0.244521	-0.222774	1.12321	-3.31895	-0.219348	-1.4599	1.33331	-0.55561	-1.76423	-1.55426	-0.698542	-0.775099	0.526488	-1.44607	-1.28409	-3.72017	-2.43137	-2.91069	-4.6708
PPP1R35	7	263154764	263156485	+	2.12006	2.25105	2.76168	2.27086	3.44049	2.38608	2.29862	2.8297	3.02842	3.23481	3.09942	3.60928	2.76874	2.0194	1.72489	2.17552	2.03353	2.97764	2.70477	2.1154	3.41125	0.864951	2.52666	0.930231	1.98244	1.77749	2.29464	1.36219	2.48578	1.92898	1.90264	2.11299	2.55938	1.82772	1.89112	1.32021	1.27546	1.68433	1.94153	2.01336	1.30087	0.753764	0.778083	0.674276	0.729132
TRIQK	1	155411890	155556157	+	2.984	2.55191	0.571857	2.06804	2.29239	2.21099	2.04926	2.24474	2.31504	2.84323	2.14908	2.74798	1.1697	2.36633	1.81416	2.02244	2.56146	0.977641	1.21292	1.22559	3.21451	1.76186	1.45071	3.04571	1.8537	2.64075	1.24733	2.20044	2.77529	1.07337	1.55117	2.16069	0.811356	1.19385	1.61428	1.61566	2.13796	1.35418	1.28033	1.29089	2.04583	1.9554	0.323517	-1.10333	-0.933833
BTBD3	3	268584959	268597119	+	1.72413	-0.535551	0.929409	2.48986	2.42871	1.11478	2.73638	-0.75526	2.59744	2.43336	2.63295	1.74798	-1.45833	2.23979	2.27883	2.56369	1.65166	3.17927	1.73648	2.99611	4.03783	1.76186	1.41118	2.15262	2.2831	2.42257	2.9843	2.52725	-0.684147	1.85098	1.82247	1.84753	-0.889084	2.11394	1.65531	1.5887	2.09402	2.20218	1.67424	1.55393	1.14589	-2.56816	-2.43137	-1.58876	-1.5188
LTA4H	5	218386902	218428688	+	6.04226	5.59785	5.55057	5.89662	6.37219	5.86227	5.16892	6.05209	6.32072	6.82371	6.85534	7.35975	5.55999	4.71011	5.29054	5.11749	4.73397	6.19874	4.71276	4.89968	5.67819	4.1819	4.63357	4.6672	4.57033	4.50599	5.41726	3.76074	4.67341	4.35348	5.35675	4.53559	4.6081	4.44439	4.5577	3.95353	4.59214	4.32819	4.64848	4.22635	3.44383	3.18672	3.05245	3.38393	3.52012
NAA80	9	120104467	120108629	-	2.45349	3.13121	1.92941	0.147473	2.6065	2.34426	1.55656	3.0521	1.71045	2.43336	2.61735	2.01102	2.45728	2.04715	2.15899	1.82672	1.83608	1.90364	1.67235	2.85237	2.2606	1.62168	2.391	2.96976	1.0172	1.37265	2.21491	2.01823	3.01629	1.20462	2.43466	1.87639	3.14801	1.71957	1.6952	1.71876	2.01766	1.86876	1.81985	1.36128	1.59037	1.18672	0.613023	-0.00379626	0.803133
MIS18A	2	442653009	442666279	-	3.59515	1.72748	3.25134	4.25898	4.1346	3.35483	2.8449	0.922812	4.55954	4.05896	3.45134	4.75398	1.42209	2.53258	2.80693	3.38681	2.94712	4.87488	2.7675	1.94548	4.65335	2.13625	1.19545	1.76031	2.0172	2.20018	1.75548	2.09915	1.48578	1.89051	2.13613	2.37805	1.75477	2.17507	2.56848	2.12756	2.10881	2.24727	2.81985	2.4284	2.13094	-0.983202	-0.431371	-1.10333	-0.196867
LOC118838270	2	271387702	271388699	+	6.29319	7.00903	6.49518	3.78306	6.28669	6.13178	5.68548	7.34698	5.75783	6.58948	6.16055	6.82266	5.79648	3.27542	4.91682	4.45221	3.68408	7.98439	4.38284	4.28787	7.14156	2.34682	4.06144	3.37502	2.94681	2.88824	2.96493	2.01823	4.42438	2.20462	3.53868	3.68985	4.9751	2.1205	3.0066	3.56813	3.18759	2.5103	2.38544	2.32652	1.41635	1.75376	1.29655	2.19784	2.23609
TNIK	4	245120703	245557336	-	3.69537	2.80073	2.40475	3.8715	3.39279	3.35483	3.38384	3.62325	3.32152	3.5987	3.58163	3.44101	2.20118	2.96953	3.38947	2.21374	2.67336	2.90364	2.38284	2.75283	4.2515	2.77515	1.41118	3.6672	2.63611	2.49903	2.91535	3.0043	2.12321	1.72545	2.68187	2.30564	0.525954	2.52322	2.12816	2.77964	1.79788	1.86876	2.59553	2.29089	1.47672	0.0167984	0.816557	-0.210247	0.690658
LOC118838976	2	60108890	60129401	+	-1.93883	-0.857479	-2.42814	-3.81189	-0.801587	-1.42128	-0.508733	-2.07719	-0.391913	-1.69592	-1.20577	-3.15891	-2.59584	-0.579634	-0.742232	-1.04364	-2.39273	-2.49629	-0.465156	-0.539947	-2.24492	-0.185675	-0.299311	-2.23969	-0.468225	-1.7771	0.00340639	-1.36028	-1.83615	-0.318945	0.55117	-1.08139	-2.47405	-0.416207	-0.626726	0.320207	0.538497	-0.605174	-0.560975	-3.03103	-0.810163	-2.56816	-4.43137	-4.06269	-4.5188
GALT	9	61407838	61413235	-	4.57424	5.77552	4.96846	3.48986	5.12185	5.4367	4.24021	5.55217	5.48352	5.06563	4.80976	6.23341	5.62913	4.49781	5.0772	4.61991	5.18091	2.82564	6.10166	4.64988	2.01381	4.34236	5.74508	5.09122	5.64169	5.37265	4.78615	5.16954	6.79159	4.50123	5.75928	5.68985	6.75297	5.40699	5.28126	5.97452	5.93081	4.03868	5.15556	5.70028	4.6161	3.04655	3.7535	3.43804	3.85624
FAM3C	5	128142308	128205121	+	6.83266	4.85333	4.67777	7.14021	6.83336	6.35483	5.64327	3.71723	6.95942	6.98444	5.70112	7.2377	4.3349	7.05699	6.46378	6.54647	5.73655	5.23314	6.1902	6.26998	5.77348	5.88349	5.98441	6.34527	6.53328	6.16981	7.04146	5.61471	5.00235	5.78958	5.28378	6.04631	3.6397	5.86652	5.73203	6.092	6.06206	6.34125	5.95012	5.56888	5.28997	3.10426	3.33681	3.078	3.67103
LOC118835904	2	1073819	1086194	+	2.45349	3.4463	2.6908	1.86368	3.39884	2.78036	2.9262	3.4774	2.88695	3.74702	2.8817	2.16302	2.31106	3.68605	3.14185	3.34006	2.46525	3.4886	3.68865	3.56439	3.6654	3.62168	3.29654	3.91005	3.93777	3.31566	3.77229	3.03204	3.80771	3.61179	4.35497	3.8255	4.29414	3.59561	3.5432	3.76164	4.22542	3.10754	3.71515	3.53882	2.80808	2.13228	2.42661	2.06659	1.94064
SLC18B1	7	127873334	127930387	+	3.01536	2.20861	2.71141	4.06122	4.57746	3.13944	3.55656	1.87701	4.58402	3.5802	3.74484	3.48495	2.71159	4.18777	3.87075	3.48774	4.35881	3.11514	4.00733	3.93254	2.56243	3.55386	3.14815	4.40416	3.35281	3.82653	3.60097	3.69283	3.22274	3.33927	3.28565	2.84023	2.57035	3.29732	3.21076	3.1554	2.76089	3.39483	3.56142	2.13889	2.38518	1.38603	1.67715	0.548745	1.94064
CDC26	3	160541282	160547582	+	3.27062	3.80073	3.75673	3.92508	4.37756	3.19931	2.85532	4.14198	4.29541	3.99058	2.76622	4.74196	2.36764	2.3773	2.06512	2.3993	3.22198	5.85047	3.67235	1.99611	4.16204	2.00697	2.43108	2.7145	0.712347	1.9094	1.31007	2.24853	3.17383	1.48841	1.95998	2.06366	2.06511	1.30165	1.82073	1.76767	1.64385	1.65117	2.12085	2.21689	1.61207	0.0167984	0.522825	-0.00379626	0.90747
IGFBP3	9	126277617	126290125	-	7.86906	5.42792	6.49221	7.99386	8.77235	8.33094	7.86534	4.1802	7.95108	8.13062	9.50093	8.10025	6.29412	8.56847	8.33584	8.375	8.23594	5.87003	8.19805	9.18678	6.05755	8.71907	8.51796	7.43096	8.50025	9.22149	9.6839	8.71306	6.63778	8.54872	8.53318	8.81902	7.48596	9.24424	9.06109	7.75484	8.43936	8.16117	8.73976	8.0905	7.99681	6.56626	5.23397	4.67428	5.86707
ZSWIM7	7	29814049	29836512	+	3.45349	3.56879	3.03946	2.44864	3.71229	3.21099	3.40172	3.96721	3.93425	3.72193	3.90115	5.021	3.13209	3.45184	3.25777	3.34006	3.34198	4.31392	3.85677	3.62998	3.8755	3.02934	3.30735	3.78267	3.06783	3.19444	3.49695	3.0043	4.85501	2.85098	3.56971	3.20686	3.76913	3.18136	3.14266	3.46811	3.46565	3.10754	3.2592	3.52355	2.7008	2.78939	2.28287	2.29877	2.3881
STK31	5	15874032	15947120	+	2.85125	2.58546	2.49072	1.34012	3.23944	2.25679	2.28327	3.52273	2.96357	3.25827	2.3792	3.01102	1.92773	3.74229	2.36998	2.44821	2.538	3.97764	2.38284	1.86604	2.925	2.11549	2.47008	2.46075	2.23959	2.55382	2.09533	2.40526	3.48578	2.20462	2.15262	1.99953	2.77388	1.82772	1.6212	2.07023	1.93705	1.54683	1.67424	1.6694	1.60126	1.23919	1.21249	1.44687	1.18164
KDELR3	5	297237188	297250427	+	3.72413	3.65822	3.4606	3.38451	4.02935	3.44662	3.32509	4.88281	3.73494	4.46898	2.71584	3.86346	3.31586	3.20327	2.30986	2.44017	3.95156	3.2103	3.36266	2.1154	3.14248	1.93771	3.82622	4.10016	2.8537	3.5083	1.4834	2.29507	3.93056	3.09045	2.55117	3.94949	3.26066	1.99764	3.30186	4.72186	3.24899	2.80986	2.13019	2.69689	3.22898	2.56112	1.09219	2.80356	1.72913
COLEC12	1	240084918	240315384	+	2.28356	2.09672	1.52605	2.69767	1.90736	1.57872	2.32134	2.20821	1.35351	2.032	2.86198	1.30052	0.989127	2.32159	2.92519	1.78925	0.929194	2.46307	1.67235	3.48685	4.14248	2.31075	1.48918	3.34527	2.03428	2.54483	1.96493	1.52725	3.12321	1.20462	2.72661	0.946094	-1.47405	1.26068	1.4057	1.83806	1.37675	0.131792	-0.191741	-0.22368	1.52326	-2.56816	-0.971939	-4.06269	-0.818355
RAD54L	4	33051374	33078072	-	4.40694	5.0098	4.48475	2.51004	4.97775	4.36532	4.09832	5.40259	4.39407	4.77168	4.58364	4.97038	4.34902	2.75076	3.22559	3.54132	2.7053	6.53836	3.89942	2.9583	5.56703	2.11549	3.28565	3.34527	2.47037	3.07465	1.11303	2.34016	4.60126	2.90987	2.91236	3.13106	3.31386	2.23068	2.85342	2.69367	2.77951	1.80986	2.27191	1.87586	1.66492	0.132276	1.67715	-0.740762	0.0661674
LXN	4	231422537	231429420	-	1.3831	1.60195	1.63795	1.4694	1.38062	0.504722	1.36574	2.34908	1.4979	1.43336	2.99466	0.648447	1.68215	0.542357	1.52786	1.31391	1.36215	2.29957	1.79788	1.83856	3.23774	0.254897	1.79585	-0.239694	0.946813	0.508304	1.37019	0.710112	2.22274	-0.318945	1.78065	1.07615	2.03375	0.745256	0.103667	1.1087	1.30146	0.684333	0.280327	-0.446072	0.16069	-1.56816	-0.846408	-0.325724	-0.431332
KIF6	7	248866964	249360744	+	-0.523794	1.18691	0.0312889	0.92508	0.0215351	-0.57328	-0.678658	1.44637	-0.309451	-1.69592	-1.58428	-0.158908	0.29169	-0.0232403	-0.922804	-0.458683	-0.692294	1.97764	1.21292	-0.276913	1.01381	-0.823105	-1.75874	3.54167	0.0172019	0.432355	-0.78509	-0.87485	1.63778	1.58795	0.15262	-0.0269386	-1.88908	-0.0942788	-1.13196	-0.139225	0.301458	0.131792	-0.191741	0.290893	-0.596039	-3.56816	-4.43137	-4.06269	-2.93383
SNX32	6	275787686	275795356	+	2.60549	3.84296	2.81978	1.58805	3.42279	3.10228	2.29097	4.07256	3.21411	3.66163	2.29347	2.72374	2.57409	2.16579	2.0032	2.01164	1.71579	3.97764	2.3422	2.36694	3.65163	1.43323	1.70069	2.08223	1.29731	1.41273	1.53684	0.841357	3.77528	1.58795	2.05074	1.50358	2.70586	1.02237	1.41369	1.32021	2.03326	-0.074659	0.854063	1.21689	1.35334	0.0167984	0.47552	0.481631	0.181645
GPR50	X	29223381	29291574	-	-0.716439	-0.272517	-0.0358252	-0.0749197	-1.1801	-0.421277	-0.176157	1.50777	-0.0870582	-0.695924	-2.09885	-1.15891	-1.11041	-1.85974	-0.306133	-1.13675	-2.39273	1.65571	-0.465156	-0.539947	-0.592846	-1.99303	-3.75874	2.40416	-1.56776	-1.45517	-0.244521	-1.09724	2.95971	-0.997017	-0.306811	-0.974471	-0.474046	-0.991709	-1.69384	-0.9693	-1.69854	-1.7751	-2.56097	-2.03103	-2.86906	-3.72017	-3.43137	-4.06269	-2.93383
RPL18	2	16360549	16362656	+	7.42165	8.4403	7.65467	6.48732	8.5238	7.54854	6.85824	8.80889	8.27781	8.3998	8.11928	8.82693	7.83692	6.96363	7.58631	7.21433	7.99124	9.09138	8.30435	7.85837	8.27724	6.66339	8.3254	7.38236	7.4046	7.1105	7.79851	6.62386	9.10212	7.05935	7.98867	7.3452	9.1619	6.97034	7.03181	7.65357	7.39798	7.07509	7.00761	7.47874	6.69668	5.2295	6.4235	6.74752	6.64611
SAPCD1	7	267440738	267442579	+	-0.938831	-0.535551	-1.42814	-0.852527	-1.3321	-0.743205	-2.26362	-0.75526	-0.0199441	-0.236492	-1.32124	-0.573945	-0.273907	-0.143535	-1.82969	-0.721717	0.777191	0.825638	2.30038	-1.27691	-0.80435	-0.0861396	0.633575	2.51519	0.148446	-0.192136	-0.244521	-2.68221	2.12321	-0.511591	-0.499456	0.0255287	1.30731	-0.360354	-0.83823	-1.13922	-1.33597	0.394826	-0.445498	-0.22368	-1.0617	-3.72017	-2.84641	-1.58876	-4.6708
SSBP4	1	55703420	55751827	+	3.99977	5.11694	4.54914	2.71516	4.76007	4.81522	4.20195	5.35744	4.30198	4.4282	4.41347	4.2923	4.99812	4.97676	4.18433	4.17552	3.81672	5.05659	5.13178	5.19882	4.73236	4.38201	5.08046	5.6672	4.50447	4.59359	4.60097	4.47767	5.74212	4.69228	5.36207	5.06366	5.85463	4.47414	4.19809	4.67135	4.68886	3.58245	3.69011	3.46082	3.99513	3.18672	3.25513	3.51558	3.46989
KIF14	4	100689427	100749676	-	4.05364	1.56879	1.7216	3.29431	3.60126	3.42672	5.39816	1.87701	4.07137	3.77168	4.27121	2.64845	0.696947	1.8407	4.2337	4.00348	1.38863	3.67808	0.382841	2.40491	5.89243	1.83986	-0.17378	0.567661	2.69097	2.36245	1.4834	1.52725	-0.684147	0.85098	1.18504	1.81809	-2.15212	0.994077	1.96913	2.35263	2.31428	1.92534	2.34592	-0.0310348	0.428624	-0.983202	-2.84641	-4.06269	-4.5188
AIF1L	3	164986946	165023520	+	1.4304	0.534838	0.478748	0.147473	1.47525	1.11478	0.543735	0.623252	0.912942	0.626004	0.648382	0.541532	-0.525446	-0.143535	0.662158	0.313907	0.465247	4.34221	1.11981	0.945479	3.89901	1.17689	0.489185	1.08223	0.579081	0.714755	0.61346	0.841357	2.48578	0.381494	0.500544	-0.0269386	-0.474046	0.593253	0.235771	-0.051762	-1.04647	-1.7751	-0.445498	-1.44607	-1.0617	-3.56816	-1.62402	-4.06269	-1.5188
LOC118844779	3	205652524	205674935	-	6.28838	6.24712	6.13886	6.64276	7.07162	6.22834	5.86952	5.86239	7.28674	7.32644	6.59513	7.71914	5.68957	5.06931	5.42887	5.59841	5.82885	8.47828	6.59229	5.17978	7.21128	4.82075	5.24688	4.8264	4.76954	5.05895	4.81076	4.80161	5.56378	4.86593	4.97628	5.24331	5.06899	4.7426	5.03926	4.96406	4.64639	5.09835	5.07806	4.81446	4.41635	4.20662	3.93057	4.16613	4.13942
LOC118851405	5	309785588	309796759	+	-3.52379	-0.857479	-1.84318	-1.65988	-0.414564	-1.74321	-1.45627	-0.269833	-0.894413	-0.888569	-2.58428	-2.15891	-0.394201	0.759168	-0.129255	0.62878	-0.485843	-2.49629	0.534844	0.30805	-5.20428	0.254897	-1.43681	-0.239694	1.29731	0.0808824	-2.65956	-1.09724	-1.68415	0.928982	0.0151169	-2.19686	-1.01461	-0.454681	-0.358237	-1.8173	-0.505897	-0.605174	-1.97601	-0.22368	-5.45402	-3.72017	-4.58337	-4.06269	-4.6708
SLC25A4	6	30167256	30170561	+	-0.716439	-2.27252	-1.25822	-2.07492	-1.1801	-0.421277	-0.508733	-0.75526	-0.0199441	0.696394	0.000683641	0.16302	-0.394201	1.93282	1.0772	1.46415	1.98231	-2.49629	3.25731	2.79634	-2.46732	0.530532	1.88511	1.84777	1.8537	1.47083	3.66237	2.01823	0.637781	1.63525	0.278151	0.644439	2.73541	0.117225	0.682027	1.64213	3.05635	2.76406	0.280327	2.17842	-0.994588	-3.72017	-4.58337	-4.06269	-4.6708
C1H5orf52	1	14127259	14134938	-	0.283561	1.89741	1.09542	0.247008	1.47525	0.780357	0.380236	3.0521	1.56502	1.76351	1.36058	1.36465	0.810157	0.239794	0.724894	0.0438178	0.607266	2.4106	1.91336	0.386052	2.12763	-0.0861396	0.941697	2.46075	-0.0531873	-0.529171	0.755479	-0.51228	2.01629	0.381494	0.600079	0.218174	1.08054	-0.991709	-0.659892	0.384337	-0.505897	0.472829	-1.14594	-0.0310348	-1.54713	-0.760809	-0.730931	-2.32572	-0.518795
TYRO3	8	195657934	195668435	+	0.563669	-0.857479	-1.10621	0.0405575	1.08294	1.5422	1.09393	-2.07719	1.10559	0.0045159	1.30325	1.08902	0.0822368	2.14026	1.10104	0.838998	1.16185	0.240675	0.212916	1.59756	1.81809	2.11549	2.34978	0.567661	3.04274	2.41273	1.68622	1.74406	0.637781	0.587945	0.978591	2.01259	1.63448	1.86725	1.38145	2.81497	2.26229	1.08288	1.60895	0.553928	0.988924	-0.983202	-1.84641	-2.32572	-2.93383
LYAR	6	200568240	200584139	-	5.49023	6.68748	5.39044	5.78306	5.79947	5.29297	5.35293	7.7839	5.40785	5.57554	5.45574	5.06509	5.33845	4.95496	4.45802	4.75077	4.79956	5.91781	4.87825	4.4189	6.00233	4.17188	4.48443	6.58685	3.95131	4.7698	4.57246	3.58458	6.24067	4.40898	3.8731	4.44459	4.32037	4.05782	4.27907	4.1554	3.69378	3.97309	4.25707	3.61282	3.51465	2.36257	2.88151	3.16613	3.22267
HMGB2	6	13591741	13594118	-	7.67096	6.67195	7.38804	7.61333	8.00105	6.87242	6.98727	6.43061	8.31748	8.51961	7.71172	8.83084	6.05808	4.14348	6.53663	6.2504	5.15416	9.74814	6.1525	5.0777	8.52562	3.80139	4.53588	4.74899	4.48907	4.38025	4.15636	3.65764	4.97406	3.73634	4.46798	4.34488	4.09201	3.82872	4.69438	4.00543	3.86914	3.95961	4.62885	3.72385	3.39773	2.47623	2.10779	1.89667	2.94064
F2RL3	1	62800619	62807261	-	3.09092	2.31245	2.68038	2.09501	3.36834	3.22258	2.5308	2.38224	2.76855	2.82764	3.48181	2.19864	2.30141	2.8798	3.10104	2.73771	2.22198	3.32814	2.70477	3.76748	4.68243	2.13625	2.78042	1.84777	3.20231	2.77749	2.95515	2.46754	2.22274	2.20462	3.16892	2.91166	2.42077	2.44439	2.77493	2.36857	2.01766	2.33343	1.95209	0.428397	2.23248	1.9554	0.854031	0.674276	0.388095
LOC118831860	9	124831782	124843356	-	1.96806	2.35197	2.06371	2.71516	2.8467	2.42672	1.43682	0.922812	2.02842	2.37017	2.51165	2.08902	1.01297	1.06082	1.85681	1.1061	0.694729	3.04803	1.11981	1.53044	3.23774	0.591932	0.885114	2.08223	0.268741	1.12979	0.925404	0.777226	1.31585	1.07337	1.55117	0.644439	0.952218	0.986917	1.11352	0.615663	1.32699	0.312364	0.60895	1.29089	0.654505	0.338726	-0.624016	-2.32572	-0.126478
SLC29A3	8	53275928	53349873	+	3.49857	3.42792	3.16431	3.1981	3.28588	3.4952	3.86308	3.11264	3.03632	3.16206	3.99767	1.97038	2.5085	4.00886	3.87421	3.34867	3.19972	2.5626	3.11981	4.60165	4.60415	3.99565	3.38081	3.61829	4.52877	3.76206	3.17333	3.76074	3.56378	3.5637	3.85306	3.60619	2.53718	3.96795	3.60034	3.84946	3.81603	3.21359	1.973	3.23575	2.22546	2.33873	1.75845	1.41124	1.65113
PTH2R	4	292726488	292803406	+	1.96806	-1.27252	0.0312889	0.247008	1.38062	-0.0427656	1.80247	-3.07719	1.01248	1.05896	2.68625	0.648447	-0.747838	0.332903	1.97766	-0.458683	0.929194	1.46307	-1.78708	2.40491	5.29645	1.73489	-3.91075	1.84777	-3.37512	2.2229	-4.39652	1.48772	-1.83615	-3.31895	1.21675	0.0761549	0.773881	0.943196	-5.08616	-0.554262	-4.6579	-3.9271	-1.4455	-3.18304	-2.28409	-3.72017	-4.58337	-4.06269	-4.6708
KIF2A	1	427487849	427588294	+	4.74299	4.28207	4.43604	5.21663	4.99383	4.64911	5.11251	4.03134	4.83804	4.93707	4.84199	4.28404	3.55391	4.0194	4.66816	4.48774	3.40817	5.49492	3.67235	4.61386	6.20864	3.51476	3.32872	4.18657	4.20231	3.67411	4.44198	3.29507	3.48578	3.44924	3.57583	3.54909	2.30731	3.52939	3.66873	3.8664	3.99793	3.57363	3.69327	3.23575	3.16437	2.97099	2.97802	2.61288	2.44699
STMP1	5	112127767	112145063	-	4.09826	3.91731	3.78131	5.18874	4.79489	4.0447	3.62512	2.70417	5.26882	5.19889	4.2587	4.72374	2.79648	3.10769	3.81416	3.79556	4.05435	4.43707	4.31095	3.79634	4.52704	3.06225	3.60758	2.34527	3.67473	2.98445	3.58203	3.05926	2.56378	3.43594	3.91719	3.13106	2.65524	3.03977	3.02237	3.56121	3.7562	3.05779	3.20279	3.73715	2.85432	2.87478	2.38881	2.33724	2.19545
ARHGAP11A	8	187038140	187074174	-	5.40694	4.21398	4.17177	5.76218	5.56541	5.18457	5.74341	3.73017	5.46167	5.66602	5.14772	4.85232	2.83712	3.00533	4.66816	4.69445	2.83608	6.4305	2.99428	3.66169	6.9551	2.90179	2.24126	2.15262	3.47663	3.32619	2.66237	2.54661	0.900816	2.32491	2.11945	3.3267	0.735407	2.316	3.13543	3.25309	3.50533	2.54683	3.18049	2.4284	1.54598	0.955398	-2.10944	-2.32572	-1.5188
CCDC9B	8	194266535	194276215	-	1.76161	1.2718	1.37921	1.14747	2.5314	1.74865	1.24417	2.17074	2.31504	2.4939	2.92668	2.48495	0.940218	1.08779	0.755268	0.541318	0.362154	2.65571	1.02027	1.49568	1.97009	0.254897	0.148148	-0.654732	1.50753	0.267296	1.11303	0.0182345	2.01629	-0.14902	1.11945	0.918614	2.59204	0.10405	0.868039	2.07023	0.581566	-0.453171	0.712044	-0.0310348	-0.596039	-3.56816	-0.971939	-3.91069	-3.5188
LOC118839953	2	4011775	4015756	+	4.3091	5.12266	4.22649	3.14747	5.0117	4.01835	3.32509	5.35326	4.57319	4.8079	4.11616	4.88001	4.3349	3.38819	3.29959	3.25556	3.72101	5.5012	4.68865	3.73058	4.17172	2.6794	3.70069	5.52186	3.00859	2.944	3.47658	2.71011	5.88571	3.00298	3.51974	3.69391	4.65781	3.03109	2.75933	3.46811	3.38892	3.55582	2.95209	3.65547	2.65451	2.43184	1.85403	2.81723	2.58973
LOC118854794	6	143486537	143612996	+	-1.93883	-2.85748	-0.727703	1.1981	-0.595136	-3.74321	-1.56318	-0.269833	-1.01994	-1.374	-0.584279	-3.15891	-1.11041	0.580831	0.951665	-0.795717	-0.222809	-2.49629	0.797879	1.13812	-5.20428	1.00697	-1.75874	3.00823	0.325324	0.470829	-0.0745962	0.841357	0.315853	-0.997017	-0.219348	-0.533899	-1.66669	0.401955	-0.413732	-4.29123	-0.183969	0.0322561	-0.145937	-0.709107	0.61207	-3.72017	-4.58337	-4.06269	-4.6708
HEMGN	1	542278836	542287780	+	9.69764	7.12979	8.63154	9.14788	9.46511	9.43795	10.043	5.80851	9.51613	9.80255	8.6845	7.4993	6.36475	4.88365	8.55414	7.99836	5.15801	9.80609	5.85677	5.54752	11.827	3.02934	2.59881	-1.23969	0.379772	2.42257	-0.0745962	0.639723	0.315853	-0.318945	0.15262	-2.19686	-4.47405	-0.831244	-2.76423	-0.33187	0.779505	-3.7751	-0.824009	-3.03103	1.00541	-3.72017	-2.84641	-4.06269	-4.6708
DHRS11	4	166400792	166411085	-	4.61576	5.13404	5.00857	4.63474	4.70499	4.15161	4.15212	5.59524	4.83577	4.96941	3.50742	4.48495	3.79304	1.39899	2.67015	2.91636	1.69473	6.31392	1.79788	1.78198	5.62632	1.00697	0.489185	0.760306	0.79481	0.837611	0.510366	0.639723	1.90082	0.681055	1.33704	0.503576	1.22639	-0.23787	0.199245	-0.051762	-1.04647	0.131792	-1.4455	-0.22368	0.500177	-0.760809	-4.58337	-4.06269	-0.933833
FBLIM1	2	48364707	48400482	+	1.79813	0.897408	1.18657	0.588045	1.45217	1.11478	1.30624	1.56667	0.946889	1.25827	1.00068	0.648447	0.439789	2.21555	1.45571	0.241757	0.736549	2.785	1.38284	2.73804	2.62015	0.399287	1.09924	3.51519	0.982437	2.05579	0.279041	1.12515	2.31585	0.381494	2.37969	1.5401	1.9689	0.71957	1.04313	1.14618	0.448299	0.312364	1.06352	-0.709107	-0.994588	0.338726	-1.10944	-0.325724	-1.34887
CHRNE	7	261810618	261820877	-	3.17665	4.25626	3.64332	2.51004	3.19841	2.78036	2.8605	4.11264	2.40327	3.14957	3.15988	1.74798	3.05378	1.59969	2.05295	2.02244	1.13083	3.29957	2.21292	1.94548	4.36135	-0.29259	1.56319	1.76031	1.32532	1.47083	0.799873	0.565722	2.01629	0.266017	1.78065	1.55802	2.57035	0.88276	1.31472	1.14618	1.27546	0.394826	0.635422	0.553928	0.955371	0.601761	0.153592	0.337241	-0.34887
LOC118834163	1	548179312	548184826	+	11.1891	12.0652	11.39	12.1966	10.9551	10.3793	10.3457	12.6612	10.9619	11.4503	9.84188	9.43004	10.1259	4.95496	8.64198	8.25771	7.62303	12.1317	8.56275	6.12965	12.0832	2.94948	4.355	2.88959	2.33913	2.944	2.49695	1.96165	6.91204	1.68105	2.68187	1.14891	2.73541	0.666782	0.453002	2.21833	2.27546	0.684333	1.3298	1.13889	2.18261	-0.760809	-0.624016	0.947294	-0.611905
TMEM234	2	71003959	71014191	+	3.41872	3.70476	3.39204	3.12148	4.26946	3.92213	3.25208	3.84168	3.9923	4.25244	3.8817	4.27572	3.37686	3.56652	3.42769	3.19476	4.12297	4.47589	4.49832	3.72309	4.2606	3.34682	3.51738	4.15262	3.33224	3.59794	3.30237	3.04572	4.69089	3.58794	3.83785	3.44218	4.83657	3.67683	3.54502	3.62233	3.54395	3.40481	3.60561	3.76338	3.61207	2.8581	1.87241	2.1554	2.5256
SLC39A5	5	266377826	266384109	-	4.74767	5.81671	5.07568	3.82393	5.59337	5.25679	4.44028	5.89723	5.21933	5.44107	4.44473	4.34094	5.27822	5.32017	4.17312	4.8974	4.78469	-1.34429	5.4703	4.86264	-0.528716	4.40785	5.33401	5.65512	4.63331	4.77557	3.72126	4.21866	6.75465	4.20462	4.88795	5.06836	5.27415	4.44374	4.2199	4.4644	4.59739	3.95282	4.31759	3.86378	3.58764	2.43184	-0.971939	0.0893132	2.35157
ANXA3	6	75331150	75377966	-	5.42457	4.90739	4.56621	5.91943	6.21736	5.87518	5.77393	4.81763	6.77388	6.96585	6.1106	7.42699	5.19337	5.54601	4.85154	5.53756	5.96811	4.0651	5.32144	5.00849	3.76471	4.39929	5.21567	4.77153	5.43546	5.63017	4.24733	4.86854	4.94521	4.28097	4.20494	4.75345	3.74996	3.63278	3.50443	5.556	4.73251	4.40978	4.8399	4.43657	2.7748	1.98642	2.82602	1.89667	2.75733
TPX2	3	113478955	113532045	-	6.83156	5.51321	5.83981	5.32026	6.42501	6.28055	6.53404	5.10769	6.44172	6.42302	6.45628	6.26316	4.56807	4.071	5.70752	5.47008	3.98664	7.72583	3.82763	4.23088	7.90155	3.72122	3.67589	2.56766	4.03003	4.32881	3.53684	3.63972	1.48578	3.15679	3.71	4.4732	2.92683	3.49448	4.25146	4.00543	4.17006	3.31236	4.16468	3.27275	2.98892	1.67976	2.07642	1.13371	1.23609
LOC118835266	2	42132755	42137314	-	0.383097	0.727483	0.893785	-0.489957	1.19841	0.716226	-0.678658	1.17074	0.221064	0.111431	0.486111	0.541532	0.636826	-0.419169	0.0282862	0.000749134	-0.933302	2.04803	2.57047	1.42353	-0.244923	0.650826	0.563185	1.08223	-1.05319	0.310364	1.88476	-2.09724	3.12321	-0.733983	0.863114	-0.781826	1.45669	-0.598045	0.0635899	0.384337	-0.0464653	-0.605174	-0.101543	0.13889	0.675264	-1.56816	-3.43137	-4.06269	-1.5188
UXS1	4	398011583	398158350	+	3.45349	2.61825	2.83864	3.75797	3.59601	3.22258	3.16264	3.1896	3.73008	3.71347	3.88821	3.71146	2.33962	3.61831	3.31496	3.30508	3.46525	3.38363	3.14365	3.58934	4.32059	3.50682	3.18377	4.00823	3.96473	3.71475	3.53684	3.39461	3.07074	3.58794	3.56971	3.70199	2.52595	3.48942	3.53039	3.83232	3.62339	3.65953	3.41248	3.4447	2.66492	2.2132	3.00326	2.54874	2.27562
RNF145	3	69720888	69821510	-	4.45349	3.36169	2.60528	4.76638	4.57479	4.2847	4.60982	3.36576	4.34717	4.55674	5.15584	4.13571	2.45728	4.55691	4.92686	4.46018	4.62686	3.74318	4.1902	4.62194	4.72415	4.17188	4.48443	6.08223	5.49371	5.13279	4.70676	5.0043	4.74212	4.30311	4.74576	4.72597	2.4086	4.98377	4.68203	5.68255	4.7444	3.93226	4.46693	4.59832	3.7796	2.23919	3.33681	2.04351	2.45848
PTMA	7	13681319	13686281	+	9.08631	9.41675	9.00453	9.45906	9.28363	8.93957	8.93091	10.4698	8.75049	8.84057	9.18572	9.45764	8.83765	8.26438	7.79533	8.50794	7.51115	10.7025	8.81422	8.13106	9.69916	7.13818	7.86148	11.1036	7.17611	7.93478	9.35644	7.33877	10.6053	7.46896	7.66401	8.23985	7.8445	7.50806	7.87312	7.21061	7.44502	7.23543	8.23019	7.05244	6.55651	5.87685	5.64277	6.74574	6.2023
RALB	2	302110603	302201178	+	5.20753	4.24581	4.33008	5.70206	5.23268	5.05769	5.05943	4.27154	5.56775	5.32367	5.91796	5.31683	3.95568	5.08277	4.83919	5.17431	5.30597	4.97764	4.57047	5.02991	6.58706	4.95534	4.39608	4.74899	5.1621	4.94571	5.40294	4.77723	4.52531	4.49484	4.70721	4.99789	3.58124	4.78656	4.88969	4.59548	4.74203	5.48464	5.01015	4.92316	4.95749	2.97099	3.56863	3.89021	3.81212
FXYD6	2	272682281	272729892	+	4.15569	3.88399	3.89379	4.10167	4.37142	4.18161	4.19786	2.7557	3.97595	4.10498	4.4904	4.60928	3.74401	4.75286	4.22287	4.45021	4.32837	6.20261	4.70477	4.6098	6.66411	4.37329	4.75301	4.38966	4.11674	4.82838	4.53027	4.57046	4.56378	4.09891	4.91719	4.64863	4.20191	4.31171	4.11597	4.36062	4.1806	3.89733	3.82561	4.16864	4.06954	2.66065	2.21249	2.89667	2.65113
PRR7	3	96380988	96382205	-	-0.523794	-0.272517	0.0954192	-1.33795	-0.0425951	0.256795	-1.56318	0.623252	-0.479376	0.304076	0.223076	-0.83698	-0.217324	0.0333432	0.0282862	-1.13675	-1.58538	-0.344287	-0.202121	0.386052	-1.88235	-0.671102	0.764819	-2.23969	-0.20519	-0.689636	-0.922593	-0.682205	1.77528	-1.31895	0.216751	-0.694363	1.33331	-0.306582	-1.04176	-0.9693	-0.335972	-2.19014	-1.56097	-1.44607	-1.0617	-3.56816	-2.84641	-1.10333	-1.34887
GPC5	4	361676420	362721448	+	1.5206	5.57297	3.925	4.98758	5.31175	3.5422	2.8912	5.60581	3.92577	4.18672	3.14364	2.51352	3.59399	3.76336	4.02517	3.25098	3.13083	-2.34429	6.03309	3.22559	-1.73035	4.57683	1.79585	7.38966	3.14058	3.09942	2.864	3.73565	6.64228	3.77909	3.42111	3.33711	2.88351	2.90951	2.93065	3.38434	3.2152	2.77949	1.99361	4.16864	2.42862	2.33873	0.0280608	-4.06269	-0.818355
LOC118852010	5	276754478	276759074	+	8.73507	8.94342	8.71396	8.47422	8.86648	8.6212	8.34059	8.99092	9.26357	9.54069	8.73697	9.53915	8.12458	7.24691	7.52124	7.69339	7.57737	10.6529	7.90814	7.23352	9.95733	6.24657	7.70937	8.14401	6.99394	7.13504	6.71331	6.58341	8.26859	6.14253	7.2819	7.60888	7.55213	6.57919	7.21119	7.47549	7.53336	7.4952	7.16553	6.47676	5.57734	4.54036	6.06648	7.00295	5.93035
GAS7	4	224109626	224408093	-	3.78909	3.26146	2.53764	4.37904	3.81086	3.57872	4.52428	4.54486	3.93848	4.12426	4.99617	3.48495	3.04802	2.65483	3.83564	3.5186	2.59595	3.4106	2.82763	3.44191	4.01918	1.88961	1.73311	4.08223	2.65831	2.58045	2.864	2.85695	3.74212	2.03861	2.2931	2.13704	0.655237	2.12377	1.97454	1.56121	2.76089	2.2693	2.12085	1.96897	1.90353	1.38603	1.67715	1.41124	1.33919
E2F8	6	231622369	231646886	-	4.72887	2.14252	3.1341	3.81585	4.45217	4.59219	4.85532	0.507775	4.18951	4.32088	4.48396	3.21613	1.38602	1.03334	3.8533	3.46811	1.44016	4.94111	1.11981	1.94548	6.16931	0.761857	0.32872	-2.3917	0.834338	1.08088	-0.922593	0.902757	-1.83615	0.00298271	0.448076	0.125065	-1.47405	-0.454681	1.65531	0.948238	1.40099	-0.453171	0.635422	-0.709107	-0.930457	-3.56816	-4.58337	-4.06269	-3.5188
ARHGAP33	2	34748202	34759411	-	1.99977	3.1083	2.58308	1.24701	1.87301	2.63183	2.08511	2.13227	1.56502	2.34847	1.30325	1.23341	2.46594	1.2871	1.79966	1.80185	-2.07081	3.35615	0.534844	2.61386	2.74214	0.761857	1.24126	-0.239694	1.55562	0.895327	1.37019	0.405258	1.12321	0.681055	2.53868	1.75733	2.61342	0.505791	0.958237	1.1827	1.16653	-1.19014	0.686953	-0.22368	-1.0617	0.132276	-0.730931	-0.451255	-1.19687
LOC118842497	3	288671743	288763417	-	0.868524	-0.687554	1.29978	1.24701	1.30533	1.34426	2.04926	-3.22919	1.19305	2.30408	1.87515	1.48495	-0.394201	1.31018	1.87074	1.98978	-0.000416344	-0.344287	0.534844	2.62998	-0.244923	0.530532	-1.43681	-2.23969	1.23959	0.866758	1.53684	-0.0972427	-0.684147	0.488409	1.01512	-0.874936	-1.01461	-0.00592293	-0.728605	-0.438785	0.0790656	-0.775099	0.211615	-1.03103	-0.284094	-3.56816	-0.971939	-4.06269	-0.71144
PLPPR3	1	53096257	53104110	+	-0.716439	-0.15704	-1.10621	-3.65988	-0.502027	-0.935851	-0.804189	-1.07719	-1.67202	-0.888569	-0.151319	-0.573945	-0.595835	-1.20766	-0.437377	-0.458683	-1.80777	1.82564	-1.78708	0.045015	1.03518	-1.99303	-1.75874	-0.654732	-1.05319	-1.19214	-0.922593	-1.68221	-0.684147	-2.31895	-0.399921	-1.97447	0.110916	-1.30658	-1.4423	-4.13923	-2.92093	-3.9271	-4.14594	-3.03103	-2.45402	-1.56816	-4.58337	-4.06269	-4.5188
E2F7	5	240700933	240751727	+	2.70502	1.14252	1.24428	1.92508	1.58544	2.11478	3.13298	1.09274	1.32798	0.947932	1.752	-0.158908	-0.110408	-0.966657	1.56262	1.22314	-1.80777	2.35615	-1.20212	0.138124	3.8755	-0.823105	-3.91075	-2.23969	-0.468225	-0.192136	-3.24452	-1.09724	-1.68415	-2.31895	-0.84738	-1.6119	-4.62605	-2.14057	-1.22818	-0.232334	-1.18397	-0.605174	-1.68651	-3.03103	-2.45402	-3.72017	-4.58337	-4.06269	-4.6708
SMIM24	1	67650443	67658120	-	-0.523794	-0.15704	0.429838	0.588045	1.49797	-3.74321	1.07623	-1.49223	1.60809	0.827638	-0.658279	0.426055	-0.217324	0.887492	0.59657	0.838998	0.855194	-2.34429	0.797879	-1.86188	-2.24492	-2.40807	1.09924	-1.23969	-1.20519	0.129792	-3.24452	-0.0972427	-0.0991842	-0.733983	-1.98488	-1.4599	-3.47405	-2.57667	-2.91623	-3.13922	-4.6579	-2.7751	-2.14594	-3.18304	-3.86906	-3.72017	-4.43137	-4.06269	-4.5188
KMT5C	2	9351823	9356221	+	4.03845	4.99114	4.29978	1.24701	4.15261	4.40145	3.61596	4.87701	4.07904	4.18672	4.05958	3.36465	4.13752	3.94023	3.8033	3.60741	2.99097	4.17927	3.84227	4.28278	4.40715	3.02934	4.34455	2.51519	3.48907	3.41273	4.15636	3.34016	4.95971	3.07337	4.59103	3.91166	4.96058	3.24875	3.0585	3.77964	3.72292	3.09527	3.34992	2.61282	2.35334	2.33873	2.36304	2.65917	2.71961
ADGRB2	2	71471828	71524792	+	-0.523794	-0.535551	-0.258218	-1.07492	-0.502027	-0.283774	-1.01569	-0.492225	-0.778936	-1.69592	-0.818744	-0.83698	0.169699	-0.419169	-0.244732	0.241757	-4.39273	1.46307	0.382841	1.46005	1.60593	-0.99303	-0.951388	1.08223	-0.790153	-0.253537	-0.544081	-1.68221	-0.0991842	-0.733983	-0.399921	-1.19686	-0.474046	-2.34221	-1.2788	-4.29123	-2.92093	-3.9271	-2.82401	-3.18304	-5.45402	-3.72017	-4.58337	-4.06269	-4.5188
LOC118833686	1	80929763	80963319	-	-3.6758	2.56879	-0.34068	-3.65988	-1.1801	1.34426	-0.0936951	0.24474	-0.231448	-1.374	-0.513889	-3.31091	-0.595835	-0.760206	-0.829695	-0.288757	-2.39273	-2.49629	0.672348	0.30805	-5.20428	-1.18568	1.41118	-1.23969	2.5674	-0.192136	-0.157058	-1.09724	2.48578	1.89051	3.36561	-0.389509	0.655237	-0.882775	2.46074	-1.55426	3.2152	-0.605174	-1.4455	-2.03103	-5.45402	-3.72017	-4.58337	-4.06269	-4.6708
TMEM88	7	260503534	260504744	-	-2.52379	-0.857479	-0.968711	0.510043	-0.595136	-0.158243	-1.0937	-0.269833	-0.479376	0.474001	-0.906207	-0.573945	0.541668	-0.419169	-0.306133	-1.45868	-2.07081	0.825638	-1.78708	0.30805	0.407154	-3.99303	-0.758743	-0.654732	-1.56776	-1.7771	-2.65956	-2.68221	1.31585	-2.31895	-1.72185	-2.19686	-1.01461	-2.75724	-1.69384	-2.13922	-2.92093	-3.9271	-3.56098	-3.18304	-3.45402	-1.9832	-4.58337	-4.06269	-4.6708
TM6SF1	8	115710243	115751617	+	2.83376	1.22998	1.85726	2.92508	2.85553	2.5422	2.64927	2.73017	3.27551	2.87393	3.92668	3.10788	1.01297	1.35527	2.7172	2.18517	2.16186	2.04803	1.02027	2.09232	3.93641	1.21642	0.241257	0.760306	0.946813	1.33143	0.709675	1.07268	1.48578	1.00298	1.01512	0.973061	-1.88908	1.22461	0.614283	0.860775	0.920368	1.2693	1.49792	0.13889	1.17534	-1.56816	-1.10944	-0.588759	-1.05936
PIN1	1	78177838	78198752	+	4.92329	5.01596	4.75673	4.72814	5.45071	4.95723	4.66268	4.80546	5.46899	5.40998	5.19839	6.32087	4.68401	4.27835	4.12159	4.26242	4.98231	6.88933	5.3422	4.17704	5.90989	3.68645	4.26363	5.39693	3.84405	4.06525	3.95024	4.23068	5.25837	4.124	4.04192	4.36283	4.55938	4.00917	3.91947	4.02065	3.65397	4.21359	3.61561	4.31769	3.85432	3.09005	2.90848	2.9222	3.32041
CUEDC1	4	171233912	171353350	+	4.10556	4.28207	3.9469	4.00545	4.05256	4.12098	4.44374	3.78079	3.39714	3.77981	4.58163	3.03092	3.54167	3.70359	3.39431	3.58571	2.73655	4.68914	3.40274	4.05699	6.44458	3.19679	3.391	3.82639	3.20231	3.28899	3.25532	3.26031	3.12321	2.96646	3.75389	3.72597	3.23331	3.25174	3.32535	3.74952	3.53302	3.09527	3.30939	2.80186	2.6701	2.36257	2.47552	1.70402	2.15363
LGALS1	5	296284616	296289174	+	2.62595	2.82902	2.81978	3.35135	3.25286	2.69974	2.21211	3.93404	2.63957	4.01832	3.00668	3.10788	3.04802	2.75917	1.88455	2.96758	3.61289	4.5012	3.95438	2.85237	5.44158	2.38201	3.46043	4.21974	2.80479	2.89533	1.58837	2.36219	4.79159	2.58795	2.43466	3.23498	2.89228	2.21238	2.78112	2.33651	1.98596	3.20218	2.07323	2.21689	2.24642	-2.56816	0.816557	1.04351	0.236092
LOC118846174	4	358279945	358283744	-	-0.716439	-2.85748	-0.968711	0.147473	-0.414564	0.0641495	-0.871303	-3.22919	0.164481	-0.888569	-0.205767	0.541532	-1.11041	-0.143535	0.214699	0.38262	0.465247	-0.344287	-0.787084	1.18252	1.40715	0.0944328	-0.758743	0.0822337	-0.468225	-0.0222111	2.54989	0.317795	-1.68415	-1.31895	0.902642	0.262568	-1.30412	0.401955	0.0431259	1.0307	1.70356	0.394826	1.34592	-0.446072	0.100569	-3.56816	-4.43137	-4.06269	-3.5188
LOC118853268	6	284550561	284583437	-	3.984	5.07621	4.07568	2.1981	4.05256	3.83422	3.43682	5.68436	3.35983	4.01144	3.46012	3.10788	3.87014	3.57131	3.25245	2.86924	1.81672	3.90364	3.55277	3.93254	4.05363	2.29237	3.21854	3.95013	2.20985	2.45172	3.3921	2.22469	5.21067	2.03861	3.16892	3.05738	3.70088	2.14644	2.24476	2.1087	2.64385	1.54683	2.01393	1.96897	1.18984	1.64129	1.09219	1.6439	1.36385
PMF1	4	161247264	161270331	-	4.80264	4.74615	4.48175	4.67551	5.19668	4.64481	4.54534	4.56667	5.00242	5.33474	4.57357	4.56901	3.83043	3.30445	3.81055	3.9018	3.14643	5.91781	3.16711	2.91948	5.68835	2.56156	2.88511	2.21974	2.90101	3.23971	1.9453	2.12515	3.01629	2.51394	2.95058	3.21817	3.69086	2.61199	3.29105	3.2954	3.24899	2.88311	3.5087	2.55393	2.19703	2.04655	2.51114	1.25924	2.31409
AK1	3	161213952	161228693	-	2.81606	4.25105	3.54914	2.62552	3.62726	2.9433	2.373	5.01027	3.58132	3.72193	1.22308	3.33295	2.33962	-0.667097	0.785015	1.69782	0.514157	5.39718	1.67235	0.838564	4.42548	-2.40807	-0.0583029	0.567661	-0.468225	0.77749	-0.437166	-1.68221	1.12321	-1.73398	-0.606371	0.262568	0.280841	-1.02028	-0.0861572	-1.33187	-0.505897	-1.19014	-1.05847	-1.44607	-1.13209	-3.56816	-2.43137	-2.91069	-4.5188
PXDN	3	243844678	243993236	+	4.30275	3.22998	3.37921	4.12802	4.39582	3.77249	3.48457	1.50777	4.46899	3.99756	4.55936	3.75996	2.81016	4.38819	4.58393	3.84205	4.31463	2.60991	3.68865	4.84893	3.7258	3.63633	3.8035	3.91005	4.26151	4.79276	4.65635	3.16328	4.14874	3.29576	5.27062	3.98636	2.12587	3.52074	3.53039	3.55426	3.83395	3.01932	3.52649	3.19778	2.51752	2.62166	1.73855	0.947294	2.05106
RPA3	5	2181332	2184939	-	6.67955	7.11908	6.66857	6.21663	7.78597	6.58098	6.2407	7.15883	7.47773	7.75426	6.92945	7.66764	6.71478	5.64465	5.74395	6.06814	7.29901	8.17338	7.64232	5.92276	7.16477	5.77515	6.3986	6.74899	5.1307	6.02865	5.18384	5.87046	8.35751	6.06907	5.93874	6.41785	7.15349	5.35198	6.00627	5.92686	5.54395	6.21217	5.79217	6.21452	5.84118	4.99408	4.46041	5.13916	5.01259
ADCY4	8	175904672	175929307	+	1.76161	1.97541	1.37921	1.04056	1.98983	2.57872	1.24417	3.22659	1.67037	1.73034	1.24354	0.747983	2.04802	1.61831	2.0772	1.54132	0.81672	2.24068	1.67235	2.70798	1.925	1.3289	2.02262	2.40416	2.53178	0.837611	2.02227	1.31779	3.01629	0.768517	2.33704	2.13704	2.90966	0.702188	1.73402	1.5332	1.19454	1.5103	0.831343	0.13889	0.52326	-1.24624	-2.84641	0.337241	-1.19687
LOC118853460	6	26669348	26993766	+	3.34657	3.36169	2.18657	3.63474	3.02153	3.80369	3.98668	4.06236	3.28218	3.18672	3.45574	2.59598	2.71159	3.82476	4.08319	3.71458	2.33519	-0.0223593	3.79788	3.89301	0.407154	4.02378	4.09924	5.52849	5.62488	4.37772	3.75548	3.96885	4.85501	3.20462	4.40055	3.61905	3.90966	3.63736	3.73242	4.70313	5.22202	3.43435	3.8792	3.03505	3.81042	2.04655	1.21249	-0.588759	2.22267
RPL3	5	297765218	297771887	-	8.04274	9.17319	8.42302	7.98892	9.01071	8.25221	7.42485	10.1266	8.83719	9.38273	8.99117	9.80525	8.80366	7.65596	8.39129	7.92304	8.54758	10.1126	9.36012	8.15528	8.97891	7.21825	9.16366	9.96028	8.14943	7.76133	8.35423	7.46754	10.2591	7.70342	8.58895	8.03296	9.56058	7.93717	8.0811	8.51272	8.2542	7.74895	7.93188	8.11043	7.3298	5.95931	7.01157	7.71867	7.04678
TMEM52	2	31976939	31986948	+	-1.52379	0.534838	-0.180215	-3.81189	-1.3321	-0.57328	-2.94169	-0.75526	-2.15745	-1.69592	-0.205767	-2.15891	-1.3328	-3.08213	-1.65977	-2.23629	-0.585379	-2.49629	0.382841	-1.05452	-1.46732	-4.14503	-1.75874	-0.654732	-3.37512	-3.7771	-1.43717	-3.6822	-1.83615	-1.73398	-1.72185	-1.32239	-1.30412	-4.34221	-1.99869	-3.13922	-1.92093	-2.7751	-2.82401	-3.03103	-3.86906	-3.72017	-4.58337	-4.06269	-4.6708
LOC118847404	4	441559746	441573270	-	1.17665	1.56879	1.2723	0.732435	2.38062	1.34426	0.162645	1.17074	1.89566	1.25827	1.56953	1.01102	1.47455	1.46219	1.52786	0.838998	0.736549	-0.0223593	2.88534	2.59756	-0.408422	2.11549	0.996145	3.04571	1.14845	0.77749	3.06836	1.90276	4.04377	2.35348	3.15262	1.75733	3.07285	1.68459	2.3443	0.561215	1.60263	1.2249	1.39322	0.77632	1.11584	0.431836	-0.431371	-2.32572	-1.19687
LOC118856380	7	234918622	234919173	-	2.49857	2.66608	2.77153	0.247008	2.54237	1.74865	2.22823	2.92281	2.37861	2.66163	2.52006	3.30052	2.65967	1.39899	2.50122	1.64286	3.03353	3.2103	3.11981	2.89301	3.2515	2.27376	3.76482	0.930231	2.16404	1.66584	2.02227	1.6032	2.31585	2.14049	2.62393	1.30564	3.92683	1.04322	1.74039	3.00033	2.63365	2.76406	1.83134	2.09825	1.48849	-1.24624	0.656092	1.41124	1.31409
LOC118845768	1	2099027	2113635	+	2.66603	1.92388	2.12645	1.76638	2.8467	2.03815	2.0125	2.65073	2.36611	2.474	2.24354	2.74798	1.19076	2.38819	2.42769	2.43209	2.23662	3.38363	2.3422	3.26741	3.003	3.0182	2.17199	0.567661	3.23221	2.18869	2.6503	2.01823	3.48578	2.96646	2.72661	1.8906	3.66038	2.47542	2.36093	3.56121	2.59213	2.29099	2.27191	2.4284	2.3404	2.04655	1.09219	1.04351	0.838757
TMEM98	7	39357639	39380232	+	5.35579	4.05541	4.25485	5.45125	5.69887	5.57421	5.47109	3.22659	5.91401	5.43078	5.43364	5.55534	4.45292	5.79745	5.7951	5.74426	5.52016	3.88453	5.96446	5.86434	4.18374	5.51675	5.48681	4.46075	5.85611	5.77461	4.71258	5.53211	4.98828	5.48519	5.19701	5.30298	4.71083	4.82521	4.94864	5.94026	5.60524	4.9288	4.53002	4.8997	4.65058	3.37435	2.33681	2.06659	2.24939
ZNF521	1	245450774	245761667	-	-0.353869	1.63437	0.893785	2.38451	1.56406	1.30119	1.05831	2.4774	1.13533	0.696394	1.53674	1.23341	0.29169	1.00533	1.19267	1.14618	-0.000416344	2.70011	-0.202121	1.49568	3.11263	0.864951	0.489185	3.11786	0.982437	1.08088	1.70968	0.0182345	1.48578	0.85098	1.18504	-0.459898	-0.226119	0.230683	0.142662	-0.9693	-0.698542	-1.7751	-1.14594	-2.03103	-0.547129	-3.56816	-3.43137	-4.06269	-0.518795
FYN	7	154271253	154571266	+	4.16969	4.21398	3.78618	4.80364	4.6324	4.17566	4.19376	4.39042	3.98415	4.38623	4.32741	4.09848	3.3537	4.04715	3.94509	4.00075	3.82159	4.38363	3.89942	4.57692	5.80493	3.94361	3.71699	5.41136	3.99992	3.88824	4.17333	3.79353	4.56378	3.62357	3.97859	4.10996	3.18417	3.94134	3.93065	3.80914	3.86914	3.51952	3.46509	3.19778	3.76998	2.98642	2.91736	2.88373	2.93242
CCDC138	4	394791088	394868869	-	1.96806	0.312446	1.50259	2.42758	2.03713	0.957234	1.78077	2.0521	2.01248	1.94793	1.07107	-0.83698	0.252162	0.2871	1.47409	1.29621	-0.000416344	0.977641	0.0202711	1.04501	2.75508	0.254897	-0.0583029	0.345268	0.872812	0.508304	1.11303	-0.682205	1.77528	0.681055	0.15262	-0.0813864	-0.474046	-0.109546	0.628088	0.445738	0.985956	1.2249	0.60895	-0.0310348	0.476718	-0.760809	-0.971939	-2.32572	-1.34887
NFATC4	8	175869372	175881798	-	0.0611688	-0.398048	0.272297	-0.489957	-0.0425951	0.0641495	-0.619764	1.31513	-0.0870582	0.696394	-0.658279	0.541532	-0.458332	0.618306	-0.0748072	-0.458683	-1.07081	2.04803	0.534844	0.661686	0.562432	-0.408068	0.411182	-2.3917	0.209847	0.177098	-0.922593	-1.09724	1.31585	-2.31895	-0.0588836	-0.389509	-1.15212	-0.806153	-0.562595	-1.8173	-1.33597	-1.45317	-1.56097	-3.18304	-0.994588	-3.56816	-4.58337	-4.06269	-2.93383
LOC118856836	7	257460186	257496906	-	-0.353869	1.60195	2.37921	3.45906	0.957405	0.42672	2.93605	1.62325	0.912942	0.552004	-1.20577	1.92856	2.05952	-1.49717	-0.244732	-0.956182	-0.485843	1.11514	-0.465156	-2.27691	3.2606	-2.99303	-0.951388	-2.3917	-1.37512	-1.60717	-0.922593	-2.09724	-1.83615	-3.47095	-2.72185	-3.19686	-1.30412	-1.75724	-1.4423	-1.8173	-2.18397	-2.7751	-1.23905	-3.18304	-2.28409	-3.72017	-3.43137	-3.91069	-4.6708
DOCK6	1	76495829	76549927	+	3.45349	4.25626	3.66989	3.08158	4.15618	4.21099	4.23024	4.29785	3.81064	3.99058	3.39757	3.41095	3.80675	5.27101	3.62974	3.70455	2.73655	4.19487	4.5258	4.70418	3.73236	3.71433	4.41118	5.31489	4.29022	3.81162	4.11742	3.63068	5.14874	3.51394	4.62393	4.3423	4.59473	3.69011	3.43936	4.1369	3.77487	1.83961	3.1624	2.21689	1.88583	2.47623	2.12322	2.3561	2.5256
LOC118834848	1	305997142	306033848	+	2.17665	2.82902	2.04759	3.35135	2.98983	1.95723	2.64327	3.31513	3.04419	2.71347	2.44252	1.88549	1.79648	2.27542	3.52345	2.71791	2.17712	1.82564	2.73648	2.83856	2.07701	1.56156	1.79585	3.21974	1.94681	2.09327	3.27118	1.48772	4.04377	1.68105	1.36561	1.10082	1.69588	1.21851	1.23577	2.07023	2.06396	2.39483	1.59553	1.05643	0.955371	0.955398	0.994894	0.896668	1.03579
DACT1	8	213395823	213407109	+	0.999768	-4.00948	-2.10621	-3.81189	0.0215351	0.957234	1.07623	-3.22919	-0.894413	-0.110961	1.41572	0.16302	-1.91776	1.14026	1.74016	0.863246	1.22198	-2.34429	0.382841	1.83856	1.42346	1.43323	1.04861	-2.23969	1.89167	1.85226	1.66237	1.44708	-0.684147	0.587945	1.11945	1.14891	-2.88908	1.50077	1.4837	0.860775	0.664028	0.684333	0.581983	-1.44607	-0.206092	-3.72017	-4.43137	-4.06269	-3.5188
LOC118854501	6	275737678	275787464	-	3.04606	3.17594	2.74178	2.36249	2.99782	2.9433	2.96038	2.92281	2.69055	3.26986	2.79423	2.05055	2.58208	3.32159	3.18711	2.78925	1.56146	3.80546	3.38284	3.67728	3.88436	2.57683	2.59881	3.25216	3.05115	2.76206	2.90523	2.50762	3.01629	3.124	3.53239	2.21817	3.11841	2.33868	2.31045	3.32021	3.24899	2.15564	1.93088	1.61282	2.00541	2.38603	1.67715	1.33724	1.67103
BABAM1	1	62198089	62209871	-	5.00759	5.60809	5.17919	4.85582	6.041	5.30119	4.87849	5.24022	5.71784	5.98356	5.33458	5.73591	5.03352	5.02639	4.61117	4.79556	5.38041	6.10692	5.71674	4.90961	5.72086	4.38635	4.98945	4.67917	4.715	4.84495	4.864	4.5562	5.91577	4.93844	4.93636	4.97806	5.69212	4.82822	4.89826	4.75256	4.59477	4.9079	4.85265	5.067	4.76636	4.32058	4.15734	4.39309	4.44987
COL14A1	1	119460552	119715398	-	6.64488	4.0005	5.0148	6.75692	7.02153	6.59219	6.7406	4.10272	6.83691	6.5802	7.46285	6.18761	4.94952	7.39326	7.76882	7.20339	5.88804	2.35615	6.62654	8.02915	4.3271	6.99281	6.41992	6.45727	7.69467	7.98757	7.17964	6.88099	5.56378	6.58945	6.74576	6.60296	5.362	7.08825	7.11597	6.4974	6.21006	5.91839	6.05619	5.02425	4.58627	4.22625	4.01984	3.65917	3.62586
IGFBP6	5	271710075	271715191	-	2.86852	4.04941	3.29296	1.24701	2.9326	3.33361	2.33629	4.691	2.96357	3.82764	3.15449	4.7659	3.85702	3.42037	3.38462	3.54507	2.92015	5.70556	4.8924	4.09813	5.17052	2.92583	3.62496	4.74899	3.14845	3.8041	3.84824	2.36219	5.54467	2.89051	4.21675	3.01259	3.92683	2.89811	4.52025	2.77964	3.24899	0.925341	1.99361	3.05643	2.54598	0.753764	0.697912	0.411241	1.72913
TRIM55	1	282060528	282137774	+	0.935638	0.390448	1.21571	2.04056	2.44049	1.50472	1.32134	0.623252	1.91294	2.28136	1.11616	1.08902	-0.525446	-1.20766	0.693867	1.14618	-1.07081	3.4106	-0.465156	-0.402444	4.04575	0.254897	-1.75874	-1.23969	-1.37512	-1.45517	-1.43717	-1.68221	-1.68415	-3.31895	-1.49946	-1.78183	-4.47405	-1.53485	-1.33127	-0.679793	-1.5059	-3.7751	-2.82401	-3.03103	-1.20609	-3.72017	-3.43137	-3.91069	-2.93383
DMC1	5	297281619	297324019	-	3.99977	5.40226	3.86188	3.06804	4.67788	3.90065	2.78077	4.53752	3.54299	4.85097	3.73042	4.06991	3.12116	2.45184	2.95821	3.36575	3.19972	5.46949	3.40274	2.26741	5.31404	2.38201	2.66752	3.00823	2.89167	1.74646	2.16487	2.79353	3.93056	3.09045	3.51337	2.73387	3.00169	2.73674	2.49504	2.25309	3.04869	2.86876	2.13946	3.344	1.98061	1.23919	1.18334	1.6439	1.72913
ATG10	1	449058120	449393298	+	3.72413	3.74985	3.58867	4.76218	4.15975	3.67465	3.43335	4.09274	3.93425	4.34847	3.62907	3.56901	3.21666	3.63211	3.47409	3.31391	4.22198	3.84554	3.91336	3.18252	4.2898	3.5844	3.66752	5.02709	3.39967	3.13579	3.51703	3.04572	4.72524	3.23564	3.96931	3.75345	3.04952	3.41402	3.61081	3.50463	3.38892	3.53778	2.71825	3.71043	3.59855	3.11834	2.49937	2.83078	2.90747
MIA	2	36923399	36925109	+	-3.6758	-0.857479	-1.10621	-3.65988	-0.332102	-2.74321	-2.67866	-0.75526	-1.30945	-1.374	-1.09885	0.300524	-0.830301	-2.6671	-1.24473	-2.45868	-0.807771	-0.344287	-0.202121	-0.69195	0.439575	-2.40807	-0.436815	-0.239694	-0.915684	-1.96974	-1.43717	-2.09724	2.01629	-0.318945	-1.13689	-1.4599	0.16981	-1.85678	-1.99869	-1.55426	-2.92093	-3.9271	-1.23905	-0.709107	-1.99459	-3.72017	-4.58337	-2.91069	-4.6708
EPHB1	2	325179380	325657102	-	0.0611688	1.75723	0.616251	2.44864	0.819901	0.0641495	0.491267	1.44637	1.19305	0.827638	0.821714	0.16302	0.810157	1.61831	0.418233	1.36575	-0.392734	2.65571	1.53484	0.996106	1.91351	1.21642	0.241257	3.96976	0.946813	0.580453	0.662369	1.17578	3.01629	0.381494	1.01512	0.503576	0.110916	0.20623	0.421638	-0.554262	0.448299	0.224901	0.635422	-0.709107	-0.0277547	-0.568164	-2.10944	-2.32572	-0.611905
LOC118833640	1	300822929	300830754	-	1.83376	1.2718	1.06371	2.51004	1.78338	0.256795	2.18759	-0.75526	2.37861	1.69639	2.14908	3.71146	-0.110408	-0.859742	0.755268	-0.288757	0.892668	2.51369	-0.465156	-1.05452	-0.592846	-1.99303	0.563185	-2.23969	-0.375115	-0.384781	-0.437166	-0.682205	-0.0991842	-2.31895	-0.606371	-2.78183	-1.47405	-0.709938	-0.626726	-0.9693	-4.6579	1.13179	-5.14594	-3.18304	-3.13209	-3.72017	-3.43137	-3.91069	-4.5188
NTN3	9	82424712	82428143	-	0.283561	0.390448	-0.180215	-3.65988	-0.254099	0.256795	-0.871303	-0.492225	-0.309451	-0.373996	0.617355	0.300524	-0.217324	0.239794	-0.306133	0.241757	-4.39273	1.5626	0.797879	0.138124	2.15718	-1.18568	-0.436815	0.345268	-1.20519	-0.384781	-0.659559	-0.87485	-1.68415	-0.14902	-0.306811	-0.781826	-0.152118	-0.991709	-1.08616	-2.13922	-1.69854	-2.19014	-1.68651	-1.44607	-1.45402	-3.56816	-1.84641	-4.06269	-4.6708
LOC118836377	2	42436798	42449918	-	3.06117	3.31245	2.06371	2.92508	4.09416	3.97789	2.9652	2.17074	3.97595	4.479	1.79423	3.55534	2.99513	4.50533	1.93849	3.89299	4.11109	-2.49629	2.30038	2.09232	-4.05228	0.761857	1.88511	-1.23969	2.96473	2.64917	-1.24452	1.90276	-0.684147	1.43594	0.0855063	1.14891	-0.226119	0.465149	-0.728605	-1.8173	0.017665	-1.45317	-1.82401	-3.18304	-3.45402	-3.72017	-4.58337	-4.06269	-4.6708
ATG4C	4	16722119	16803220	-	5.94991	5.04339	5.2636	5.63014	5.85002	5.25397	5.66564	4.27154	5.82326	6.14485	5.62517	5.84672	3.90879	4.48519	5.26702	4.84358	4.74169	7.15755	4.32144	4.9162	6.64816	4.25014	4.21854	4.99871	4.57908	4.27003	5.34794	4.26616	4.17383	4.22795	4.7991	4.58231	4.11092	4.77725	4.49881	4.55426	5.15053	4.69251	4.38349	4.85161	4.02171	3.26473	3.78295	3.3467	3.45275
IMP3	8	52348710	52349557	-	4.61576	5.27438	4.64332	2.51004	5.26285	5.16068	4.06281	5.93404	4.88913	5.60099	5.25366	5.78946	4.92929	5.04543	5.03604	4.46018	5.43857	5.32105	5.72862	5.11826	4.67053	4.39499	5.6842	6.14401	4.51667	4.99769	5.23121	4.7144	6.88191	4.87088	5.62983	5.12657	6.61805	4.57904	4.79113	4.9693	4.74913	4.82109	3.80826	4.61282	4.1662	3.68922	3.7683	4.56505	3.78041
CCDC85B	6	275859187	275861054	+	3.3831	4.18691	3.4545	1.92508	4.06783	3.53292	3.10707	4.95624	3.81983	4.21097	3.77679	5.93649	3.73329	3.34413	3.61739	3.55998	3.87873	6.45661	4.58796	4.48685	4.67394	2.81432	4.26363	5.22791	3.19474	3.26182	3.864	3.35122	5.93791	3.53904	4.45141	3.71003	5.07092	3.26364	3.03278	3.46811	3.64385	3.44407	3.18498	3.11871	3.08901	1.92369	2.22684	2.56505	2.57924
LOC118850355	5	296703226	296708706	-	3.62595	2.61825	2.92941	2.86368	3.32452	3.78818	3.21616	2.53752	3.45136	3.05896	3.67499	2.36465	1.71159	3.06761	2.74773	2.94504	2.56146	2.11514	1.46084	2.98361	3.55875	2.39929	2.21854	0.0822337	2.4193	2.34184	2.31007	2.17578	1.31585	2.29576	2.90264	2.95288	1.54832	2.34149	0.832706	2.39993	2.65397	1.68433	1.88749	1.49253	0.903533	0.891267	0.656092	0.411241	0.766607
CFDP1	3	396648708	396803318	+	4.20413	4.67	3.8802	2.58805	4.45217	4.05121	3.90129	5.19894	3.56502	3.91879	4.86528	3.64845	4.15638	4.12081	3.68601	3.69782	3.62407	3.84554	3.70477	3.65382	4.68919	4.01259	3.08675	4.56766	3.1087	4.11164	3.45592	3.57518	3.63778	4.30311	3.72661	3.95627	3.28751	4.24726	3.99333	3.50463	3.14515	4.30172	3.72134	4.067	3.20062	1.8581	2.54591	2.58117	2.69066
MTHFD2L	6	80173200	80304042	-	0.724134	0.666083	0.478748	2.4694	2.00577	1.38608	1.16264	-0.75526	1.91294	1.552	1.69371	1.08902	0.508501	1.23979	1.2147	1.38262	1.30771	0.977641	1.53484	1.97101	1.30527	1.2549	0.700689	2.7145	1.23959	1.37265	2.35539	0.961651	1.31585	1.20462	1.78065	1.19545	0.525954	1.49068	1.02237	1.07023	1.30146	1.31236	1.31349	1.05643	0.793908	0.431836	0.890557	-0.740762	0.481205
KRT222	4	184387713	184408496	+	3.50963	0.142521	0.741782	4.37354	3.68285	2.88615	4.1027	-3.07719	3.35983	3.80392	3.18655	3.26736	1.23198	4.19709	2.1245	3.40757	4.89267	-2.49629	3.0709	2.51316	-2.24492	2.70741	3.56319	3.28387	4.14845	4.49903	2.76671	2.80965	1.77528	2.96646	2.86311	4.02553	1.33331	3.57308	1.77803	2.20063	2.03326	-0.453171	2.5545	2.87586	0.00541211	-1.56816	-2.10944	-2.91069	-1.93383
SLC27A3	4	163859931	163865056	-	0.999768	1.75723	1.63795	-0.659882	1.76476	0.649112	0.690576	1.62325	1.27551	1.91879	0.766218	2.12649	1.38602	0.618306	1.81416	1.49551	-0.144806	3.70011	1.38284	2.20421	1.60593	0.00696993	0.411182	2.7145	0.148446	0.895327	0.755479	-0.87485	2.70817	0.140486	1.21675	-1.19686	0.883506	-1.04942	-1.91623	-1.13922	-0.599006	-2.19014	-0.89801	-3.03103	-4.45402	-3.72017	-3.43137	-4.06269	-2.19687
LOC118843918	3	100055860	100058840	-	2.3831	1.53484	1.87564	2.95483	2.75536	1.98471	2.08511	1.31513	2.55405	3.07226	2.49467	3.16302	0.726093	0.580831	1.75527	1.49551	0.964818	3.9225	2.0709	1.56439	3.42346	0.70741	0.996145	1.34527	1.17947	0.470829	1.21491	0.710112	0.637781	1.26602	0.941116	0.427627	0.918271	0.728183	1.20846	0.445738	0.816031	0.748463	0.760953	0.669405	0.24642	0.431836	0.212485	-0.210247	0.236092
DTL	4	115037370	115076928	+	3.76161	2.51756	2.92941	2.69767	3.71714	3.89342	4.05605	1.24474	4.06752	4.16826	3.56953	3.28404	1.88959	1.88749	2.41823	2.93363	0.999584	4.9131	0.913356	1.81055	5.49462	0.591932	0.411182	0.0822337	1.55562	1.7307	-0.337631	0.710112	-1.83615	0.00298271	0.780652	1.4661	-0.226119	0.702188	1.26257	0.948238	1.04869	0.809864	1.42392	0.428397	-0.499823	-1.56816	0.816557	-4.06269	-1.5188
SMARCE1	4	184418754	184439699	+	5.63608	5.82727	5.58588	4.8715	6.36448	5.70388	5.54454	5.89436	5.84368	6.25682	6.25366	5.60928	5.49057	5.45055	5.3761	5.3161	5.72491	6.3246	6.15836	5.72871	6.44108	5.02656	5.66332	6.3933	5.73602	5.52668	5.66537	4.81764	6.2046	5.15273	5.44808	5.55802	5.90208	5.13555	5.0981	5.39799	5.20491	5.17619	4.98592	5.03505	4.63477	4.8581	4.81893	4.97501	4.92415
PAN2	5	266267617	266282646	+	5.40694	5.58339	5.28782	3.94003	5.19841	5.32826	5.0264	5.0521	4.90649	5.23481	5.21662	3.71146	4.61945	4.93467	4.61739	4.78449	3.79709	5.30676	4.89942	4.92929	6.05363	4.56539	4.51272	4.69104	4.71235	4.52896	5.05926	4.23666	5.0301	4.61769	5.41087	4.9847	5.17341	4.57308	4.7115	4.78855	4.93497	3.95961	4.42771	4.01336	4.21841	3.97099	3.98226	3.83751	3.97706
SSRP1	6	268385231	268399892	+	7.4099	7.22667	7.02616	5.64161	7.74085	7.26942	6.92682	6.64049	7.56126	7.69102	7.31417	7.11256	6.5043	6.41505	6.48772	6.53189	5.97031	8.29867	6.72664	6.25317	7.91369	5.54613	6.23985	5.73185	6.15821	6.17419	6.42879	5.82955	5.84723	5.83334	6.11315	6.32866	6.26066	6.02193	6.1818	5.95881	6.00388	6.05937	6.07444	5.48072	5.00848	5.07208	5.28802	5.46435	5.32513
CCM2L	3	113237782	113261521	-	1.72413	2.29227	1.81978	0.588045	2.7741	2.52358	1.7698	0.922812	2.35351	2.58948	2.65604	2.62245	1.87665	2.55207	2.42769	2.64286	2.083	3.35615	2.70477	3.24665	2.19565	2.70741	2.91368	2.21974	2.54375	2.38277	2.34044	2.15068	2.01629	2.76852	3.07689	2.71003	3.11092	2.38026	2.14746	2.50463	2.38892	2.2693	2.45398	2.39523	2.44685	1.38603	0.656092	1.8442	0.65113
PLCD1	9	203683650	203739894	+	2.90247	3.93694	3.37921	1.42758	4.15618	3.56968	3.20399	3.691	3.53743	3.80392	4.1997	4.00096	3.65967	3.43094	3.66616	3.42803	3.22198	4.25563	4.0709	4.45101	3.73236	3.27376	3.65911	3.11786	3.14058	3.2673	3.7944	3.30648	5.09721	3.73634	3.93636	3.45658	4.22986	3.53799	3.7212	3.60224	3.48279	3.40481	3.20279	3.58368	3.47079	1.47623	2.28287	2.23906	2.89906
SLC1A5	2	38687927	38696596	+	6.11283	6.98566	6.154	4.1149	5.65153	5.75664	5.08289	7.02741	5.22971	5.8178	4.94242	5.00096	4.93242	2.85647	3.77764	3.78608	2.20718	7.13953	3.40274	3.73058	6.6037	1.21642	2.30735	2.40416	1.89167	1.74646	2.45592	2.12515	3.95971	2.29576	3.05074	2.74174	3.65524	2.20005	2.56848	2.12756	1.90349	2.2693	1.88749	1.87586	1.17534	0.519299	0.47552	0.789753	1.31409
SNRPF	5	218546694	218552002	-	4.915	4.9563	4.43604	3.37354	5.26119	4.29571	4.54534	4.6976	5.0481	5.3181	4.70297	5.63551	4.42875	3.62292	4.25245	3.69106	4.19223	6.25563	4.72071	4.07476	4.85911	3.23579	4.63786	5.07319	4.17178	3.60228	3.63812	3.63068	4.80771	3.32491	4.177	4.07616	4.9311	3.34569	3.74039	4.30372	4.14874	3.70872	3.35391	4.11871	2.70585	3.15976	2.84475	3.62847	2.82105
C7H7orf61	7	263035671	263037365	+	0.798134	2.20861	1.4545	0.510043	1.87301	-0.743205	-0.356729	2.78079	0.730078	1.69639	-0.151319	0.928555	0.57409	-0.419169	-0.0223399	-1.34321	-1.07081	3.51369	1.60523	0.530442	1.66197	-1.6711	-1.17378	0.567661	-0.375115	-1.07666	0.399335	-0.87485	3.22274	-0.733983	0.0151169	-0.389509	0.773881	-1.07917	-1.2788	-0.232334	-0.599006	-3.7751	-1.05847	-2.03103	-0.810163	-2.56816	-2.84641	-1.91069	-3.5188
MEGF6	2	28318064	28702238	+	0.868524	1.04941	0.571857	1.1981	-0.254099	0.900651	0.886127	1.09274	0.427515	1.11143	-0.205767	0.300524	1.33016	2.03334	2.02829	0.571065	-1.22281	3.24068	-1.20212	3.26741	3.003	1.56156	1.76482	2.51519	1.69097	1.93715	1.18174	0.961651	1.48578	0.587945	2.50054	0.575726	0.48015	0.347093	1.00131	-0.051762	0.953535	-0.967744	0.175991	-3.03103	-0.596039	-1.9832	-4.58337	-3.91069	-1.71144
LRRC24	1	83015043	83019767	-	-1.93883	-0.857479	-1.84318	-3.65988	-1.50203	-0.935851	-1.45627	-2.07719	-2.89441	-3.84793	-1.90621	-3.15891	-1.11041	1.14026	-0.829695	-0.584213	-4.39273	-2.49629	-1.78708	-0.402444	-5.20428	0.176895	-1.75874	-2.23969	-0.915684	-0.45517	-1.92259	0.317795	-1.83615	0.681055	0.393629	0.218174	-1.66669	-0.324284	-1.4423	0.445738	0.400994	-1.7751	-1.33858	-3.03103	-1.75358	-3.72017	-4.58337	-4.06269	-4.6708
TMC8	4	221597649	221616407	-	4.90247	4.55191	4.4937	3.21048	4.35284	4.61435	4.42288	4.06236	3.69055	4.71347	5.07393	2.77183	3.52103	1.94761	3.47864	3.04382	2.30771	4.90364	1.85677	3.12681	6.12825	1.86495	1.85597	1.34527	0.579081	-0.0222111	1.00341	1.77723	-0.684147	1.48841	3.46798	0.575726	-0.889084	2.43653	2.6952	2.08959	2.20835	1.74846	1.3298	1.05643	-0.284094	-2.56816	-1.62402	-0.910687	-0.518795
PTPN9	8	52225217	52292960	-	3.93564	3.61013	3.39841	3.52994	3.97371	3.97789	3.88613	2.94518	3.58132	3.85866	4.32741	2.84109	3.29169	4.37182	4.06815	3.76049	2.71579	3.17927	3.53484	4.62596	4.6875	3.99565	4.25807	3.8047	4.47351	3.96437	4.38484	4.27199	3.40332	4.03861	4.71833	4.33711	3.65007	4.19229	4.09126	4.29123	4.50253	3.51952	3.43149	2.75032	2.97643	3.03175	2.67715	2.8442	2.46989
BARD1	4	285942260	286083018	+	3.3217	2.66608	2.29978	3.52994	3.30533	3.24548	3.69348	2.38224	3.11308	3.5802	3.48611	2.19864	1.36764	2.22772	2.28925	2.83287	1.33519	3.63299	1.73648	2.09232	4.92214	1.17689	1.19545	2.93023	2.43224	2.03026	1.45592	1.44708	2.31585	1.00298	2.73758	2.14891	-0.474046	2.69562	2.28016	2.81497	3.0019	1.83961	2.2291	1.05643	0.755434	-0.568164	-0.52448	-1.91069	-0.71144
LOC118832709	X	13825822	14349180	-	-3.6758	1.04941	0.893785	3.49999	0.855525	-0.0427656	0.4643	0.730167	0.275512	1.05896	-0.151319	-1.15891	0.367639	0.759168	0.662158	0.479917	-0.585379	-1.34429	2.73648	0.597556	-0.964815	2.02934	-1.75874	4.65512	0.910287	1.54483	0.562834	-0.222774	4.90082	0.00298271	-0.499456	0.347457	-3.47405	-0.0494246	-0.659892	-2.13922	-1.18397	-0.605174	-2.14594	-3.18304	-1.13209	-1.9832	-4.43137	-4.06269	-4.5188
GYPA	6	110654737	110667041	+	7.60871	6.13687	6.84914	6.79339	6.85662	7.08731	7.72293	6.55217	7.89158	7.70709	6.77854	6.41852	4.62913	2.58083	6.64401	6.13751	3.47145	9.06085	4.42237	3.1154	9.66197	0.961166	-0.0583029	-2.23969	-1.05319	0.470829	-1.43717	-0.682205	2.31585	-2.31895	-0.499456	-2.78183	-3.47405	-3.49421	-3.08616	-2.13922	0.352084	-2.19014	-2.56097	-3.18304	-0.699132	-3.72017	-4.58337	-4.06269	-4.6708
LOC118858822	7	13081246	13099626	+	5.92329	5.822	5.56054	5.27381	5.27111	5.53059	5.39459	5.43061	5.41998	5.13062	5.06102	3.66127	4.6672	4.64579	5.26438	4.3183	3.43381	5.85538	2.99428	5.19612	6.54624	3.96117	3.8035	3.76031	3.43867	3.95422	4.25133	3.83349	3.70817	3.93844	4.71833	4.70802	4.06899	3.98062	3.59332	4.73422	4.91196	2.95282	4.2592	2.29089	3.55441	2.07569	0.568629	1.17678	0.388095
MAPK4	1	383725919	383829863	+	-2.52379	-2.85748	-2.42814	-2.07492	-0.694672	-0.57328	-0.508733	-3.07719	-1.67202	-0.525999	-1.90621	-2.15891	-3.3328	-1.34517	-1.82969	-1.58421	-4.39273	-2.49629	-2.78708	-2.27691	-1.73035	-1.99303	-1.75874	-2.23969	-0.915684	-0.689636	-2.24452	-0.222774	-0.0991842	-0.997017	-1.98488	-2.4599	-3.47405	-1.41621	0.271395	-1.33187	-0.920934	-1.7751	-4.14594	-3.18304	-3.45402	-3.72017	-4.58337	-4.06269	-4.6708
WDHD1	3	35390713	35479035	-	4.70503	2.48237	2.96417	3.90997	4.24617	3.7244	4.69638	1.96721	4.4602	3.99756	4.03337	3.08902	0.96488	3.19709	3.41348	4.22782	1.38863	4.43707	1.73648	2.49568	5.84254	2.21642	1.99615	1.56766	3.26151	2.87395	1.07741	2.62158	-0.684147	1.63525	2.16892	2.39808	-0.226119	2.42862	2.91384	2.56121	2.56019	2.52868	2.61561	1.96897	0.938298	-1.56816	0.0280608	-0.103332	-0.431332
LOC118855545	6	138069002	138086902	+	-1.93883	-2.27252	-0.727703	-0.337954	-0.0425951	-1.74321	-1.80419	-3.22919	0.565018	0.0045159	-2.90621	1.16302	-0.525446	-1.20766	-0.581767	-0.185664	0.192229	1.24068	0.212916	-0.402444	0.157175	-1.6711	-0.17378	-0.239694	-0.127188	-0.689636	-1.65956	-0.360277	-0.0991842	0.266017	0.500544	-0.389509	-0.889084	-0.991709	-0.69384	-1.55426	-2.18397	-2.19014	-1.4455	-0.0310348	-1.99459	-3.72017	-2.43137	-4.06269	-4.5188
LOC118831125	9	2026081	2033510	-	1.17665	0.949876	0.70114	1.24701	0.585436	0.578723	0.290969	-0.269833	1.54299	1.58948	0.678756	1.23341	0.810157	-0.082134	1.75527	-0.136754	0.999584	0.463068	0.382841	-0.161436	-0.0980817	1.09443	1.37054	-0.239694	1.05115	0.310364	-0.244521	0.841357	0.315853	-0.997017	2.39363	-0.258264	0.432844	-1.49421	-0.179267	-0.33187	0.920368	1.08288	-0.338583	0.553928	-1.86906	-0.983202	-1.43137	-2.32572	-1.19687
LPL	3	298666338	298701823	-	4.23776	3.04941	2.46668	5.16667	4.88168	5.25115	5.15106	1.17074	5.4936	5.17752	4.66744	5.69284	2.64448	5.23377	5.39672	5.68002	5.30597	4.68914	4.93402	5.98047	5.5467	6.2549	5.24126	4.63067	6.87991	6.05816	5.66687	5.93801	3.67341	6.1507	5.36561	6.58668	3.53718	6.60309	5.70704	6.1369	6.11524	6.23613	5.49611	5.24509	4.32898	0.824153	1.85403	0.337241	2.66111
KIFC1	7	270388224	270397875	+	6.17143	6.65526	6.19208	4.45386	5.99582	6.07697	5.39816	5.85059	5.73494	6.24659	5.6281	5.59598	5.21281	3.38819	4.70946	4.71458	3.72621	7.4239	4.1787	4.09232	7.00605	2.96117	3.82622	2.6672	3.47037	3.5672	3.44198	3.26031	3.83942	2.65833	3.49409	4.14001	4.06899	2.70437	3.74357	3.32838	3.45411	3.04508	3.46877	3.15879	2.40396	2.0168	2.02806	2.19784	2.42372
CCDC85A	3	333469178	333715030	-	1.17665	1.42792	0.819785	2.17301	1.78338	2.30119	2.1287	1.62325	2.04419	2.474	2.02453	2.4558	1.49163	3.52273	2.52786	2.51094	1.51416	-0.344287	1.30038	2.98361	1.54763	2.4827	1.52666	3.34527	1.55562	2.41273	1.00341	0.224685	2.31585	-0.318945	1.55117	1.07615	-1.66669	1.65779	1.42164	1.81497	0.953535	-1.7751	0.554502	0.669405	-3.86906	-3.56816	-2.84641	-4.06269	-0.0593635
OGN	9	204721183	204739531	-	3.85125	2.60195	3.78618	3.43815	3.64772	4.10228	3.94583	2.4774	3.83351	4.19282	4.27867	2.99084	3.23705	3.77585	4.65815	3.44017	3.23662	4.0651	3.67235	5.15772	4.79321	3.44991	3.92776	2.76031	4.24694	4.30771	3.50367	2.96165	3.12321	2.23564	4.04634	3.31093	2.81136	2.90002	3.87384	3.33651	3.32699	1.77949	2.06352	2.09825	1.63344	1.18672	1.96095	-0.00379626	1.4354
SMIM1	2	27908916	27929198	-	2.85125	3.1198	2.81978	2.52994	2.70743	2.66619	2.33629	1.6777	2.95525	3.07226	0.976436	1.84109	1.33016	0.690456	1.69387	1.34867	0.81672	4.89412	1.53484	1.69271	4.31841	0.254897	0.885114	-0.239694	0.531775	0.54483	0.399335	-0.51228	2.40332	-0.997017	0.780652	-0.0269386	-0.152118	-0.494209	0.00130579	-1.33187	0.137959	-2.7751	-1.97601	-0.22368	-0.409625	-3.56816	-4.43137	-4.06269	-1.5188
TTLL6	4	188536068	188594890	-	0.646131	1.18691	-0.180215	0.147473	0.0829358	-0.0427656	-0.26362	1.73017	0.427515	0.0045159	-0.0482259	0.300524	-0.394201	-0.082134	0.418233	-0.795717	-4.54474	-0.344287	-2.93909	0.893012	-1.24492	-1.99303	-3.91075	-0.239694	-2.79015	-2.45517	0.842942	-2.68221	0.637781	-3.47095	-0.606371	-1.19686	-2.88908	-2.49421	-3.2788	-4.29123	-1.69854	-1.19014	-2.33858	-3.18304	-3.86906	-3.72017	-4.43137	-4.06269	-2.93383
CCDC163	4	33767844	33775112	+	1.3831	2.89741	2.34004	0.0405575	2.90736	2.06415	1.73638	3.17074	2.23487	2.16206	1.43364	2.54153	1.97705	0.420366	1.43709	1.26014	1.13083	3.4106	1.21292	0.386052	2.48688	0.176895	0.941697	0.345268	0.946813	0.807864	0.340441	-0.51228	1.12321	-0.318945	1.18504	0.347457	1.90099	-0.0494246	0.557699	-0.051762	0.194543	-0.453171	0.139465	-1.03103	-1.28409	-0.983202	-0.971939	-1.10333	-0.0593635
SMTN	1	13549502	13591891	-	4.60033	5.55191	4.87792	3.23494	4.43166	5.03815	4.37482	5.31513	3.95942	4.59409	4.47317	4.09848	4.70246	4.05742	4.39912	3.89299	1.83608	5.66694	3.67235	4.75651	5.43456	3.49079	4.22425	4.04571	3.47037	3.55382	3.52366	3.05926	4.82365	3.25091	4.43128	3.8255	4.73784	2.97972	2.94451	3.65519	3.43662	1.39483	2.64848	1.4284	1.9123	2.26473	1.71838	2.06659	1.85624
LOC118837130	2	336510199	336581593	+	0.646131	1.14252	-0.258218	1.42758	0.890291	0.163685	1.35109	0.730167	0.878176	1.73034	-1.20577	0.0110173	-0.917763	-0.966657	0.418233	-0.399789	-1.58538	0.655713	-1.20212	-1.27691	1.97009	-1.6711	-2.17378	1.08223	-0.375115	-2.45517	-1.43717	-2.09724	-1.83615	-2.31895	-4.30681	-2.78183	-2.88908	-1.57667	-2.2788	0.445738	1.04869	-2.19014	-0.101543	0.13889	-0.366557	-3.72017	-3.43137	-4.06269	-4.5188
FCHSD2	2	125039592	125398655	+	3.75233	4.06138	3.58867	5.09166	3.98983	4.17566	4.15634	4.28036	3.79209	4.01144	3.90115	3.66127	3.42209	3.75497	3.81416	3.64635	2.32151	3.63299	3.78277	4.25187	4.34433	3.34682	3.11162	5.41852	3.94681	3.42747	4.35911	3.22469	4.70817	3.53904	4.58193	3.48496	2.48015	3.50328	3.11841	3.83232	3.88212	2.47283	3.11145	2.21689	2.92536	2.77169	2.63472	1.81723	2.49243
KIF20B	8	86026982	86133262	-	5.47902	5.29734	5.17734	6.06634	6.00973	5.40654	6.26532	6.12248	5.96357	6.06396	5.61637	5.21613	4.58009	4.49277	5.43943	5.3433	3.99528	6.607	4.32144	3.89301	6.69885	4.07843	3.96918	4.93023	4.55266	4.4053	3.49019	3.6032	3.95971	3.61179	3.25543	4.23498	2.82057	3.26956	3.45687	4.24879	4.45121	3.44407	4.13483	2.39523	2.40396	2.82415	1.54591	0.259238	2.74799
DDB2	6	258770866	258782371	+	5.08354	5.93694	5.16991	3.53979	5.26285	5.16068	4.56134	5.96447	4.88476	5.40736	5.19839	4.43355	4.97402	4.05742	4.36752	4.04911	3.87873	5.72717	4.49832	4.52183	5.63159	3.70046	4.02916	4.98912	3.81964	3.89179	4.26327	3.53696	5.04377	3.91946	4.39709	3.7956	5.02779	3.82571	3.99333	3.97452	4.03326	3.49169	3.46509	3.4447	3.5488	3.60176	3.25513	3.30848	3.40602
TMEM191C	1	8107540	8116534	+	0.383097	1.31245	-0.0358252	0.340118	-0.254099	0.649112	-0.0156925	3.26266	-2.15745	-0.888569	0.415721	-3.15891	0.605799	-0.207665	-0.185839	-0.956182	-4.39273	-2.49629	-2.78708	0.225587	-5.20428	-0.0861396	-1.43681	-1.23969	-1.05319	-0.607174	-4.39652	-3.83421	-0.684147	-1.73398	-0.219348	-1.08139	-2.88908	-1.17228	-1.76423	-1.33187	-1.92093	-3.9271	-3.56098	-3.03103	-5.45402	-3.72017	-4.58337	-4.06269	-4.6708
UBE2S	2	9411117	9413221	-	5.79362	6.80697	6.13601	3.83197	6.36911	5.76062	4.95676	6.48887	5.59343	6.71876	4.92984	6.75398	5.28191	2.8486	4.37976	3.98426	2.65166	8.94516	5.21292	4.35244	6.78417	2.07306	3.97597	5.24412	3.10062	2.72275	3.4279	2.34016	5.17383	2.26602	3.83785	3.96301	4.69337	2.15604	2.74673	3.4382	3.12346	1.89733	2.33788	1.13889	1.65451	1.18672	1.32352	2.58117	2.36385
CROCC2	4	430682198	430806771	+	1.17665	0.84296	0.85726	1.09501	2.18447	1.42672	1.07623	0.507775	1.58671	1.00452	1.53674	1.36465	0.696947	2.80051	3.0158	1.65679	1.33519	-2.49629	1.67235	2.30805	-5.20428	1.49882	0.885114	0.345268	1.71235	1.86676	2.32533	1.90276	2.01629	2.70342	1.01512	0.86203	1.48015	1.12377	1.00131	1.07023	0.985956	2.45372	0.0239876	0.669405	-0.596039	-1.56816	-2.10944	-4.06269	-0.933833
PTK7	7	241804910	241895263	-	2.93564	2.91071	2.74178	1.66205	2.6878	3.69974	2.32884	1.87701	2.57591	2.87393	3.69742	2.4558	2.97098	3.38819	3.41348	2.81434	1.44016	3.17927	3.53484	4.09813	3.39481	2.93771	3.6163	3.04571	3.29022	3.58045	3.51703	3.09915	3.48578	2.48841	3.70442	3.3526	3.18417	2.94134	3.22446	2.94824	3.19454	2.2693	2.31349	0.13889	1.24642	1.60176	1.24105	2.17678	1.50357
HMMR	3	74998333	75018638	+	3.75233	2.60195	2.04759	3.6439	3.76476	3.11478	4.22422	2.62325	3.70053	3.85097	3.82511	2.42605	1.25216	2.23979	3.64198	3.41168	1.41462	3.63299	1.85677	2.54752	5.38651	1.29237	0.411182	0.760306	1.92867	2.38277	1.24733	1.22469	-0.684147	2.03861	1.24778	2.18396	-0.773607	1.27838	1.51376	1.99006	2.1806	1.74846	1.99361	0.290893	0.476718	-1.24624	-0.183443	-2.91069	-1.71144
RBP7	2	19212228	19219610	-	7.3162	7.5714	7.54376	6.54347	7.94428	6.71623	5.55336	7.25597	7.90406	6.70496	5.67594	8.81407	5.80248	6.08528	6.30345	6.67317	7.01081	-2.49629	7.48671	5.92603	-3.46732	2.29237	4.1779	3.5932	1.37977	4.21442	1.34044	2.27199	5.49576	1.48841	-1.49946	0.305637	-4.62605	-3.49421	-0.956874	-0.438785	-1.04647	0.472829	-0.976012	-3.18304	-3.13209	-3.72017	-1.84641	-2.91069	-4.6708
APBB1	2	82424380	82444556	+	0.935638	1.97541	1.68038	0.0405575	1.62726	2.08968	0.73638	2.44637	1.10559	2.00452	1.53674	1.54153	1.97705	1.54236	1.47409	1.3993	0.65166	2.51369	2.30038	2.16049	2.36557	0.961166	1.85597	2.51519	0.669279	1.35218	1.61346	0.710112	3.17383	1.07337	1.62393	1.14891	2.26742	0.994077	1.11352	1.38434	0.985956	0.224901	0.313494	0.669405	0.675264	0.679763	-0.431371	0.259238	0.125061
CRISPLD1	1	292205558	292252975	+	2.62595	0.534838	0.819785	2.48986	3.38672	2.99826	3.47447	-0.492225	3.38481	2.474	3.97644	2.39568	0.29169	4.6772	4.13609	4.35296	3.53208	-2.49629	3.16711	4.65776	2.22385	4.4206	3.70886	2.84777	3.82946	5.22149	4.99627	5.38926	1.77528	4.92423	4.94585	4.16362	2.29414	5.29115	4.66956	3.79151	4.61822	4.39983	4.41631	3.96897	2.04583	-1.9832	-2.84641	-2.32572	-0.933833
GPSM1	3	171942681	172078645	-	2.62595	2.80073	2.34004	2.67997	2.49797	3.03815	3.49793	2.7557	2.54299	2.96229	3.34172	2.05055	2.91513	4.03334	3.58816	3.0062	2.54978	3.11514	2.91336	3.78198	3.63422	3.09443	2.76482	3.8047	3.2248	3.2836	3.3921	2.80965	3.67341	3.25091	3.95528	3.70601	2.61342	3.52322	3.07371	4.52255	3.85605	2.54683	2.94682	2.05643	2.15331	0.431836	1.12322	1.73317	2.19545
SP5	2	224535924	224539076	+	3.04606	4.29734	3.63795	1.42758	3.45798	3.79595	3.09832	3.50777	3.40327	3.92613	3.03043	3.91791	3.43538	3.32726	3.47409	3.05964	2.95599	3.43707	3.85677	4.23088	2.20511	3.6794	4.58111	3.54167	3.21734	3.51752	3.74983	3.16328	4.31585	2.68105	4.41429	3.74565	5.13513	3.49574	3.63323	3.66167	3.32065	2.5103	2.90934	1.13889	1.50018	1.23919	1.63472	2.78975	1.989
LOC118832775	X	27403553	27413569	-	1.33419	-0.272517	-0.258218	-0.659882	1.54237	0.649112	0.965199	-1.49223	1.16448	2.37017	1.07107	-0.573945	-1.91776	0.239794	0.59657	0.656795	-0.692294	0.655713	-1.20212	0.661686	1.09747	-2.99303	-1.17378	-0.239694	1.55562	0.0302564	1.9453	-0.360277	-0.0991842	-0.14902	1.64739	0.0761549	-1.66669	-0.856779	-0.358237	0.718756	1.22202	0.546829	-0.239047	-0.446072	-0.646665	-1.56816	-4.58337	-4.06269	-2.5188
ARFGEF3	7	121288481	121491301	-	-1.52379	-0.687554	-0.106215	0.983974	-0.109709	-0.57328	0.690576	0.507775	0.164481	0.552004	-1.32124	0.426055	-0.595835	0.502829	-0.437377	-1.34321	-0.933302	-2.49629	-1.78708	-0.861876	-1.88235	-1.40807	-3.75874	-2.23969	-1.37512	-0.777099	-1.0746	-0.51228	-1.68415	-3.31895	-1.98488	-3.19686	-4.62605	-2.57667	-1.62673	-2.13922	-2.5059	-1.19014	-1.4455	-2.03103	-5.45402	-3.56816	-4.58337	-3.91069	-4.6708
LOC118835525	2	111433412	111517022	+	3.07612	2.46445	3.17177	3.27086	3.14902	3.06415	2.87593	1.44637	2.98823	3.23481	3.19183	3.26736	2.33962	3.54236	3.47864	2.85722	2.98231	4.32814	3.1902	3.38605	4.70595	3.05136	3.17199	1.76031	3.10062	3.1829	3.68029	2.97601	3.17383	2.51394	2.85306	3.43249	2.04952	2.59325	2.64176	2.60224	3.1806	2.2693	2.02399	2.36128	2.98892	0.601761	1.71838	1.25924	1.00477
PROM1	6	193885740	194044981	+	1.4304	1.42792	0.379212	2.4694	2.26616	2.57872	2.71366	-2.07719	2.12054	1.85866	3.35589	0.648447	0.605799	3.36633	3.65412	3.11623	2.03353	-2.49629	2.02027	2.85237	1.53268	3.07306	1.96918	2.21974	3.09249	3.36245	2.66237	3.18816	0.637781	2.5637	2.64739	2.69391	-0.567156	2.79734	1.83866	2.0506	3.68886	2.88311	2.33788	1.6694	1.63344	-0.760809	-0.846408	-2.91069	-1.34887
BRIP1	4	168165631	168385336	-	2.81606	2.42792	1.50259	3.72382	2.14183	1.61435	2.96038	3.50777	2.01248	2.08544	3.74484	1.36465	0.915127	2.12732	2.14759	2.14618	0.0666979	2.51369	-1.78708	0.661686	4.15961	-0.823105	-3.75874	2.93023	1.08432	0.615219	-0.659559	-0.222774	2.22274	-1.31895	0.15262	-0.196864	-2.15212	-0.079172	0.513756	0.253092	0.703556	0.394826	0.439025	-2.03103	-1.36656	-0.760809	-4.58337	-4.06269	-4.6708
ALKBH3	6	255110165	255160218	+	4.61063	5.30491	4.76415	4.55929	5.72799	4.98811	4.39816	5.66765	5.57862	5.50865	5.08531	5.68344	4.93086	5.04715	5.41586	5.00211	5.13865	5.02203	5.96446	5.35487	4.31186	4.85559	4.95893	5.01769	5.18903	4.63653	4.94035	4.31779	5.99533	4.64684	5.38668	4.58668	5.93746	4.87793	4.5119	4.84377	4.79788	4.41966	4.76994	4.38682	4.41171	4.52987	3.56298	3.70402	3.78954
GEM	1	153855678	153870809	+	-0.0643622	-4.00948	0.0312889	0.147473	0.252861	-1.42128	-0.0156925	-2.07719	0.878176	1.16206	-0.151319	0.0110173	-2.59584	-1.85974	-2.50777	-0.136754	-2.39273	2.35615	-0.465156	-0.861876	2.10759	-2.40807	-2.17378	-0.654732	-0.375115	-1.31767	-0.337631	-3.83421	-1.83615	-0.997017	-1.30681	-0.322395	-3.47405	-0.936214	-1.33127	-0.438785	-3.5059	0.131792	-2.82401	-2.03103	-0.499823	-3.72017	-3.43137	-4.06269	-4.6708
CCDC15	2	163585048	163636146	+	4.54767	3.69711	3.91171	5.17932	4.86211	4.29571	4.76705	3.65073	5.03632	5.032	4.78902	4.75398	2.96488	4.45444	4.66816	4.47402	4.2146	5.28507	4.27901	4.55175	5.89317	4.18688	3.41118	4.18657	4.68558	4.23692	4.55314	4.20654	4.07074	3.98484	4.04634	4.09469	3.00977	4.12947	4.19345	4.12287	4.13796	4.16154	4.22693	3.83933	3.7481	3.18672	3.29655	2.56505	3.08112
MMD	4	174420137	174450313	+	5.41284	4.04339	4.79103	6.2914	5.72077	5.18161	4.99259	3.34908	5.8549	5.85866	6.08106	4.83545	3.67843	4.66158	5.32892	4.75077	5.22013	5.24068	4.58796	5.08941	6.0981	4.19185	4.03567	3.61829	4.61641	4.58045	5.27118	4.32902	4.36025	3.70342	4.20098	4.16069	2.8658	4.37752	4.10119	3.9693	3.91196	4.47757	3.65819	4.01336	4.27049	3.92369	3.05245	2.39309	3.64108
IGSF3	7	52535286	52667942	+	3.21767	1.72748	2.60528	3.05436	2.8467	3.26802	3.55656	0.0927371	2.62915	2.85866	2.74484	2.42605	1.19076	4.04026	3.91177	3.4562	2.85519	1.24068	2.49832	4.43274	3.1909	3.34682	2.52666	3.15262	4.00859	3.70672	3.35539	2.82559	1.90082	3.07337	3.37969	1.91861	1.9689	2.72603	2.59684	2.66813	2.61304	1.80986	1.84275	0.428397	1.32734	-0.246236	0.47552	0.612875	0.481205
TP53BP1	8	198089532	198207978	-	4.07612	3.86362	3.83864	3.18561	4.12003	4.51418	4.09832	2.4774	3.90864	4.01144	4.64454	3.55534	3.16439	4.33853	3.98729	3.9422	3.2146	4.31392	3.65586	4.63797	5.20747	3.57683	3.45071	3.37502	4.81964	4.04308	3.99388	3.94715	3.93056	3.87088	4.51017	4.4873	3.34613	4.10239	4.11597	3.90517	4.50533	3.11972	3.42012	3.29089	2.84976	2.58158	2.79745	2.11168	2.75733
NT5C	4	199729417	199731173	+	4.21092	4.34709	3.83395	3.741	4.79489	4.05769	3.55975	4.09274	5.06366	5.17752	3.60949	4.37247	3.31586	2.97676	3.08917	2.86325	2.72621	5.36996	3.85677	1.75283	4.85911	1.17689	2.30735	2.21974	0.379772	1.31036	-0.78509	0.710112	2.22274	0.140486	-0.606371	0.999534	1.63448	1.05011	0.832706	0.384337	1.40099	0.312364	-0.0166544	0.13889	-1.28409	-0.398239	-1.43137	-0.740762	-1.19687
BCAT2	2	16234232	16247429	+	3.0308	4.26664	3.08756	2.56894	3.72679	3.52358	2.47109	4.88281	3.27551	3.69639	3.45134	2.88549	3.74401	2.59969	2.58816	2.98978	2.11506	3.74318	3.42237	3.539	4.01918	1.96117	3.25248	3.08223	2.0172	2.09327	2.05926	1.84136	4.56378	2.38149	3.23235	2.8906	4.01781	2.33868	2.18997	1.92686	2.54939	1.58245	1.83134	2.05643	1.84976	1.67976	0.816557	1.29877	1.36385
FSCN1	1	524081322	524122713	-	2.8856	2.75723	2.81026	2.74951	2.73638	3.15161	3.18346	2.34908	2.53185	2.51353	3.1106	2.08902	2.76172	3.19088	3.43709	3.18517	1.77719	4.13145	3.21292	4.33288	6.61926	2.78833	3.32872	3.18657	3.53178	3.26182	3.53684	3.09915	3.17383	2.74714	3.46137	3.3931	3.45077	3.04495	2.65868	3.0307	2.84283	2.59994	2.60226	1.4284	1.75543	2.04655	1.96095	0.789753	1.67103
ADCY5	2	332776064	333042017	+	2.49857	3.65822	2.09542	3.35135	2.19841	3.27916	3.04472	2.13227	2.41544	2.77981	2.53674	2.48495	2.74045	4.02639	3.13031	2.72454	1.58455	3.43707	3.30038	3.70798	4.60415	3.37329	2.88511	5.23604	2.92867	3.29972	3.42081	2.84136	4.50568	3.07337	3.01512	2.64444	2.2402	2.86725	2.53223	3.35263	3.07153	1.68433	2.36186	1.82695	2.38518	1.43184	1.45127	1.17678	1.41194
COL23A1	3	96893078	97360842	-	-1.93883	1.04941	-0.34068	-0.489957	-0.694672	-0.57328	0.0583081	0.829703	-1.47938	-1.69592	-2.09885	-3.31091	-0.162876	-1.85974	-1.12926	-0.956182	-4.54474	1.5626	-1.78708	-1.05452	0.117647	-1.6711	-3.91075	2.21974	-2.79015	-3.19214	-2.24452	-1.68221	1.12321	-0.997017	-1.30681	-0.694363	-2.47405	-2.96369	-2.50119	-3.13922	-2.18397	-3.7751	-2.56097	-2.03103	-2.45402	-3.72017	-4.58337	-4.06269	-4.6708
CAVIN3	2	82522320	82524598	+	-1.20187	-0.687554	0.819785	-0.337954	1.22589	-0.935851	-0.219226	-1.07719	0.275512	0.210967	-0.446775	0.747983	0.541668	-0.0232403	0.0771958	0.313907	0.561463	-0.0223593	1.53484	1.75283	2.57708	-0.408068	0.941697	-0.239694	0.579081	0.0808824	0.399335	-1.09724	0.900816	0.266017	1.01512	0.466101	1.08054	0.0907531	-0.385717	0.445738	-0.11358	-0.605174	-1.97601	-3.18304	-1.54713	-3.72017	-3.43137	-1.91069	-1.5188
ACBD7	5	54426381	54441347	-	-0.201866	1.09672	0.379212	4.07483	0.542367	1.38608	1.1287	-0.492225	2.10559	2.37017	-0.818744	1.54153	-0.217324	1.00533	1.0772	0.600211	2.14643	-2.49629	2.91336	0.530442	-5.20428	-0.99303	1.48918	-2.23969	0.834338	-1.07666	-4.39652	0.565722	-0.0991842	0.00298271	-1.49946	-1.78183	-4.62605	-2.66413	-6.23816	-2.13922	-2.92093	-2.19014	-3.56098	-3.18304	-2.86906	-3.72017	-4.58337	-4.06269	-4.6708
FAM136A	3	314658918	314667884	-	5.33107	5.17043	4.99392	5.0019	5.80972	5.35746	4.9138	4.39042	5.91187	5.8529	5.19839	5.69596	4.53756	5.50032	4.25245	4.9091	5.28322	5.85538	5.37782	5.00231	5.61926	4.56921	4.97935	4.58048	4.26513	5.20018	4.99149	4.85307	4.77528	4.84596	4.91719	5.21817	5.06317	5.01403	4.72762	4.60897	4.69867	4.54683	5.29597	4.75032	3.7772	3.92369	3.89056	4.04351	4.31093
NACAD	9	124641757	124658289	-	-0.201866	-0.272517	1.57186	-1.65988	-0.502027	0.900651	1.58187	1.17074	-0.672021	-0.695924	-0.262351	-1.15891	0.474554	0.824757	1.0772	0.241757	-4.54474	-2.34429	0.382841	1.83856	1.51758	0.254897	0.633575	-0.239694	0.754168	0.129792	0.00340639	-1.09724	-1.68415	-1.73398	0.902642	-1.4599	-0.152118	-1.45468	-1.08616	-0.438785	-0.920934	-3.7751	-5.14594	-3.18304	-3.45402	-3.56816	-4.58337	-3.91069	-4.6708
LOC118833757	1	83842737	83851462	+	-0.353869	-2.27252	-0.968711	-3.81189	-0.332102	0.163685	-0.56318	-3.22919	-0.309451	0.474001	0.138187	-1.57395	-2.3328	-1.34517	0.0282862	-0.136754	-0.933302	-2.34429	-0.202121	0.30805	1.81809	0.00696993	-1.75874	-2.3917	0.0172019	-0.777099	-0.337631	-1.09724	-1.83615	-0.733983	-1.30681	-0.611901	-2.47405	-1.45468	-2.38572	-1.33187	-1.33597	-0.315667	-1.97601	-1.03103	-1.36656	-3.56816	-2.43137	-4.06269	-1.93383
PLD5	4	138569854	139008109	+	-0.523794	1.56879	0.379212	2.38451	0.404864	-0.743205	-0.740058	-0.0771878	-0.231448	-1.374	-1.44678	-3.31091	-0.525446	-0.274779	-0.370263	-0.288757	-1.07081	-2.34429	0.534844	-0.161436	0.471284	0.466402	-3.91075	3.40416	-0.127188	-3.7771	-1.92259	-0.360277	2.01629	-0.511591	-2.30681	-1.08139	-4.62605	-2.07917	-0.916232	-3.13922	-0.920934	-3.7751	-2.14594	0.77632	-1.54713	-3.72017	-2.84641	-4.06269	-4.6708
IGDCC3	8	150044955	150114486	-	1.47621	1.60195	2.47875	1.29431	1.58544	2.57872	1.75875	1.78079	0.806027	1.30408	1.28362	0.16302	0.541668	-0.760206	0.925193	1.49551	-2.07081	3.5626	-0.465156	0.045015	4.17894	-0.185675	-3.75874	-0.654732	-0.674676	-1.7771	-1.43717	-3.6822	-1.68415	-1.73398	-0.606371	-1.19686	-2.88908	-2.02028	-1.91623	-3.13922	-2.18397	-1.45317	-3.14594	-2.03103	-2.13209	-3.72017	-2.84641	-2.91069	-4.5188
EVPL	4	198537959	198579378	+	0.283561	2.40931	2.18657	0.0405575	2.00577	1.84176	1.61902	2.9889	1.40327	2.13697	1.46883	1.08902	2.65967	2.71661	2.74773	1.76371	-0.392734	-0.0223593	1.9678	2.97101	1.15718	1.98425	2.47008	2.21974	2.2831	2.39283	2.32533	1.99022	0.900816	0.928982	2.79122	1.05106	1.98539	0.675716	2.52117	1.1087	1.01766	1.2693	0.661417	0.77632	-0.206092	-1.56816	-2.43137	-1.32572	-1.05936
LOC118833850	1	119315335	119397530	-	2.72413	0.229984	1.40475	2.48986	2.9326	2.59664	3.04016	0.0927371	3.22798	3.17444	2.65604	2.05055	-0.0108727	1.50283	1.85681	2.33139	0.736549	2.60991	-1.78708	0.945479	4.02186	0.591932	0.241257	-2.3917	2.08432	1.31036	-0.157058	0.48772	-1.83615	-0.733983	0.15262	1.07615	-1.66669	0.454807	1.17123	0.990058	0.194543	1.47283	1.45398	0.290893	-0.930457	-3.56816	-1.62402	-2.91069	-2.93383
DLGAP1	1	235864042	236295980	+	-0.523794	0.390448	-1.62079	0.92508	0.783375	-0.743205	-0.309424	0.0927371	0.164481	-0.236492	-0.098852	0.16302	-0.162876	0.332903	0.785015	0.76371	-1.07081	-2.34429	-0.202121	-0.402444	-0.964815	1.65083	-0.17378	2.21974	0.910287	1.2229	1.34044	0.639723	0.900816	1.00298	1.33704	0.427627	0.110916	1.30741	1.5577	1.25309	0.953535	0.472829	1.51227	1.49253	0.755434	-1.24624	-2.84641	-4.06269	-3.5188
EDIL3	1	451588404	452192140	-	1.56367	3.30239	0.964175	4.0196	2.11268	3.69142	2.09393	2.31513	2.04419	1.34847	3.65604	2.39568	1.94022	3.38819	4.16748	2.22314	2.03353	0.977641	2.11981	3.74545	-0.145387	2.91386	0.941697	4.6672	3.4193	1.41273	1.63812	2.6032	2.70817	3.65833	1.84294	2.93242	2.54832	3.497	2.5577	0.108703	3.66903	1.77949	1.15784	3.09825	2.18984	1.56112	-4.58337	-2.32572	-4.5188
CPA3	4	260984754	261021585	-	1.76161	-2.27252	-2.42814	0.86368	2.69765	0.0641495	0.0939319	-3.22919	-0.479376	0.763508	2.46012	-0.83698	-2.11041	1.56172	3.6091	1.76371	2.20718	0.655713	-0.465156	0.661686	5.16568	-0.0861396	1.14815	-2.3917	-0.375115	-0.253537	-0.244521	-3.6822	-1.83615	-3.47095	-2.30681	-1.4599	-3.47405	-2.96369	-2.08616	-2.55426	-4.5059	-1.7751	-1.68651	-1.03103	-3.13209	-3.72017	-4.58337	-4.06269	-4.6708
LOC118839252	2	354311867	354312828	-	1.12006	2.04941	0.929409	-0.489957	2.00577	1.57872	0.51774	1.56667	1.84255	2.28136	1.76622	1.36465	1.40416	0.97676	0.455707	0.600211	1.83608	1.5626	1.38284	0.893012	1.84254	0.254897	1.28565	-2.3917	0.754168	0.392826	-0.157058	-0.0972427	2.12321	0.85098	1.01512	0.610491	1.59204	0.778809	0.958237	0.860775	0.301458	0.868757	0.313494	1.29089	1.2739	0.0167984	-1.43137	-0.210247	-1.34887
CCNB2	8	159420948	159451415	-	5.4099	4.48682	4.62985	5.52003	5.52726	5.13638	5.05153	4.01027	5.68804	5.84324	5.40327	5.25048	3.65209	2.91033	4.50122	4.4055	3.61289	6.41394	3.38284	3.36694	6.46293	2.31075	2.54504	2.7145	3.27594	2.92334	3.04088	2.69283	3.07074	2.17291	2.64739	3.3267	2.28084	2.24576	3.24476	2.80329	2.98596	2.71675	3.31349	2.21689	2.26023	1.5193	1.92618	0.612875	0.568668
MMP14	8	177631769	177649456	-	3.94381	4.06138	3.63255	2.95483	4.43461	3.90065	3.80247	4.11264	3.81525	3.54248	4.32741	3.31683	4.02182	4.46476	4.20097	4.20665	3.11506	4.67808	4.24634	4.83509	5.23543	4.04589	3.96918	4.44681	4.35959	4.31566	4.29464	4.28358	5.07074	4.40215	4.89041	4.64234	3.87468	4.41468	4.32323	4.27863	4.1841	4.05779	3.56487	3.71043	3.97225	2.66065	3.00326	3.30848	2.87352
ZNF672	7	256160304	256172285	-	1.3831	0.229984	1.54914	1.42758	1.64772	1.90065	1.22823	-1.07719	1.56502	1.69639	2.01266	0.648447	0.96488	2.07437	2.34023	2.13626	2.0667	1.82564	1.91336	2.28787	2.30527	2.36452	1.85597	1.34527	2.14845	2.21159	2.60097	2.01823	0.315853	1.68105	2.18504	1.42763	1.48015	1.79119	1.99066	1.86078	2.30146	2.35418	2.3298	1.92316	1.64401	-1.24624	0.153592	-0.910687	1.06617
FTL	2	15946326	15947769	+	7.56962	9.31198	8.46231	6.58448	7.87573	7.99995	6.80818	10.1442	7.5568	8.03412	7.32591	8.43682	8.12578	6.81016	7.74844	6.89667	7.48033	9.31615	7.98688	7.97339	7.78889	6.76269	8.61494	8.96488	7.63891	7.13279	7.73633	6.64085	9.91577	7.22988	8.0777	7.14743	9.62801	6.77803	6.66748	7.66974	7.88131	6.76697	6.32726	6.60014	6.27475	5.13919	5.64277	6.81383	6.29338
SPATS2	5	276260095	276407064	-	4.28356	4.18144	3.43604	4.31166	3.8244	3.4367	4.06281	4.84168	3.57591	3.67912	3.81489	2.84109	3.23705	3.50283	3.17593	3.26014	3.16951	3.58645	3.21292	3.93902	4.32493	2.62168	2.63357	5.50177	3.09249	3.27275	3.1218	3.27199	4.42438	2.81034	3.01512	3.58886	2.4086	3.11886	3.07119	3.21833	2.67401	2.9114	2.5545	2.64139	2.41635	2.15976	2.29655	2.1554	1.80313
LOC118830141	8	186965427	187036224	-	1.28356	1.18691	1.29978	2.17301	1.98983	1.46625	1.35109	1.17074	1.89566	2.13697	0.901148	1.74798	0.782676	-1.20766	0.562623	0.600211	-0.000416344	4.14757	0.212916	-1.27691	3.22385	-2.99303	-0.17378	0.0822337	1.0172	-0.870208	-0.922593	-1.68221	-0.684147	-1.73398	-1.13689	-1.32239	-1.01461	-1.53485	-1.5626	-3.13922	-0.920934	-2.19014	-0.976012	-3.18304	-1.28409	-3.56816	-4.58337	-4.06269	-4.5188
PFDN4	3	194898067	194920539	-	1.47621	1.72748	1.57186	3.12148	2.62726	1.92922	2.031	1.78079	2.94689	2.73034	2.25366	3.12649	1.27206	0.97676	1.89823	1.72454	1.79709	2.74318	1.73648	1.26741	2.2606	1.73489	1.09924	2.21974	0.754168	1.00426	2.04088	1.22469	0.637781	1.00298	0.55117	1.26257	1.45669	1.14322	1.07371	1.14618	1.37675	1.35418	1.00381	1.36128	0.867909	-0.398239	0.656092	0.548745	1.00477
TCEA2	3	178297652	178333869	-	4.10556	4.56459	4.28953	4.23494	4.58012	4.2736	4.01018	4.6976	4.23143	4.70068	4.20493	3.98064	3.7792	4.15627	4.33018	4.14618	2.83608	5.12332	4.09556	4.16049	4.98252	3.98425	3.67589	3.91005	4.14452	4.12075	4.25133	3.54661	4.97406	4.06476	4.22457	3.91166	4.76436	4.15045	3.89255	4.3243	4.52477	3.96637	4.63378	3.93475	3.71591	3.52987	3.36304	2.61288	3.72438
FADS2	6	271833690	271878259	+	8.30593	8.9545	8.31942	7.03622	8.08481	8.91724	8.01614	9.09555	7.47154	7.89513	8.12135	8.43168	8.23008	7.60466	7.98509	8.23393	5.42745	2.94111	8.04422	7.16326	3.49847	7.36782	8.23667	8.12881	8.11298	8.16835	6.09755	7.65095	8.25249	6.63525	7.04413	8.33354	6.54137	6.88457	7.24895	8.18298	7.72922	7.07039	6.68972	5.22635	4.62946	6.7068	4.3792	4.06659	6.93139
LOC118840597	1	498077423	498083286	+	8.2514	9.16176	8.37336	8.30806	8.88518	8.29606	7.74306	9.84354	9.20526	9.04069	8.60999	9.61917	8.40515	7.65258	9.07277	7.99819	8.96069	10.1773	9.22274	8.96666	9.17812	7.71993	9.49185	8.62217	8.76619	7.97067	9.15141	7.7519	10.2639	7.90747	9.22347	8.00383	10.3396	7.62293	7.8115	9.09739	8.96107	8.18019	8.38056	8.16986	7.85161	6.36109	7.34424	7.99771	7.93653
B4GAT1	6	276234279	276236387	-	3.25757	3.71995	3.57186	1.62552	3.91583	3.26802	2.53728	4.64391	3.55954	3.86632	3.8817	4.30052	3.76172	2.97676	3.42297	3.19476	3.32837	4.0651	4.72862	4.14935	3.16689	2.82715	4.30735	5.02709	3.37308	3.13579	3.74983	3.41583	6.00934	3.53904	4.26304	3.81436	5.14617	3.53921	3.5063	4.06535	3.30146	3.48229	3.3737	3.61282	3.0095	2.23919	1.99489	2.44687	2.90747
SALL2	8	179491322	179496725	+	3.53149	3.28207	2.52605	1.95483	3.6878	3.25679	3.05831	2.31513	3.02047	3.18672	4.20232	2.88549	3.14833	3.20942	3.52345	2.60741	1.87405	1.5626	2.53484	4.03294	2.64816	2.66518	3.20704	2.00823	3.09249	2.82281	3.07741	2.71011	2.12321	2.14049	2.92201	2.63603	2.76436	2.19385	2.02759	3.0307	2.56019	0.809864	1.13946	0.968965	1.39147	0.239191	0.994894	0.176776	1.92415
RPS27	4	163648910	163650697	-	7.07426	8.00709	7.49593	7.93724	7.84088	6.87426	6.70541	8.75965	8.04908	8.14485	7.5177	8.08605	7.62793	6.72415	7.90523	7.07497	8.29966	8.58867	8.77229	8.06182	8.54216	6.9236	9.00551	9.04629	7.87607	7.04507	7.96127	7.02256	9.83007	7.44177	8.70179	7.38308	9.7547	6.81993	7.21033	8.51429	8.15164	7.38666	6.92887	7.82695	7.55143	4.91162	6.43745	7.12686	7.13136
PACSIN1	7	272084172	272193724	+	-0.523794	-0.0501243	-1.10621	-0.659882	-1.1801	-1.74321	0.0939319	0.507775	-0.672021	-2.11096	-0.658279	-1.15891	-0.110408	-0.667097	-1.65977	-0.458683	-1.58538	-2.49629	-1.78708	-1.05452	-2.05228	-0.533598	-1.17378	0.760306	-1.56776	-0.777099	-3.24452	-3.6822	0.637781	-2.31895	-4.30681	-1.78183	-2.88908	-2.2047	0.405696	-3.13922	-0.920934	-3.9271	-2.56097	-3.18304	-2.86906	-3.72017	-4.58337	-4.06269	-4.6708
PHLDA2	6	281704556	281705165	+	2.3091	2.77188	1.89379	0.147473	2.44049	2.13944	1.50456	0.730167	1.96357	2.18672	1.88821	2.64845	0.96488	-2.6671	0.785015	0.684276	-0.222809	4.43707	-1.20212	0.138124	3.69256	-3.99303	-1.17378	-2.3917	-0.915684	-1.19214	-2.24452	-1.68221	-1.83615	-2.31895	-0.606371	-1.78183	-1.01461	-2.57667	-0.956874	-4.13923	-4.5059	-2.19014	-4.14594	-3.18304	-5.45402	-3.72017	-4.58337	-4.06269	-4.6708
LOC118853422	6	46194020	46320273	-	1.06117	-0.272517	-0.521252	0.147473	2.46376	2.57872	1.73638	-0.492225	-0.572485	1.91879	1.87515	0.928555	0.636826	2.59969	2.36998	0.737715	1.03353	4.29957	2.30038	3.41425	5.95545	2.21642	2.37054	1.08223	3.17178	3.03026	2.70968	2.71011	2.48578	2.07337	2.65897	2.26257	1.01781	2.22765	2.11841	0.445738	1.4941	1.08288	2.74888	2.13889	1.2739	-0.398239	0.697912	-0.00379626	-0.933833
LOC118833204	X_JAANDE010000150v1_random	1912598	1948582	-	-2.52379	-1.85748	-2.84318	-0.852527	-2.1801	-3.89521	-2.67866	-2.07719	-2.15745	-2.69592	-0.999316	-1.15891	-2.59584	-1.20766	-0.65977	-2.04364	-2.39273	-0.759325	-2.78708	-0.0545205	-0.351838	-1.6711	-1.75874	-0.239694	-0.790153	-1.60717	-1.24452	-2.68221	-1.83615	-3.47095	-0.606371	-2.19686	-2.47405	-2.75724	-2.50119	-2.55426	-2.92093	-2.19014	-2.14594	-3.03103	-3.13209	-3.72017	-3.43137	-4.06269	-4.6708
ARRB2	7	261625255	261635327	+	5.13442	5.00361	4.68299	4.14747	5.5314	4.98811	4.55496	5.02084	5.35035	5.78183	5.99918	5.83545	4.37456	3.054	4.25777	4.26014	3.73139	5.5626	4.00733	4.06294	6.04641	2.56156	3.24126	3.11786	2.96473	3.14771	3.64422	2.91771	3.07074	3.20462	3.64156	3.2516	3.52595	3.0171	3.14506	3.08959	3.28201	2.95282	2.73671	3.05643	3.36935	1.82415	2.63472	1.97196	2.31409
HAT1	2	225834931	225913964	+	6.10374	5.26923	5.54627	6.81788	6.61237	6.08968	6.12601	4.45419	6.89783	6.88904	6.23271	6.55877	4.70795	5.56532	5.53444	5.91346	5.86583	7.16351	5.79034	5.2069	7.33358	4.99565	5.48681	4.63067	5.15627	5.21725	5.07063	5.12193	4.72524	5.14458	5.0106	5.15628	4.96058	5.13798	4.96573	5.19617	5.33959	5.44165	5.30115	5.31326	4.68297	4.09717	4.19799	4.30848	4.24276
LOC118833317	Un_JAANDE010000094v1	7601	11226	+	6.52197	7.92429	7.08064	6.2545	7.36718	6.46381	5.77667	8.94968	7.02842	7.57379	7.04289	6.9883	6.97895	5.87206	6.71043	5.68172	6.9059	8.37767	7.01866	6.93983	7.62874	5.5207	7.25318	7.38966	6.61853	5.82653	7.02227	5.71654	8.89423	5.77645	7.40486	6.44939	8.43153	5.82722	6.10798	7.04379	6.72172	6.14078	6.02399	6.54261	5.82385	4.4542	5.37115	5.88048	5.87781
PDE9A	2	377669231	377842261	+	1.90247	2.55191	2.47875	3.99833	4.27933	3.05121	3.57243	2.28036	5.08858	4.81583	1.30325	2.12649	2.80334	4.94577	4.2337	3.49939	2.92919	0.655713	3.9811	2.40491	2.90192	3.29237	2.99614	4.10016	4.17178	3.76593	2.09533	2.87238	2.01629	1.38149	1.47455	1.4661	-0.567156	3.53185	0.902528	2.81497	1.85166	1.65117	2.42392	1.29089	1.94686	0.0167984	0.656092	-0.451255	-0.126478
CIP2A	2	352664297	352710118	+	3.06117	2.74243	2.12645	2.74951	2.6065	2.40654	3.46089	2.13227	2.83351	2.32644	3.11616	1.36465	0.915127	1.44143	2.87074	2.57106	0.81672	3.08198	0.0202711	1.69271	4.14739	1.00697	0.148148	2.21974	2.13268	1.52668	1.39934	1.67535	-0.684147	0.681055	1.69319	1.28426	-0.152118	1.13677	1.3317	1.66813	1.95353	1.2693	1.5545	0.13889	0.812767	-1.56816	0.269069	-2.91069	-0.818355
LOC118841150	3	3686955	3710250	+	0.868524	0.142521	-0.84318	-1.33795	-0.595136	-0.158243	0.491267	1.56667	0.0441863	0.111431	-0.736282	-0.573945	0.330164	-2.08213	-1.37026	-0.185664	-1.22281	-2.49629	-0.787084	-0.69195	-5.20428	-0.29259	-0.436815	0.567661	-1.37512	-1.60717	0.147796	-3.83421	-0.0991842	-1.31895	-1.72185	1.84753	-0.773607	0.358233	0.180629	-0.232334	-2.5059	0.131792	-1.82401	-2.03103	-2.13209	-3.56816	-4.43137	-2.32572	-4.5188
DUT	8	171753762	171767423	-	5.38009	6.30113	5.78981	6.52623	6.95587	5.34955	5.33722	6.21743	6.795	6.87488	5.45024	7.33495	4.88959	3.0194	4.62152	4.66371	3.98231	8.6753	5.0709	4.02077	6.65249	2.63633	3.44093	4.5932	2.90101	3.29972	3.33291	3.08598	4.60126	2.40897	3.69881	3.26257	4.14801	2.88661	3.26036	3.56121	3.62339	3.05779	3.2291	2.80186	2.69573	2.90757	2.10779	2.3561	2.56867
RTTN	1	212431546	212644033	+	3.04606	2.02516	2.21571	3.6069	2.82889	2.81138	3.60057	1.92281	3.17168	3.13697	3.3322	1.42605	1.21152	2.39899	3.32005	2.96758	1.538	2.65571	1.02027	2.30805	4.4194	2.21642	0.633575	1.93023	2.59067	2.48969	2.00341	1.56572	1.90082	2.03861	1.88301	1.84753	1.11092	2.03977	2.1086	2.27017	2.40099	2.24727	2.5545	0.875856	0.955371	0.338726	1.54591	-0.588759	0.28856
PITPNC1	4	212114567	212478328	+	2.0308	3.16489	1.78131	3.57852	2.65784	1.68306	2.42288	3.691	1.94689	2.51353	2.39757	2.19864	1.76874	1.44143	1.82852	1.52621	0.65166	3.86517	1.79788	2.64592	4.17654	0.650826	0.700689	4.31489	0.910287	0.682333	2.52366	0.0182345	3.67341	1.68105	1.99697	1.59321	2.11092	0.52569	1.06359	1.07023	0.953535	1.71675	0.554502	0.77632	0.61207	-1.24624	0.375984	-0.588759	-0.126478
RFC4	4	257678954	257691497	+	4.5369	4.31745	4.09149	4.75375	5.03325	4.44662	4.21616	2.78079	5.1224	5.25536	4.66365	4.97552	3.23198	2.92536	3.58393	3.5071	2.67336	6.01326	3.42237	3.27768	5.04575	1.93771	2.59881	1.46075	2.72292	2.61522	2.83229	1.87238	2.77529	2.20462	2.4876	2.4661	2.99356	2.28715	2.88826	2.5332	2.56019	2.13179	2.99361	1.82695	1.14589	1.33873	1.97802	1.17678	1.63095
UPK3A	5	309365501	309372949	-	0.476206	-4.00948	-4.42814	-2.65988	-0.180099	-0.421277	-1.0937	-3.22919	0.164481	-0.236492	1.09379	-3.31091	-2.91776	1.11426	1.0032	0.204283	-0.692294	-2.49629	-0.202121	0.661686	-5.20428	0.328898	0.0486123	-2.3917	0.0172019	0.77749	0.799873	1.22469	-1.83615	-1.73398	0.863114	0.832884	-1.47405	-1.23787	-0.501195	-1.13922	-0.698542	0.394826	0.497919	0.669405	-1.0617	-3.56816	-4.58337	-4.06269	-4.6708
ABHD12B	3	34659602	34716238	-	-0.938831	0.786377	-1.42814	1.66205	1.02154	1.25679	1.43682	0.0927371	1.60809	1.51353	1.02453	0.541532	-0.0108727	1.26364	0.724894	0.910551	0.964818	-2.49629	1.30038	0.138124	-5.20428	0.70741	1.63357	1.76031	3.27594	2.14176	-0.437166	1.80965	1.12321	0.488409	-0.399921	0.772763	-2.88908	-0.271817	0.92507	1.71876	2.92873	0.131792	1.84275	-0.446072	0.755434	-1.9832	-4.58337	-4.06269	-2.19687
ORAI2	7	20263478	20272609	+	1.56367	2.50007	1.35322	0.662046	1.89029	1.50472	1.19581	3.65073	1.54299	2.4939	2.48611	1.97038	1.96488	-1.34517	0.898226	1.26014	0.514157	-0.759325	2.02027	1.53044	1.75508	0.328898	0.700689	1.21974	-0.127188	-0.317667	0.21491	-1.09724	2.12321	-2.31895	0.216751	0.0255287	0.432844	-0.641767	0.288882	-0.554262	0.017665	-0.967744	0.439025	-0.709107	-0.596039	-3.72017	-1.43137	-0.588759	-0.611905
LOC118852685	6	235540026	235549853	-	4.40102	4.56879	3.89829	4.99475	5.05064	3.82665	4.50787	5.89723	4.80139	4.71347	4.42918	4.44101	3.39058	4.03334	4.27621	4.55813	5.3129	5.41726	4.25731	3.93254	5.52798	4.55772	3.72507	6.4433	3.75931	4.54257	3.78338	4.57989	5.95248	4.78434	4.32981	4.06052	2.57035	3.957	3.72602	3.64213	3.62853	4.40481	4.40865	4.76987	3.75299	2.40912	2.15359	2.4987	2.87352
NYAP1	7	263008630	263016770	-	1.06117	0.229984	-0.0358252	-1.07492	1.49797	1.34426	0.128697	-2.07719	0.378605	0.626004	1.04799	0.841092	0.0364331	0.654832	1.41823	0.0438178	-0.485843	0.825638	-1.20212	0.838564	1.66197	-0.29259	-0.588818	-2.3917	0.0172019	-0.253537	0.755479	0.317795	-1.83615	-0.14902	0.863114	-0.258264	-0.304121	-0.494209	-0.15542	0.253092	-0.505897	-0.190136	-0.338583	-0.709107	-1.0617	-1.24624	-4.43137	-4.06269	-2.5188
RPL28	2	9404839	9407341	+	7.00564	8.29259	7.15494	7.34223	7.67259	7.12098	6.77118	8.88679	7.55026	7.85049	7.49361	6.91791	7.66837	7.0277	7.50094	6.28447	8.0528	7.84801	8.20373	7.74592	7.72703	6.22976	8.7058	8.48738	7.55894	6.48264	7.40608	6.68193	9.57442	6.88318	8.03915	7.08777	9.4451	6.7128	6.83345	7.88903	7.83951	6.92274	5.86948	7.13513	6.79865	5.11834	5.88604	6.9079	6.56933
LOC118834904	1	476717319	476757519	-	4.15569	2.61825	3.15682	5.28263	4.41385	5.03158	4.4677	1.56667	5.03829	4.85097	4.15988	4.41852	3.29169	5.11098	4.90501	4.98149	5.81794	3.65571	4.80537	4.98361	4.02987	5.66697	5.39354	4.28387	6.66996	5.69762	4.83496	5.80161	3.60126	6.08832	5.404	6.0746	4.97922	6.48148	5.48938	6.46255	6.50463	6.09372	5.45583	5.97178	5.84805	1.78939	2.12322	2.11168	2.05106
PCID2	4	391213035	391262971	-	4.49857	3.08504	3.65932	4.76218	4.96965	4.38092	4.34925	2.96721	4.79442	4.79993	4.82001	3.39568	2.6214	4.30157	4.55185	4.18758	4.44647	4.4106	3.91336	4.54752	5.44657	4.31075	3.88511	3.48823	4.45143	4.18869	4.61657	4.24261	3.67341	4.36053	4.18103	4.17528	3.31386	4.46063	4.38856	4.31199	4.46852	4.79096	4.36976	4.36984	4.23073	3.07569	3.12322	2.48163	2.96502
ELN	7	22500376	22544663	+	3.17665	3.91071	3.88474	3.22276	4.19146	4.91857	3.9063	3.93404	3.31504	4.63947	4.63101	3.60928	4.41986	4.91787	5.40392	4.13128	2.538	7.50746	5.27901	6.16326	7.53573	4.36891	5.88692	5.6672	5.69903	5.2411	5.74416	4.49272	5.23472	4.7632	5.778	5.47909	5.67951	5.22118	5.01122	5.46995	5.54395	3.7406	4.45954	3.58368	4.41171	3.49793	2.40152	2.98413	3.20913
SIPA1	6	275659573	275673138	+	5.26737	6.46332	5.67121	2.67997	5.22589	5.53988	4.73497	7.2001	4.76855	5.29276	5.39071	5.20304	5.52103	4.74653	4.55401	4.35082	3.13865	5.86028	4.67235	5.22027	5.79713	3.72807	4.70478	4.29946	3.88227	4.09942	4.219	3.86469	5.61963	4.17291	4.90751	4.51509	5.81828	3.96886	3.90395	4.12287	4.1271	2.83961	3.53706	2.82695	3.2739	2.58158	2.92618	3.19784	3.2821
ZDHHC2	6	2073032	2120679	+	6.88028	6.69327	6.28524	5.6643	6.389	6.69766	6.25945	5.88571	5.9821	6.49514	5.55323	5.24197	5.20247	3.65483	5.61221	4.63759	4.01241	7.5626	4.42237	4.52614	7.66132	2.94948	4.33929	3.31489	3.88227	4.11469	3.77785	3.88765	3.27005	3.68105	3.58193	2.5401	3.46259	3.78708	3.70175	4.2271	4.06396	3.10754	2.74888	2.99133	2.59037	2.9554	2.68757	2.74752	2.00477
RASL12	8	149707761	149733340	-	-1.52379	-1.53555	-0.968711	-2.07492	-0.694672	0.0641495	-1.01569	-1.07719	-0.672021	-1.11096	0.0937931	-2.15891	-1.91776	0.0877911	-0.306133	-1.87372	-1.22281	1.65571	-0.202121	0.30805	2.87253	-0.823105	-2.17378	-0.654732	-0.674676	-0.870208	-0.157058	-1.36028	-1.83615	-1.31895	-0.721849	-0.694363	-0.666691	-0.909247	-1.04176	-1.55426	-1.5059	-0.315667	-1.14594	-3.18304	-1.28409	-3.72017	-2.84641	-3.91069	-2.93383
ADORA2A	1	1073333	1078218	-	1.17665	2.78638	2.03129	0.247008	2.48666	2.36532	1.24417	1.92281	2.14998	2.552	1.52006	2.92856	2.35836	1.75917	1.6781	0.978723	1.60727	3.08198	2.67235	2.42353	2.14739	1.53053	2.65065	3.5932	1.0172	1.74646	1.39934	1.07268	3.27005	0.587945	1.71556	2.20686	2.8658	0.913294	0.513756	1.5887	1.4941	-0.775099	-0.502081	0.875856	-0.0277547	-1.24624	-1.62402	-0.00379626	-0.933833
MYL1	4	291317104	291333678	+	1.5206	1.0005	0.379212	0.510043	2.82889	1.95723	3.60674	0.382244	3.09048	3.6704	0.951774	2.16302	2.42209	1.96226	0.97766	3.65679	1.0667	-2.49629	0.534844	0.723087	-5.20428	-0.671102	1.66752	-2.3917	-0.20519	0.0302564	-2.65956	0.565722	-0.0991842	-0.14902	-0.399921	-0.874936	-1.66669	-0.936214	-1.04176	-1.33187	-1.69854	-0.605174	-1.82401	-2.03103	-3.13209	-3.72017	-4.58337	-4.06269	-3.5188
MSH5	7	267423649	267440311	+	0.0611688	0.312446	0.65932	-0.337954	1.27933	0.42672	-0.219226	0.24474	0.0441863	0.304076	-1.44678	0.300524	-1.3328	-1.6671	-1.02234	-0.458683	-2.80777	2.11514	-0.787084	-2.86188	0.19565	-2.99303	-1.43681	0.567661	-1.79015	-4.9291	-0.544081	-2.09724	0.315853	-1.73398	0.216751	-2.78183	-0.0817289	-2.2047	-2.17927	-2.13922	-2.92093	-1.7751	-2.33858	-2.03103	-3.13209	-3.72017	-4.43137	-4.06269	-2.5188
HAUS5	2	34879702	34901135	-	4.0231	5.44402	4.73173	1.69767	4.56944	4.03815	3.32509	6.42266	4.27551	4.85482	3.61736	4.28404	4.12936	2.32159	2.83564	3.18517	1.77719	6.29596	3.63918	3.1154	4.90192	2.13625	2.89947	3.64295	2.11674	1.96437	2.58837	1.80965	4.60126	2.40897	3.20098	2.88351	4.61076	2.33022	2.61428	2.20063	2.57092	2.52868	2.5194	1.82695	2.06954	1.56112	1.71838	0.896668	1.74799
TWF2	9	122848913	122870088	-	5.08723	5.24318	5.05164	4.59751	4.87084	4.92568	4.47109	6.0261	4.65248	4.79593	5.82171	4.72984	4.48738	3.08779	3.75527	3.49551	3.43381	5.33519	3.40274	3.23616	5.97977	2.88961	3.22994	3.04571	3.40624	3.46131	2.87442	2.88765	3.80771	2.61179	3.65897	3.73781	3.28084	2.76003	3.30186	3.4974	2.69378	3.20218	3.09724	3.13889	2.71089	1.71724	2.86325	2.54874	1.78499
DNA2	8	31451618	31490446	-	3.01536	0.601952	1.21571	2.22276	2.88168	2.46625	3.65822	-1.07719	3.32152	2.626	3.04799	2.01102	-0.273907	0.856465	2.48319	2.37421	0.251122	3.74318	-0.202121	1.22559	4.33574	0.176895	-0.758743	-2.23969	1.48287	0.649166	0.964932	0.902757	-1.83615	1.14049	1.57583	0.610491	-2.88908	0.898108	1.31472	1.0307	1.22202	-0.074659	1.69955	-1.44607	-0.168617	-3.72017	-4.43137	-4.06269	-4.6708
LOC118841349	3	255539	261855	+	-2.52379	0.0494114	-2.84318	-3.65988	0.252861	-2.15824	-1.80419	0.507775	-0.479376	-0.695924	-1.09885	-0.573945	-2.11041	-0.859742	-0.581767	-0.721717	-1.22281	0.463068	-1.78708	-0.402444	1.50231	-3.99303	-2.75874	-0.654732	-0.127188	-0.45517	-1.0746	-1.68221	0.315853	-0.997017	-0.219348	-0.459898	0.0495157	-2.34221	-0.956874	-4.13923	-1.5059	-0.605174	-0.976012	-1.44607	-1.54713	-2.56816	-3.43137	-4.06269	-4.6708
IGSF8	4	156457082	156465048	+	3.55302	4.04339	3.76168	2.56894	3.85992	4.05121	3.55975	4.15163	3.69055	3.6704	4.79076	4.06026	3.89281	3.75076	4.13609	3.6706	2.76714	3.4886	4.22414	4.87959	3.71591	3.36452	4.33401	3.25216	3.81964	3.53124	4.21491	3.37308	4.24659	3.51394	4.58801	4.01907	4.89664	3.43653	3.90253	3.82078	3.56019	2.74846	2.87643	2.39523	2.89028	2.62166	2.66666	1.8442	2.82105
PMP22	7	254082971	254134186	+	2.68566	2.14252	1.99812	2.90997	2.42871	2.03815	2.17932	2.50777	2.48641	2.58948	2.90115	1.16302	1.8237	2.70794	2.53663	2.44017	3.41462	3.29957	2.63918	3.17155	4.65335	2.70741	2.74905	3.21974	2.79481	2.85953	3.34044	2.82559	2.83942	2.58795	2.51337	2.78803	1.33331	2.38299	2.5432	1.25309	2.09402	2.13179	1.98335	2.80186	2.65972	1.18672	0.656092	0.947294	1.31409
ERG	2	372158192	372294895	+	3.25757	3.38093	2.40475	4.1083	3.6729	3.06415	3.7753	4.44637	3.69555	4.01832	4.40894	3.58256	2.42209	2.63668	3.31496	3.18036	2.38863	2.785	2.88534	3.39551	3.20039	2.70741	1.9417	2.84777	3.05951	2.43235	3.21491	2.76074	2.83942	1.96646	2.6357	2.30564	0.985385	2.67794	2.30186	2.43063	2.66403	3.03226	2.43149	2.01336	2.49435	1.47623	1.99489	1.04351	1.78499
KRTCAP3	3	211309947	211311440	+	1.4304	1.89741	1.65932	1.1981	2.27933	2.01168	1.11142	1.17074	2.23487	2.82764	1.09379	3.48495	1.75466	0.759168	0.662158	0.76371	1.58455	2.4106	1.91336	0.386052	0.947722	-1.18568	1.24126	1.6672	0.579081	1.41273	-0.337631	-1.09724	1.77528	-0.733983	-0.136886	-1.19686	1.43284	-0.831244	-0.501195	2.46069	-1.04647	-1.45317	-0.89801	-0.446072	-2.28409	-1.9832	-1.26145	-0.103332	-1.71144
SRBD1	3	347191639	347536742	+	4.11283	3.43714	3.44222	4.94003	4.27276	4.05121	4.2619	3.60931	4.24172	4.18672	4.45354	3.34889	2.65967	4.16895	3.97121	3.88117	3.38205	4.16351	3.36266	3.54752	5.31076	3.65083	3.48919	4.55472	3.86329	3.70268	3.51037	3.71011	3.07074	3.03861	3.73758	3.59755	2.59204	3.50328	3.41369	3.62896	3.8384	3.54683	3.20721	3.03505	2.836	2.56112	3.01984	2.56505	2.58973
SYNE1	7	104113179	104706331	+	4.62086	4.39991	3.44222	5.36526	3.92843	4.15161	4.97598	5.23569	4.44544	4.72614	5.73313	4.30052	3.78614	3.21555	4.43005	4.02782	2.56146	4.14757	2.88534	3.84548	5.86584	3.09443	2.30735	4.00823	3.60788	3.39783	4.30237	2.91771	3.36025	3.65833	5.85054	4.38559	4.15895	3.70546	4.73083	2.8942	4.90773	2.76406	3.94418	2.58368	3.43472	1.60176	2.37598	1.70402	1.61049
SNU13	5	299956332	299960486	-	6.49301	7.72748	6.79103	5.59042	7.52484	6.54451	6.15476	7.60229	7.59041	7.39947	6.93182	8.36024	6.60971	6.39225	5.60285	6.29509	7.32451	8.18807	7.1525	5.59345	7.4864	5.76852	6.43355	7.02943	5.36972	6.16615	5.95024	6.17733	8.0006	6.28468	6.10893	6.32474	7.26995	6.0849	6.16058	5.84519	5.52063	6.4752	5.8923	6.86378	6.07639	4.48168	4.62391	5.08367	4.93242
SRSF10	2	57869189	57882851	-	5.72413	5.8516	5.31669	5.92883	6.03713	5.36532	5.91442	6.19427	6.18418	5.99233	5.66839	6.66764	4.84212	5.11426	5.69191	5.72867	4.71317	7.35789	5.57924	5.59551	6.73603	4.94361	4.76873	5.87925	5.42578	5.15659	5.4817	4.90651	5.74212	4.8	5.3189	5.01584	5.1425	4.96477	5.05531	5.14386	5.34585	5.16448	5.60226	4.6694	4.32077	4.54558	4.75102	4.87395	4.75733
PIGT	3	204401422	204413388	+	5.47339	6.40814	5.82689	5.84394	6.1246	5.63183	4.85272	6.73338	5.6041	5.69639	5.79856	4.7659	5.68122	5.50283	5.19545	5.24291	5.79338	5.75374	5.44174	5.56648	6.17714	4.66161	5.73711	6.05032	5.37977	5.42502	5.37753	5.05926	6.68654	4.8308	5.83912	5.51853	6.49893	5.035	5.32111	5.30164	5.19801	5.05145	4.95735	4.98577	4.94899	4.59674	4.11938	4.66674	4.43249
MIS18BP1	3	289216786	289267461	-	6.01537	5.22733	5.12068	6.52127	6.19668	5.58322	6.50415	3.94518	6.01548	6.36612	5.19708	5.04076	3.71159	2.87206	5.27228	4.88265	2.30771	7.02204	2.67235	2.9583	7.4051	1.59193	1.24126	2.6672	2.25424	2.23413	2.1478	1.6032	2.77529	1.00298	1.60008	2.18396	-0.666691	0.928323	1.63494	2.0307	2.09402	2.05779	1.99361	0.553928	0.938298	0.0167984	-0.0390534	-0.740762	-0.0593635
PALD1	8	33445407	33540475	+	2.35885	2.94988	2.23007	0.0405575	2.61691	3.26802	2.38743	2.65073	2.04419	3.032	2.84199	2.97038	2.13752	2.39899	2.04067	1.96758	0.964818	3.38363	2.02027	2.82463	3.40715	0.91386	2.41118	1.21974	2.06783	2.10554	1.79987	1.67535	2.12321	1.38149	1.92201	2.54909	2.80208	1.99764	2.24476	2.39993	2.20835	1.61722	1.84275	1.13889	1.65451	0.601761	1.06048	0.259238	1.00477
RBP1	2	319810724	319855841	+	5.00759	5.74615	5.54627	4.69767	6.72258	5.79983	4.63423	5.11264	5.85825	6.35936	5.95798	7.67793	6.04586	5.89037	5.66316	5.71541	6.00708	6.5168	6.81469	5.92766	5.98321	5.24776	6.28018	6.19493	5.0364	5.76787	4.78615	5.23964	7.3017	5.53592	5.778	6.08854	6.43884	5.65751	5.70297	5.54552	5.40699	5.75628	5.62638	5.78275	5.82327	4.32058	4.50821	4.9932	4.28856
NHEJ1	4	281052952	281156594	+	4.16969	4.83601	4.25485	5.0336	5.1544	4.14554	3.9063	4.74936	4.85825	5.17444	4.06821	5.021	3.83712	3.65933	3.62974	4.00348	4.15801	5.9131	4.84954	3.43275	4.90192	3.45818	3.66752	5.50177	3.91951	3.62804	3.9103	3.65764	5.47572	3.84093	4.30052	3.95627	4.79508	4.0012	3.66371	3.99006	4.06396	3.88311	4.06108	3.80186	3.5794	3.82415	3.02806	3.10054	3.35157
JDP2	8	231536812	231611873	+	3.3091	3.20861	2.82925	2.40621	2.81086	2.59664	2.53728	3.50777	2.17884	3.25827	3.74125	3.36465	2.48312	2.17839	2.37976	1.93363	1.85519	3.46307	2.79788	2.85237	3.84557	1.36452	2.14815	2.28387	1.35281	1.89533	2.32533	1.48772	1.90082	2.5637	1.86311	2.16069	2.04952	1.95425	2.11352	2.46069	1.86914	1.43435	1.06352	2.09825	1.59037	1.5193	0.656092	0.996204	1.45848
ZRANB3	2	290680194	290895139	+	3.24439	2.78638	2.64867	4.06804	3.45798	3.12716	3.96038	2.6777	3.67544	3.50375	3.65221	2.62245	1.92773	3.21555	3.74016	3.8542	2.57305	3.01326	2.99428	3.82463	4.51378	3.66518	2.6842	3.46075	4.20985	3.66584	3.45592	3.40526	3.40332	3.35348	3.59406	3.16654	2.57035	3.20005	3.35055	3.06045	3.57625	3.68433	3.34992	3.07749	2.84976	1.75376	2.49937	1.04351	1.97306
CHRM2	5	110550425	110747785	-	-0.523794	-0.398048	-0.968711	0.340118	-0.801587	-0.421277	-0.26362	-1.07719	-2.15745	-1.374	-0.999316	-3.15891	-0.595835	-0.667097	0.299588	-1.34321	-0.222809	-1.34429	-0.787084	0.30805	0.992116	-1.40807	-1.75874	2.40416	-0.127188	-0.192136	-0.157058	-2.09724	0.637781	-2.31895	-1.13689	-1.6119	-4.62605	-1.10955	-1.38572	-1.55426	-0.698542	-1.19014	-2.56097	-3.18304	-2.28409	-3.72017	-4.58337	-4.06269	-3.5188
FKBP9	9	189035388	189073159	-	6.05741	6.38331	6.04556	4.43287	6.34425	6.45155	5.61136	6.48696	5.99128	6.08051	6.5232	6.2096	6.21923	6.38683	6.2749	5.99664	5.40331	6.76162	6.68662	6.75559	6.40613	5.67763	7.04054	7.0224	6.57763	6.06053	6.46715	6.00079	7.53986	6.09468	7.02411	6.64863	7.30936	6.23768	6.42831	7.03445	6.7893	5.93743	5.93021	5.47676	5.76998	5.58412	5.30334	5.6799	5.73623
MAZ	9	77829585	77835374	+	4.31541	5.1083	4.6882	3.25898	4.27276	4.31208	4.14152	4.56667	3.57591	4.40211	3.91716	4.06026	4.11014	3.22772	3.72489	3.57841	2.41462	5.77465	3.58796	3.93254	5.20747	3.06225	3.7411	1.76031	3.54375	2.81536	3.47658	2.79353	3.98828	3.00298	3.74304	3.08236	3.99356	2.52074	2.81772	3.08959	3.19454	1.65117	2.58198	2.4284	2.20419	2.23919	2.16854	2.04351	2.76661
L3MBTL1	3	98899462	98962134	-	1.23109	3.96907	2.91171	2.34012	2.18447	2.38608	2.66712	2.80546	3.17168	1.94793	1.82171	0.426055	1.94022	1.52273	2.74016	1.58571	0.465247	3.84554	1.79788	2.32795	2.19565	1.62168	0.148148	1.34527	0.432239	1.58045	1.31007	0.902757	2.63778	1.68105	1.75928	1.408	0.655237	0.88276	1.05339	1.1087	2.07907	0.0322561	0.377625	-0.446072	0.695728	0.601761	-0.846408	-2.91069	0.339186
LOC118854500	6	64722873	64725527	-	8.35999	8.08613	8.10713	8.85286	8.5904	7.94636	7.63423	7.8001	9.06957	9.03327	8.10851	9.92307	7.18158	6.43816	6.9708	7.3484	7.50511	10.5718	7.71177	6.20959	9.32256	6.1285	6.68109	6.53509	6.10365	6.4932	6.01757	6.34293	7.11027	6.07337	6.30329	6.72448	6.50681	6.08573	6.36763	6.24448	6.19974	6.52067	6.67105	6.61102	5.98633	4.86229	5.17781	5.72956	5.29659
RCN1	6	243570735	243587022	+	6.06492	4.86703	5.23542	5.2197	6.41833	5.86042	5.33629	4.96173	5.50931	6.24659	6.25618	5.90449	4.93866	5.33149	5.45917	5.38681	5.59595	5.16351	5.32666	5.39551	5.87994	4.43323	5.58555	5.72609	5.81718	5.64602	4.96493	4.80563	4.85501	4.86096	4.50697	5.19259	4.37458	4.50892	5.3573	6.06657	4.72772	5.33864	5.28451	4.73052	4.28745	3.99408	4.42972	4.80356	4.05485
RIPOR3	3	198403564	198457430	+	4.16969	4.01289	2.85726	3.47967	4.00973	4.27916	4.00317	3.3322	3.9215	3.44363	3.63682	3.64845	2.22179	2.32159	3.19267	3.22782	1.62963	4.5626	2.46084	2.58107	4.98114	1.13625	0.489185	2.21974	2.2831	1.82281	1.04088	1.99022	1.12321	1.68105	1.52608	1.44699	-0.386583	1.11065	0.734022	1.44574	1.92037	-0.453171	1.66142	0.290893	0.353335	0.601761	0.697912	-0.103332	-0.611905
RPL35A	2	329484350	329488963	+	6.91604	5.80786	6.92611	7.48859	8.63848	5.97447	6.97687	5.60581	7.74282	6.87203	7.99993	7.92856	6.72067	6.4953	7.45888	6.83785	7.93173	8.57904	8.39345	7.054	7.95247	6.96117	8.084	6.41494	7.0996	5.9094	6.80805	7.28646	8.3657	6.26977	8.35051	7.50415	8.43134	6.62473	6.9715	6.86007	7.25399	7.01199	5.90799	6.55955	6.82443	4.71261	5.76339	6.55386	5.56999
DGKZ	6	258009973	258056477	+	5.38009	6.55085	5.70757	3.27086	5.46376	5.45647	5.74341	7.39956	5.15544	5.78588	5.51165	5.60264	5.81695	5.23377	4.79052	5.18397	3.13083	6.24817	5.11378	5.08649	6.3135	3.91386	4.55867	5.29169	4.44825	4.15068	4.35911	4.23068	5.92318	4.1809	4.96232	4.43492	5.51464	4.07986	3.97319	4.37647	4.06016	3.35418	3.63214	3.4447	3.53182	3.52987	3.57986	3.62847	3.71961
ANK2	6	42792085	43089764	-	0.935638	0.666083	0.478748	1.42758	1.97371	1.11478	1.9063	-0.492225	2.01248	1.73034	2.11616	1.54153	0.541668	2.61831	1.72489	2.27828	2.45276	3.24068	2.11981	3.05699	4.1326	1.70741	0.700689	2.8047	2.59067	2.68233	3.09533	1.56572	1.48578	2.14049	0.941116	0.710027	-0.666691	1.86334	2.01187	0.384337	1.19454	1.08288	0.920152	-0.22368	-0.454019	-1.56816	-1.10944	-1.32572	-2.93383
SLC7A5	3	387543731	387604987	-	6.1362	5.50884	5.72414	5.34574	5.43755	6.14097	6.19068	4.48505	5.82098	5.63723	5.22565	4.79529	3.97705	1.54236	4.39189	4.53944	1.56146	6.74582	2.57047	2.47797	7.32764	-1.18568	-0.17378	-1.23969	-0.20519	0.310364	-0.437166	-0.222774	0.900816	-0.318945	-0.136886	-0.322395	-1.15212	0.168756	-0.594304	0.108703	-0.11358	0.131792	-0.101543	-3.03103	-1.0617	-1.9832	-3.43137	-3.91069	-4.5188
NEK2	4	114684052	114699733	-	5.33729	2.78638	3.74178	5.33447	5.53552	4.93979	4.94705	2.44637	5.76261	5.50129	4.68812	5.006	2.29169	2.42037	4.48545	4.31391	3.22932	6.65289	2.94084	2.94548	6.4703	2.44991	2.24126	-0.654732	3.0761	2.16542	2.29464	1.84136	-0.684147	1.72545	2.46137	2.10082	1.82973	1.45999	2.66539	2.25309	2.51647	2.35418	3.00381	1.87586	1.8406	0.431836	-0.624016	-4.06269	-0.270868
PTCRA	7	242044046	242049769	-	1.06117	1.66608	1.29978	1.29431	2.33086	1.64911	0.965199	1.38224	1.52062	1.474	1.87515	1.79529	1.74045	2.04715	1.81416	2.01164	2.66255	-2.49629	3.14365	2.09232	-5.20428	2.44991	2.66752	2.15262	2.98244	2.48029	1.27904	2.63972	2.83942	3.22021	2.39363	1.67761	2.9689	2.55503	2.18531	3.63556	2.30146	2.31236	0.554502	0.13889	0.715906	0.338726	-3.43137	-2.91069	-0.34887
GINS3	3	399715679	399729162	-	2.12006	1.42792	0.929409	1.42758	2.09789	1.46625	1.50456	2.17074	2.10559	2.28136	1.93928	2.12649	0.696947	0.0877911	0.842731	0.910551	0.777191	2.82564	0.382841	0.781981	2.62015	-0.29259	-0.0583029	-0.239694	0.0843161	-0.133242	-0.157058	-0.51228	-0.684147	-0.318945	0.0151169	-0.0813864	-0.0146147	-0.124976	0.0431259	-0.33187	0.400994	1.54683	0.808259	0.553928	-0.75358	-0.983202	-0.971939	-0.210247	-0.818355
ORC6	3	143606125	143618874	+	3.06117	2.48237	2.78131	3.29431	3.45217	3.10228	3.35843	2.38224	3.40327	3.68778	3.31779	3.42605	1.27206	0.654832	2.37976	2.6706	2.38863	3.80546	1.53484	1.72309	4.46539	1.2549	1.28565	0.345268	0.712347	1.43235	0.799873	0.777226	1.31585	0.85098	0.822472	0.86203	1.59204	1.2725	1.47609	1.38434	1.32699	0.684333	1.36186	0.968965	-0.061702	-0.108732	-0.624016	-1.32572	0.00476687
LOC118849008	4	107213993	107230433	+	-0.201866	0.786377	0.15682	0.147473	0.497973	0.256795	-0.456265	0.24474	0.768552	0.111431	0.0479894	-0.351553	-0.394201	-0.667097	0.214699	0.313907	0.736549	1.74318	0.382841	-0.0545205	0.562432	0.0944328	0.241257	0.0822337	-0.674676	-1.07666	0.147796	-1.09724	2.31585	-0.733983	0.448076	-0.781826	0.811356	-0.204703	-0.998694	0.0307001	0.194543	-0.190136	-0.338583	-0.446072	0.353335	-3.56816	-2.43137	-2.91069	-0.71144
CHN1	2	229242195	229465115	-	2.17665	0.142521	0.70114	2.27086	2.14183	1.16369	1.78077	0.0927371	1.98006	2.00452	2.36992	2.12649	0.696947	2.06082	2.0158	2.01164	2.22198	2.90364	1.79788	1.99611	4.52137	1.70741	1.19545	1.56766	0.982437	1.88111	0.799873	0.0182345	1.12321	1.32491	0.863114	1.17237	0.883506	0.965222	1.35679	0.320207	0.448299	1.2693	1.13946	0.968965	0.189837	-0.568164	0.153592	-1.91069	-0.34887
TAGLN2	4	156683213	156691360	+	6.42457	6.72936	6.32675	6.02837	6.82384	6.33094	5.7629	7.53936	6.23229	6.70068	7.00519	6.14259	6.31586	5.61251	6.32702	5.69614	5.4354	6.77206	6.27091	6.99299	7.85292	5.09178	6.56319	6.19076	5.73471	5.72772	5.86661	4.97601	6.77118	5.20069	6.33885	5.89853	6.69963	5.15405	5.71434	6.11816	5.89818	5.82667	4.65172	4.98019	5.01155	4.32058	4.62391	5.41124	5.06804
CDC42EP3	3	357708742	357747809	+	4.78909	2.98801	3.32005	4.58805	4.58809	4.13331	4.1244	2.92281	4.25533	4.77575	4.67499	4.39568	2.58208	2.55207	3.80693	3.05964	2.64069	5.29234	2.88534	3.20421	5.79791	2.4827	2.58111	4.33016	3.61357	2.78514	2.51037	2.62158	1.90082	2.89051	2.55117	3.11904	1.63448	2.85943	2.62809	2.73114	3.13796	2.15564	2.23777	2.55393	2.836	0.679763	0.323517	0.481631	1.26256
PRSS53	1	521116256	521121613	+	-0.353869	0.84296	0.741782	-0.0749197	0.745901	0.163685	0.228233	1.01028	0.164481	2.032	0.000683641	0.300524	-0.595835	1.03334	-1.65977	0.684276	-2.07081	-2.34429	0.534844	0.661686	-2.46732	-0.29259	0.148148	0.567661	-0.468225	-0.133242	0.00340639	-2.09724	1.77528	-0.318945	1.84294	0.466101	1.38393	-1.04942	-0.0200679	-0.817297	-0.183969	-0.605174	-0.101543	-1.44607	-2.28409	-1.9832	-2.84641	-2.32572	-1.34887
RPS11	2	15738367	15740598	-	8.00954	9.4733	8.40376	7.23947	8.75271	8.05121	7.60095	10.5147	8.30383	8.81459	8.52529	7.99718	8.77256	7.5218	8.0026	7.54155	8.55234	8.87367	8.59608	8.25154	9.25364	7.05068	8.5439	8.29071	7.60324	7.26182	7.99806	7.03718	10.2362	7.45419	8.13795	7.66474	9.48731	7.18615	7.48607	7.95518	7.78786	7.66577	6.97657	7.78275	7.17123	6.24722	6.77869	7.47248	7.27846
RNPS1	9	77222982	77235683	-	6.33884	5.51539	5.67383	6.35274	6.64008	6.22258	5.92559	4.65073	6.19128	6.34847	6.48019	5.81837	4.84212	5.49025	5.57012	5.73525	5.02723	7.03942	5.9064	5.90796	6.98493	4.99565	5.24969	4.73759	5.41605	5.40902	5.7597	5.06599	5.25837	5.28838	5.47619	5.6265	4.6757	5.36273	5.31579	5.17819	5.1683	5.23613	5.52914	4.72385	4.37253	4.20662	4.35326	4.89667	4.68088
SCUBE1	5	301654793	301912856	+	0.646131	0.390448	0.478748	0.92508	1.02154	0.716226	1.30624	0.623252	1.04419	0.304076	0.341721	-0.351553	-0.595835	0.856465	1.23639	0.0438178	-1.39273	2.35615	0.797879	0.530442	3.077	-0.533598	-0.951388	-0.239694	-0.468225	-0.607174	0.147796	-1.36028	-1.68415	-0.733983	-0.219348	-0.781826	-1.47405	-1.10955	-0.956874	-0.139225	-0.599006	-2.19014	-3.56098	-3.18304	-0.699132	-3.56816	-3.43137	-2.91069	-1.93383
MDM1	5	251469984	251508439	+	1.96806	1.60195	0.85726	1.92508	2.64772	2.11478	2.35109	1.44637	2.93848	2.21097	2.98861	1.88549	0.29169	1.70794	2.1245	2.57106	1.56146	2.35615	1.67235	2.22559	3.8873	1.49882	0.241257	2.7145	1.66928	2.27818	1.75548	1.44708	1.77528	1.68105	1.90264	1.4661	-0.773607	1.44439	1.5432	1.79151	1.51647	2.05779	2.04389	1.21689	1.17534	-1.24624	-0.343908	-0.910687	-0.431332
BZW2	5	9917290	9997678	+	3.93564	4.47791	3.79103	4.3288	5.34032	4.57872	3.94827	4.70417	4.39714	4.83155	3.97031	4.74196	4.14293	3.96226	3.96797	3.47205	3.75701	4.04803	4.95438	3.71555	3.18134	3.34682	3.73311	4.04571	3.73863	4.11469	3.9843	3.44708	4.58264	3.68105	3.77	4.52195	3.29414	3.99675	3.08377	4.04565	3.88642	3.10754	4.09008	2.36128	2.97225	3.97099	2.51114	2.29877	3.50911
B4GALNT3	5	202863213	203016343	+	-0.938831	0.666083	0.15682	-1.07492	-0.595136	0.578723	-0.508733	-0.0771878	0.690549	-0.888569	0.708503	-2.15891	0.367639	-1.34517	0.842731	0.541318	-0.485843	-2.49629	0.212916	1.56439	-5.05228	-0.671102	-0.436815	2.08223	-0.127188	-0.384781	-0.0745962	-0.0972427	0.637781	0.140486	1.44808	0.0761549	-0.152118	-0.534851	-0.471447	-1.55426	-0.599006	-3.9271	-1.56097	-3.18304	-0.324736	-2.56816	-4.58337	-4.06269	-4.6708
RPL22L1	4	244972145	244975801	-	4.80264	3.89071	4.50555	5.87734	5.03519	4.05121	4.56927	3.65073	6.0304	5.32644	4.7085	5.9832	3.74757	4.01238	5.17453	4.72619	5.58168	6.16747	5.80163	5.50007	5.52986	4.14652	6.11008	3.48823	4.57617	3.93371	4.74132	4.39461	4.90082	4.28097	5.73895	4.36283	5.90425	3.47925	4.04699	5.93224	5.27546	4.63853	4.93221	5.02966	4.41942	1.78939	3.40152	3.71136	3.71961
LOC118837566	2	8791591	8805263	+	0.935638	0.786377	0.478748	1.14747	1.42871	0.957234	1.30624	-2.07719	1.27551	1.21097	1.69371	0.648447	-0.525446	2.10109	2.25777	1.92214	0.81672	0.240675	0.212916	2.09232	1.34004	2.07306	1.14815	1.56766	2.88227	2.34184	2.41369	1.87238	0.637781	1.00298	2.10258	1.71003	0.48015	1.9432	1.47609	1.83806	2.15231	1.13179	1.67424	0.875856	0.774799	-0.398239	-0.431371	-0.740762	-0.0593635
ELOF1	1	76203108	76207683	+	5.28678	6.05989	5.37437	4.7872	6.11268	5.60773	4.90003	5.5917	5.98823	6.24952	5.6646	6.80832	5.3266	5.16579	4.65613	5.25442	5.47609	6.4106	5.75981	4.54752	5.31732	4.44991	4.93822	5.21152	4.26513	4.87395	4.72989	4.45735	6.54947	4.72545	4.63863	5.20828	5.33331	4.75898	4.82523	4.50823	4.54667	4.59122	5.15556	4.61282	4.83138	3.69862	3.40783	3.9348	4.09591
LOC118833381	Un_JAANDE010000186v1	39104	48033	+	-2.52379	-1.27252	-0.521252	-1.65988	0.627256	0.0641495	-2.67866	-0.492225	-0.157448	-0.236492	-0.736282	-0.573945	-0.669836	0.0877911	-0.129255	-1.34321	0.192229	0.655713	0.212916	0.045015	-0.145387	-0.408068	-0.588818	-0.239694	0.209847	-0.133242	0.279041	-1.09724	-0.0991842	0.768517	-0.721849	-0.781826	-0.567156	-0.514387	-1.04176	0.253092	0.137959	-0.775099	-1.14594	-2.03103	-2.28409	-1.9832	-2.43137	-4.06269	-1.93383
GRIK4	2	268661000	269118201	-	1.23109	1.89741	1.09542	1.34012	2.6065	0.841757	0.380236	2.28036	1.67037	2.032	1.22308	2.79529	0.96488	0.0877911	0.34023	0.541318	0.929194	2.97764	2.38284	0.530442	1.30527	-0.29259	0.489185	1.84777	-0.127188	0.222901	0.21491	0.317795	3.07074	0.381494	-0.136886	-0.13797	0.695879	-0.598045	-1.08616	-0.554262	-0.257969	-1.19014	-0.338583	-0.709107	-0.366557	-1.56816	-1.43137	-2.91069	-1.71144
CCDC200	4	181306219	181314851	+	1.90247	1.87044	-0.180215	-0.337954	0.252861	1.16369	0.594361	1.78079	0.912942	0.889039	0.585646	0.841092	1.29169	0.580831	0.0282862	0.448208	0.192229	-2.49629	0.212916	-1.27691	-5.20428	-2.40807	1.41118	2.08223	0.268741	0.746463	0.709675	0.12515	2.48578	-2.31895	-0.136886	0.890599	-0.773607	-1.23787	-0.876704	-0.554262	-1.04647	-0.315667	-0.0584746	-2.03103	-2.64666	-2.56816	-4.58337	-4.06269	-4.6708
CEP128	8	238378081	238912530	-	2.984	3.26146	3.03946	4.28849	3.38672	2.42672	3.36209	3.84168	3.46899	3.61696	3.84534	3.42605	2.5085	2.0194	3.09512	2.64286	1.75701	3.80546	2.25731	1.94548	4.39274	2.02934	1.56319	4.18657	2.17947	2.2229	2.02227	1.9325	3.22274	1.85098	1.95998	1.97306	1.35884	1.91707	1.77182	1.9693	2.26229	1.92534	1.74888	1.61282	1.55721	1.9554	1.71838	-1.10333	0.940637
TOMM40L	7	81141406	81147224	-	3.73359	4.68168	3.90725	2.74951	4.25286	4.21099	3.08953	5.22659	4.11681	4.19889	3.87515	5.021	3.91829	3.92909	3.40392	3.49939	4.23298	4.11514	4.63077	3.76018	3.4275	3.05136	4.02916	4.79373	3.29731	3.57605	4.02694	3.46754	5.66458	3.51394	4.04634	3.96972	4.54554	3.34989	3.37122	3.77366	3.58157	3.61722	3.66463	4.00239	3.35011	2.31448	2.67715	3.08931	2.86491
ZMYND19	3	176606115	176615200	+	3.78909	3.74243	3.63795	3.55929	4.0754	3.7244	3.32884	2.73017	3.69055	4.21097	3.36992	3.01102	2.75466	2.75076	2.60493	2.81434	2.67336	4.01326	2.53484	2.89301	4.30747	2.11549	2.50804	3.48823	2.57908	2.32093	2.58837	2.29507	2.63778	2.35348	1.94112	2.91861	2.83884	2.35267	2.63836	2.12756	1.81603	2.31236	1.99361	2.39523	1.50018	2.04655	1.29655	1.33724	1.83876
MARCKSL1	2	70924636	70926804	+	3.78909	4.57715	4.27576	2.81585	4.17745	4.37574	3.49793	4.35744	3.87818	4.24659	4.25114	4.63551	4.05378	3.61831	4.22559	3.8451	2.57305	5.02203	4.4703	5.42353	6.18851	3.34682	5.04861	2.56766	3.89167	3.74254	4.17333	3.40526	3.98828	3.20462	4.74304	3.51738	4.71083	3.38571	3.77803	4.14155	3.92456	3.64275	3.07806	2.58368	3.0095	1.92369	2.19799	3.11168	2.40007
SMPD2	7	157457779	157463987	-	3.04606	4.34219	2.4545	2.1981	3.02935	2.92922	2.56293	2.41467	3.71538	3.52324	3.0538	3.80688	2.83043	2.46219	3.34023	2.54881	2.09912	2.785	3.65586	2.83856	3.02454	3.28309	2.58111	2.93023	2.45777	3.04945	2.05926	2.07268	3.60126	1.92898	3.03304	3.2294	3.26742	2.09075	3.10614	2.21833	2.69378	2.93915	2.32167	2.61282	2.03783	-0.246236	1.12322	1.13371	0.973058
TMEM237	4	301003935	301036357	+	4.83815	3.87044	4.17177	4.62552	4.70499	4.75265	3.76429	3.28036	5.06752	4.70068	4.32261	4.66127	3.91513	4.61599	4.056	3.71458	4.33178	4.53836	3.95438	4.26225	4.67904	3.86495	3.65065	3.46075	4.48907	4.97612	4.08191	3.83349	2.90082	4.42252	4.14852	3.34229	3.32685	3.79119	3.05083	3.40767	3.92456	3.20218	3.48342	2.77632	3.88806	2.84123	2.591	2.31813	0.873522
LOC118839457	2	85261518	85262760	-	2.72413	1.94988	1.99812	2.29431	2.35595	2.38608	1.4643	1.44637	3.23487	3.28136	1.58565	3.03092	0.837124	-0.345168	-1.50777	0.814336	-0.144806	4.60991	1.73648	-0.861876	3.22385	-1.18568	-3.91075	-1.23969	-4.37512	-0.133242	-2.65956	0.224685	-0.684147	-0.511591	-4.30681	0.503576	-1.66669	-1.66413	-0.562595	-2.13922	-2.5059	-2.7751	-1.33858	-0.446072	-2.13209	-1.56816	-4.58337	-4.06269	-4.6708
CYFIP2	3	67585278	67729583	+	4.76161	4.30239	3.88927	4.14102	3.72679	4.2847	4.67596	4.36576	3.81525	3.86632	5.13545	3.25048	3.41315	3.60903	4.67413	3.91346	1.75701	2.60991	2.30038	4.49568	4.84405	2.31075	2.04861	2.00823	1.99992	2.01732	4.61966	1.40526	2.95971	1.96646	2.71556	0.772763	0.811356	0.61199	0.990659	1.07023	0.851655	0.312364	0.736706	0.290893	0.403961	0.431836	-0.730931	-0.210247	-0.270868
ZNF367	1	565964814	565991750	+	4.23109	2.68168	3.30657	4.6069	4.35906	4.12716	4.47616	2.80546	4.63697	4.56617	4.07107	3.73591	2.24211	3.26364	3.54968	4.13128	2.88339	4.9131	3.14365	2.64592	5.44757	2.76186	1.85597	2.56766	3.47037	3.63229	2.60097	2.77723	0.900816	2.14049	2.58801	3.45179	0.655237	3.10736	3.13543	2.81497	3.24899	2.88311	3.5545	2.58368	1.61207	1.75376	1.32352	1.04351	0.236092
LOC118830617	9	62090104	62106269	+	3.77999	2.60195	3.25836	4.07483	4.79947	3.93628	3.54051	2.38224	4.2383	4.71347	4.47966	4.01102	3.46594	4.18153	4.00003	4.07789	4.36549	2.46307	4.55277	4.85237	2.51758	3.63633	4.30195	2.34527	3.8537	3.86676	4.36281	3.38388	2.95971	3.75787	4.177	3.90467	4.362	3.74313	3.68368	3.91062	3.63365	3.46331	3.48706	3.64139	4.05971	2.28982	2.67715	2.89667	2.86491
LOC118856829	7	257805868	257838729	+	-0.201866	-1.53555	-2.10621	-0.0749197	0.252861	-2.15824	-1.01569	-3.07719	-1.67202	-1.69592	-2.90621	-3.15891	-1.91776	-1.49717	-0.370263	-1.72172	-4.54474	0.825638	-2.93909	0.045015	0.373987	0.0944328	-3.91075	1.76031	-1.05319	-0.0222111	-0.437166	0.0182345	-1.83615	0.587945	1.18504	0.677605	-2.88908	-3.49421	0.16177	2.08959	2.33959	-0.190136	0.139465	0.553928	0.476718	-3.72017	-4.58337	-4.06269	-4.6708
LOC118831609	9	113273747	113282155	-	2.40694	3.1083	2.42984	0.588045	2.30533	2.82665	1.39459	2.28036	1.84255	2.4939	2.46883	1.97038	2.42209	2.61831	2.27883	1.88709	1.65166	2.86517	2.82763	2.73804	2.91927	1.96117	2.56319	1.56766	1.64725	2.00426	1.864	1.44708	3.27005	1.72545	2.44808	2.01259	2.45669	1.43915	1.57918	1.28704	1.58157	0.925341	1.36186	0.13889	1.30087	1.18672	0.890557	0.176776	0.838757
FAM181B	2	111596923	111598667	+	-1.20187	-4.00948	-0.428143	-3.81189	-0.414564	0.256795	-2.0937	-1.49223	-1.01994	0.0045159	-0.736282	0.928555	-0.747838	-1.49717	-2.50777	-0.87372	-1.22281	-0.344287	-0.202121	-0.69195	-5.20428	-1.40807	-2.75874	-0.654732	-1.79015	-0.870208	-3.24452	-2.68221	0.315853	-3.31895	-0.606371	-4.78183	-1.15212	-1.90925	-3.2788	-1.55426	-1.33597	-3.9271	-5.14594	-3.18304	-3.86906	-3.72017	-4.58337	-4.06269	-4.6708
LOC118851054	5	129023084	129082530	-	2.20413	-2.85748	-0.34068	2.38451	2.14183	1.68306	1.29097	1.17074	2.77801	1.25827	1.60159	-3.31091	0.404165	2.3329	2.37976	2.02244	1.98231	-2.49629	2.25731	0.661686	-1.46732	1.91386	1.24126	0.0822337	-4.37512	-4.9291	1.84294	1.77723	3.07074	-3.47095	-1.30681	2.60188	-3.47405	1.17507	0.217624	-4.29123	-0.505897	-3.9271	-1.97601	0.875856	-5.60602	-3.72017	-3.43137	-4.06269	-4.6708
LOC118833458	1	268236806	268239098	+	0.476206	-1.05012	-1.62079	0.0405575	-0.0425951	-0.158243	-0.619764	-3.22919	-0.0199441	1.00452	0.926683	-3.15891	-0.394201	0.332903	1.36013	-0.23629	0.251122	-0.344287	-1.78708	0.530442	0.729082	-0.0861396	1.19545	-0.239694	0.209847	-0.384781	0.279041	0.0182345	-1.83615	0.140486	-0.306811	0.427627	0.226393	-0.47431	0.0837679	-0.679793	0.137959	0.546829	-0.502081	-0.0310348	0.00541211	-3.56816	-3.43137	-0.103332	-1.5188
CFAP300	2	146660651	146692095	-	-2.52379	-3.85748	-1.84318	-0.489957	-0.801587	-1.15824	-2.0937	-2.07719	-1.47938	-1.11096	-0.098852	-0.158908	-2.3328	-0.345168	0.124502	-0.520083	0.465247	-2.49629	0.0202711	-0.539947	-1.73035	-0.823105	-2.17378	-2.3917	-1.20519	-1.7771	-0.157058	0.0182345	-1.83615	0.768517	-1.72185	-1.6119	-3.47405	-0.806153	-0.501195	-1.55426	-1.33597	-0.775099	-0.89801	-1.44607	-0.547129	-3.72017	-4.43137	-3.91069	-4.5188
LOC118830070	8	206875640	206877074	+	5.71222	6.70381	6.2247	5.62321	6.58411	5.76855	5.60674	6.11264	6.43127	6.52808	6.56445	5.85232	5.92773	6.36976	4.36998	5.87223	6.21829	5.84059	6.3162	4.70037	6.76351	5.51675	6.28428	5.29169	4.20609	5.6544	4.8026	5.62158	6.61506	6.49484	6.19701	6.14669	5.61209	6.1398	5.68822	6.35463	4.88642	5.61722	5.68853	6.36557	5.24555	3.27733	2.90848	3.49019	3.55267
SOX4	1	190202405	190207582	+	4.90247	4.6778	4.49667	5.54469	4.57211	5.08968	5.30529	6.19661	4.7638	4.55674	5.00068	5.11256	4.4895	5.40437	5.06664	5.89446	4.94042	4.75374	5.44654	5.1743	5.47813	6.04726	5.19254	6.72609	7.40091	6.20732	5.8627	6.00604	4.94521	7.03861	5.6401	6.16873	4.17701	6.2714	6.432	5.63226	6.00388	5.42702	5.78036	4.75032	5.62346	3.4542	3.52283	4.71867	4.08483
HNRNPA1	5	270318087	270325083	-	8.10374	7.28782	7.47987	7.20894	9.00441	7.75315	7.92218	6.32369	8.73616	8.98268	8.3531	9.2778	7.09346	7.4953	8.42164	7.60629	7.69705	9.69908	8.20444	8.53874	9.17413	6.87579	8.51243	6.39693	8.14255	7.30771	8.23374	7.04996	6.61506	6.98369	7.98148	7.07965	8.08939	6.80589	6.97065	8.17649	7.83729	7.29703	7.43996	7.07225	6.5421	6.1288	6.12514	7.12823	6.45347
SHF	8	199742577	199770835	-	4.4304	5.0098	5.42673	2.87928	5.20706	4.47596	4.32134	4.87701	4.78975	5.60557	4.42918	5.38025	4.30865	4.51281	4.63587	4.34437	3.72621	6.14355	5.31095	5.44646	4.97425	4.62536	5.31807	5.15262	4.90797	4.32881	4.94777	4.26031	5.50568	4.71997	5.52766	4.71003	6.14158	4.39521	4.68533	4.76164	4.90137	4.4489	4.10909	3.95765	4.12341	3.87478	2.84475	3.63621	3.76198
LOC118854797	6	143911744	144021453	+	-1.20187	-4.00948	0.379212	1.51004	-0.180099	-2.15824	-1.67866	0.0927371	-1.67202	0.111431	0.678756	-3.15891	-0.747838	0.690456	1.85681	-0.0436449	1.19223	-2.49629	2.3422	1.89301	-4.05228	1.43323	-0.436815	2.61829	1.26874	1.15364	0.842942	0.777226	1.77528	-0.14902	0.0855063	-0.533899	-1.66669	0.898108	0.832706	-4.13923	0.301458	0.979789	-0.239047	0.669405	1.37887	-3.56816	-4.58337	-4.06269	-4.6708
PIEZO1	3	389476879	389652867	-	4.71938	5.66216	4.82689	3.99117	4.25952	5.17864	4.52101	5.17548	3.68553	4.03879	4.18919	3.08902	4.05378	3.97676	4.20648	3.7079	1.33519	5.12332	3.65586	4.31305	5.18613	3.75516	3.89231	4.64295	3.52575	3.29436	4.08191	3.20044	4.07074	3.35348	4.4279	3.76892	4.42984	3.49952	3.67373	3.62233	3.13073	2.68433	2.60226	1.36128	2.16803	1.28982	2.43899	1.67428	1.54729
TAF9B	X	24552729	24566156	+	0.563669	-0.15704	0.379212	0.86368	0.667898	-0.283774	0.321342	-2.07719	0.520624	1.25827	1.24354	0.648447	-0.747838	0.0333432	1.1245	0.571065	1.30771	2.24068	0.212916	1.46005	2.98114	0.761857	0.885114	1.08223	-0.468225	0.177098	0.755479	0.639723	-0.0991842	0.681055	0.448076	0.540102	0.952218	0.10405	-0.253267	-0.679793	-0.418434	0.131792	-0.191741	-0.22368	-0.284094	-1.56816	-2.10944	-2.32572	-1.93383
LOC118856056	7	72611341	72653160	-	-0.716439	-0.272517	-1.10621	1.29431	-0.254099	1.38608	0.321342	-3.22919	0.608087	1.58948	-0.818744	2.05055	-0.595835	1.2871	-0.65977	2.04382	1.33519	-2.49629	-1.78708	0.781981	-2.24492	-1.18568	0.241257	-2.3917	-0.287653	-0.192136	-1.24452	-0.51228	-1.83615	-3.47095	-3.30681	0.803136	-2.88908	-2.57667	-0.69384	-0.33187	-1.04647	-1.45317	-0.560975	-3.03103	-3.45402	-3.72017	-4.58337	-4.06269	-3.5188
ACSBG2	1	72800298	72862188	+	7.45062	7.66314	6.79163	7.23114	8.41011	9.01126	7.89625	7.71642	8.38171	9.09809	8.16106	8.79092	8.08944	8.33343	6.07644	7.78231	7.29464	6.23691	8.43571	6.34147	5.99348	8.0168	8.91125	9.31873	8.67099	8.9254	5.1435	8.47924	7.54947	6.59095	7.64229	9.40931	7.01981	8.30372	7.91252	8.81878	8.28852	6.82295	7.71282	5.99133	3.67269	2.78939	5.84708	5.38163	4.95896
FREM2	2	92985573	93207799	+	-3.6758	0.390448	-1.84318	-0.0749197	-1.50203	-1.15824	0.43682	-0.75526	-4.63138	-1.69592	-1.90621	-3.15891	-0.830301	0.332903	1.85681	-0.136754	-0.933302	-2.49629	-1.78708	0.386052	-1.73035	0.399287	-3.91075	0.345268	1.73341	-0.253537	-0.922593	-0.87485	-0.0991842	-0.733983	-0.984883	-0.974471	-3.47405	-0.882775	-0.998694	-0.554262	-0.335972	-3.7751	-1.56097	-3.18304	-2.28409	-3.72017	-4.58337	-4.06269	-4.6708
KNSTRN	8	194380231	194386773	+	2.56367	1.2718	1.61625	0.799549	3.1053	2.81138	2.88104	-3.07719	2.98823	3.09849	2.97644	3.67398	-0.0597823	1.80864	2.79966	2.54132	2.09912	3.70011	1.9678	1.30805	4.01381	1.36452	2.07415	-1.23969	1.75417	2.05579	1.24733	1.27199	-1.83615	1.20462	1.82247	2.20686	0.226393	0.702188	2.07875	1.9693	2.5385	1.77949	2.24638	1.55393	0.695728	-0.398239	-1.26145	-3.91069	-1.71144
MAML3	6	114917157	115460199	+	1.33419	2.31245	1.37921	3.02662	1.1704	1.16369	1.14577	3.59524	0.768552	2.05896	0.585646	2.16302	1.92773	1.44143	0.898226	0.910551	0.130828	4.0651	1.91336	1.13812	3.24693	0.176895	-0.17378	4.13534	0.209847	-0.133242	-0.659559	0.224685	3.67341	0.266017	0.216751	0.347457	0.16981	0.358233	0.103667	-0.232334	0.248991	-0.967744	-0.338583	-0.22368	-0.810163	-1.24624	-2.43137	-2.91069	-2.19687
LOC118837041	2	292776223	293253925	+	0.0611688	3.50007	1.96417	4.79544	1.92424	1.42672	1.85532	4.52273	2.71045	1.51353	1.04799	2.26736	2.20118	2.76753	1.17031	2.02244	1.33519	1.11514	3.99428	1.46005	0.805703	3.45818	0.241257	6.09122	2.61357	1.92334	3.00341	1.99022	5.70817	2.90987	2.23235	2.11299	2.6757	2.05011	1.93621	1.0307	2.40099	2.33343	1.96259	1.6694	1.41635	1.75376	-2.10944	-0.588759	-0.0593635
CDAN1	8	197198285	197210565	-	4.76161	4.56037	4.89153	3.14747	4.34032	4.69974	4.27166	3.8297	4.18951	4.52808	4.11893	3.86346	3.54576	2.75076	3.56691	3.50325	1.89267	5.4305	2.99428	3.31803	5.27303	2.78833	2.391	0.760306	2.79481	2.58922	2.6503	2.24853	2.70817	2.17291	3.19303	2.72597	3.35884	2.39115	2.74039	2.74342	2.51647	2.33343	2.53354	1.72385	1.74565	1.9554	1.85403	1.33724	1.76661
LOC118828854	8	161225939	161329655	-	3.10556	1.92388	2.11102	3.36249	3.41086	2.81138	3.38743	2.8297	3.29541	3.12425	3.73765	3.03092	1.54167	2.98396	3.42297	3.3183	3.2146	1.82564	2.94084	3.66169	2.68919	3.15672	1.76482	2.6672	2.5197	3.12979	3.47658	2.91771	1.90082	2.78958	3.177	2.84023	0.918271	2.7953	2.49504	2.56121	2.75149	2.58245	2.26345	2.29089	2.39147	1.43184	1.47552	1.76174	1.97306
PKN3	3	162081822	162099681	+	1.12006	0.534838	0.571857	-0.659882	1.08294	1.01168	0.865663	-0.269833	1.24854	0.763508	1.48611	-0.351553	0.863596	0.947613	1.14759	0.711243	0.414621	1.24068	0.672348	2.06886	1.34004	0.864951	1.59881	-0.239694	1.29731	1.03026	1.31007	1.40526	-0.684147	1.20462	1.97859	1.4661	1.50323	0.702188	1.21762	1.1087	0.816031	0.979789	1.21161	1.29089	0.675264	-0.246236	-2.84641	0.0893132	-0.431332
LOC118832769	X	24213719	24214454	+	1.86852	2.14252	1.96417	2.73243	2.82889	2.06415	1.42288	1.87701	3.52062	3.61696	2.76622	3.52759	1.88959	2.22772	1.81416	2.56369	2.86465	3.95949	3.95438	2.20421	2.42346	1.6794	3.46043	2.76031	2.0172	2.21159	3.4279	1.9325	3.90082	2.20462	2.99697	2.27346	3.30731	1.62588	1.99066	2.64213	3.48279	2.1791	2.56142	2.82695	2.37887	1.13228	1.12322	1.8442	1.69066
NKRF	X	52458456	52475549	+	7.00856	6.1397	6.17919	6.99386	7.3668	7.26382	7.045	5.42266	7.4668	7.16128	7.39957	6.2096	6.00705	7.64494	7.37671	7.26469	7.00815	4.47589	7.47148	7.34758	5.69171	7.18688	7.1534	6.52849	7.59966	7.47586	7.54257	7.32202	6.18004	7.30402	7.50497	7.59999	6.1156	7.35823	7.44997	7.30424	7.53576	6.64381	7.04111	6.92462	5.98789	6.86542	5.04234	5.70034	5.77122
HIRIP3	9	77954830	77960034	-	4.62086	5.07326	4.49964	2.79955	5.3021	4.68306	4.32322	4.8357	4.48641	4.91879	4.2587	4.88549	4.18815	3.89896	3.22559	4.16337	2.45276	6.32814	4.42237	3.62194	5.49943	3.18688	3.45071	4.06409	3.33913	3.74646	3.60723	3.27199	3.90082	3.81034	3.81731	4.08854	3.77388	3.47414	3.86075	2.50463	3.01766	3.15564	3.51584	3.11871	2.47672	2.73562	2.47552	2.62847	2.41194
TMEM44	4	439420045	439452421	-	2.14863	2.22998	1.92941	1.14747	1.90736	2.38608	2.20399	2.41467	1.60809	1.51353	2.39757	1.16302	2.33962	2.73378	2.0032	1.85117	0.561463	2.5626	2.42237	2.93254	2.68243	2.41636	2.54504	2.61829	2.62488	2.53578	2.32533	2.04572	2.22274	2.20462	3.03304	2.74174	2.88351	2.45481	2.35679	2.5887	2.33959	1.68433	1.85406	1.21689	1.64401	1.28982	0.42661	0.947294	0.940637
KIF2C	4	34174890	34209663	-	4.53149	4.79716	4.48175	2.92508	4.88384	4.14554	3.9676	4.54486	4.41847	5.02518	4.00369	4.62245	3.43538	2.12732	3.22559	3.02244	1.71579	5.63871	2.46084	2.20421	4.95755	1.3289	2.04861	2.00823	2.08432	1.97779	1.45592	1.31779	2.63778	0.85098	1.78065	1.78803	2.26742	1.02237	2.15225	1.56121	1.85166	0.868757	1.52649	0.13889	0.500177	1.13228	0.522825	-0.103332	0.388095
HLX	4	125407454	125413133	+	2.83376	3.1978	2.91171	1.98397	3.15618	3.33361	2.73638	2.38224	2.67037	2.96229	3.40213	2.30052	2.83043	2.39899	2.79236	2.51094	1.73655	1.11514	3.25731	3.298	1.85461	2.36452	3.02262	1.46075	2.44506	2.51752	2.69799	1.6032	2.83942	2.70342	3.40743	2.39808	2.82057	2.9743	2.18531	2.36857	2.4483	1.47283	0.526488	1.29089	2.08514	1.07569	0.994894	1.25924	1.78499
LOC118833376	Un_JAANDE010000184v1	38368	54503	+	0.0611688	-0.687554	-0.258218	0.0405575	0.45217	-0.283774	-0.508733	-0.75526	-0.157448	-1.69592	-0.658279	-0.158908	-0.525446	-0.760206	0.214699	-0.458683	-0.392734	-2.34429	-0.787084	1.22559	-1.73035	0.814325	-0.0583029	-2.3917	0.531775	0.222901	-0.78509	0.0182345	-0.684147	1.14049	1.36561	-0.196864	1.63448	-0.221191	0.969125	-0.679793	-1.92093	-1.45317	0.60895	-1.44607	-5.45402	-3.72017	-4.43137	-1.10333	-4.6708
LHFPL1	X	4067883	4087229	-	0.176646	-1.53555	-0.620788	-3.65988	-1.50203	-2.15824	-1.35673	-3.22919	-1.89441	-3.69592	0.0937931	-2.15891	-1.21732	-0.0232403	-1.12926	-0.721717	-4.39273	-2.49629	-2.93909	0.30805	-0.052278	-1.18568	-2.75874	-2.3917	-1.05319	-0.777099	-0.922593	-0.87485	-1.83615	-3.47095	-1.72185	-0.874936	-1.88908	-2.27182	-1.76423	-4.13923	-3.5059	-1.7751	-1.68651	-3.18304	-3.45402	-3.72017	-4.58337	-3.91069	-4.6708
LOC118846070	4	224830745	224863966	-	1.17665	1.09672	1.54914	-0.489957	0.497973	-0.421277	1.32134	0.24474	0.649907	1.30408	0.303246	-3.15891	-1.01087	0.0877911	-1.37026	0.510944	-2.80777	0.240675	0.672348	-0.0545205	1.34004	-1.40807	-0.436815	-2.3917	0.624885	-2.19214	-0.544081	-2.68221	-1.68415	-0.733983	0.55117	-1.32239	-1.88908	-0.991709	-1.50119	-0.554262	-0.335972	-1.19014	-2.33858	-2.03103	-1.13209	-1.9832	-1.84641	-2.32572	-1.71144
NES	4	160722831	160732371	+	3.64613	3.0005	3.07965	1.04056	3.38672	3.50472	3.1999	3.17074	2.60809	2.76351	2.86198	3.28404	2.68215	3.84466	3.08917	3.21845	2.52613	5.84059	3.40274	3.57275	5.54111	3.07306	3.33929	3.04571	3.31837	3.50367	1.96493	3.08598	3.74212	3.40898	2.95998	3.98636	3.4147	2.98152	3.26478	3.36857	2.90349	3.36445	2.92552	1.72385	2.05378	0.0167984	1.94367	1.87067	0.838757
DNAAF1	3	382055886	382090354	+	0.176646	-1.85748	-1.84318	-2.65988	0.305328	-1.15824	-0.0541668	-0.492225	0.327979	-0.695924	-0.584279	-0.83698	-2.11041	-0.667097	-0.244732	-0.795717	-0.692294	2.17927	-2.78708	-1.27691	0.830365	-1.99303	-1.17378	-1.23969	-0.567761	-1.31767	-0.78509	-1.36028	-1.83615	-3.47095	-0.984883	-1.6119	-1.88908	-0.936214	-1.4423	-0.9693	-0.920934	-1.45317	-2.82401	-1.03103	-0.930457	-3.72017	-2.10944	-4.06269	-4.6708
TNFRSF11B	1	121157513	121206739	+	-0.353869	-1.53555	-2.10621	-0.337954	0.707427	0.716226	0.0583081	-3.07719	0.878176	0.474001	0.951774	0.541532	-2.91776	0.190884	0.97766	1.08564	-0.392734	3.08198	0.0202711	1.72309	4.4051	-0.533598	-1.75874	-2.23969	-1.56776	0.0808824	1.79987	-1.68221	-1.83615	-1.73398	-0.721849	-4.78183	-2.88908	-1.66413	-1.38572	-3.13922	-4.5059	-2.7751	-2.56097	-3.18304	-3.86906	-3.72017	-4.58337	-4.06269	-4.6708
RIMKLB	5	190860154	190926572	-	-0.716439	-1.27252	-1.10621	-0.200451	-0.109709	-1.15824	0.162645	-3.07719	-0.0870582	-0.525999	0.181256	-0.158908	-2.59584	-0.143535	-0.507767	-0.87372	-0.807771	0.240675	-2.93909	0.597556	1.74214	-1.40807	-3.75874	-0.239694	-0.127188	-1.31767	-0.922593	-0.51228	-1.68415	-3.31895	-1.13689	-0.694363	-3.47405	-0.641767	-1.13196	-1.55426	-2.18397	-0.605174	-1.05847	-2.03103	-2.45402	-3.72017	-4.43137	-4.06269	-4.6708
CFAP36	3	334400937	334445061	-	2.68566	3.07326	3.12645	2.99833	3.45798	2.79595	2.60674	2.8297	3.17884	3.4939	3.08248	3.33295	2.34902	2.71661	3.13609	2.60741	2.47763	4.2103	2.46084	2.28787	3.78693	1.76186	2.45071	3.04571	2.39307	2.18869	2.49695	2.22469	2.48578	1.89051	2.27815	2.67761	2.16981	1.89045	2.06866	2.46069	2.24899	2.39483	2.31349	1.61282	1.83138	1.67976	1.65609	1.8442	2.00477
LOC118843765	3	324465524	324862683	+	-0.0643622	0.727483	-1.10621	1.83197	0.305328	-0.57328	0.290969	0.382244	0.690549	-0.110961	0.415721	-1.57395	-0.217324	1.31018	0.724894	1.29621	1.03353	1.97764	1.60523	0.723087	1.48688	1.81432	0.82622	3.69104	1.8537	1.28899	0.399335	1.17578	2.31585	1.32491	1.11945	1.57573	0.333309	0.890454	0.913843	0.66813	1.4941	0.748463	0.983346	0.290893	0.476718	-1.24624	-0.52448	-2.91069	-2.19687
SSBP2	1	448302001	448726376	-	3.44199	4.01904	3.23007	5.18874	3.97371	3.53292	3.67007	4.43061	3.73008	4.23481	3.45134	3.12649	2.62913	1.91787	2.9185	2.65679	2.538	5.35615	2.11981	2.54752	5.65681	1.49882	0.82622	4.92018	1.92867	2.16542	1.88476	1.63972	3.36025	1.48841	1.50054	1.75733	0.226393	2.21238	1.6952	1.74342	1.96984	1.80986	0.962587	1.77632	1.9123	0.431836	1.06048	0.411241	0.65113
WDR35	3	412926773	412990223	+	3.01536	3.40931	2.85726	1.73244	4.06022	3.71623	2.91629	2.78079	3.32798	3.64393	3.67876	3.59598	3.00705	3.65933	3.37488	3.26469	3.28675	3.5626	3.57047	3.539	4.21685	3.22614	3.19545	2.61829	3.35281	3.23413	3.41369	3.09915	3.52531	3.32491	3.46137	3.25709	3.34613	3.14644	3.18764	3.2954	3.45989	2.54683	3.13946	2.49253	2.56835	2.28982	1.40152	1.08931	2.28856
SPHK1	4	197937370	197942077	-	4.25099	4.24581	3.85726	2.34012	3.90311	4.00499	3.53728	4.19894	4.07904	3.7387	3.95798	3.42605	3.11014	2.17839	3.08319	2.64286	1.87405	5.2103	2.53484	3.25707	5.15229	1.98425	2.1239	1.08223	2.10062	1.5083	3.3921	1.48772	2.48578	1.85098	2.95998	1.52195	3.25387	1.33587	2.41369	1.90517	1.24899	3.15564	1.93088	2.52355	3.51177	0.0167984	0.778083	0.481631	-0.0593635
CLDN5	1	11270859	11274550	+	4.48743	4.19237	4.59976	3.27086	4.66288	5.20516	4.33443	3.34908	4.51498	4.66163	5.00967	4.51352	4.53139	4.94577	5.30473	4.839	3.82643	4.86517	4.72071	5.99766	4.45155	4.62168	5.27192	2.46075	5.31488	4.78896	5.22512	4.76074	4.70817	4.74714	5.36915	4.74174	5.09201	4.76684	4.17005	4.82078	5.42188	4.0258	4.48887	4.18813	5.05576	3.04655	3.24811	3.9962	3.80313
EPHA4	4	278307227	278476438	+	1.33419	0.727483	0.429838	2.06804	1.72679	0.900651	1.51774	1.01028	1.30198	0.889039	1.91397	1.23341	-0.110408	1.3329	2.46493	1.47992	0.514157	0.463068	0.913356	2.04502	1.05625	0.761857	0.411182	2.84777	0.325324	1.76206	1.11303	1.17578	1.63778	-0.14902	1.3079	0.741736	0.0495157	-0.47431	0.5432	0.0307001	-0.257969	-0.453171	0.468772	-2.03103	-0.132091	-0.760809	-0.52448	-4.06269	-0.518795
ACD	3	379957940	379962018	-	3.75233	4.87044	3.94254	2.67997	4.77874	3.9433	3.32509	5.37814	4.39714	4.6704	3.71584	4.24197	4.18552	3.49277	3.1245	3.68767	3.36882	5.21796	4.68865	3.79634	4.45947	3.52267	3.40113	3.46075	3.58489	3.41273	3.56926	2.88765	5.33822	3.84093	4.16079	3.5669	5.3994	3.28277	3.4856	3.42302	3.63365	3.14376	3.33384	3.05643	3.36296	2.58158	3.24105	2.78975	3.27562
TTC12	2	132261751	132317176	-	4.54767	3.39991	4.36952	3.59751	5.62468	4.07058	4.35477	3.22659	4.98619	5.04554	3.60159	5.9832	3.43096	4.32159	4.0802	4.13626	3.09912	5.68362	3.89942	5.01771	5.21802	3.26436	3.30735	3.84777	4.05534	3.95082	3.66837	2.94715	4.17383	3.35348	4.09407	3.78803	3.60277	3.66117	3.4818	4.14155	4.59477	3.33343	4.09247	3.344	2.76515	3.00169	2.26907	1.94729	1.56867
RPLP0	1	24111039	24116681	+	7.85829	8.47148	8.12525	6.83197	9.03822	8.01752	7.33583	9.03883	8.53952	8.68264	8.36307	9.09553	7.997	7.29109	9.06673	7.5966	8.39435	9.37895	8.92243	8.90652	8.59765	7.06496	9.71433	7.13317	8.70053	7.41489	8.75513	7.22017	8.8047	7.33121	9.27839	7.68578	9.91	7.35589	7.48879	8.84074	8.57075	7.59994	7.78498	7.75442	6.82356	5.71955	6.89112	7.70999	7.70852
PIP4K2A	5	62303629	62508204	-	6.51101	6.23528	5.78253	6.8627	6.26616	6.21969	6.37572	6.61978	5.74583	6.18213	5.99918	5.49214	5.00853	3.98754	5.27359	4.95636	4.05848	7.18319	4.53484	4.54752	8.25649	3.33789	3.40113	5.42564	3.56152	3.75038	3.78338	3.45735	4.42438	3.31041	3.53868	3.35773	2.21245	3.52569	3.86513	3.56813	3.56557	3.31236	3.30115	2.94625	3.59583	2.33873	2.43899	2.29877	3.01259
LOC118850812	1	72589638	72616171	+	0.724134	0.464449	0.741782	1.24701	1.47525	0.256795	1.9063	0.24474	1.67037	2.11143	1.82171	0.841092	0.541668	1.31018	2.02829	1.49551	1.67336	3.04803	1.38284	1.66169	2.41533	0.70741	1.37054	2.00823	1.64725	1.28899	1.73276	0.710112	1.63778	0.928982	1.52608	0.610491	1.14066	1.33022	0.641763	1.28704	1.27546	1.13179	1.24638	0.875856	0.654505	0.891267	0.656092	-0.210247	0.00476687
LOC118838500	2	5214949	5233095	+	0.935638	0.786377	1.15682	1.29431	2.57479	1.50472	1.4643	-0.75526	2.10559	1.34847	1.64838	2.05055	0.667199	2.95496	2.39912	2.29621	1.67336	2.4106	2.79788	2.54752	1.23312	2.51476	2.02262	2.15262	2.65831	2.2673	2.51037	2.15068	2.31585	2.98484	2.97859	1.87639	2.30731	2.54044	2.03796	2.49013	3.58686	1.43435	2.81985	1.92316	1.96383	0.753764	0.697912	-0.103332	-0.518795
PGGHG	6	284823624	284831363	-	2.72413	3.36169	2.77153	2.36249	2.9326	3.34426	2.32884	4.0521	3.05978	2.79593	2.21273	2.16302	2.83043	3.19088	2.37976	2.77014	1.83608	1.82564	3.02027	3.16049	2.7679	2.07306	2.63357	2.7145	3.16404	2.68233	2.04088	1.99022	3.56378	2.29576	2.98781	2.6528	3.69086	2.38026	2.88251	2.64213	2.83395	1.97979	2.3298	1.72385	1.2739	2.10426	1.45127	1.58117	1.31409
LRRC9	8	215033750	215222543	+	-0.201866	-1.27252	-0.968711	0.799549	0.198413	-1.15824	0.128697	-1.49223	0.474821	-0.373996	0.379195	-0.573945	-0.917763	-0.082134	0.170305	-0.458683	-2.39273	0.463068	-2.93909	-0.69195	1.28757	-0.408068	-3.75874	0.567661	-0.127188	-0.384781	0.340441	-0.360277	0.900816	-1.31895	-2.72185	-0.459898	-2.47405	-0.0942788	-0.531568	-0.554262	0.448299	0.0322561	0.0635159	-3.18304	-0.994588	-2.56816	-4.58337	-3.91069	-4.6708
DTYMK	4	431650832	431658715	-	5.44487	5.22201	5.02101	5.37904	6.17569	5.63617	5.13299	4.51527	6.19128	6.13221	5.84785	6.32491	4.30624	4.86428	4.66416	4.97872	5.06465	6.84059	5.25184	4.46904	5.95264	3.96117	4.38592	4.2681	4.29731	4.72871	4.10863	4.28934	4.69089	4.03861	4.30052	4.78803	4.22292	4.44374	4.5063	4.55077	4.24565	4.83223	4.95078	4.62002	3.7772	3.49793	3.8494	3.88373	3.82105
DZIP1L	2	321690612	321732289	+	0.798134	2.02516	1.42984	-0.337954	-0.694672	0.957234	0.0583081	0.0927371	1.10559	2.39154	-0.262351	1.01102	-0.273907	0.759168	1.05295	1.41579	-0.692294	-0.344287	0.797879	1.59756	-0.00788386	0.00696993	0.148148	0.567661	1.14845	0.267296	1.21491	-0.682205	-0.684147	0.266017	-0.0588836	-0.196864	0.280841	-0.47431	0.586268	0.860775	0.301458	0.684333	-0.101543	0.290893	-0.646665	-1.9832	-0.971939	-0.910687	-0.431332
LOC118838439	2	37231241	37242903	-	-0.938831	-1.27252	-1.42814	-2.65988	-1.50203	-0.935851	-3.26362	-0.75526	-1.30945	0.111431	-4.90621	-2.15891	-1.11041	-3.6671	-1.82969	-1.72172	-3.39273	-2.49629	-1.78708	-0.861876	-5.20428	-2.40807	-2.17378	-2.3917	-0.20519	-3.19214	-2.24452	-3.83421	0.900816	-3.47095	-0.0588836	-1.97447	0.570348	-1.80615	-1.62673	-0.554262	-1.92093	-1.7751	-1.97601	-3.18304	-5.60602	-3.56816	-3.43137	-4.06269	-4.6708
B3GALNT1	4	233788805	233800367	-	4.41872	2.89741	3.22291	4.27676	4.17745	3.5422	3.9336	2.73017	4.2001	4.08544	2.97031	3.14487	1.1046	0.239794	2.34023	2.43209	0.414621	5.41726	1.85677	1.22559	5.69591	-0.0861396	-0.0583029	-0.654732	-0.674676	0.129792	-0.337631	0.12515	-0.0991842	-0.511591	-0.606371	0.0255287	-2.15212	-0.61974	0.16177	-0.139225	1.32699	-0.967744	-1.4455	0.290893	-1.36656	-3.56816	-2.10944	-1.91069	-2.19687
LYL1	1	75603715	75608852	+	5.68078	6.66804	5.69469	3.01254	4.72197	5.16968	4.47785	6.89436	4.05201	5.18366	4.39529	5.08902	4.95568	0.947613	3.74016	2.76371	1.03353	7.4305	2.91336	1.89301	6.37346	-0.533598	1.09924	-1.23969	-0.287653	-0.45517	-0.78509	-0.360277	2.01629	-1.73398	0.978591	-0.611901	1.52595	-0.936214	-0.108877	-0.438785	-0.698542	-0.074659	-1.56097	-2.03103	-1.36656	-3.56816	-2.10944	-2.91069	-1.5188
SDR39U1	8	175765888	175769169	+	2.96806	3.59373	3.52605	3.63474	4.31815	3.34426	3.23223	3.29785	4.05201	3.93343	3.933	3.21613	3.45292	4.03334	4.00636	3.74099	3.88339	2.46307	4.57924	4.62998	3.37817	3.56156	4.20704	3.40416	3.87755	3.7386	4.68326	3.97601	3.17383	4.22021	4.23622	3.93927	4.3525	4.24801	4.02759	4.45696	4.45989	3.9114	3.62885	4.11871	3.57389	3.63151	2.54591	3.10054	3.20913
HCAR2	1	37029798	37031683	-	1.33419	0.601952	0.741782	0.732435	1.6878	1.25679	0.844904	-1.07719	0.878176	2.05896	1.76622	1.36465	0.889592	0.420366	1.34023	1.72454	1.56146	3.27042	0.534844	0.723087	5.63159	1.21642	0.0486123	-0.654732	0.432239	0.837611	0.842942	0.841357	-0.684147	1.38149	1.42111	0.973061	0.773881	0.935778	1.60034	1.14618	0.448299	2.2249	0.439025	1.92316	1.67526	-2.56816	-1.43137	-1.32572	-1.05936
MYBL1	1	282612998	282668762	-	1.06117	-0.398048	-1.42814	0.588045	0.585436	0.780357	1.58187	-2.07719	1.22106	0.763508	0.585646	0.747983	-0.669836	0.580831	1.0772	1.02244	-0.392734	1.24068	-0.465156	0.386052	2.13755	-0.0861396	-1.75874	1.08223	1.35281	0.177098	0.0774069	-0.682205	-1.68415	-0.733983	0.15262	0.575726	-2.47405	0.117225	0.405696	0.108703	0.88642	-0.315667	0.7848	-2.03103	-1.0617	-3.72017	-2.84641	-2.32572	-2.5188
PDLIM2	3	295264962	295282942	-	2.77999	2.50007	2.31332	1.38451	3.72679	3.06415	2.85012	2.09274	3.11308	3.75529	3.49893	4.21613	2.6058	2.16579	2.96472	3.16093	2.56146	5.68914	3.36266	3.298	5.05625	2.29237	2.87061	2.21974	2.17947	2.34184	2.02227	1.67535	2.63778	2.00298	2.46137	1.57573	2.6757	1.66229	2.37737	2.16456	2.38892	2.05779	1.67424	2.13889	1.72589	0.132276	1.02806	0.0893132	1.06617
CWC22	2	235571385	235659616	-	4.14863	5.35441	4.0148	5.2012	4.69027	3.8715	4.41937	6.21743	4.47482	4.54248	4.5675	4.11722	4.28191	4.34133	3.96472	4.09335	3.67336	5.08198	4.46084	3.88632	5.34753	4.04589	3.53588	6.15262	4.23959	4.18869	3.79987	3.66652	5.88571	4.30311	3.54494	4.00934	3.36516	4.08154	4.04313	3.79741	3.52753	3.75628	3.74585	3.64139	3.37253	2.47623	3.14606	2.94729	3.01259
CMTM7	5	23314193	23372651	-	2.28356	2.63437	2.4545	2.1981	3.02935	2.27916	2.45063	2.92281	2.88695	3.05896	2.48611	4.08902	2.54984	1.08779	1.88455	2.33139	1.58455	5.03075	2.60523	1.69271	4.4575	1.56156	1.52666	2.61829	0.872812	0.649166	1.864	1.67535	2.01629	1.96646	1.27815	1.17237	2.01781	0.920828	0.759333	1.61566	1.74203	0.546829	0.635422	-0.446072	1.21841	-1.56816	-0.0390534	-0.740762	-0.431332
ANKRD13D	6	277101484	277110868	+	4.32796	4.76823	4.18288	2.84791	4.96965	4.57421	3.89877	5.0261	4.40327	5.24071	4.82341	5.2248	4.36301	3.78411	3.64604	3.98978	3.65711	5.09866	4.33186	3.90631	4.69927	2.81432	4.38592	5.05493	3.53777	3.83393	3.04088	3.34016	5.37114	3.94784	4.0106	4.38559	4.6833	3.68016	3.78112	3.97972	4.00586	3.19069	3.36582	3.11871	3.4885	2.80688	2.42661	3.37472	2.84753
MTHFD2	3	420990414	421015248	-	6.01342	6.51321	5.9469	4.81585	5.94815	5.50472	5.074	5.84762	5.30362	5.75116	5.11893	4.86346	4.5106	2.80051	3.51903	4.12126	3.0667	6.83562	3.0709	2.69271	6.66711	1.39929	2.09924	3.6672	2.66928	2.14176	0.842942	1.12515	2.48578	1.76852	1.80171	3.11904	1.79274	1.43915	2.48749	2.46069	1.62339	2.47283	2.43149	1.36128	0.675264	1.07569	0.0921911	1.33724	-0.196867
GLI1	5	264801951	264810356	-	-1.52379	-1.27252	-0.428143	-3.81189	-0.332102	-0.283774	-1.45627	-3.07719	-0.778936	-1.374	-1.90621	-1.57395	-1.59584	-0.143535	-1.12926	-1.34321	-4.54474	-2.49629	-0.787084	0.781981	-2.05228	-1.99303	-1.75874	-2.3917	-1.20519	-0.777099	-2.24452	-1.09724	-1.83615	-3.31895	-0.84738	-1.97447	-2.15212	-2.85678	-1.50119	-4.29123	-2.5059	-2.7751	-4.14594	-3.18304	-5.60602	-3.56816	-4.58337	-4.06269	-2.5188
B3GNT8	2	37710258	37712657	-	4.03845	4.72748	4.43914	2.40621	4.48666	4.19931	3.76152	4.78079	4.10182	4.8079	4.25366	4.86346	3.94022	1.08779	2.72489	2.52621	2.11506	5.44361	2.25731	0.838564	4.95335	0.399287	0.411182	1.46075	-0.567761	0.615219	-0.922593	-0.0972427	1.12321	-0.511591	-0.0588836	0.644439	0.280841	-0.856779	-0.562595	1.5332	-0.257969	-1.7751	-0.824009	-1.44607	-1.13209	-3.56816	-0.971939	0.259238	-0.818355
TMEM141	3	174782712	174784553	+	3.44199	3.66608	3.15682	2.67997	3.78799	2.90065	2.12008	3.63706	4.28218	3.94793	3.54088	5.04076	3.0306	2.99824	2.75527	2.72454	4.19972	4.32814	4.69673	3.21494	3.64469	3.14652	3.47008	2.84777	2.33913	3.18869	2.63812	2.99022	5.01629	2.61179	3.07689	3.17818	4.12958	3.15604	3.38958	2.90517	2.48279	2.74846	2.58877	3.50812	3.21841	1.71724	1.63472	1.94729	2.54729
LOC118839571	2	14242360	14266233	-	0.563669	-1.27252	0.215714	1.04056	0.667898	-0.158243	0.543735	-3.22919	1.10559	1.66163	0.794233	0.541532	-1.59584	1.11426	1.52786	0.684276	0.777191	-0.0223593	0.534844	1.97101	2.07701	1.53053	0.563185	2.96976	1.98244	2.46131	0.842942	1.07268	-0.684147	1.43594	1.55117	0.741736	-0.889084	0.778809	0.600343	2.16456	1.19454	0.617219	0.468772	0.77632	0.428624	-0.246236	-1.62402	-1.91069	-1.93383
[truncated: 22,873 more rows]
[truncated: 42 more columns]
