# Supplementary material for: The admixed brushtail possum genome reveals invasion history in New Zealand and novel imprinted genes
Source: Nat Commun. 2023 Oct 17;14:6364. doi: 10.1038/s41467-023-41784-8 (PMC10582058; doi:10.1038/s41467-023-41784-8)
Supplement: Supplementary file 7 — Supplementary Data 3 [file 41467_2023_41784_MOESM7_ESM.xlsx]

## Sheet: READ ME - SupplData3
Supplementary Data 3. Allele specific methylation sites and assocaited genes.
Tab number	Tab name
1	All ASM sites	Genomic coordinates and features for all allele specific methylation sites identified via nanopore sequencing.
2	ASMs associated with mono-allelic expression (MAE)	Genes with SNPs displaying mono-allelic expression that are associated with ASM sites that display germline reprogramming indicative of imprinting.

## Sheet: All ASM sites
Genomic coordinates and features for all allele specific methylation sites identifed via nanopore sequencing.
173 allele specific methylation sites (ASMs) identified via nanopore sequencing of Sandy's DNA. The ASMs were filtered at a threshold of ≥20 CpG and annotated with the closest gene/mRNA (±20 kb).
ASMs with germline reprogramming indicative of imprinting (DNA methylation in somatic cells ranging from 30% - 57%) are in red font. % DNA methylation at these ASM sites in PGCs, somatic cells sperm is given.
Allele specific methylation sites associated with known imprinted genes are highlighted in yellow. Allele specific methylation sites associated with novel imprinted genes analysed in this study are highlighted in green. Allele specific methylation sites assocaited with putative candiate imprinted genes (associated with mono-allelic expression of SNPs and germline reprogramming indicative of impri…
																								Germline reprograming indicative of imprinting
																								% methylation
Chromosome	Contig	Start	End	Length	nCG	meanMethy1	meanMethy2	diff.Methy	areaStat	Feature	ID	Description	Feature strand	Type	Feature orientation	Distance	Feature_2	ID_2	Description_2	Feature strand_2	Type_2	Feature orientation_2	Distance_2	PGC	Somatic	Sperm
chr1	NC_050573.1	1326298	1326918	621	134	0.832057	0.132434	0.699623	940.939	MIF	NM_001078655	No description	+	CDS	overlapping	0	MIF	gene-MIF	No description	+	gene	overlapping	0
chr1	NC_050573.1	1815654	1816164	511	21	0.880345	0.262913	0.617433	107.556						Not found	0	LOC118834710	gene-LOC118834710	No description	-	gene	overlapping	0	0	50	75
chr1	NC_050573.1	8099857	8100380	524	76	0.391637	0.948954	-0.557317	-417.349	HIC2	NM_015094	No description	+	CDS	overlapping	0	HIC2	gene-HIC2	No description	+	gene	overlapping	0
chr1	NC_050573.1	9243859	9244106	248	42	0.711803	0.194714	0.517089	197.793	ZNF790	NM_001261671	No description	-	CDS	overlapping	0	LOC118832819	gene-LOC118832819	No description	-	gene	upstream	4851
chr1	NC_050573.1	9420300	9420602	303	35	0.32983	0.902738	-0.572908	-173.579	ZNF790	NM_001261671	No description	-	CDS	overlapping	0	LOC118834977	gene-LOC118834977	No description	-	gene	upstream	7211
chr1	NC_050573.1	13258659	13259309	651	204	0.126741	0.821277	-0.694537	-1663.86	PATZ1	NM_001191197	No description	+	CDS	overlapping	0	PATZ1	gene-PATZ1	No description	+	gene	overlapping	0
chr1	NC_050573.1	26508088	26508373	286	44	0.285381	0.836596	-0.551215	-201.712						Not found	0	VSIG10	gene-VSIG10	No description	+	gene	downstream	19332
chr1	NC_050573.1	50013142	50013196	55	27	0.925579	0.338497	0.587083	117.475	Insr	NM_010568	No description	-	CDS	upstream	1384	INSR	gene-INSR	No description	-	gene	overlapping	0	44.8489	52.6756	47.3684
chr1	NC_050573.1	63154262	63154858	597	40	0.843132	0.225174	0.617958	211.745	MED26	NM_001098888	No description	+	CDS	overlapping	0	MED26	gene-MED26	No description	+	gene	overlapping	0
chr1	NC_050573.1	65370810	65371263	454	38	0.918847	0.270907	0.64794	235.137	BRD4	NM_058243	No description	+	CDS	overlapping	0	BRD4	gene-BRD4	No description	+	gene	overlapping	0
chr1	NC_050573.1	67964158	67964546	389	25	0.855761	0.225729	0.630032	129.24	CACTIN	NM_021231	No description	-	CDS	downstream	2569	CACTIN	gene-CACTIN	No description	-	gene	downstream	2362
chr1	NC_050573.1	68208131	68208881	751	24	0.141772	0.888314	-0.746542	-170.701	Olfr1024	NM_001005230	No description	+	CDS	upstream	745	LOC118830907	gene-LOC118830907	No description	+	gene	upstream	705
chr1	NC_050573.1	68248220	68250670	2451	23	0.130542	0.829168	-0.698626	-138.218						Not found	0						Not found	0
chr1	NC_050573.1	68716146	68716561	416	36	0.620654	0.092112	0.528542	171.41						Not found	0	LOC118857720	gene-LOC118857720	No description	+	gene	overlapping	0
chr1	NC_050573.1	70552614	70552919	306	94	0.756539	0.1684	0.588139	504.014	FEM1A	NM_001046226	No description	+	CDS	overlapping	0	FEM1A	gene-FEM1A	No description	+	gene	overlapping	0	1.14943	33.1849	1.16429
chr1	NC_050573.1	75698073	75698557	485	40	0.798584	0.0949819	0.703602	264.029	NFIX	NM_001365902	No description	-	CDS	overlapping	0	NFIX	gene-NFIX	No description	-	gene	overlapping	0
chr1	NC_050573.1	83011810	83012266	457	85	0.69305	0.125649	0.567401	425.991	LOC733811	NM_001045576_1	No description	-	CDS	overlapping	0	LOC118843789	gene-LOC118843789	No description	-	gene	overlapping	0
chr1	NC_050573.1	111026342	111026416	75	31	0.329475	0.917757	-0.588282	-133.147						Not found	0						Not found	0
chr1	NC_050573.1	116240095	116240505	411	59	0.797353	0.195686	0.601667	324.5						Not found	0	ZHX2	gene-ZHX2	No description	-	gene	overlapping	0	0.793651	33.3841	1.81269
chr1	NC_050573.1	137229030	137230241	1212	20	0.143455	0.844653	-0.701199	-114.835	ANGPT1	NM_001199447	No description	+	CDS	overlapping	0	ANGPT1	gene-ANGPT1	No description	+	gene	overlapping	0
chr1	NC_050573.1	139542686	139543527	842	141	0.247935	0.858933	-0.610997	-799.743	ZFPM2	NM_012082	No description	-	CDS	overlapping	0	ZFPM2	gene-ZFPM2	No description	-	gene	overlapping	0
chr1	NC_050573.1	163999036	163999446	411	80	0.18995	0.892113	-0.702164	-538.17	LOC100163957	NM_001163219	No description	-	CDS	overlapping	0	LOC118833638	gene-LOC118833638	No description	-	gene	overlapping	0
chr1	NC_050573.1	189183902	189184151	250	20	0.928835	0.229787	0.699048	123.875	CDKAL1	NM_001284447	No description	+	CDS	overlapping	0	CDKAL1	gene-CDKAL1	No description	+	gene	overlapping	0
chr1	NC_050573.1	208492666	208493115	450	68	0.26895	0.906336	-0.637386	-401.881						Not found	0						Not found	0
chr1	NC_050573.1	227493720	227494126	407	58	0.315283	0.893151	-0.577868	-286.883	Piezo2	NM_001039485	No description	+	CDS	overlapping	0	PIEZO2	gene-PIEZO2	No description	+	gene	overlapping	0
chr1	NC_050573.1	232615978	232616235	258	31	0.884601	0.292181	0.592421	140.871	Rps29	NM_012876_1	No description	-	CDS	overlapping	0	LOC118828633	gene-LOC118828633	No description	-	gene	overlapping	0
chr1	NC_050573.1	237357339	237358024	686	34	0.170513	0.890204	-0.71969	-218.48	NDC80	NM_001206583	No description	-	CDS	upstream	11485	NDC80	gene-NDC80	No description	-	gene	upstream	10032
chr1	NC_050573.1	237363373	237363795	423	37	0.34185	0.898236	-0.556386	-179.744	NDC80	NM_001206583	No description	-	CDS	upstream	5714	NDC80	gene-NDC80	No description	-	gene	upstream	4261
chr1	NC_050573.1	238846712	238847193	482	26	0.839036	0.212091	0.626945	153.495						Not found	0						Not found	0
chr1	NC_050573.1	239644927	239645124	198	39	0.385344	0.936734	-0.55139	-169.589	GCSH	NM_174844_1	No description	+	CDS	overlapping	0						Not found	0
chr1	NC_050573.1	254803719	254806357	2639	23	0.153039	0.842984	-0.689945	-148.408	MEP1B	NM_001144098	No description	+	CDS	overlapping	0	MEP1B	gene-MEP1B	No description	+	gene	overlapping	0
chr1	NC_050573.1	254929258	254929347	90	22	0.378925	0.944359	-0.565434	-114.418	MEP1B	NM_001144098	No description	+	CDS	overlapping	0	LOC118834995	gene-LOC118834995	No description	-	gene	upstream	471
chr1	NC_050573.1	288911022	288911650	629	117	0.884113	0.20686	0.677253	790.13	Wdr82	NM_001271306	No description	+	CDS	overlapping	0	LOC118831049	gene-LOC118831049	No description	+	gene	overlapping	0
chr1	NC_050573.1	291033385	291034494	1110	260	0.807842	0.259537	0.548304	1323.95						Not found	0	LOC118837282	gene-LOC118837282	No description	-	gene	overlapping	0
chr1	NC_050573.1	336412051	336412311	261	23	0.301478	0.910971	-0.609493	-114.981						Not found	0						Not found	0
chr1	NC_050573.1	345197370	345197933	564	97	0.41272	0.939503	-0.526783	-500.393	SLC3A2	NM_001302503	No description	+	CDS	overlapping	0	LOC118829152	gene-LOC118829152	No description	+	gene	overlapping	0
chr1	NC_050573.1	480542720	480543881	1162	85	0.876513	0.263194	0.613319	494.493	FBN2	NM_001999	No description	-	CDS	downstream	8085	LOC118840222	gene-LOC118840222	No description	-	gene	downstream	179
chr1	NC_050573.1	486127573	486127797	225	35	0.937525	0.428435	0.50909	158.6	Gabarap	NM_172036_1	No description	-	CDS	overlapping	0	LOC118859117	gene-LOC118859117	No description	-	gene	overlapping	0
chr1	NC_050573.1	497725385	497725720	336	22	0.259163	0.802615	-0.543452	-100.279	CSTF2	NM_001306206_1	No description	+	CDS	overlapping	0	LOC118858761	gene-LOC118858761	No description	+	gene	overlapping	0
chr1	NC_050573.1	498776186	498777490	1305	135	0.85893	0.223462	0.635469	827.869	LOC100499766	NM_001248794	No description	-	CDS	downstream	15708						Not found	0
chr1	NC_050573.1	541747986	541748232	247	21	0.888421	0.22907	0.65935	119.421						Not found	0	LOC118831003	gene-LOC118831003	No description	+	gene	overlapping	0
chr1	NC_050573.1	541856535	541857097	563	48	0.148573	0.739587	-0.591015	-259.558						Not found	0						Not found	0
chr1	NC_050573.1	549532868	549532981	114	24	0.901838	0.311823	0.590015	115.851	LOC106111909	NM_001311641	No description	-	CDS	downstream	114	LOC118841655	gene-LOC118841655	No description	-	gene	upstream	17297
chr1	NC_050573.1	553393131	553394381	1251	184	0.0955273	0.872924	-0.777396	-1777.93						Not found	0	LOC118834774	gene-LOC118834774	No description	+	gene	overlapping	0
chr1	NC_050573.1	555655557	555655833	277	77	0.853351	0.295705	0.557645	368.013						Not found	0						Not found	0
chr2	NC_050574.1	1185357	1185747	391	57	0.336973	0.893125	-0.556152	-290.868	ZNF729	NM_001242680	No description	-	mRNA	overlapping	0						Not found	0
chr2	NC_050574.1	6082306	6082734	429	40	0.292051	0.907954	-0.615903	-215.688						Not found	0	LOC118836164	gene-LOC118836164	No description	+	gene	overlapping	0
chr2	NC_050574.1	6572841	6573325	485	75	0.132913	0.755791	-0.622878	-462.183						Not found	0						Not found	0
chr2	NC_050574.1	8416984	8417313	330	31	0.851711	0.247666	0.604045	161.814	ZNF841	NM_001369829	No description	+	mRNA	overlapping	0	LOC118836188	gene-LOC118836188	No description	-	gene	overlapping	0
chr2	NC_050574.1	8573039	8573893	855	90	0.785466	0.0932333	0.692233	608.622	ZNF841	NM_001369829	No description	+	mRNA	overlapping	0	LOC118837575	gene-LOC118837575	No description	+	gene	overlapping	0
chr2	NC_050574.1	13153911	13155526	1616	156	0.117745	0.872738	-0.754993	-1302.3	ZNF91	NM_003430	No description	+	mRNA	overlapping	0	LOC118839801	gene-LOC118839801	No description	+	gene	upstream	9038	6.19958	44.7557	2.04978
chr2	NC_050574.1	34517612	34518151	540	21	0.828244	0.140324	0.68792	130.272						Not found	0	LOC118839020	gene-LOC118839020	No description	+	gene	overlapping	0
chr2	NC_050574.1	42505945	42506408	464	86	0.246377	0.839473	-0.593095	-465.931	HAS1	NM_001112611	No description	+	mRNA	overlapping	0	HAS1	gene-HAS1	No description	+	gene	overlapping	0	13.1165	49.8021	3.43137
chr2	NC_050574.1	63542111	63542416	306	46	0.4116	0.89114	-0.479539	-205.438	OPRD1	NM_001191148	No description	+	mRNA	overlapping	0	OPRD1	gene-OPRD1	No description	+	gene	overlapping	0
chr2	NC_050574.1	101254871	101255132	262	31	0.896718	0.341628	0.55509	140.318						Not found	0						Not found	0
chr2	NC_050574.1	110187254	110187468	215	31	0.363943	0.933812	-0.569869	-142.77	DLG2	NM_001351274	No description	+	mRNA	overlapping	0	LOC118835785	gene-LOC118835785	No description	+	gene	overlapping	0
chr2	NC_050574.1	117682080	117682605	526	58	0.132987	0.779551	-0.646564	-355.394	ALG8	NM_024079	No description	+	mRNA	overlapping	0	ALG8	gene-ALG8	No description	+	gene	overlapping	0
chr2	NC_050574.1	119804501	119804885	385	32	0.79816	0.154663	0.643497	172.583						Not found	0	LRRC32	gene-LRRC32	No description	+	gene	downstream	7389
chr2	NC_050574.1	129646712	129647398	687	67	0.20096	0.806373	-0.605413	-375.655						Not found	0						Not found	0
chr2	NC_050574.1	262270553	262270803	251	25	0.139591	0.673349	-0.533758	-110.296	SATB2	NM_015265	No description	-	mRNA	downstream	11744	SATB2	gene-SATB2	No description	-	gene	downstream	15331
chr2	NC_050574.1	314945980	314946453	474	34	0.877822	0.289065	0.588758	177.883						Not found	0						Not found	0
chr2	NC_050574.1	316234949	316235236	288	28	0.936842	0.319433	0.617409	140.734						Not found	0						Not found	0
chr2	NC_050574.1	407351365	407351957	593	27	0.251928	0.91059	-0.658662	-151.791						Not found	0						Not found	0
chr2	NC_050574.1	409972077	409972330	254	42	0.242008	0.772491	-0.530483	-190.138	CG17493	NM_001273763	No description	-	mRNA	downstream	289						Not found	0
chr2	NC_050574.1	427428748	427429209	462	111	0.752125	0.178763	0.573362	577.886	Epha6	NM_007938	No description	-	mRNA	overlapping	0	EPHA6	gene-EPHA6	No description	-	gene	overlapping	0	9.07258	53.2855	1.73913
chr3	NC_050575.1	91796816	91796866	51	21	0.268728	0.902033	-0.633305	-94.3073	LOC100784958	NM_001253047_1	No description	+	mRNA	downstream	8540	ADRB2	gene-ADRB2	No description	-	gene	overlapping	0
chr3	NC_050575.1	98607876	98608762	887	52	0.123505	0.768528	-0.645023	-296.058	Sqstm1	NM_175843	No description	-	mRNA	overlapping	0	SQSTM1	gene-SQSTM1	No description	-	gene	overlapping	0	9.0172	44.0476	0
chr3	NC_050575.1	134176552	134177274	723	89	0.125847	0.781522	-0.655675	-581.236						Not found	0	LOC118844384	gene-LOC118844384	No description	+	gene	upstream	5507
chr3	NC_050575.1	134178229	134178741	513	80	0.103963	0.739004	-0.635042	-472.85						Not found	0	LOC118844384	gene-LOC118844384	No description	+	gene	upstream	7184
chr3	NC_050575.1	139904733	139905019	287	21	0.269508	0.895298	-0.62579	-107.71						Not found	0	ZNF536	gene-ZNF536	No description	-	gene	overlapping	0
chr3	NC_050575.1	141103444	141105791	2348	298	0.140846	0.889384	-0.748537	-2584.99	CCNE1	NM_001031358	No description	-	mRNA	downstream	7962	CCNE1	gene-CCNE1	No description	-	gene	overlapping	0	5.9585	39.538	1.35922
chr3	NC_050575.1	185586881	185587203	323	28	0.216614	0.788785	-0.572171	-136.607						Not found	0						Not found	0
chr3	NC_050575.1	191428132	191428398	267	24	0.789738	0.235697	0.554041	110.264						Not found	0						Not found	0
chr3	NC_050575.1	204165805	204166241	437	37	0.715565	0.14811	0.567456	177.31						Not found	0						Not found	0
chr3	NC_050575.1	206527441	206528101	661	65	0.862948	0.242719	0.620229	374.437	Scara5	NM_028903	No description	+	mRNA	overlapping	0	SCARA5	gene-SCARA5	No description	+	gene	overlapping	0
chr3	NC_050575.1	253428165	253428627	463	40	0.890484	0.307171	0.583313	209.34	CSMD1	NM_033225	No description	-	mRNA	overlapping	0	LOC118843733	gene-LOC118843733	No description	-	gene	overlapping	0
chr3	NC_050575.1	336189847	336190724	878	118	0.75881	0.121715	0.637094	738.755	ACYP2	NM_001285168	No description	-	mRNA	overlapping	0	ACYP2	gene-ACYP2	No description	-	gene	overlapping	0
chr3	NC_050575.1	410399518	410399751	234	20	0.179403	0.77949	-0.600087	-99.2822						Not found	0						Not found	0
chr4	NC_050576.1	11494013	11496443	2431	199	0.872701	0.131465	0.741236	1638.87						Not found	0						Not found	0
chr4	NC_050576.1	26961067	26961369	303	48	0.375966	0.883911	-0.507944	-221.183	Lrp8	NM_053073	No description	+	mRNA	overlapping	0	LRP8	gene-LRP8	No description	+	gene	overlapping	0
chr4	NC_050576.1	27670200	27671658	1459	162	0.13913	0.804124	-0.664994	-1069.68	GPX7	NM_001101113	No description	-	mRNA	overlapping	0	GPX7	gene-GPX7	No description	-	gene	overlapping	0	11.3357	46.7243	94.2356
chr4	NC_050576.1	46447663	46448450	788	76	0.830796	0.197045	0.633752	439.649	Prkacb	NM_001164200	No description	-	mRNA	downstream	18942	PRKACB	gene-PRKACB	No description	-	gene	downstream	18942	0.628931	52.8236	0.856531
chr4	NC_050576.1	56758276	56758352	77	23	0.903759	0.305671	0.598088	111.109						Not found	0						Not found	0
chr4	NC_050576.1	74278691	74279312	622	178	0.204213	0.826487	-0.622274	-1093.97	TDRD5	NM_173533	No description	+	mRNA	downstream	547	TDRD5	gene-TDRD5	No description	+	gene	overlapping	0
chr4	NC_050576.1	199996331	199997063	733	44	0.0800392	0.759612	-0.679573	-227.698	HID1	NM_030630	No description	+	mRNA	overlapping	0	HID1	gene-HID1	No description	+	gene	overlapping	0
chr4	NC_050576.1	233676452	233676760	309	20	0.84143	0.214694	0.626736	108.624	ppm1l.S	NM_001122881	No description	+	mRNA	overlapping	0	PPM1L	gene-PPM1L	No description	+	gene	downstream	7784	51.8293	30.8	94.2
chr4	NC_050576.1	236139170	236139276	107	21	0.971362	0.377434	0.593928	97.9006						Not found	0						Not found	0
chr4	NC_050576.1	246126049	246126303	255	22	0.350016	0.904189	-0.554173	-105.231						Not found	0						Not found	0
chr4	NC_050576.1	258875837	258876343	507	66	0.826563	0.27162	0.554942	321.886						Not found	0						Not found	0
chr4	NC_050576.1	258876403	258876929	527	54	0.842739	0.24754	0.595199	288.223						Not found	0						Not found	0
chr4	NC_050576.1	263005962	263006121	160	21	0.413549	0.916387	-0.502838	-90.6871						Not found	0						Not found	0
chr4	NC_050576.1	289884618	289885069	452	49	0.307411	0.918727	-0.611315	-259.265	ERBB4	NM_005235	No description	+	mRNA	overlapping	0						Not found	0
chr4	NC_050576.1	357338717	357339068	352	52	0.301267	0.903058	-0.601791	-275.74	ORY1	NM_001305593	No description	-	mRNA	downstream	6096						Not found	0
chr4	NC_050576.1	365432858	365433349	492	21	0.201682	0.801504	-0.599822	-98.9178	GPC6	NM_005708	No description	+	mRNA	overlapping	0	LOC118847257	gene-LOC118847257	No description	+	gene	overlapping	0
chr4	NC_050576.1	399403684	399404857	1174	76	0.167889	0.907568	-0.739679	-618.69						Not found	0						Not found	0
chr4	NC_050576.1	403302069	403302446	378	53	0.273222	0.863206	-0.589984	-274.977	NSUN3	NM_001076001	No description	-	mRNA	downstream	1142	NSUN3	gene-NSUN3	No description	-	gene	overlapping	0
chr4	NC_050576.1	404394128	404394603	476	70	0.834849	0.248851	0.585999	374.94						Not found	0	LOC118847328	gene-LOC118847328	No description	+	gene	overlapping	0
chr4	NC_050576.1	436205410	436206983	1574	182	0.117872	0.883419	-0.765547	-1671.26						Not found	0						Not found	0	5.655	37.8293	22.2664
chr5	NC_050577.1	382879	385250	2372	185	0.168731	0.828353	-0.659622	-1179.63	PEG10	NM_001291193	No description	+	mRNA	downstream	10378	PEG10	gene-PEG10	No description	+	gene	overlapping	0	8.01438	43.821	1.42388
chr5	NC_050577.1	1972647	1972868	222	57	0.402833	0.909803	-0.50697	-264.374	ASNS	NM_001167640	No description	-	mRNA	upstream	2233	ASNS	gene-ASNS	No description	-	gene	upstream	2121
chr5	NC_050577.1	6004860	6005035	176	34	0.179047	0.774114	-0.595068	-157.801	TMEM106B	NM_001012558	No description	+	mRNA	downstream	3512	TMEM106B	gene-TMEM106B	No description	+	gene	overlapping	0
chr5	NC_050577.1	15742980	15744751	1772	237	0.147732	0.925112	-0.77738	-2311.17	TRA2A	NM_013293	No description	-	mRNA	overlapping	0	TRA2A	gene-TRA2A	No description	-	gene	overlapping	0	4.12172	34.8158	1.84679
chr5	NC_050577.1	21356832	21357068	237	30	0.294246	0.851155	-0.556909	-140.484	NOD1	NM_001114277	No description	-	mRNA	overlapping	0	NOD1	gene-NOD1	No description	-	gene	overlapping	0
chr5	NC_050577.1	23727418	23727667	250	24	0.456711	0.964572	-0.507861	-114.732	Osbpl10	NM_148958	No description	+	mRNA	overlapping	0	OSBPL10	gene-OSBPL10	No description	+	gene	overlapping	0
chr5	NC_050577.1	31109653	31110012	360	49	0.831646	0.153431	0.678215	321.621	Rpl15	NM_139114	No description	-	mRNA	downstream	1597	NKIRAS1	gene-NKIRAS1	No description	+	gene	overlapping	0	3.84615	35.6842	3.0303
chr5	NC_050577.1	38898370	38899579	1210	153	0.902517	0.27117	0.631347	990.765	HACL1	NM_001206454	No description	+	mRNA	downstream	1834	BTD	gene-BTD	No description	-	gene	overlapping	0
chr5	NC_050577.1	42472940	42473174	235	22	0.149366	0.730919	-0.581553	-110.84	TOPBP1	NM_001266430	No description	-	mRNA	downstream	1048	LOC118852094	gene-LOC118852094	No description	-	gene	overlapping	0	7.14286	46.0317	0
chr5	NC_050577.1	42473275	42473622	348	38	0.144761	0.685148	-0.540387	-181.179	TOPBP1	NM_001266430	No description	-	mRNA	downstream	1383	LOC118852094	gene-LOC118852094	No description	-	gene	overlapping	0	10.084	31.8783	1.93798
chr5	NC_050577.1	46973060	46973532	473	70	0.28802	0.847044	-0.559023	-345.564						Not found	0						Not found	0
chr5	NC_050577.1	56713859	56714136	278	22	0.27846	0.897285	-0.618825	-108.102	Vim	NM_031140	No description	+	mRNA	overlapping	0	VIM	gene-VIM	No description	+	gene	overlapping	0
chr5	NC_050577.1	132397055	132397319	265	21	0.664943	0.143633	0.52131	97.2784						Not found	0	LOC118851064	gene-LOC118851064	No description	-	gene	overlapping	0
chr5	NC_050577.1	208805638	208806079	442	49	0.898536	0.224229	0.674307	300.308	ND-ACP	NM_057655	No description	-	mRNA	overlapping	0	IL15RA	gene-IL15RA	No description	-	gene	overlapping	0
chr5	NC_050577.1	223028128	223028402	275	20	0.277058	0.92524	-0.648182	-103.438						Not found	0						Not found	0
chr5	NC_050577.1	308190640	308191306	667	116	0.897654	0.294739	0.602915	660.728	TBC1D22A	NM_014346	No description	-	mRNA	overlapping	0	TBC1D22A	gene-TBC1D22A	No description	-	gene	overlapping	0
chr6	NC_050578.1	102511	102770	260	20	0.834404	0.235481	0.598923	90.231	PRAG1	NM_001369759	No description	+	mRNA	downstream	1827	PRAG1	gene-PRAG1	No description	+	gene	overlapping	0
chr6	NC_050578.1	82810380	82810742	363	68	0.270056	0.825126	-0.55507	-356.648	Utp3	NM_023054	No description	-	mRNA	overlapping	0	UTP3	gene-UTP3	No description	-	gene	overlapping	0
chr6	NC_050578.1	87226286	87228870	2585	262	0.842054	0.121565	0.72049	2038.02						Not found	0	NPY5R	gene-NPY5R	No description	-	gene	overlapping	0	6.77943	30.1754	1.46819
chr6	NC_050578.1	87229029	87229743	715	38	0.80383	0.118219	0.685611	257.755						Not found	0	NAF1	gene-NAF1	No description	+	gene	overlapping	0	2.5	40.625	22.6415
chr6	NC_050578.1	125740443	125742732	2290	95	0.176178	0.78997	-0.613792	-533.568						Not found	0	LOC118854744	gene-LOC118854744	No description	-	gene	overlapping	0
chr6	NC_050578.1	203961577	203962057	481	30	0.858062	0.188984	0.669078	178.422	TBC1D14	NM_020773	No description	+	mRNA	overlapping	0	TBC1D14	gene-TBC1D14	No description	+	gene	overlapping	0
chr6	NC_050578.1	215864254	215864509	256	30	0.89532	0.295179	0.600141	143.349	LOXL3	NM_032603	No description	+	mRNA	overlapping	0	LOXL3	gene-LOXL3	No description	+	gene	overlapping	0
chr6	NC_050578.1	233084793	233085135	343	26	0.946311	0.295774	0.650537	141.983	PRMT3	NM_005788	No description	+	mRNA	overlapping	0	PRMT3	gene-PRMT3	No description	+	gene	overlapping	0
chr6	NC_050578.1	244849707	244850118	412	46	0.288982	0.912305	-0.623323	-248.385						Not found	0						Not found	0
chr6	NC_050578.1	245470042	245470439	398	31	0.252344	0.909606	-0.657262	-180.266	NAT10	NM_001098031	No description	+	mRNA	overlapping	0	NAT10	gene-NAT10	No description	+	gene	overlapping	0
chr6	NC_050578.1	255669521	255670081	561	61	0.775634	0.196079	0.579555	303.465	ALX4	NM_001030304	No description	-	mRNA	overlapping	0	ALX4	gene-ALX4	No description	-	gene	overlapping	0
chr6	NC_050578.1	274897737	274898499	763	186	0.744111	0.131277	0.612834	1136.8	ZNHIT2	NM_001040560	No description	-	mRNA	overlapping	0	ZNHIT2	gene-ZNHIT2	No description	-	gene	overlapping	0
chr7	NC_050579.1	1487482	1491476	3995	409	0.179848	0.881826	-0.701978	-3006.21	ZNF717	NM_001132579	No description	+	mRNA	overlapping	0	LOC118856457	gene-LOC118856457	No description	+	gene	overlapping	0	6.46967	56.4574	0.979752
chr7	NC_050579.1	7493007	7493182	176	22	0.386778	0.914163	-0.527385	-103.196	HDAC4	NM_204313	No description	-	mRNA	overlapping	0	LOC118856962	gene-LOC118856962	No description	-	gene	overlapping	0
chr7	NC_050579.1	60119508	60119806	299	83	0.268242	0.798033	-0.529791	-437.959	Rbm15	NM_001045807	No description	-	mRNA	overlapping	0	RBM15	gene-RBM15	No description	-	gene	overlapping	0
chr7	NC_050579.1	86727546	86728632	1087	164	0.145752	0.877132	-0.73138	-1390.03	FGFR1OP	NM_001077859	No description	-	mRNA	downstream	2768	CEP43	gene-CEP43	No description	-	gene	downstream	2458	8.02885	34.2516	1.48515
chr7	NC_050579.1	94967671	94969688	2018	192	0.885989	0.144952	0.741037	1536.77	IGF2R	NM_001122602	No description	-	mRNA	overlapping	0	IGF2R	gene-IGF2R	No description	-	gene	overlapping	0	5.62593	53.7433	1.79574
chr7	NC_050579.1	122161083	122161478	396	25	0.798191	0.117746	0.680444	143.323	OLIG3	NM_175747	No description	+	mRNA	downstream	9	OLIG3	gene-OLIG3	No description	+	gene	downstream	234
chr7	NC_050579.1	153619583	153620096	514	23	0.928766	0.241744	0.687022	151.873						Not found	0						Not found	0	65.7895	38.0952	87.7193
chr7	NC_050579.1	204138675	204138883	209	24	0.283161	0.935768	-0.652607	-140.339	KCNQ5	NM_001265828	No description	-	mRNA	overlapping	0	KCNQ5	gene-KCNQ5	No description	-	gene	overlapping	0
chr7	NC_050579.1	225645077	225645360	284	24	0.894401	0.352646	0.541754	102.144						Not found	0						Not found	0
chr7	NC_050579.1	228221374	228222148	775	41	0.796756	0.222304	0.574452	207.361	GSTA3	NM_001303157	No description	+	mRNA	overlapping	0	LOC118856664	gene-LOC118856664	No description	+	gene	overlapping	0
chr7	NC_050579.1	253139348	253139701	354	28	0.859527	0.259992	0.599535	137.601						Not found	0						Not found	0	10.4945	32.7381	3.31126
chr7	NC_050579.1	262024872	262025827	956	125	0.111148	0.893141	-0.781993	-1212.3						Not found	0						Not found	0
chr7	NC_050579.1	266102312	266102719	408	26	0.941608	0.288632	0.652975	158.816	TRIM15	NM_033229	No description	+	mRNA	upstream	6320	TRIM26	gene-TRIM26	No description	-	gene	overlapping	0
chr7	NC_050579.1	266118738	266122566	3829	488	0.918202	0.161797	0.756405	4329.41	TRIM26	NM_003449	No description	-	mRNA	upstream	3030	TRIM26	gene-TRIM26	No description	-	gene	overlapping	0
chr7	NC_050579.1	266122673	266123570	898	45	0.862976	0.189628	0.673348	276.992	TRIM26	NM_003449	No description	-	mRNA	upstream	2026	TRIM26	gene-TRIM26	No description	-	gene	overlapping	0	16.7346	36.4799	1.23131
chr7	NC_050579.1	272588735	272589676	942	130	0.911227	0.25237	0.658857	907.527	SNRPC	NM_001313863	No description	+	mRNA	upstream	2790	SNRPC	gene-SNRPC	No description	+	gene	upstream	2423
chr8	NC_050580.1	227431	229739	2309	316	0.0972749	0.845651	-0.748376	-2870.21	TUBGCP2	NM_001133282	No description	+	mRNA	downstream	2169	ZNF511	gene-ZNF511	No description	-	gene	overlapping	0	24.7147	41.131	1.57791
chr8	NC_050580.1	6515944	6516260	317	26	0.202582	0.849379	-0.646798	-142.937						Not found	0						Not found	0
chr8	NC_050580.1	15613580	15613943	364	54	0.109129	0.699806	-0.590677	-268.725	DKK1	NM_001267802	No description	+	mRNA	overlapping	0	DKK1	gene-DKK1	No description	+	gene	overlapping	0
chr8	NC_050580.1	26198418	26200462	2045	227	0.126523	0.882247	-0.755724	-2002.46						Not found	0	JMJD1C	gene-JMJD1C	No description	-	gene	overlapping	0	15.9648	49.5015	1.43824
chr8	NC_050580.1	38044798	38045099	302	42	0.262332	0.917296	-0.654964	-256.193	CYP2C33	NM_214414_2_dup1	No description	-	mRNA	overlapping	0	LOC118828041	gene-LOC118828041	No description	-	gene	overlapping	0	9.57447	48.9305	0.420168
chr8	NC_050580.1	39116155	39116887	733	105	0.304162	0.875	-0.570838	-540.917	MMRN2	NM_024756	No description	+	mRNA	overlapping	0	MMRN2	gene-MMRN2	No description	+	gene	overlapping	0
chr8	NC_050580.1	52505445	52506012	568	23	0.808822	0.123917	0.684904	111.178						Not found	0	CSPG4	gene-CSPG4	No description	-	gene	overlapping	0
chr8	NC_050580.1	81653984	81654272	289	35	0.899753	0.359516	0.540237	159.42	PLCE1	NM_001136565	No description	-	mRNA	overlapping	0	PLCE1	gene-PLCE1	No description	-	gene	overlapping	0
chr8	NC_050580.1	93628896	93630414	1519	21	0.855212	0.239288	0.615924	96.7831	EIF3A	NM_003750	No description	+	mRNA	downstream	15233	EIF3A	gene-EIF3A	No description	+	gene	downstream	14927
chr8	NC_050580.1	113466934	113467317	384	35	0.0804795	0.757761	-0.677281	-203.795	Lbx1	NM_010691	No description	+	mRNA	overlapping	0	LBX1	gene-LBX1	No description	+	gene	overlapping	0
chr8	NC_050580.1	179972310	179972621	312	33	0.132796	0.803957	-0.671161	-193.534	ARHGEF40	NM_001205941	No description	-	mRNA	downstream	3145	ARHGEF40	gene-ARHGEF40	No description	-	gene	downstream	391
chr8	NC_050580.1	203925973	203926921	949	70	0.876603	0.182116	0.694487	477.109	PTGR2	NM_152444	No description	-	mRNA	overlapping	0	LOC118827963	gene-LOC118827963	No description	-	gene	overlapping	0
chr8	NC_050580.1	253669391	253669998	608	50	0.131445	0.723989	-0.592544	-264.279	DDX24	NM_001099045	No description	+	mRNA	downstream	4238	DDX24	gene-DDX24	No description	+	gene	overlapping	0
chr9	NC_050581.1	4052658	4053155	498	68	0.294488	0.887292	-0.592805	-382.207	RBBP6	NM_006910	No description	-	mRNA	downstream	1147	RBBP6	gene-RBBP6	No description	-	gene	downstream	1033	7.40196	39.6731	0.906344
chr9	NC_050581.1	8442396	8443168	773	89	0.321976	0.919981	-0.598005	-527.356	INVS	NM_204551	No description	-	mRNA	overlapping	0	INVS	gene-INVS	No description	-	gene	overlapping	0	4.16405	44.2308	1.53453
chr9	NC_050581.1	15112961	15113253	293	29	0.250491	0.799655	-0.549164	-137.103						Not found	0						Not found	0	5.60224	54.0784	7.8341
chr9	NC_050581.1	75175492	75175964	473	30	0.27687	0.917361	-0.640491	-172.031	UBE2I	NM_194261	No description	+	mRNA	downstream	13496	UBE2I	gene-UBE2I	No description	+	gene	downstream	6721
chr9	NC_050581.1	113919092	113919560	469	72	0.19294	0.744112	-0.551172	-368.081	PRSS45	NM_001082455	No description	+	mRNA	upstream	6838	LOC118832213	gene-LOC118832213	No description	+	gene	overlapping	0	2.83019	32.8125	0
chr9	NC_050581.1	115267649	115267746	98	24	0.893398	0.347367	0.546031	110.037	GJC2	NM_020435	No description	+	mRNA	downstream	17904	GJC2	gene-GJC2	No description	+	gene	downstream	17910
chr9	NC_050581.1	115752472	115753655	1184	110	0.819818	0.144763	0.675055	737.361	ZNF621	NM_001075931	No description	-	mRNA	upstream	9641	LOC118830538	gene-LOC118830538	No description	+	gene	downstream	3486	6.92308	51.461	1.03093
chr9	NC_050581.1	115756685	115758348	1664	144	0.836887	0.159165	0.677723	956.264	ZNF621	NM_001075931	No description	-	mRNA	upstream	4948	LOC118830538	gene-LOC118830538	No description	+	gene	overlapping	0	25.8564	43.2346	9.44272
chr9	NC_050581.1	121776135	121776390	256	66	0.633251	0.127754	0.505497	317.492	RBM15B	NM_001206581	No description	+	mRNA	overlapping	0	RBM15B	gene-RBM15B	No description	+	gene	overlapping	0	0.543478	42.8436	2.0595
chr9	NC_050581.1	175425425	175425787	363	30	0.152125	0.816161	-0.664036	-180.398	KBTBD8	NM_032505	No description	-	mRNA	downstream	1191	KBTBD8	gene-KBTBD8	No description	-	gene	downstream	656	10.2341	35.7257	0
chr9	NC_050581.1	185497000	185497055	56	20	0.299533	0.952039	-0.652506	-100.543	PXK	NM_017771	No description	-	mRNA	overlapping	0	PXK	gene-PXK	No description	-	gene	overlapping	0
chr9	NC_050581.1	189175179	189176618	1440	201	0.837725	0.148376	0.689349	1447.15	nkrf	NM_001165347	No description	-	mRNA	overlapping	0	LOC118831671	gene-LOC118831671	No description	-	gene	overlapping	0
chr9	NC_050581.1	189236775	189238580	1806	242	0.827464	0.121595	0.705869	1862.05	nkrf	NM_001165347	No description	-	mRNA	downstream	484	LOC118831993	gene-LOC118831993	No description	-	gene	overlapping	0	6.20544	32.538	1.96078
chr9	NC_050581.1	189296544	189297620	1077	70	0.904391	0.135113	0.769279	622.348						Not found	0	KBTBD2	gene-KBTBD2	No description	+	gene	downstream	9378	6.2069	54.2424	0.729927
chr9	NC_050581.1	189304992	189306367	1376	183	0.765045	0.0840104	0.681034	1383.21	Kbtbd2	NM_145958	No description	+	mRNA	downstream	19266	KBTBD2	gene-KBTBD2	No description	+	gene	downstream	631
chr9	NC_050581.1	191485302	191488654	3353	600	0.141512	0.929655	-0.788142	-6011.93	Mlh1	NM_026810	No description	-	mRNA	overlapping	0	MLH1	gene-MLH1	No description	-	gene	overlapping	0	5.45759	32.582	1.50491
chr9	NC_050581.1	199325266	199325684	419	52	0.169323	0.718927	-0.549604	-260.343	SUGCT	NM_001105036	No description	+	mRNA	overlapping	0	SUGCT	gene-SUGCT	No description	+	gene	overlapping	0
chr9	NC_050581.1	207212804	207214911	2108	359	0.881964	0.15876	0.723205	2945.04	Ubp1	NM_001191819	No description	+	mRNA	overlapping	0	UBP1	gene-UBP1	No description	+	gene	overlapping	0	5.06808	39.354	1.3956

## Sheet: ASMs associated with MAE
Genes with SNPs displaying mono-allelic expression that are associated with ASM sites that display germline reprogramming indicative of imprinting.
SNPs within 1 Mb of ASM sites that display mono-allelic expression in Sandy's brain, liver and/or muscle tissue
Green font = homologous genes (or in the close vicinity) identified in opossum as being imprinted
ASM site						SNPs and their associated gene displaying mono-allelic expression					Tissue displaying mono-allelic expression of SNP			Germline reprograming indicative of imprinting
Chromosome	Contig	Start	End	Length	nCG	Chromosome	Start	End	Gene	Gene coordinate	Brain	Liver	Muscle	PGC	Somatic	Sperm	Notes
chr3	NC_050575.1	141103444	141105791	2348	298	chr3	140960211	140960212	ncRNA?	chr3:140,959,773-140,987,242			Yes	5.9585	39.538	1.35922	Region identified to be imprinted by Cao et al., 2023
						chr3	140960240	140960241					Yes
						chr3	140960439	140960440				Yes	Yes
						chr3	140960440	140960441				Yes	Yes
						chr3	140960447	140960448				Yes	Yes
						chr3	140961013	140961014					Yes
						chr3	140961014	140961015					Yes
						chr3	140961962	140961963					Yes
						chr3	140962109	140962110					Yes
						chr3	140962817	140962818					Yes
						chr3	140963681	140963682					Yes
						chr3	140964362	140964363					Yes
						chr3	140964640	140964641					Yes
						chr3	140964996	140964997					Yes
						chr3	140965561	140965562					Yes
						chr3	140966396	140966397					Yes
						chr3	140966836	140966837					Yes
						chr3	140967700	140967701					Yes
						chr3	140967714	140967715					Yes
						chr3	140967719	140967720					Yes
						chr3	140968009	140968010					Yes
						chr3	140980438	140980439					Yes
						chr3	140980610	140980611					Yes
						chr3	140987284	140987285	LOC118842972	chr3:141,001,075-141,015,943			Yes				Region identified to be imprinted by Cao et al., 2023
						chr3	140994254	140994255				Yes	Yes
						chr3	140994531	140994532					Yes
						chr3	140994569	140994570					Yes
						chr3	140994602	140994603					Yes
						chr3	140996824	140996825					Yes
						chr3	140997247	140997248					Yes
						chr3	140997261	140997262					Yes
						chr3	140997416	140997417					Yes
						chr3	140997519	140997520					Yes
						chr3	140999267	140999268					Yes
						chr3	141095013	141095014	CCNE1	chr3:141,092,551-141,104,017			Yes
						chr3	141095081	141095082					Yes
						chr3	141096860	141096861					Yes
						chr3	141102467	141102468			Yes		Yes
						chr3	141102558	141102559			Yes		Yes
						chr3	141104561	141104562					Yes
						chr3	141104597	141104598					Yes
chr4	NC_050576.1	27670200	27671658	1459	162	chr4	27850963	27850964	TUT4	chr4:27,792,428-27,859,562			Yes	11.3357	46.7243	94.2356	Gene adjacent to GPX7, confirmed to be imprinted in this study
						chr4	27856196	27856197					Yes
						chr4	27859102	27859103					Yes
chr4	NC_050576.1	46447663	46448450	788	76	chr4	46394856	46394857	PRKACB	chr4:46,393,469-46,428,721			Yes	0.628931	52.8236	0.856531
						chr4	46396064	46396065					Yes
						chr4	46407085	46407086					Yes
						chr4	46407585	46407586					Yes
						chr4	46409732	46409733					Yes
						chr4	46409762	46409763					Yes
						chr4	46410171	46410172					Yes
						chr4	46410546	46410547					Yes
						chr4	46412098	46412099					Yes
						chr4	46414139	46414140					Yes
						chr4	46414170	46414171					Yes
						chr4	46414209	46414210					Yes
						chr4	46414802	46414803					Yes
						chr4	46414851	46414852					Yes
						chr4	46414852	46414853					Yes
						chr4	46415106	46415107					Yes
						chr4	46415184	46415185					Yes
						chr4	46415593	46415594					Yes
						chr4	46415603	46415604					Yes
						chr4	46415904	46415905					Yes
						chr4	46416700	46416701					Yes
						chr4	46416745	46416746					Yes
						chr4	46417397	46417398					Yes
						chr4	46417399	46417400					Yes
						chr4	46417609	46417610					Yes
						chr4	46417665	46417666					Yes
						chr4	46417696	46417697					Yes
						chr4	46418212	46418213					Yes
						chr4	46418399	46418400					Yes
						chr4	46418967	46418968					Yes
chr5	NC_050577.1	382879	385250	2372	185	chr5	400100	400101	PEG10	chr5:382,522-402,068	Yes			8.01438	43.821	1.42388	ICR previously confirmed by Suzuki et al., 2018
						chr5	401443	401444			Yes
chr5	NC_050577.1	15742980	15744751	1772	237	chr5	15717098	15717099	IGF2BP3	chr5:15,606,576-15,712,091	Yes		Yes	4.12172	34.8158	1.84679	Paternal biased expression observed in humans: https://bmcbiol.biomedcentral.com/articles/10.1186/s12915-019-0674-0
						chr5	15717101	15717102			Yes		Yes
						chr5	15718700	15718701					Yes
chr6	NC_050578.1	87229029	87229743	715	38	chr6	87075607	87075608	NPY5R	chr6:87,050,598-87,227,523	Yes			2.5	40.625	22.6415
						chr6	87075623	87075624			Yes
						chr6	87242120	87242121	NAF1	chr6:87,050,598-87,227,523	Yes
						chr6	87243712	87243713			Yes
						chr6	87248106	87248107			Yes
chr7	NC_050579.1	1487482	1491476	3995	409	chr7	1512961	1512962	LOC118856457	chr7:1,487,665-1,515,973			Yes	6.46967	56.4574	0.979752	Region identified to be imprinted by Cao et al., 2023
						chr7	1513029	1513030					Yes
						chr7	1515036	1515037					Yes
						chr7	1515350	1515351					Yes
chr7	NC_050579.1	94967671	94969688	2018	192	chr7	94894299	94894300	IGF2R	chr7:94,898,791-95,062,937			Yes	5.62593	53.7433	1.79574	ICR previously confirmed by Suzuki et al., 2018
						chr7	94900326	94900327			Yes	Yes	Yes
						chr7	94908347	94908348					Yes
chr8	NC_050580.1	26198418	26200462	2045	227	chr8	26016890	26016891	JMJD1C	chr8:25,974,779-26,199,704				15.9648	49.5015	1.43824	Maternal methylation and paternal expression observed in humans: https://journals.plos.org/plosgenetics/article?id=10.1371/journal.pgen.1006427
						chr8	26021613	26021614
chr9	NC_050581.1	189236775	189238580	1806	242	chr9	189172333	189172334	LOC118831671	chr9:189,172,057-189,176,034	Yes			6.20544	32.538	1.96078	Region identified to be imprinted by Cao et al., 2023
						chr9	189173446	189173447			Yes
						chr9	189173779	189173780			Yes
						chr9	189235292	189235293	LOC118831993	chr9:189,233,740-189,237,670	Yes		Yes				Region identified to be imprinted by Cao et al., 2023
						chr9	189235631	189235632			Yes
						chr9	189235658	189235659			Yes
						chr9	189236105	189236106			Yes		Yes
						chr9	189279889	189279890	LOC118832319	chr9:189,262,696-189,263,752	Yes						Region identified to be imprinted by Cao et al., 2023
						chr9	189280016	189280017			Yes
						chr9	189280020	189280021			Yes
						chr9	189280052	189280053			Yes
						chr9	189280221	189280222			Yes
						chr9	189280290	189280291			Yes
						chr9	189280393	189280394			Yes
						chr9	189280445	189280446			Yes
						chr9	189280517	189280518			Yes
						chr9	189280704	189280705			Yes
chr9	NC_050581.1	189296544	189297620	1077	70	chr9	189172333	189172334	LOC118831671	chr9:189,172,057-189,176,034	Yes			6.2069	54.2424	0.729927	Region identified to be imprinted by Cao et al., 2023
						chr9	189173446	189173447			Yes
						chr9	189173779	189173780			Yes
						chr9	189235292	189235293	LOC118831993	chr9:189,233,740-189,237,670	Yes		Yes				Region identified to be imprinted by Cao et al., 2023
						chr9	189235631	189235632			Yes
						chr9	189235658	189235659			Yes
						chr9	189236105	189236106			Yes		Yes
						chr9	189279889	189279890	LOC118832319	chr9:189,262,696-189,263,752	Yes						Region identified to be imprinted by Cao et al., 2023
						chr9	189280016	189280017			Yes
						chr9	189280020	189280021			Yes
						chr9	189280052	189280053			Yes
						chr9	189280221	189280222			Yes
						chr9	189280290	189280291			Yes
						chr9	189280393	189280394			Yes
						chr9	189280445	189280446			Yes
						chr9	189280517	189280518			Yes
						chr9	189280704	189280705			Yes
chr9	NC_050581.1	191485302	191488654	3353	600	chr9	191486898	191486899	EPM2AIP1	chr9:191,486,483-191,488,354	Yes		Yes	5.45759	32.582	1.50491	Gene adjacent to MLH; both genes confirmed to be imprinted in this study
						chr9	191487819	191487820			Yes		Yes
						chr9	191488866	191488867			Yes		Yes
						chr9	191488874	191488875			Yes		Yes
chr9	NC_050581.1	207212804	207214911	2108	359	chr9	207228222	207228223	UBP1	chr9:207,213,517-207,246,953	Yes			5.06808	39.354	1.3956	Confirmed to be imprinted in this study
						chr9	207243190	207243191			Yes		Yes
						chr9	207243196	207243197			Yes		Yes
						chr9	207244697	207244698			Yes		Yes
						chr9	207245304	207245305			Yes	Yes	Yes
						chr9	207245700	207245701			Yes		Yes
						chr9	207245749	207245750			Yes	Yes	Yes
						chr9	207245751	207245752			Yes	Yes	Yes
						chr9	207245753	207245754			Yes	Yes	Yes
						chr9	207245757	207245758			Yes	Yes	Yes
						chr9	207245761	207245762			Yes	Yes	Yes
						chr9	207245763	207245764			Yes	Yes	Yes
						chr9	207245765	207245766			Yes	Yes	Yes
