# Supplementary material for: The admixed brushtail possum genome reveals invasion history in New Zealand and novel imprinted genes
Source: Nat Commun. 2023 Oct 17;14:6364. doi: 10.1038/s41467-023-41784-8 (PMC10582058; doi:10.1038/s41467-023-41784-8)
Supplement: Supplementary file 8 — Supplementary Data 4 [file 41467_2023_41784_MOESM8_ESM.xlsx]

## Sheet: READ ME - SupplData4
Supplementary Data 4. Monoallelic expression of imprinted genes.
Tab number	Tab name
1	Sandy	Monoallelic expression of single nucleotide polymorphisms within H19, IGF2, IGF2R, UBP1, GPX7, EPM2AIP1 and MLH1 in RNA-sequencing data from Sandy's tissues.
2	H19 chr6:282653107	Monoallelic expression of single nucleotide polymorphism (chr6:282653107) within H19 in liver RNA-sequencing data, including Hardy-Weinberg equilibrium calculations.
3	IGF2 chrUn_JAANDE010000037v1:11329	Monoallelic expression of single nucleotide polymorphism (chrUn_JAANDE010000037v1:11329) within IGF2 in liver RNA-sequencing data, including Hardy-Weinberg equilibrium calculations.
4	IGF2R chr7:94900327	Monoallelic expression of single nucleotide polymorphism (chr7:94900327) within IGF2R in liver RNA-sequencing data, including Hardy-Weinberg equilibrium calculations.
5	UBP1 chr9:207243191	Monoallelic expression of single nucleotide polymorphism (chr9:207243191) within UBP1 in liver RNA-sequencing data, including Hardy-Weinberg equilibrium calculations.
6	UBP1 chr9:207243224	Monoallelic expression of single nucleotide polymorphism (chr9:207243224) within UBP1 in liver RNA-sequencing data, including Hardy-Weinberg equilibrium calculations.
7	GPX7 chr4:27665030	Monoallelic expression of single nucleotide polymorphism (chr4:27665030) within GPX7 in liver RNA-sequencing data, including Hardy-Weinberg equilibrium calculations.
8	EPM2AIP1 chr9:191486899	Monoallelic expression of single nucleotide polymorphism (chr9:191486899) within EPM2AIP1 in liver RNA-sequencing data, including Hardy-Weinberg equilibrium calculations.
9	MLH1 chr9:191435198	Monoallelic expression of single nucleotide polymorphism (chr9:191435198) within MLH1 in liver RNA-sequencing data, including Hardy-Weinberg equilibrium calculations.
10	MLH1 chr9:191436025	Monoallelic expression of single nucleotide polymorphism (chr9:191436025) within MLH1 in liver RNA-sequencing data, including Hardy-Weinberg equilibrium calculations.
11	MLH1 chr9:191445667	Monoallelic expression of single nucleotide polymorphism (chr9:191445667) within MLH1 in liver RNA-sequencing data, including Hardy-Weinberg equilibrium calculations.
12	RT-PCR analysis	Monoallelic expression of various SNPs via RT-PCR analysis.
13	Total number of duos	Mother/pouch young duos to determine parent of origin expression.

## Sheet: Sandy
Monoallelic expression of single nucleotide polymorphisms within H19, IGF2, IGF2R, UBP1, GPX7, EPM2AIP1 and MLH1 in RNAseq data from Sandy's tissues
RNA-sequencing reads	H19				RNA-sequencing reads	IGF2				RNA-sequencing reads	IGF2R				RNA-sequencing reads	UBP1				RNA-sequencing reads	UBP1				RNA-sequencing reads	GPX7				RNA-sequencing reads	EPM2AIP1				RNA-sequencing reads	MLH1				RNA-sequencing reads	MLH1				RNA-sequencing reads	MLH1
	chr6:282653107 (+)					chrUn_JAANDE010000037v1:11329 (-)					chr7:94900327 (+)					chr9:207243191 (+)					chr9:207243224 (+)					chr4:27665030 (-)					chr9:191486899 (+)					chr9:191435198 (-)					chr9:191436025 (-)					chr9:191445667 (-)
	Reference	Variant				Reference	Variant				Reference	Variant				Reference	Variant				Reference	Variant				Reference	Variant				Reference	Variant				Reference	Variant				Reference	Variant				Reference	Variant
Sample ID	A	G	Variant Frequancy		Sample ID	T	C	Variant Frequancy		Sample ID	A	G	Variant Frequancy		Sample ID	G	A	Variant Frequancy		Sample ID	C	T	Variant Frequancy		Sample ID	A	G	Variant Frequancy		Sample ID	T	G	Variant Frequancy		Sample ID	A	G	Variant Frequancy		Sample ID	G	A	Variant Frequancy		Sample ID	A	G	Variant Frequancy
Sandy_bladder	241		0		Sandy_bladder	259		0		Sandy_bladder	1	105	0.990566		Sandy_bladder	138		0		Sandy_bladder	138		0		Sandy_bladder	108	24	0.181818		Sandy_bladder	70		0		Sandy_bladder	46		0		Sandy_bladder	101		0		Sandy_bladder	68		0
Sandy_brain	32		0		Sandy_brain	16		0		Sandy_brain	2	79	0.975309		Sandy_brain	146		0		Sandy_brain	146		0		Sandy_brain	1	1			Sandy_brain	1066		0		Sandy_brain	19	4	0.173913		Sandy_brain	64		0		Sandy_brain	47		0
Sandy_eye	68		0		Sandy_eye	43		0		Sandy_eye	3	44	0.93617		Sandy_eye	74		0		Sandy_eye	76		0		Sandy_eye	21	4	0.16		Sandy_eye	83		0		Sandy_eye	19	1	0.05		Sandy_eye	33		0		Sandy_eye	17		0
Sandy_heart	454		0		Sandy_heart	444		0		Sandy_heart		119	1		Sandy_heart	80		0		Sandy_heart	88		0		Sandy_heart	48	4	0.0769231		Sandy_heart	45	1	0.0217391		Sandy_heart	36	1	0.027027		Sandy_heart	79		0		Sandy_heart	53	1	0.0185185
Sandy_kidney	226		0		Sandy_kidney	266		0		Sandy_kidney	2	183	0.989189		Sandy_kidney	130		0		Sandy_kidney	124		0		Sandy_kidney	29	6	0.171429		Sandy_kidney	10		0		Sandy_kidney	17		0		Sandy_kidney	40		0		Sandy_kidney	32		0
Sandy_large_intestine	29		0		Sandy_large_intestine	167		0		Sandy_large_intestine	9	425	0.979263		Sandy_large_intestine	151		0		Sandy_large_intestine	161		0		Sandy_large_intestine	21	1	0.0454545		Sandy_large_intestine	20		0		Sandy_large_intestine	7		0		Sandy_large_intestine	13		0		Sandy_large_intestine	4
Sandy_liver	1646	3	0.00181928		Sandy_liver	1016		0		Sandy_liver	5	64	0.927536		Sandy_liver	93	5	0.0510204		Sandy_liver	105		0		Sandy_liver	45	1	0.0217391		Sandy_liver	1				Sandy_liver	6		0		Sandy_liver	5		0		Sandy_liver	8		0
Sandy_lung	19		0		Sandy_lung	256		0		Sandy_lung	1	98	0.989899		Sandy_lung	108		0		Sandy_lung	116		0		Sandy_lung	49	10	0.169492		Sandy_lung	28		0		Sandy_lung	24		0		Sandy_lung	53		0		Sandy_lung	45		0
Sandy_muscle	8791	3	0.000341142		Sandy_muscle	2512	1	0.000397931		Sandy_muscle	1	145	0.993151		Sandy_muscle	110		0		Sandy_muscle	121		0		Sandy_muscle	29	14	0.325581		Sandy_muscle	240		0		Sandy_muscle	80	8	0.0909091		Sandy_muscle	180		0		Sandy_muscle	132		0
Sandy_skin	603	1	0.00165563		Sandy_skin	481		0		Sandy_skin	4	81	0.952941		Sandy_skin	102		0		Sandy_skin	98		0		Sandy_skin	19	8	0.296296		Sandy_skin	18		0		Sandy_skin	8		0		Sandy_skin	36		0		Sandy_skin	19		0
Sandy_small_intestine	35		0		Sandy_small_intestine	157		0		Sandy_small_intestine	7	327	0.979042		Sandy_small_intestine	120		0		Sandy_small_intestine	122		0		Sandy_small_intestine	26	1	0.037037		Sandy_small_intestine	5		0		Sandy_small_intestine	7		0		Sandy_small_intestine	12		0		Sandy_small_intestine	7		0
Sandy_spleen	8		0		Sandy_spleen	54		0		Sandy_spleen	2	42	0.954545		Sandy_spleen	95		0		Sandy_spleen	92		0		Sandy_spleen	20		0		Sandy_spleen	6		0		Sandy_spleen	5		0		Sandy_spleen	17		0		Sandy_spleen	10		0
Sandy_stomach	120		0		Sandy_stomach	192		0		Sandy_stomach	1	139	0.992857		Sandy_stomach	153		0		Sandy_stomach	142		0		Sandy_stomach	61	3	0.046875		Sandy_stomach	46		0		Sandy_stomach	18		0		Sandy_stomach	37		0		Sandy_stomach	22		0
Genotype	39742	50	0.00125653		Genotype	15338	45	0.00292531		Genotype	24667	25240	0.505741		Genotype	20423	19575	0.489399		Genotype	39958	40	0.00100005		Genotype	10267	10159	0.497356		Genotype	8068	7532	0.482821		Genotype	3803	4084	0.517814		Genotype	29084	15	0.000515482		Genotype	15426	8	0.000518336
Key
	Variant frequency <0.2
	Variant frequency >0.8
	Varaint requency >0.2 - <0.8
	Sandy is homozygous for this particular SNP
	Read depth is <5 reads

## Sheet: H19 chr6 282653107
Monoallelic expression of single nucleotide polymorphism (chr6:282653107) within H19 in liver RNAseq data
Genotype	H19				RNA-sequencing reads	H19
	chr6:282653107 (+)					chr6:282653107 (+)
	Reference	Variant				Reference	Variant
Sample ID	A	G	Variant Frequancy		Sample ID	A	G	Variant Frequancy	Mother	Parent of Origin
120320_MR_SDR1	3810	3797	0.499146		120320_MR_SDR1							Key
120320_MB_SDR2	9127	4	0.000438068		120320_MB_SDR2	5		0					Variant frequency <0.2
130320_MB_SDR1	5100	5233	0.506436		130320_MB_SDR1								Variant frequency >0.8
170320_FR_SDR1	6202	9	0.00144904		170320_FR_SDR1								Varaint requency >0.2 - <0.8
190320_MR_WSG1	3746	3703	0.497114		190320_MR_WSG1	4							Read depth is <5 reads
190320_FG_WSG2	59	20648	0.997151		190320_FG_WSG2		6	1
190320_PY01	62	31160	0.998014		190320_PY01		1550	1	190320_FG_WSG2
280520_PY01	4019	3239	0.446266		280520_PY01	1737		0
290520_PY01	210	238	0.53125		290520_PY01		1117	1
030620_FG_WSG1	25	25726	0.999029		030620_FG_WSG1
030620_PY01	20	16113	0.99876		030620_PY01	1	2214	0.999549	030620_FG_WSG1
100620_MG_BB1	8867	12	0.0013515		100620_MG_BB1
160620_MG_SDR1	7	9739	0.999282		160620_MG_SDR1		1
250620_FG_WSG1	2881	2878	0.49974		250620_FG_WSG1
250620_PY01	4525	4100	0.475362		250620_PY01	2907	1	0.000343879	250620_FG_WSG1
030720_FG_SDR1	11009	10492	0.487977		030720_FG_SDR1		1
030720_PY01	26506	44	0.00165725		030720_PY01	624		0	030720_FG_SDR1
140720_FG_BB1	22316	23855	0.516666		140720_FG_BB1
140720_PY01	44	28616	0.998465		140720_PY01	1	2742	0.999635	140720_PY01
150720_FR_BB1	13874	14346	0.508363		150720_FR_BB1
150720_PY01	70	21206	0.99671		150720_PY01	1	2608	0.999617	150720_FR_BB1
150720_MG_BB2	3179	2553	0.445394		150720_MG_BB2	1
180320_MG_WSG1	6	9932	0.999396		180320_MG_WSG1
100720_MG_SDR1	3850	3736	0.492486		100720_MG_SDR1
100720_MG_SDR2	4813	5466	0.531764		100720_MG_SDR2
210720_MG_WSG1	4	7174	0.999443		210720_MG_WSG1		2
280720_FG_SDR1	11182	12369	0.525201		280720_FG_SDR1
280720_PY01	9757	12546	0.562525		280720_PY01		191	1	280720_FG_SDR1
040820_FG_BB1	11172	14815	0.570093		040820_FG_BB1
040820_PY01	11033	11893	0.518756		040820_PY01	555		0	040820_FG_BB1
110820_FG_WSG1	3911	4071	0.510023		110820_FG_WSG1
120820_MG_WSG1	12	7772	0.998458		120820_MG_WSG1
120820_FG_WSG2	24952	20	0.000800897		120820_FG_WSG2
120820_PY01	13034	11609	0.471087		120820_PY01	304		0	120820_FG_WSG2	♀
130820_MG_WSG1	3843	3663	0.48801		130820_MG_WSG1
180820_FB_SDR1	10	25139	0.999602		180820_FB_SDR1
180820_PY01	34	16648	0.997962		180820_PY01		387	1	180820_FB_SDR1
190820_MB_SDR1	4351	4445	0.505343		190820_MB_SDR1
030920_MB_SDR1	2945	2947	0.50017		030920_MB_SDR1	1
100920_PY01	3	6266	0.999521		100920_PY01		715	1
170920_FB_SDR1	2980	2935	0.496196		170920_FB_SDR1	1
220920_PY01	1	6325	0.999842		220920_PY01		47	1
290920_PY01	6083	13	0.00213255		290920_PY01	482		0
121020_PY01	3597	4083	0.531641		121020_PY01	1	410	0.997567
150121_PY01	9	8548	0.998948		150121_PY01	1	667	0.998503
090421_PY01	1238	1123	0.475646		090421_PY01	642	2	0.00310559
090421_PY02	1052	1118	0.515207		090421_PY02	408		0
090421_MB_SDR1	8256	7	0.00084715		090421_MB_SDR1	4
140421_PY03	14	7082	0.998027		140421_PY03	2	2223	0.999101
140421_PY02	3051	1776	0.36793		140421_PY02	1511		0
140421_MG_WSG1	5236	12	0.00228659		140421_MG_WSG1	14		0
200421_MB_SDR1	4	7660	0.999478		200421_MB_SDR1
040521_MB_SDR1	4936	4	0.000809717		040521_MB_SDR1	1
050521_PY02	5	3495	0.998571		050521_PY02		933	1
070521_PY01	3541	106	0.029065		070521_PY01	1092		0
180521_MG_PF3	0	7068	1		180521_MG_PF3
180521_MG_PF1	4000	3265	0.449415		180521_MG_PF1
180521_FG_PF2	4	8926	0.999552		180521_FG_PF2
200521_MR_PF2	6	7075	0.999153		200521_MR_PF2		1
250521_MG_PF1	4732	9	0.00189833		250521_MG_PF1	3
030621_MR_PF1	8350	7	0.000837621		030621_MR_PF1
090621_MG_Cors	4538	3807	0.456201		090621_MG_Cors
090621_MG_PF1	4442	3865	0.46527		090621_MG_PF1
240621_PY01	5580	6131	0.523525		240621_PY01		438	1
300621_PY01	9	5909	0.998479		300621_PY01		1747	1
020721_PY01	3768	1768	0.319364		020721_PY01	15		0
020721_PY02	3580	2826	0.441149		020721_PY02	1647		0
020721_PY03	2327	2362	0.503732		020721_PY03		2574	1
080721_PY01	2691	2328	0.463837		080721_PY01	836	1	0.00119474
110721_MR_Cors	4851	4241	0.466454		110721_MR_Cors
110721_M_Rav	0	6913	1		110721_M_Rav		3
210721_PY01	7094	11	0.00154821		210721_PY01	2182		0
210721_PY02	4724	4088	0.463913		210721_PY02	4137		0
120621_Becks	4786	4966	0.509229		120621_Becks
Puku_liver	24181	19	0.000785124		Puku_tongue	348		0
Sandy_liver	39742	50	0.00125653		Sandy_liver	1646	3	0.00181928	Puku
Sheila_liver	13975	12209	0.466277		Sheila_tongue	310	1	0.00321543	Puku	♀
190521PY01	1	9017	0.999889		190521PY01		1		Raven
190521PY02	2	7807	0.999744		190521PY02		394	1	Tilde
190521PY03	10166	12	0.00117901		190521PY03	52		0	180521_FB_PF1
190521PY04	4002	3636	0.476041		190521PY04	323		0	180521_FB_Coal1
210521PY01	12	4203	0.997153		210521PY01		1		200521_FB_PF1
250521PY01	92	3827	0.976525		250521PY01		352	1	200521_FG_PF1
270521PY01	6315	9	0.00142315		270521PY01	1430		0	Judith
090621PY01	3271	3819	0.538646		090621PY01				Judy
180621PY01	8787	3	0.000341297		180621PY01	160		0	110621_FG_PF1
250621PY01	3942	4872	0.552757		250621PY01_kidney		2		230621_SDR1
250621PY02	5	9160	0.999454		250621PY02				220621_PF2
Total number of samples			88		Total number of samples			43
Total number of alleles			176		Total number of alleles			86
Variant frequency <0.2			18		Variant frequency <0.2			24
Variant frequency >0.8			28		Variant frequency >0.8			19
Varaint requency >0.2 - <0.8			42		Varaint requency >0.2 - <0.8			0
	Allele frequencies		Observed genotype frequencies			Expected genotype frequencies			Chi-square (X2) value*	P-value
	A	G	AA	AG	GG	AA	AG	GG
DNA	0.443182	0.556818	0.204545	0.477273	0.318182	0.19641	0.493543	0.310046	0.191281	NS
	78	98	36	84	56	34.5682	86.8636	54.5682
mRNA	0.55814	0.44186	0.55814	0	0.44186	0.31152	0.49324	0.31152	86	<0.001
	48	38	48	0	38	26.7907	42.4186	16.7907
*df = 1 (3 genotypes - 2 alleles) (3.841 = p, α <0.05); NS = not significant

## Sheet: IGF2 chrUn_JAANDE010000037v1 11
Monoallelic expression of single nucleotide polymorphism (chrUn_JAANDE010000037v1:11329) within IGF2 in liver RNA-sequencing data
Genotype	IGF2				RNA-sequencing reads	IGF2
	chrUn_JAANDE010000037v1:11329 (-)					chrUn_JAANDE010000037v1:11329 (-)
	Reference	Variant				Reference	Variant
Sample ID	T	C	Variant Frequancy		Sample ID	T	C	Variant Frequancy	Mother	Parent of Origin
120320_MR_SDR1	6053	6905	0.532875		120320_MR_SDR1	121	185	0.604575				Key
120320_MB_SDR2	14848	67	0.00449212		120320_MB_SDR2	150		0					Variant frequency <0.2
130320_MB_SDR1	8416	8309	0.496801		130320_MB_SDR1	123	136	0.525097					Variant frequency >0.8
170320_FR_SDR1	12143	57	0.00467213		170320_FR_SDR1	637		0					Varaint requency >0.2 - <0.8
190320_MR_WSG1	55	18982	0.997111		190320_MR_WSG1		162	1					Read depth is <5 reads
190320_FG_WSG2	29	14539	0.998009		190320_FG_WSG2		296	1
190320_PY01	25	17847	0.998601		190320_PY01		889	1	190320_FG_WSG2
280520_PY01	5103	5229	0.506098		280520_PY01	18	335	0.949008
290520_PY01	5637	5797	0.506997		290520_PY01	708	58	0.075718
030620_FG_WSG1	9332	10526	0.530063		030620_FG_WSG1	97	120	0.552995
030620_PY01	23	8308	0.997239		030620_PY01	1	792	0.998739	030620_FG_WSG1
100620_MG_BB1	18747	69	0.00366709		100620_MG_BB1	260		0
160620_MG_SDR1	52	15939	0.996748		160620_MG_SDR1		420	1
250620_FG_WSG1	2758	3820	0.580724		250620_FG_WSG1	79	70	0.469799
250620_PY01	9945	10904	0.522999		250620_PY01	140	1508	0.915049	250620_FG_WSG1
030720_FG_SDR1	6145	7132	0.53717		030720_FG_SDR1	213	210	0.496454
030720_PY01	9097	160	0.0172842		030720_PY01	474		0	030720_FG_SDR1
140720_FG_BB1	1125	16	0.0140228		140720_FG_BB1	308		0
140720_PY01	9351	10036	0.517666		140720_PY01	6	140	0.958904	140720_PY01	♂
150720_FR_BB1	7313	8321	0.532237		150720_FR_BB1	196	203	0.508772
150720_PY01	34	15018	0.997741		150720_PY01		937	1	150720_FR_BB1
150720_MG_BB2	6928	6988	0.502156		150720_MG_BB2	277	381	0.579027
180320_MG_WSG1	5668	7938	0.583419		180320_MG_WSG1	65	66	0.503817
100720_MG_SDR1	5835	6636	0.532115		100720_MG_SDR1	20	12	0.375
100720_MG_SDR2	6697	7295	0.521369		100720_MG_SDR2
210720_MG_WSG1	33	12117	0.997284		210720_MG_WSG1		147	1
280720_FG_SDR1	5085	5945	0.538985		280720_FG_SDR1	107	97	0.47549
280720_PY01	4150	4520	0.521338		280720_PY01	71	7	0.0897436	280720_FG_SDR1
040820_FG_BB1	12643	126	0.00986765		040820_FG_BB1	231		0
040820_PY01	15817	61	0.00384179		040820_PY01	28		0	040820_FG_BB1
110820_FG_WSG1	6833	6211	0.476158		110820_FG_WSG1	71	73	0.506944
120820_MG_WSG1	55	13399	0.995912		120820_MG_WSG1		54	1
120820_FG_WSG2	5658	6434	0.532087		120820_FG_WSG2	24	33	0.578947
120820_PY01	7716	8705	0.530114		120820_PY01	33	1	0.0294118	120820_FG_WSG2
130820_MG_WSG1	26	15996	0.998377		130820_MG_WSG1		19	1
180820_FB_SDR1	42	15147	0.997235		180820_FB_SDR1		25	1
180820_PY01	60	14685	0.995931		180820_PY01		233	1	180820_FB_SDR1
190820_MB_SDR1	8425	9071	0.518461		190820_MB_SDR1	47	63	0.572727
030920_MB_SDR1	26988	103	0.003802		030920_MB_SDR1	44		0
100920_PY01	55	10486	0.994782		100920_PY01		198	1
170920_FB_SDR1	8524	9533	0.527939		170920_FB_SDR1	33	58	0.637363
220920_PY01	6071	4723	0.437558		220920_PY01	52	170	0.765766
290920_PY01	11082	60	0.00538503		290920_PY01	149		0
121020_PY01	6330	7181	0.531493		121020_PY01	26	1	0.037037
150121_PY01	44	16938	0.997409		150121_PY01		249	1
090421_PY01	1404	1713	0.549567		090421_PY01	2	30	0.9375
090421_PY02	1818	1978	0.521075		090421_PY02	1	8	0.888889
090421_MB_SDR1	21778	97	0.00443429		090421_MB_SDR1	237		0
140421_PY03	45	18393	0.997559		140421_PY03	2	625	0.99681
140421_PY02	6710	6881	0.506291		140421_PY02	38	522	0.932143
140421_MG_WSG1	16986	47	0.00275935		140421_MG_WSG1	156		0
200421_MB_SDR1	29	16564	0.998252		200421_MB_SDR1		106	1
040521_MB_SDR1	17459	79	0.0045045		040521_MB_SDR1	121		0
050521_PY02	36	14991	0.997604		050521_PY02		50	1
070521_PY01	7354	585	0.0736869		070521_PY01	151		0
180521_MG_PF3	32	19233	0.998339		180521_MG_PF3		199	1
180521_MG_PF1	11971	47	0.0039108		180521_MG_PF1	118		0
180521_FG_PF2	27	11387	0.997634		180521_FG_PF2
200521_MR_PF2	32	13506	0.997636		200521_MR_PF2		523	1
250521_MG_PF1	15378	65	0.00420903		250521_MG_PF1	441		0
030621_MR_PF1	15318	58	0.00377211		030621_MR_PF1	461		0
090621_MG_Cors	6551	8268	0.557932		090621_MG_Cors	10	14	0.583333
090621_MG_PF1	10065	12165	0.547233		090621_MG_PF1	88	92	0.511111
240621_PY01	8704	9675	0.526416		240621_PY01	99	12	0.108108
300621_PY01	33	14000	0.997648		300621_PY01		142	1
020721_PY01	2365	2420	0.505747		020721_PY01	4	4	0.5
020721_PY02	7855	7932	0.502439		020721_PY02	31	334	0.915068
020721_PY03	4393	4984	0.531513		020721_PY03	727	31	0.0408971
080721_PY01	6882	7274	0.513846		080721_PY01	24	218	0.900826
110721_MR_Cors	13068	56	0.00426699		110721_MR_Cors	58		0
110721_M_Rav	40	16864	0.997634		110721_M_Rav		43	1
210721_PY01	16230	99	0.00606283		210721_PY01	1068		0
210721_PY02	7445	8633	0.536945		210721_PY02	78	1182	0.938095
120621_Becks	7023	6895	0.495402		120621_Becks	91	75	0.451807
Puku_liver	6815	7954	0.53856		Puku_liver	12	12	0.5
Sandy_liver	15338	45	0.00292531		Sandy_liver	1016		0	Puku
Sheila_liver	24	17025	0.998592		Sheila_liver		84	1	Puku
190521PY01	10752	12183	0.531197		190521PY01	4	16	0.8	Raven
190521PY02	55	17571	0.99688		190521PY02		10	1	Tilde
190521PY03	23471	98	0.004158		190521PY03				180521_FB_PF1
190521PY04	8025	8982	0.528135		190521PY04	1	6	0.857143	180521_FB_Coal1
210521PY01	45	4841	0.99079		210521PY01				200521_FB_PF1
250521PY01	304	6564	0.955737		250521PY01		17	1	200521_FG_PF1
270521PY01	17660	49	0.00276695		270521PY01	55		0	Judith
090621PY01	5969	6072	0.504277		090621PY01				Judy
180621PY01	11901	52	0.00435037		180621PY01				110621_FG_PF1
250621PY01	4911	5246	0.516491		250621PY01_kidney				230621_SDR1
250621PY02	50	12443	0.995998		250621PY02				220621_PF2
Total number of samples			88		Total number of samples			80
Total number of alleles			176		Total number of alleles			160
Variant frequency <0.2			22		Variant frequency <0.2			26
Variant frequency >0.8			26		Variant frequency >0.8			33
Varaint requency >0.2 - <0.8			40		Varaint requency >0.2 - <0.8			21
	Allele frequencies		Observed genotype frequencies			Expected genotype frequencies			Chi-square (X2) value*	P-value
	T	C	TT	TC	CC	TT	TC	CC
DNA	0.477273	0.522727	0.25	0.454545	0.295455	0.227789	0.498967	0.273244	1.39494	NS
	84	92	44	80	52	40.0909	87.8182	48.0909
mRNA	0.45625	0.54375	0.325	0.2625	0.4125	0.208164	0.496172	0.105625	35.4869	<0.001
	73	87	52	42	66	33.3062	79.3875	47.3062
*df = 1 (3 genotypes - 2 alleles) (3.841 = p, α <0.05); NS = not significant

## Sheet: IGF2R chr7 94900327
Monoallelic expression of single nucleotide polymorphism (chr7:94900327) within IGF2R in liver RNA-sequencing data
Genotype	IGF2R				RNA-sequencing reads	IGF2R
	chr7:94900327 (+)					chr7:94900327 (+)
	Reference	Variant				Reference	Variant
Sample ID	A	G	Variant Frequancy		Sample ID	A	G	Variant Frequancy	Mother	Parent of Origin
120320_MR_SDR1	16849	56	0.00331263		120320_MR_SDR1	51		0					Key
120320_MB_SDR2	29	17083	0.998305		120320_MB_SDR2		25	1						Variant frequency <0.2
130320_MB_SDR1	15639	45	0.00286917		130320_MB_SDR1	57		0						Variant frequency >0.8
170320_FR_SDR1	6220	5994	0.490748		170320_FR_SDR1	1	53	0.981481						Varaint requency >0.2 - <0.8
190320_MR_WSG1	5369	5782	0.518519		190320_MR_WSG1	37		0						Read depth is <5 reads
190320_FG_WSG2	17435	18074	0.508998		190320_FG_WSG2	47	2	0.0408163
190320_PY01	91	47882	0.998103		190320_PY01		37	1	190320_FG_WSG2
280520_PY01	8996	8609	0.489009		280520_PY01	19	2	0.0952381
290520_PY01	3987	13	0.00325		290520_PY01	35		0
030620_FG_WSG1	37175	76	0.00204021		030620_FG_WSG1	43		0
030620_PY01	26297	55	0.00208713		030620_PY01	46		0	030620_FG_WSG1
100620_MG_BB1	18716	73	0.00388525		100620_MG_BB1	27		0
160620_MG_SDR1	21174	51	0.00240283		160620_MG_SDR1	57		0
250620_FG_WSG1	24	11110	0.997844		250620_FG_WSG1		33	1
250620_PY01	7055	7222	0.505849		250620_PY01	1	29	0.966667	250620_FG_WSG1	♀	*Confirmed by RT-PCR*
030720_FG_SDR1	44615	64	0.00143244		030720_FG_SDR1	91		0
030720_PY01	39200	57	0.00145197		030720_PY01	26		0	030720_FG_SDR1
140720_FG_BB1	47068	71	0.00150618		140720_FG_BB1	44		0
140720_PY01	26197	25737	0.495571		140720_PY01	12		0	140720_FG_BB1	♀	*Confirmed by RT-PCR*
150720_FR_BB1	21736	22287	0.506258		150720_FR_BB1	51	3	0.0555556
150720_PY01	24	41638	0.999424		150720_PY01		49	1	150720_FR_BB1
150720_MG_BB2	12795	55	0.00428016		150720_MG_BB2	70		0
180320_MG_WSG1	33	20684	0.998407		180320_MG_WSG1		9	1
100720_MG_SDR1	7619	7740	0.503939		100720_MG_SDR1	8		0
100720_MG_SDR2	20659	68	0.00328074		100720_MG_SDR2	1
210720_MG_WSG1	17852	71	0.00396139		210720_MG_WSG1	5		0
280720_FG_SDR1	52563	77	0.00146277		280720_FG_SDR1	14		0
280720_PY01	36206	68	0.00187462		280720_PY01	1			280720_FG_SDR1
040820_FG_BB1	57531	108	0.00187373		040820_FG_BB1	10		0
040820_PY01	43499	73	0.00167539		040820_PY01	4		0	040820_FG_BB1
110820_FG_WSG1	8862	9237	0.51036		110820_FG_WSG1		22	1
120820_MG_WSG1	17528	86	0.00488248		120820_MG_WSG1	2
120820_FG_WSG2	22607	21975	0.492912		120820_FG_WSG2	3
120820_PY01	47056	97	0.00205713		120820_PY01				120820_FG_WSG2
130820_MG_WSG1	7879	7907	0.500887		130820_MG_WSG1		2
180820_FB_SDR1	43897	104	0.00236358		180820_FB_SDR1	1
180820_PY01	47033	98	0.00207931		180820_PY01	3			180820_FB_SDR1
190820_MB_SDR1	16610	80	0.00479329		190820_MB_SDR1	8		0
030920_MB_SDR1	6581	6512	0.497365		030920_MB_SDR1	6		0
100920_PY01	7680	8174	0.51558		100920_PY01		2
170920_FB_SDR1	8404	8205	0.494009		170920_FB_SDR1	4	1	0.2
220920_PY01	17923	63	0.00350272		220920_PY01	10		0
290920_PY01	21292	98	0.00458158		290920_PY01	1
121020_PY01	17953	91	0.00504323		121020_PY01	3
150121_PY01	19205	65	0.00337312		150121_PY01	3
090421_PY01	7678	159	0.0202884		090421_PY01	4
090421_PY02	8316	144	0.0170213		090421_PY02
090421_MB_SDR1	34	20332	0.998331		090421_MB_SDR1		8	1
140421_PY03	8221	8488	0.50799		140421_PY03		9	1
140421_PY02	6148	6235	0.503513		140421_PY02	4
140421_MG_WSG1	3748	3953	0.51331		140421_MG_WSG1		9	1
200421_MB_SDR1	18778	60	0.00318505		200421_MB_SDR1	5		0
040521_MB_SDR1	12005	40	0.00332088		040521_MB_SDR1	11		0
050521_PY02	10	10222	0.999023		050521_PY02		1
070521_PY01	5326	5447	0.505616		070521_PY01		1
180521_MG_PF3	8946	9067	0.503359		180521_MG_PF3		11	1
180521_MG_PF1	15562	54	0.00345799		180521_MG_PF1	6		0
180521_FG_PF2	12911	12666	0.495211		180521_FG_PF2
200521_MR_PF2	8999	8763	0.493357		200521_MR_PF2	2	23	0.92
250521_MG_PF1	7870	31	0.00392355		250521_MG_PF1	33		0
030621_MR_PF1	8861	9187	0.509031		030621_MR_PF1	1	20	0.952381
090621_MG_Cors	17359	63	0.00361612		090621_MG_Cors	5		0
090621_MG_PF1	12315	11797	0.489258		090621_MG_PF1	1	19	0.95
240621_PY01	11382	10781	0.486441		240621_PY01	1	2
300621_PY01	22	16842	0.998695		300621_PY01		2
020721_PY01	15090	14196	0.484737		020721_PY01	1	10	0.909091
020721_PY02	13619	60	0.00438629		020721_PY02	1
020721_PY03	4489	4615	0.50692		020721_PY03		4
080721_PY01	7369	7440	0.502397		080721_PY01	1	3
110721_MR_Cors	11825	11530	0.493684		110721_MR_Cors	4	1	0.2
110721_M_Rav	11511	12389	0.518368		110721_M_Rav	18		0
210721_PY01	18751	58	0.00308363		210721_PY01	14		0
210721_PY02	11714	11357	0.492263		210721_PY02	34		0
120621_Becks	11830	11835	0.500106		120621_Becks	3	1
Puku_liver	25550	25816	0.502589		Puku_liver	1	38	0.974359
Sandy_liver	24667	25240	0.505741		Sandy_liver	5	64	0.927536	Puku
Sheila_liver	46672	92	0.00196733		Sheila_liver	11		0	Puku
190521PY01	8849	8803	0.498697		190521PY01	2			Raven	♀	*Confirmed by RT-PCR*
190521PY02	11432	11085	0.492295		190521PY02	8		0	Tilde
190521PY03	22263	65	0.00291114		190521PY03	4			180521_FB_PF1
190521PY04	19422	84	0.00430637		190521PY04	2			180521_FB_Coal1
210521PY01	99	16166	0.993913		210521PY01_kidney		12	1	200521_FB_PF1
250521PY01	14418	278	0.0189167		250521PY01_kidney	4			200521_FG_PF1
270521PY01	17776	57	0.00319632		270521PY01	8		0	Judith
090621PY01	8431	8426	0.499852		090621PY01	1			Judy
180621PY01	22	18552	0.998816		180621PY01		5	1	110621_FG_PF1
250621PY01	26066	89	0.00340279		250621PY01_kidney	14		0	230621_SDR1
250621PY02	20020	61	0.0030377		250621PY02_kidney	6		0	220621_PF2
Total number of samples			88		Total number of samples			59
Total number of alleles			176		Total number of alleles			118
Variant frequency <0.2			42		Variant frequency <0.2			37
Variant frequency >0.8			10		Variant frequency >0.8			20
Varaint requency >0.2 - <0.8			36		Varaint requency >0.2 - <0.8			2
	Allele frequencies		Observed genotype frequencies			Expected genotype frequencies			Chi-square (X2) value*	P-value
	A	G	AA	AG	GG	AA	AG	GG
DNA	0.681818	0.318182	0.477273	0.409091	0.113636	0.464876	0.433884	0.10124	0.574694	NS
	120	56	84	72	20	81.8182	76.3636	17.8182
mRNA	0.644068	0.355932	0.627119	0.0338983	0.338983	0.414823	0.458489	0.393278	101.196	<0.001
	76	42	74	4	40	48.9492	54.1017	14.9492
*df = 1 (3 genotypes - 2 alleles) (3.841 = p, α <0.05); NS = not significant

## Sheet: UBP1 chr9 207243191
Monoallelic expression of single nucleotide polymorphism (chr9:207243191) within UBP1 in liver RNA-sequencing data
Genotype	UBP1				RNA-sequencing reads	UBP1
	chr9:207243191 (+)					chr9:207243191 (+)
	Reference	Variant				Reference	Variant
Sample ID	G	A	Variant Frequancy		Sample ID	G	A	Variant Frequancy	Mother	Parent of Origin
120320_MR_SDR1	7133	7268	0.504687		120320_MR_SDR1	7	11	0.611111				Key
120320_MB_SDR2	12	10	0.454545		120320_MB_SDR2	23	2	0.08					Variant frequency <0.2
130320_MB_SDR1	5	10098	0.999505		130320_MB_SDR1		39	1					Variant frequency >0.8
170320_FR_SDR1	6	10866	0.999448		170320_FR_SDR1		46	1					Varaint requency >0.2 - <0.8
190320_MR_WSG1	8388	20	0.00237869		190320_MR_WSG1	30		0					Read depth is <5 reads
190320_FG_WSG2	82	34061	0.997598		190320_FG_WSG2		24	1
190320_PY01	13	45148	0.999712		190320_PY01		49	1	190320_FG_WSG2
280520_PY01	5841	6652	0.532458		280520_PY01	30	1	0.0322581
290520_PY01	2	2370	0.999157		290520_PY01		38	1
030620_FG_WSG1	16	24055	0.999335		030620_FG_WSG1		28	1
030620_PY01	3	19105	0.999843		030620_PY01		33	1	030620_FG_WSG1
100620_MG_BB1	7288	7435	0.504992		100620_MG_BB1	20	1	0.047619
160620_MG_SDR1	6	15354	0.999609		160620_MG_SDR1		35	1
250620_FG_WSG1	4425	4691	0.51459		250620_FG_WSG1	4	21	0.84
250620_PY01	3652	4160	0.532514		250620_PY01	9	46	0.836364	250620_FG_WSG1
030720_FG_SDR1	10	10492	0.999048		030720_FG_SDR1		26	1
030720_PY01	29	32883	0.999119		030720_PY01		37	1	030720_FG_SDR1
140720_FG_BB1	17111	18465	0.51903		140720_FG_BB1	39	2	0.0487805
140720_PY01	40639	81	0.00198919		140720_PY01	20		0	140720_PY01
150720_FR_BB1	17570	18791	0.51679		150720_FR_BB1	5	30	0.857143
150720_PY01	27	39493	0.999317		150720_PY01		62	1	150720_FR_BB1
150720_MG_BB2	4	8694	0.99954		150720_MG_BB2		69	1
180320_MG_WSG1	16	16669	0.999041		180320_MG_WSG1
100720_MG_SDR1	9	10581	0.99915		100720_MG_SDR1
100720_MG_SDR2	6535	7302	0.527716		100720_MG_SDR2
210720_MG_WSG1	3	6748	0.999556		210720_MG_WSG1
280720_FG_SDR1	22	41535	0.999471		280720_FG_SDR1		1
280720_PY01	26	45395	0.999428		280720_PY01				280720_FG_SDR1
040820_FG_BB1	14870	17787	0.544661		040820_FG_BB1	22	2	0.0833333
040820_PY01	15665	17064	0.521372		040820_PY01	17		0	040820_FG_BB1
110820_FG_WSG1	12	12076	0.999007		110820_FG_WSG1		1
120820_MG_WSG1	6	13886	0.999568		120820_MG_WSG1
120820_FG_WSG2	17	38032	0.999553		120820_FG_WSG2
120820_PY01	11	40080	0.999726		120820_PY01				120820_FG_WSG2
130820_MG_WSG1	6230	6565	0.513091		130820_MG_WSG1
180820_FB_SDR1	26	39715	0.999346		180820_FB_SDR1
180820_PY01	16	44680	0.999642		180820_PY01				180820_FB_SDR1
190820_MB_SDR1	5	7459	0.99933		190820_MB_SDR1
030920_MB_SDR1	4867	5139	0.513592		030920_MB_SDR1	1
100920_PY01	4160	4460	0.517401		100920_PY01
170920_FB_SDR1	4926	5391	0.522536		170920_FB_SDR1	14		0
220920_PY01	5320	5472	0.507042		220920_PY01	19		0
290920_PY01	6346	6823	0.518111		290920_PY01	1
121020_PY01	7188	7861	0.52236		121020_PY01		2
150121_PY01	6845	7080	0.508438		150121_PY01	1
090421_PY01	277	5790	0.954343		090421_PY01
090421_PY02	2833	2654	0.483689		090421_PY02
090421_MB_SDR1	6825	7045	0.507931		090421_MB_SDR1	23		0
140421_PY03	13814	12	0.00086793		140421_PY03	17		0
140421_PY02	3218	3696	0.534568		140421_PY02	2	1
140421_MG_WSG1	4	5920	0.999325		140421_MG_WSG1
200421_MB_SDR1	14	13315	0.99895		200421_MB_SDR1
040521_MB_SDR1	4063	4255	0.511541		040521_MB_SDR1	8		0
050521_PY02	3766	3631	0.490875		050521_PY02
070521_PY01	4064	4334	0.516075		070521_PY01	22		0
180521_MG_PF3	6	9860	0.999392		180521_MG_PF3
180521_MG_PF1	4320	4813	0.52699		180521_MG_PF1	1	1
180521_FG_PF2	17	14401	0.998821		180521_FG_PF2
200521_MR_PF2	5210	5371	0.507608		200521_MR_PF2	49		0
250521_MG_PF1	2431	2586	0.515447		250521_MG_PF1	5	1	0.166667
030621_MR_PF1	6290	6584	0.511418		030621_MR_PF1	24		0
090621_MG_Cors	6	12466	0.999519		090621_MG_Cors
090621_MG_PF1	6	13515	0.999556		090621_MG_PF1
240621_PY01	7809	7899	0.502865		240621_PY01
300621_PY01	6324	7007	0.525617		300621_PY01
020721_PY01	10	12484	0.9992		020721_PY01
020721_PY02	5	10886	0.999541		020721_PY02
020721_PY03	4439	4242	0.488653		020721_PY03	18		0
080721_PY01	1	14436	0.999931		080721_PY01		1
110721_MR_Cors	3	11375	0.999736		110721_MR_Cors		1
110721_M_Rav	11	15388	0.999286		110721_M_Rav
210721_PY01	8	15521	0.999485		210721_PY01		1
210721_PY02	7500	7915	0.513461		210721_PY02	62		0
120621_Becks	6570	7001	0.515879		120621_Becks	14		0
Puku	17121	18914	0.524879		Puku_tongue
Sandy	20423	19575	0.489399		Sandy_liver	93	5	0.0510204	Puku
Sheila	18848	19950	0.514202		Sheila_liver				Puku
190521PY01	5681	6683	0.540521		190521PY01				Raven
190521PY02	6660	7189	0.519099		190521PY02				Tilde
190521PY03	11	11851	0.999073		190521PY03				180521_FB_PF1
190521PY04	6936	7058	0.504359		190521PY04				180521_FB_Coal1
210521PY01	15	10103	0.998517		210521PY01				200521_FB_PF1
250521PY01	269	10291	0.974527		250521PY01				200521_FG_PF1
270521PY01	3	12301	0.999756		270521PY01				Judith
090621PY01	4708	5103	0.52013		090621PY01				Judy
180621PY01	3	17416	0.999828		180621PY01				110621_FG_PF1
250621PY01	12	15138	0.999208		250621PY01				230621_SDR1
250621PY02	7527	8523	0.531028		250621PY02				220621_PF2
Total number of samples			88		Total number of samples			37
Total number of alleles			176		Total number of alleles			74
Variant frequency <0.2			3		Variant frequency <0.2			21
Variant frequency >0.8			43		Variant frequency >0.8			15
Varaint requency >0.2 - <0.8			42		Varaint requency >0.2 - <0.8			1
	Allele frequencies		Observed genotype frequencies			Expected genotype frequencies			Chi-square (X2) value	P-value
	G	A	GG	GA	AA	GG	GA	AA
DNA	0.272727	0.727273	0.0340909	0.477273	0.488636	0.0743802	0.396694	0.528926	7.26172	<0.01
	48	128	6	84	86	13.0909	69.8182	93.0909
mRNA	0.581081	0.418919	0.567568	0.027027	0.405405	0.337655	0.486852	0.322133	66.012	<0.001
	43	31	42	2	30	24.9865	36.027	12.9865
*df = 1 (3 genotypes - 2 alleles) (3.841 = p, α <0.05); NS = not significant

## Sheet: UBP1 chr9 207243224
Monoallelic expression of single nucleotide polymorphism (chr9:207243224) within UBP1 in liver RNA-sequencing data
Genotype	UBP1				RNA-sequencing reads	UBP1
	chr9:207243224 (+)					chr9:207243224 (+)
	Reference	Variant				Reference	Variant
Sample ID	C	T	Variant Frequancy		Sample ID	C	T	Variant Frequancy	Mother	Parent of Origin
120320_MR_SDR1	7078	7103	0.500881		120320_MR_SDR1	5	11	0.6875					Key
120320_MB_SDR2					120320_MB_SDR2	25		0						Variant frequency <0.2
130320_MB_SDR1	9968	1	0.000100311		130320_MB_SDR1	48		0						Variant frequency >0.8
170320_FR_SDR1	10735	5	0.000465549		170320_FR_SDR1	56		0						Varaint requency >0.2 - <0.8
190320_MR_WSG1	8335	9	0.00107862		190320_MR_WSG1	35		0						Read depth is <5 reads
190320_FG_WSG2	33752	7	0.000207352		190320_FG_WSG2	30		0
190320_PY01	44562	16	0.000358921		190320_PY01	58		0	190320_FG_WSG2
280520_PY01	12363	8	0.000646674		280520_PY01	30		0
290520_PY01	2375	0	0		290520_PY01	36		0
030620_FG_WSG1	23744	5	0.000210535		030620_FG_WSG1	36	1	0.027027
030620_PY01	9615	9071	0.485444		030620_PY01	9	37	0.804348	030620_FG_WSG1	♂	*Confirmed by RT-PCR*
100620_MG_BB1	14561	6	0.00041189		100620_MG_BB1	19		0
160620_MG_SDR1	15213	3	0.000197161		160620_MG_SDR1	35		0
250620_FG_WSG1	9033	2	0.000221361		250620_FG_WSG1	31		0
250620_PY01	7710	1	0.000129685		250620_PY01	61		0	250620_FG_WSG1
030720_FG_SDR1	10372	5	0.000481835		030720_FG_SDR1	34		0
030720_PY01	32517	14	0.000430359		030720_PY01	45		0	030720_FG_SDR1
140720_FG_BB1	35118	11	0.000313132		140720_FG_BB1	42		0
140720_PY01	40249	5	0.000124211		140720_PY01	20		0	140720_PY01
150720_FR_BB1	35906	14	0.000389755		150720_FR_BB1	38		0
150720_PY01	39002	13	0.000333205		150720_PY01	68		0	150720_FR_BB1
150720_MG_BB2	8702	0	0		150720_MG_BB2	74		0
180320_MG_WSG1	16518	0	0		180320_MG_WSG1	22		0
100720_MG_SDR1	10473	6	0.000572574		100720_MG_SDR1	21		0
100720_MG_SDR2	13697	0	0		100720_MG_SDR2	8		0
210720_MG_WSG1	9	6583	0.998635		210720_MG_WSG1		25	1
280720_FG_SDR1	20806	19895	0.488809		280720_FG_SDR1	14	2	0.125
280720_PY01	22549	21867	0.492323		280720_PY01	10	5	0.333333	280720_FG_SDR1
040820_FG_BB1	32230	5	0.000155111		040820_FG_BB1	41		0
040820_PY01	32335	3	9.27701e-05		040820_PY01	40		0	040820_FG_BB1
110820_FG_WSG1	11941	3	0.000251172		110820_FG_WSG1	51		0
120820_MG_WSG1	13726	6	0.000436936		120820_MG_WSG1	16		0
120820_FG_WSG2	37516	6	0.000159906		120820_FG_WSG2	3
120820_PY01	39541	7	0.000177		120820_PY01	3			120820_FG_WSG2
130820_MG_WSG1	12624	4	0.000316756		130820_MG_WSG1	5		0
180820_FB_SDR1	39251	2	5.09515e-05		180820_FB_SDR1	1
180820_PY01	44143	9	0.000203841		180820_PY01	7		0	180820_FB_SDR1
190820_MB_SDR1	4077	3258	0.444172		190820_MB_SDR1	1	14	0.933333
030920_MB_SDR1	9890	2	0.000202184		030920_MB_SDR1	7		0
100920_PY01	8511	3	0.000352361		100920_PY01	14		0
170920_FB_SDR1	10219	2	0.000195676		170920_FB_SDR1	26		0
220920_PY01	10685	5	0.000467727		220920_PY01	55		0
290920_PY01	6316	6661	0.513293		290920_PY01	1	15	0.9375
121020_PY01	14900	7	0.000469578		121020_PY01	7		0
150121_PY01	13822	2	0.000144676		150121_PY01	7		0
090421_PY01	3379	2605	0.435328		090421_PY01		12	1
090421_PY02	5389	49	0.00901067		090421_PY02
090421_MB_SDR1	13756	1	7.26903e-05		090421_MB_SDR1	72		0
140421_PY03	13698	3	0.000218962		140421_PY03	46		0
140421_PY02	6851	2	0.000291843		140421_PY02	38		0
140421_MG_WSG1	2957	2874	0.492883		140421_MG_WSG1		15	1
200421_MB_SDR1	6691	6453	0.490946		200421_MB_SDR1	5	3	0.375
040521_MB_SDR1	3981	4193	0.512968		040521_MB_SDR1	22	1	0.0434783
050521_PY02	7300	2	0.000273898		050521_PY02	9		0
070521_PY01	4185	4127	0.496511		070521_PY01	51	3	0.0555556
180521_MG_PF3	9736	2	0.000205381		180521_MG_PF3	30		0
180521_MG_PF1	9033	0	0		180521_MG_PF1	30		0
180521_FG_PF2	7023	7120	0.503429		180521_FG_PF2
200521_MR_PF2	5164	5236	0.503462		200521_MR_PF2	107	15	0.122951
250521_MG_PF1	2443	2529	0.508648		250521_MG_PF1	17	115	0.871212
030621_MR_PF1	12737	11	0.00086288		030621_MR_PF1	45		0
090621_MG_Cors	12335	5	0.000405186		090621_MG_Cors	5		0
090621_MG_PF1	6884	6368	0.480531		090621_MG_PF1	3	40	0.930233
240621_PY01	15547	4	0.000257218		240621_PY01	11		0
300621_PY01	13168	2	0.00015186		300621_PY01	9		0
020721_PY01	12354	9	0.000727979		020721_PY01	48		0
020721_PY02	5581	5127	0.478801		020721_PY02	3	17	0.85
020721_PY03	8594	4	0.000465224		020721_PY03	39		0
080721_PY01	6753	7434	0.524001		080721_PY01		28	1
110721_MR_Cors	11248	4	0.000355492		110721_MR_Cors	5		0
110721_M_Rav	15209	3	0.000197213		110721_M_Rav	14		0
210721_PY01	15337	3	0.000195567		210721_PY01	66		0
210721_PY02	15270	7	0.000458205		210721_PY02	174		0
120621_Becks	13449	0	0		120621_Becks	51		0
Puku	35609	5	0.000140394		Puku_tongue	10		0
Sandy	39958	40	0.00100005		Sandy_liver	105		0	Puku
Sheila	18690	19280	0.507769		Sheila_liver	1	20	0.952381	Puku	♂
190521PY01	12207	7	0.000573113		190521PY01	2			Raven
190521PY02	13696	4	0.000291971		190521PY02	13		0	Tilde
190521PY03	5801	5875	0.503169		190521PY03				180521_FB_PF1
190521PY04	6923	6841	0.497021		190521PY04	3	1		180521_FB_Coal1
210521PY01	5184	4799	0.480717		210521PY01				200521_FB_PF1
250521PY01	5506	4880	0.469863		250521PY01		4		200521_FG_PF1
270521PY01	12116	4	0.000330033		270521PY01_brain	39		0	Judith
090621PY01	9734	1	0.000102722		090621PY01				Judy
180621PY01	17222	4	0.000232207		180621PY01				110621_FG_PF1
250621PY01	3	14820	0.999798		250621PY01				230621_SDR1
250621PY02	15860	5	0.000315159		250621PY02				220621_PF2
Total number of samples			87		Total number of samples			74
Total number of alleles			174		Total number of alleles			148
Variant frequency <0.2			63		Variant frequency <0.2			60
Variant frequency >0.8			2		Variant frequency >0.8			11
Varaint requency >0.2 - <0.8			22		Varaint requency >0.2 - <0.8			3
	Allele frequencies		Observed genotype frequencies			Expected genotype frequencies			Chi-square (X2) value*	P-value
	C	T	CC	CT	TT	CC	CT	TT
DNA	0.850575	0.149425	0.724138	0.252874	0.0229885	0.723477	0.254195	0.0223279	0.00470045	NS
	148	26	126	44	4	125.885	44.2299	3.88506
mRNA	0.831081	0.168919	0.810811	0.0405405	0.148649	0.690696	0.280771	0.657414	108.346	<0.001
	123	25	120	6	22	102.223	41.5541	4.22297
*df = 1 (3 genotypes - 2 alleles) (3.841 = p, α <0.05); NS = not significant

## Sheet: GPX7 chr4 27665030
Monoallelic expression of single nucleotide polymorphism (chr4:27665030) within GPX7 in liver RNA-sequencing data
Genotype	GPX7				RNA-sequencing reads	GPX7
	chr4:27665030 (-)					chr4:27665030 (-)
	Reference	Variant				Reference	Variant
Sample ID	A	G	Variant Frequancy		Sample ID	A	G	Variant Frequancy	Mother	Parent of Origin
120320_MR_SDR1	2861	3010	0.512689		120320_MR_SDR1	15		0					Key
120320_MB_SDR2	6	6924	0.999134		120320_MB_SDR2		14	1						Variant frequency <0.2
130320_MB_SDR1	2850	2667	0.483415		130320_MB_SDR1		15	1						Variant frequency >0.8
170320_FR_SDR1	4	4214	0.999052		170320_FR_SDR1		9	1						Varaint requency >0.2 - <0.8
190320_MR_WSG1	0	3250	1		190320_MR_WSG1	1	13	0.928571						Read depth is <5 reads
190320_FG_WSG2	2	15166	0.999868		190320_FG_WSG2		14	1
190320_PY01	8	23223	0.999656		190320_PY01		48	1	190320_FG_WSG2
280520_PY01	9	5521	0.998373		280520_PY01		10	1
290520_PY01	1	8874	0.999887		290520_PY01		16	1
030620_FG_WSG1	12	16626	0.999279		030620_FG_WSG1		10	1
030620_PY01	9	10323	0.999129		030620_PY01		27	1	030620_FG_WSG1
100620_MG_BB1	3138	3137	0.49992		100620_MG_BB1	7		0
160620_MG_SDR1	6	8068	0.999257		160620_MG_SDR1		15	1
250620_FG_WSG1	0	3955	1		250620_FG_WSG1		8	1
250620_PY01	0	5526	1		250620_PY01		30	1	250620_FG_WSG1
030720_FG_SDR1	15005	31	0.00206172		030720_FG_SDR1	21		0
030720_PY01	8288	8145	0.495649		030720_PY01	5		0	030720_FG_SDR1	♀	*Confirmed by RT-PCR*
140720_FG_BB1	11856	11599	0.494521		140720_FG_BB1	9		0
140720_PY01	9021	9530	0.513719		140720_PY01	9		0	140720_PY01
150720_FR_BB1	17	18336	0.999074		150720_FR_BB1		14	1
150720_PY01	20	16155	0.998764		150720_PY01		35	1	150720_FR_BB1
150720_MG_BB2	1	3944	0.999747		150720_MG_BB2		15	1
180320_MG_WSG1	6	7313	0.99918		180320_MG_WSG1		4
100720_MG_SDR1	1	5953	0.999832		100720_MG_SDR1		5	1
100720_MG_SDR2	5	7571	0.99934		100720_MG_SDR2		1
210720_MG_WSG1	1	7396	0.999865		210720_MG_WSG1		6	1
280720_FG_SDR1	8	16940	0.999528		280720_FG_SDR1		16	1
280720_PY01	4	15802	0.999747		280720_PY01		4		280720_FG_SDR1
040820_FG_BB1	7561	7049	0.482478		040820_FG_BB1	6		0
040820_PY01	7180	7188	0.500278		040820_PY01	1	5	0.833333	040820_FG_BB1
110820_FG_WSG1	2	5849	0.999658		110820_FG_WSG1		6	1
120820_MG_WSG1	0	5582	1		120820_MG_WSG1		3
120820_FG_WSG2	11	17018	0.999354		120820_FG_WSG2
120820_PY01	6	16022	0.999626		120820_PY01		4		120820_FG_WSG2
130820_MG_WSG1	2	4108	0.999513		130820_MG_WSG1
180820_FB_SDR1	3	16723	0.999821		180820_FB_SDR1
180820_PY01	6	11615	0.999484		180820_PY01		8	1	180820_FB_SDR1
190820_MB_SDR1	0	6689	1		190820_MB_SDR1		7	1
030920_MB_SDR1	2090	2117	0.503209		030920_MB_SDR1		1
100920_PY01	4	2279	0.998248		100920_PY01		2
170920_FB_SDR1	2073	2062	0.49867		170920_FB_SDR1	4	1	0.2
220920_PY01	0	4452	1		220920_PY01		14	1
290920_PY01	0	2675	1		290920_PY01		1
121020_PY01	4	3024	0.998679		121020_PY01		3
150121_PY01	7	3504	0.998006		150121_PY01		2
090421_PY01	30	1198	0.97557		090421_PY01		6	1
090421_PY02	511	498	0.493558		090421_PY02
090421_MB_SDR1	1	6138	0.999837		090421_MB_SDR1		4
140421_PY03	2	3819	0.999477		140421_PY03		9	1
140421_PY02	754	838	0.526382		140421_PY02		10	1
140421_MG_WSG1	0	3505	1		140421_MG_WSG1		3
200421_MB_SDR1	2	4792	0.999583		200421_MB_SDR1		4
040521_MB_SDR1	3	2834	0.998943		040521_MB_SDR1
050521_PY02	1	1914	0.999478		050521_PY02		2
070521_PY01	6	1659	0.996396		070521_PY01		6	1
180521_MG_PF3	1998	2046	0.505935		180521_MG_PF3	12		0
180521_MG_PF1	1	3479	0.999713		180521_MG_PF1		2
180521_FG_PF2	2	6589	0.999697		180521_FG_PF2
200521_MR_PF2	2	5414	0.999631		200521_MR_PF2		21	1
250521_MG_PF1	0	3210	1		250521_MG_PF1		27	1
030621_MR_PF1	2	5052	0.999604		030621_MR_PF1		23	1
090621_MG_Cors	2291	2397	0.511305		090621_MG_Cors		4
090621_MG_PF1	3	4951	0.999394		090621_MG_PF1		5	1
240621_PY01	2	5520	0.999638		240621_PY01		2
300621_PY01	2488	2437	0.494822		300621_PY01	1
020721_PY01	1292	1418	0.523247		020721_PY01	2	9	0.818182
020721_PY02	3	4623	0.999351		020721_PY02		13	1
020721_PY03	1	2826	0.999646		020721_PY03		12	1
080721_PY01	1	2166	0.999539		080721_PY01		10	1
110721_MR_Cors	3	5468	0.999452		110721_MR_Cors		7	1
110721_M_Rav	2	4076	0.99951		110721_M_Rav		2
210721_PY01	4	5146	0.999223		210721_PY01		10	1
210721_PY02	1	5504	0.999818		210721_PY02		40	1
120621_Becks	6	7622	0.999213		120621_Becks		10	1
Puku	7020	7139	0.504202		Puku_liver		3
Sandy	10267	10159	0.497356		Sandy_liver	45	1	0.0217391	Puku
Sheila	17	16376	0.998963		Sheila_liver		1		Puku
190521PY01	1966	2163	0.523856		190521PY01		1		Raven	♀	*Confirmed by RT-PCR*
190521PY02					190521PY02		3		Tilde
190521PY03	2	2935	0.999319		190521PY03		2		180521_FB_PF1
190521PY04	2616	2566	0.495176		190521PY04				180521_FB_Coal1
210521PY01	868	907	0.510986		210521PY01				200521_FB_PF1
250521PY01	3	1838	0.99837		250521PY01				200521_FG_PF1
270521PY01	2841	3029	0.516014		270521PY01		1		Judith	♀	*Confirmed by RT-PCR*
090621PY01	0	4521	1		090621PY01				Judy
180621PY01	3126	3363	0.518262		180621PY01		1		110621_FG_PF1
250621PY01	1	3215	0.999689		250621PY01				230621_SDR1
250621PY02	5	5209	0.999041		250621PY02				220621_PF2
Total number of samples			87		Total number of samples			50
Total number of alleles			174		Total number of alleles			100
Variant frequency <0.2			1		Variant frequency <0.2			9
Variant frequency >0.8			63		Variant frequency >0.8			40
Varaint requency >0.2 - <0.8			23		Varaint requency >0.2 - <0.8			1
	Allele frequencies		Observed genotype frequencies			Expected genotype frequencies			Chi-square (X2) value*	P-value
	A	G	AA	AG	GG	AA	AG	GG
DNA	0.143678	0.856322	0.0114943	0.264368	0.724138	0.0206434	0.246069	0.733287	0.96218	NS
	25	149	2	46	126	3.59195	42.8161	127.592
mRNA	0.19	0.81	0.18	0.02	0.8	0.0361	0.3078	0.0324	87.4268	<0.001
	19	81	18	2	80	3.61	30.78	65.61
*df = 1 (3 genotypes - 2 alleles) (3.841 = p, α <0.05); NS = not significant

## Sheet: EPM2AIP1 chr9 191486899
Monoallelic expression of single nucleotide polymorphism (chr9:191486899) within EPM2AIP1 in liver RNA-sequencing data
Genotype	EPM2AIP1				RNA-sequencing reads	EPM2AIP1
	chr9:191486899 (+)					chr9:191486899 (+)
	Reference	Variant				Reference	Variant
Sample ID	T	G	Variant Frequancy		Sample ID	T	G	Variant Frequancy	Mother	Parent of Origin
120320_MR_SDR1	14	8802	0.998412		120320_MR_SDR1		4						Key
120320_MB_SDR2	11	5541	0.998019		120320_MB_SDR2		3							Variant frequency <0.2
130320_MB_SDR1	6	8080	0.999258		130320_MB_SDR1		1							Variant frequency >0.8
170320_FR_SDR1	2865	3228	0.529788		170320_FR_SDR1		4							Varaint requency >0.2 - <0.8
190320_MR_WSG1	2817	2886	0.506049		190320_MR_WSG1	3								Read depth is <5 reads
190320_FG_WSG2	5	11714	0.999573		190320_FG_WSG2		6	1
190320_PY01	10	14973	0.999333		190320_PY01				190320_FG_WSG2
280520_PY01	4186	4499	0.51802		280520_PY01	1
290520_PY01	4388	5915	0.574105		290520_PY01
030620_FG_WSG1	5324	5415	0.504237		030620_FG_WSG1	7		0
030620_PY01	5114	5249	0.506514		030620_PY01		2		030620_FG_WSG1
100620_MG_BB1	4855	4872	0.500874		100620_MG_BB1
160620_MG_SDR1	4431	5246	0.54211		160620_MG_SDR1		2
250620_FG_WSG1	12	6481	0.998152		250620_FG_WSG1		1
250620_PY01	3723	3698	0.498316		250620_PY01	1			250620_FG_WSG1	♂	*Confirmed by RT-PCR*
030720_FG_SDR1	13	3835	0.996622		030720_FG_SDR1		1
030720_PY01	20	11370	0.998244		030720_PY01		3		030720_FG_SDR1
140720_FG_BB1	6921	7470	0.519074		140720_FG_BB1
140720_PY01	13971	49	0.00349501		140720_PY01	2			140720_PY01
150720_FR_BB1	3196	3424	0.517221		150720_FR_BB1
150720_PY01	17	11518	0.998526		150720_PY01		3		150720_FR_BB1
150720_MG_BB2	3	6199	0.999516		150720_MG_BB2		8	1
180320_MG_WSG1	8	11291	0.999292		180320_MG_WSG1		3
100720_MG_SDR1	9	8702	0.998967		100720_MG_SDR1
100720_MG_SDR2	15	9950	0.998495		100720_MG_SDR2		5	1
210720_MG_WSG1	3	9086	0.99967		210720_MG_WSG1		2
280720_FG_SDR1	9	15392	0.999416		280720_FG_SDR1		3
280720_PY01	6	15127	0.999604		280720_PY01	2			280720_FG_SDR1
040820_FG_BB1	6700	6657	0.49839		040820_FG_BB1	1
040820_PY01	6289	6420	0.505154		040820_PY01				040820_FG_BB1
110820_FG_WSG1	8	7009	0.99886		110820_FG_WSG1
120820_MG_WSG1	3	8332	0.99964		120820_MG_WSG1
120820_FG_WSG2	50	15242	0.99673		120820_FG_WSG2
120820_PY01	21	16236	0.998708		120820_PY01				120820_FG_WSG2
130820_MG_WSG1	4156	4165	0.500541		130820_MG_WSG1
180820_FB_SDR1	13	12037	0.998921		180820_FB_SDR1
180820_PY01	5996	6281	0.511607		180820_PY01	3			180820_FB_SDR1	♂	*Confirmed by RT-PCR*
190820_MB_SDR1	11	8485	0.998705		190820_MB_SDR1		1
030920_MB_SDR1	8	6794	0.998824		030920_MB_SDR1
100920_PY01	3926	4003	0.504856		100920_PY01
170920_FB_SDR1	4	8022	0.999502		170920_FB_SDR1		1
220920_PY01	5	7472	0.999331		220920_PY01		3
290920_PY01	11	8836	0.998757		290920_PY01		2
121020_PY01	7	9656	0.999276		121020_PY01
150121_PY01	7	9476	0.999262		150121_PY01
090421_PY01	107	5276	0.980123		090421_PY01
090421_PY02	2338	2445	0.511185		090421_PY02
090421_MB_SDR1	5	9500	0.999474		090421_MB_SDR1
140421_PY03	3280	3130	0.4883		140421_PY03	1
140421_PY02	2	6054	0.99967		140421_PY02		2
140421_MG_WSG1	3	4770	0.999371		140421_MG_WSG1		2
200421_MB_SDR1	4504	4667	0.508887		200421_MB_SDR1	1
040521_MB_SDR1	3	5750	0.999479		040521_MB_SDR1		1
050521_PY02	7	5449	0.998717		050521_PY02
070521_PY01	21	5447	0.996159		070521_PY01		1
180521_MG_PF3	2966	3420	0.535547		180521_MG_PF3		3
180521_MG_PF1	3337	3521	0.513415		180521_MG_PF1	1
180521_FG_PF2	3	9615	0.999688		180521_FG_PF2
200521_MR_PF2	3	7671	0.999609		200521_MR_PF2		1
250521_MG_PF1	2589	2722	0.512521		250521_MG_PF1		10	1
030621_MR_PF1	4761	5105	0.517434		030621_MR_PF1	1
090621_MG_Cors	2	9307	0.999785		090621_MG_Cors		1
090621_MG_PF1	5132	5547	0.519431		090621_MG_PF1
240621_PY01	6	11237	0.999466		240621_PY01
300621_PY01	4310	4456	0.508328		300621_PY01
020721_PY01	2	9621	0.999792		020721_PY01		5	1
020721_PY02	12	7489	0.9984		020721_PY02		3
020721_PY03	10	5729	0.998258		020721_PY03		1
080721_PY01	7	9437	0.999259		080721_PY01
110721_MR_Cors	5	11200	0.999554		110721_MR_Cors		2
110721_M_Rav	11	10414	0.998945		110721_M_Rav		1
210721_PY01	10585	36	0.00338951		210721_PY01
210721_PY02	5033	5108	0.503698		210721_PY02
120621_Becks	13	10593	0.998774		120621_Becks		2
Puku	4	3372	0.998815		Puku_togue		2
Sandy	8068	7532	0.482821		Sandy_brain	1066		0	Puku	♂	*Confirmed by RT-PCR*
Sheila	7	16966	0.999588		Sheila_tongue		1		Puku
190521PY01	2	9792	0.999796		190521PY01				Raven
190521PY02	6	10218	0.999413		190521PY02				Tilde
190521PY03	6	11157	0.999463		190521PY03		1		180521_FB_PF1
190521PY04	5031	5319	0.513913		190521PY04				180521_FB_Coal1
210521PY01	4001	4257	0.5155		210521PY01_brain		2		200521_FB_PF1
250521PY01	123	7587	0.984047		250521PY01				200521_FG_PF1
270521PY01	4150	4520	0.521338		270521PY01_brain		226	1	Judith	♂	*Confirmed by RT-PCR*
090621PY01	3348	3385	0.502748		090621PY01				Judy
180621PY01	5	4030	0.998761		180621PY01_kidney		2		110621_FG_PF1
250621PY01	8	10248	0.99922		250621PY01_brain		27	1	230621_SDR1
250621PY02	5057	4816	0.487795		250621PY02_brain	4			220621_PF2
Total number of samples			88		Total number of samples			9
Total number of alleles			176		Total number of alleles			18
Variant frequency <0.2			2		Variant frequency <0.2			2
Variant frequency >0.8			53		Variant frequency >0.8			7
Varaint requency >0.2 - <0.8			33		Varaint requency >0.2 - <0.8			0
	Allele frequencies		Observed genotype frequencies			Expected genotype frequencies			Chi-square (X2) value*	P-value
	T	G	TT	TG	GG	TT	TG	GG
DNA	0.210227	0.789773	0.0227273	0.375	0.602273	0.0441955	0.332064	0.623741	2.94254	NS
	37	139	4	66	106	7.77841	58.4432	109.778
mRNA	0.222222	0.777778	0.222222	0	0.777778	0.0493827	0.345679	0.0493827	18	<0.001
	4	14	4	0	14	0.888889	6.22222	10.8889
*df = 1 (3 genotypes - 2 alleles) (3.841 = p, α <0.05); NS = not significant

## Sheet: MLH1 chr9 191435198
Monoallelic expression of single nucleotide polymorphism (chr9:191435198) within MLH1 in liver RNA-sequencing data
Genotype	MLH1				RNA-sequencing reads	MLH1
	chr9:191435198 (-)					chr9:191435198 (-)
	Reference	Variant				Reference	Variant
Sample ID	A	G	Variant Frequancy		Sample ID	A	G	Variant Frequancy	Mother	Parent of Origin
120320_MR_SDR1	2501	2826	0.530505		120320_MR_SDR1	4						Key
120320_MB_SDR2	7	6828	0.998976		120320_MB_SDR2		5	1					Variant frequency <0.2
130320_MB_SDR1	2707	2823	0.510488		130320_MB_SDR1		10	1					Variant frequency >0.8
170320_FR_SDR1	3590	5	0.00139082		170320_FR_SDR1	6		0					Varaint requency >0.2 - <0.8
190320_MR_WSG1	3520	1	0.00028401		190320_MR_WSG1	7		0					Read depth is <5 reads
190320_FG_WSG2	2852	2970	0.510134		190320_FG_WSG2		4
190320_PY01	8	9503	0.999159		190320_PY01		5	1	190320_FG_WSG2
280520_PY01	5661	2	0.00035317		280520_PY01	6		0
290520_PY01	7302	2	0.000273823		290520_PY01	8		0
030620_FG_WSG1	9860	6	0.000608149		030620_FG_WSG1	9		0
030620_PY01	8604	3	0.000348554		030620_PY01	5		0	030620_FG_WSG1
100620_MG_BB1	6191	0	0		100620_MG_BB1
160620_MG_SDR1	6336	3	0.000473261		160620_MG_SDR1	4
250620_FG_WSG1	1676	1810	0.51922		250620_FG_WSG1	6		0
250620_PY01	2336	2358	0.502343		250620_PY01	14		0	250620_FG_WSG1
030720_FG_SDR1	5790	6108	0.513364		030720_FG_SDR1		11	1
030720_PY01	4630	4831	0.510623		030720_PY01		10	1	030720_FG_SDR1
140720_FG_BB1	5099	5363	0.512617		140720_FG_BB1	6	1	0.142857
140720_PY01	11531	7	0.000606691		140720_PY01	13		0	140720_PY01
150720_FR_BB1	5631	5568	0.497187		150720_FR_BB1		9	1
150720_PY01	3880	4127	0.515424		150720_PY01	2			150720_FR_BB1
150720_MG_BB2	4194	1	0.000238379		150720_MG_BB2	6		0
180320_MG_WSG1	3	6670	0.99955		180320_MG_WSG1		4
100720_MG_SDR1	2709	2920	0.518742		100720_MG_SDR1	2
100720_MG_SDR2	9710	3	0.000308864		100720_MG_SDR2
210720_MG_WSG1	7355	1	0.000135943		210720_MG_WSG1	6		0
280720_FG_SDR1	3892	4468	0.53445		280720_FG_SDR1		9	1
280720_PY01	4845	5405	0.527317		280720_PY01		2		280720_FG_SDR1
040820_FG_BB1	4131	4327	0.511587		040820_FG_BB1	2
040820_PY01	5289	5623	0.515304		040820_PY01	3			040820_FG_BB1
110820_FG_WSG1	3031	3038	0.500577		110820_FG_WSG1	2
120820_MG_WSG1	11	6807	0.998387		120820_MG_WSG1		2
120820_FG_WSG2	4619	4893	0.514403		120820_FG_WSG2	1
120820_PY01	9979	6	0.000600901		120820_PY01	3			120820_FG_WSG2
130820_MG_WSG1	5555	2	0.000359906		130820_MG_WSG1
180820_FB_SDR1	9747	9	0.000922509		180820_FB_SDR1	1
180820_PY01	8072	4	0.000495295		180820_PY01	2			180820_FB_SDR1
190820_MB_SDR1	7452	4	0.000536481		190820_MB_SDR1	2
030920_MB_SDR1	4174	4	0.000957396		030920_MB_SDR1	2
100920_PY01	2436	2376	0.493766		100920_PY01	2
170920_FB_SDR1	1943	2130	0.522956		170920_FB_SDR1		2
220920_PY01	2805	2902	0.508498		220920_PY01	9
290920_PY01	4662	4700	0.502029		290920_PY01	1
121020_PY01	3012	3117	0.508566		121020_PY01	2
150121_PY01	2752	2704	0.495601		150121_PY01
090421_PY01	4227	73	0.0169767		090421_PY01	3
090421_PY02	3363	35	0.0103002		090421_PY02	3
090421_MB_SDR1	3	4974	0.999397		090421_MB_SDR1		3
140421_PY03	6718	8	0.00118941		140421_PY03	4
140421_PY02	1749	1657	0.486494		140421_PY02	5		0
140421_MG_WSG1	1290	1314	0.504608		140421_MG_WSG1
200421_MB_SDR1	3853	6	0.00155481		200421_MB_SDR1
040521_MB_SDR1	1303	1312	0.501721		040521_MB_SDR1		1
050521_PY02	3	3124	0.999041		050521_PY02		1
070521_PY01	2310	2294	0.498262		070521_PY01	2
180521_MG_PF3	3103	1	0.000322165		180521_MG_PF3	8		0
180521_MG_PF1	3368	3	0.000889944		180521_MG_PF1
180521_FG_PF2	6370	9	0.00141088		180521_FG_PF2	1
200521_MR_PF2	2502	2472	0.496984		200521_MR_PF2		11	1
250521_MG_PF1	1597	2	0.00125078		250521_MG_PF1	11		0
030621_MR_PF1	2949	3237	0.523278		030621_MR_PF1	3
090621_MG_Cors	4	5793	0.99931		090621_MG_Cors		1
090621_MG_PF1	8235	6	0.000728067		090621_MG_PF1	3
240621_PY01	7476	1	0.000133743		240621_PY01	2
300621_PY01	6028	3	0.00049743		300621_PY01	5		0
020721_PY01	4833	5155	0.516119		020721_PY01	10		0
020721_PY02	6196	0	0		020721_PY02	4
020721_PY03	3	3515	0.999147		020721_PY03		3
080721_PY01	3644	3411	0.483487		080721_PY01	5		0
110721_MR_Cors	4	9418	0.999575		110721_MR_Cors		3
110721_M_Rav	3228	3463	0.517561		110721_M_Rav		8	1
210721_PY01	6993	1	0.00014298		210721_PY01	6		0
210721_PY02	7022	4	0.000569314		210721_PY02	12		0
120621_Becks	7910	6	0.000757959		120621_Becks	5		0
Puku	5326	5647	0.514627		Puku_togue		3
Sandy	3803	4084	0.517814		Sandy_liver	6		0	Puku
Sheila	9969	13	0.00130234		Sheila_tongue	6		0	Puku
190521PY01	7850	3	0.00038202		190521PY01	1			Raven
190521PY02	1675	1468	0.46707		190521PY02_kidney	11		0	Tilde
190521PY03	8516	5	0.000586786		190521PY03	1			180521_FB_PF1
190521PY04	5338	2	0.000374532		190521PY04	2			180521_FB_Coal1
210521PY01	3841	4	0.00104031		210521PY01_brain				200521_FB_PF1
250521PY01	7138	78	0.0108093		250521PY01_kidney	11		0	200521_FG_PF1
270521PY01	6994	2	0.000285878		270521PY01_brain	19		0	Judith
090621PY01	2292	2304	0.501305		090621PY01	3			Judy
180621PY01	6192	1	0.000161473		180621PY01_kidney	17		0	110621_FG_PF1
250621PY01	8106	4	0.000493218		250621PY01_brain	23		0	230621_SDR1
250621PY02	6770	2	0.000295334		250621PY02_brain	11		0	220621_PF2
Total number of samples			88		Total number of samples			38
Total number of alleles			176		Total number of alleles			76
Variant frequency <0.2			43		Variant frequency <0.2			29
Variant frequency >0.8			9		Variant frequency >0.8			9
Varaint requency >0.2 - <0.8			36		Varaint requency >0.2 - <0.8			0
	Allele frequencies		Observed genotype frequencies			Expected genotype frequencies			Chi-square (X2) value*	P-value
	A	G	AA	AG	GG	AA	AG	GG
DNA	0.693182	0.306818	0.488636	0.409091	0.102273	0.480501	0.425362	0.0941374	0.257517	NS
	122	54	86	72	18	84.5682	74.8636	16.5682
mRNA	0.763158	0.236842	0.763158	0	0.236842	0.58241	0.361496	0.58241	76	<0.001
	58	18	58	0	18	44.2632	27.4737	4.26316
*df = 1 (3 genotypes - 2 alleles) (3.841 = p, α <0.05); NS = not significant

[truncated: 4 more sheets: MLH1 chr9 191436025, MLH1 chr9 191445667, RT-PCR analysis, Total number of duos]
