# Supplementary material for: The admixed brushtail possum genome reveals invasion history in New Zealand and novel imprinted genes
Source: Nat Commun. 2023 Oct 17;14:6364. doi: 10.1038/s41467-023-41784-8 (PMC10582058; doi:10.1038/s41467-023-41784-8)
Supplement: Supplementary file 9 — Supplementary Data 5 [file 41467_2023_41784_MOESM9_ESM.xlsx]

## Sheet: README - SupplData5
Supplementary Data 5. Metadata for all samples.
Tab number	Tab name
1	RNAseq_metadata	Metadata for RNAseq libraries.
2	WGBS_metadata	Metadata for WGBS libraries, including global methylation levels.
3	MitoDNA_metadata	Metadata for mitoDNA libraries.
4	Reference_samples_metadata	Metadata for Reference samples used in this study.

## Sheet: RNAseq_metadata
Metadata for RNAseq libraries
Sample ID	Source	Date collected	Location	Longtitude	Latitude	Mother	Sex	Developmental stage	Colour	Tissue	Library prep	Index_ID	i7 index sequence	i5 index sequence	Total number of mapped reads (million)
Sandy_liver	Hore lab	2018-05-17	Sandymount	170.657	-45.8914	Puku	M	22 dpp	-	Liver	NEXTFlex Rapid Directional RNA-Seq Kit 2.0	UDI0001	AATCGTTA	AATAACGT	41.2399
Sandy_brain	Hore lab	2018-05-17	Sandymount	170.657	-45.8914	Puku	M	22 dpp	-	Brain	NEXTFlex Rapid Directional RNA-Seq Kit 2.0	UDI0002	GTCTACAT	TTCTTGAA	38.9969
Sandy_skin	Hore lab	2018-05-17	Sandymount	170.657	-45.8914	Puku	M	22 dpp	-	Skin	NEXTFlex Rapid Directional RNA-Seq Kit 2.0	UDI0003	CGCTGCTC	GGCAGATC	40.3259
Sandy_kidney	Hore lab	2018-05-17	Sandymount	170.657	-45.8914	Puku	M	22 dpp	-	Kidney	NEXTFlex Rapid Directional RNA-Seq Kit 2.0	UDI0004	GATCAACA	CTATGTTA	47.6817
Sandy_heart	Hore lab	2018-05-17	Sandymount	170.657	-45.8914	Puku	M	22 dpp	-	Heart	NEXTFlex Rapid Directional RNA-Seq Kit 2.0	UDI0005	CGAAGGAC	GTTGACGC	42.4137
Sandy_bladder	Hore lab	2018-05-17	Sandymount	170.657	-45.8914	Puku	M	22 dpp	-	Bladder	NEXTFlex Rapid Directional RNA-Seq Kit 2.0	UDI0006	GATGCCGG	ATCTACGA	50.9643
Sandy_muscle	Hore lab	2018-05-17	Sandymount	170.657	-45.8914	Puku	M	22 dpp	-	Muscle	NEXTFlex Rapid Directional RNA-Seq Kit 2.0	UDI0007	CTACGAAG	CTCGACAG	40.0482
Sandy_small_int	Hore lab	2018-05-17	Sandymount	170.657	-45.8914	Puku	M	22 dpp	-	Small Intestine	NEXTFlex Rapid Directional RNA-Seq Kit 2.0	UDI0008	GATGCGTC	GAGGCTGC	39.7017
Sandy_large_int	Hore lab	2018-05-17	Sandymount	170.657	-45.8914	Puku	M	22 dpp	-	Large Intestine	NEXTFlex Rapid Directional RNA-Seq Kit 2.0	UDI0009	CTACGGCA	CCTCGTAG	46.4546
Sandy_stomach	Hore lab	2018-05-17	Sandymount	170.657	-45.8914	Puku	M	22 dpp	-	Stomach	NEXTFlex Rapid Directional RNA-Seq Kit 2.0	UDI0010	GATTCCTT	CATAGGCA	38.5801
Sandy_eye	Hore lab	2018-05-17	Sandymount	170.657	-45.8914	Puku	M	22 dpp	-	Eye	NEXTFlex Rapid Directional RNA-Seq Kit 2.0	UDI0011	CTACTCGA	AGATGAAC	27.7458
Sandy_lung	Hore lab	2018-05-17	Sandymount	170.657	-45.8914	Puku	M	22 dpp	-	Lung	NEXTFlex Rapid Directional RNA-Seq Kit 2.0	UDI0012	GATTCGAG	CCGAGTAT	36.0675
Sandy_spleen	Hore lab	2018-05-17	Sandymount	170.657	-45.8914	Puku	M	22 dpp	-	Spleen	NEXTFlex Rapid Directional RNA-Seq Kit 2.0	UDI0013	AATCGGCG	AATATTGA	33.1664
Puku_liver	Hore lab	2018-05-17	Sandymount	170.657	-45.8914	-	F	Adult	Grey	Liver	NEXTFlex Rapid Directional RNA-Seq Kit 2.0	UDI0009	CTACGGCA	CCTCGTAG	13.3518
Puku_tounge	Hore lab	2018-05-17	Sandymount	170.657	-45.8914	-	F	Adult	Grey	Tounge	NEXTFlex Rapid Directional RNA-Seq Kit 2.0	UDI0010	GATTCCTT	CATAGGCA	14.2971
Sheila_liver	Hore lab	2018-05-17	Sandymount	170.657	-45.8914	Puku	F	Juvenile	Black	Liver	NEXTFlex Rapid Directional RNA-Seq Kit 2.0	UDI0011	CTACTCGA	AGATGAAC	13.827
Sheila_tounge	Hore lab	2018-05-17	Sandymount	170.657	-45.8914	Puku	F	Juvenile	Black	Tounge	NEXTFlex Rapid Directional RNA-Seq Kit 2.0	UDI0012	GATTCGAG	CCGAGTAT	13.1222
120320_MR_SDR1	Hore lab	2020-03-12	South Dale Rd	170.569	-45.8998	-	M	Adult	Red	Liver	NEXTFlex Rapid Directional RNA-Seq Kit 2.0	UDI0044	CGCGCCAA	TGGCTAGG	31.0669
120320_MB_SDR2	Hore lab	2020-03-12	South Dale Rd	170.569	-45.8998	-	M	Adult	Black	Liver	NEXTFlex Rapid Directional RNA-Seq Kit 2.0	UDI0036	TCGGTAAG	CTAACTCA	21.5817
130320_MB_SDR1	Hore lab	2020-03-13	South Dale Rd	170.569	-45.8998	-	M	Adult	Black	Liver	NEXTFlex Rapid Directional RNA-Seq Kit 2.0	UDI0027	GAATCAAT	TCTGTGAT	32.9755
170320_FR_SDR1	Hore lab	2020-03-17	South Dale Rd	170.569	-45.8998	-	F	Adult	Red	Liver	NEXTFlex Rapid Directional RNA-Seq Kit 2.0	UDI0028	TGAGTCAG	CCGAACTT	44.0998
190320_MR_WSG1	Hore lab	2020-03-19	Woodside Glen	170.17	-45.8484	-	M	Adult	Red	Liver	NEXTFlex Rapid Directional RNA-Seq Kit 2.0	UDI0029	GAATGCTC	GTCTAACA	31.4916
190320_FG_WSG2	Hore lab	2020-03-19	Woodside Glen	170.17	-45.8484	-	F	Adult	Grey	Liver	NEXTFlex Rapid Directional RNA-Seq Kit 2.0	UDI0030	GAATATCC	GACGCCAT	22.6265
190320_PY01	Hore lab	2020-03-19	Woodside Glen	170.17	-45.8484	19320_FG_WSG2	M	Juvenile	-	Liver	NEXTFlex Rapid Directional RNA-Seq Kit 2.0	UDI0031	CTTATGAA	GCCAATGT	26.4088
280520_PY01	Hore lab	2020-05-28	South Dale Rd	170.569	-45.8998	-	M	69 dpp	-	Liver	NEXTFlex Rapid Directional RNA-Seq Kit 2.0	UDI0032	TCGGCACC	CCAACGTC	20.2483
290520_PY01	Hore lab	2020-05-29	South Dale Rd	170.569	-45.8998	-	M	45 dpp	-	Liver	NEXTFlex Rapid Directional RNA-Seq Kit 2.0	UDI0025	AATCCGTT	AATATGCT	21.0827
030620_FG_WSG1	Hore lab	2020-06-03	Woodside Glen	170.17	-45.8484	-	F	Adult	Grey	Liver	NEXTFlex Rapid Directional RNA-Seq Kit 2.0	UDI0035	TCGGTCGA	CCAAGTGC	34.1641
030620_PY01	Hore lab	2020-06-03	Woodside Glen	170.17	-45.8484	030620_FG_WSG1	F	74 dpp	-	Liver	NEXTFlex Rapid Directional RNA-Seq Kit 2.0	UDI0040	CGAGCCGG	GCGGCTTG	28.8227
100620_MG_BB1	Hore lab	2020-06-10	Boulder Beach	170.613	-45.8958	-	M	Adult	Grey	Liver	NEXTFlex Rapid Directional RNA-Seq Kit 2.0	UDI0043	CTATCATT	GACCACCT	16.0155
160620_MG_SDR1	Hore lab	2020-06-16	South Dale Rd	170.569	-45.8998	-	M	Adult	Grey	Liver	NEXTFlex Rapid Directional RNA-Seq Kit 2.0	UDI0026	TGCGTACA	TTCTCATA	31.8882
250620_FG_WSG1	Hore lab	2020-06-25	Woodside Glen	170.17	-45.8484	-	F	Adult	Grey	Liver	NEXTFlex Rapid Directional RNA-Seq Kit 2.0	UDI0042	TCGAAGCT	GCACTGAG	34.8786
250620_PY01	Hore lab	2020-06-25	Woodside Glen	170.17	-45.8484	250620_FG_WSG1	M	Juvenile	Grey	Liver	NEXTFlex Rapid Directional RNA-Seq Kit 2.0	UDI0034	CTCACGAT	CTTACGGC	33.7051
030720_FG_SDR1	Hore lab	2020-07-03	South Dale Rd	170.569	-45.8998	-	F	Adult	Grey	Liver	NEXTFlex Rapid Directional RNA-Seq Kit 2.0	UDI0045	CGAACGGA	CCTACCGG	30.9389
030720_PY01	Hore lab	2020-07-03	South Dale Rd	170.569	-45.8998	030720_FG_SDR1	F	84 dpp	-	Liver	NEXTFlex Rapid Directional RNA-Seq Kit 2.0	UDI0046	CTACTGAC	GGAGGATG	27.3479
140720_FG_BB1	Hore lab	2020-07-14	Boulder Beach	170.613	-45.8958	-	F	Adult	Grey	Liver	NEXTFlex Rapid Directional RNA-Seq Kit 2.0	UDI0033	AAGAAGCG	GTAGATAA	29.6018
140720_PY01	Hore lab	2020-07-14	Boulder Beach	170.613	-45.8958	140720_FG_BB1	M	102 dpp	-	Liver	NEXTFlex Rapid Directional RNA-Seq Kit 2.0	UDI0041	CGATTATC	GAGTTGAT	33.1116
150720_FR_BB1	Hore lab	2020-07-15	Boulder Beach	170.613	-45.8958	-	F	Adult	Red	Liver	NEXTFlex Rapid Directional RNA-Seq Kit 2.0	UDI0039	TCGGATGT	CTGCGGAT	33.1446
150720_PY01	Hore lab	2020-07-15	Boulder Beach	170.613	-45.8958	15720_FR_BB1	F	99 dpp	-	Liver	NEXTFlex Rapid Directional RNA-Seq Kit 2.0	UDI0038	GTCGCTGT	TTATATCA	29.4251
150720_MG_BB2	Hore lab	2020-07-15	Boulder Beach	170.613	-45.8958	-	M	Adult	Grey	Liver	NEXTFlex Rapid Directional RNA-Seq Kit 2.0	UDI0037	AAGATACA	AATATCTG	48.5333
180320_MG_WSG1	Hore lab	2020-03-18	Woodside Glen	170.17	-45.8484	-	M	Adult	Grey	Liver	NEBNext Ultra II Directional RNA Library Prep Kit for Illumina	UDI0009	CTACGGCA	CCTCGTAG	36.2364
100720_MG_SDR1	Hore lab	2020-07-10	South Dale Rd	170.569	-45.8998	-	M	Adult	Grey	Liver	NEBNext Ultra II Directional RNA Library Prep Kit for Illumina	UDI0010	GATTCCTT	CATAGGCA	39.8309
100720_MG_SDR2	Hore lab	2020-07-10	South Dale Rd	170.569	-45.8998	-	M	Adult	Grey	Liver	NEBNext Ultra II Directional RNA Library Prep Kit for Illumina	UDI0011	CTACTCGA	AGATGAAC	18.419
210720_MG_WSG1	Hore lab	2020-07-21	Woodside Glen	170.17	-45.8484	-	M	Adult	Grey	Liver	NEBNext Ultra II Directional RNA Library Prep Kit for Illumina	UDI0012	GATTCGAG	CCGAGTAT	71.898
280720_FG_SDR1	Hore lab	2020-07-28	South Dale Rd	170.569	-45.8998	-	F	Adult	Grey	Liver	NEBNext Ultra II Directional RNA Library Prep Kit for Illumina	UDI0013	AATCGGCG	AATATTGA	80.2066
280720_PY01	Hore lab	2020-07-28	South Dale Rd	170.569	-45.8998	280720_FG_SDR1	F	Juvenile	-	Liver	NEBNext Ultra II Directional RNA Library Prep Kit for Illumina	UDI0014	TTCGCCGA	GTATACCG	16.8064
040820_FG_BB1	Hore lab	2020-08-04	Boulder Beach	170.613	-45.8958	-	F	Adult	Grey	Liver	NEBNext Ultra II Directional RNA Library Prep Kit for Illumina	UDI0015	CTGGCCTC	GATCCAAC	48.4064
040820_PY01	Hore lab	2020-08-04	Boulder Beach	170.613	-45.8958	040820_FG_BB1	F	Juvenile	-	Liver	NEBNext Ultra II Directional RNA Library Prep Kit for Illumina	UDI0016	GAACTTAT	AGATACGC	44.3798
110820_FG_WSG1	Hore lab	2020-08-11	Woodside Glen	170.17	-45.8484	-	F	Adult	Grey	Liver	NEBNext Ultra II Directional RNA Library Prep Kit for Illumina	UDI0025	AATCCGTT	AATATGCT	59.7222
120820_MG_WSG1	Hore lab	2020-08-12	Woodside Glen	170.17	-45.8484	-	M	Adult	Grey	Liver	NEBNext Ultra II Directional RNA Library Prep Kit for Illumina	UDI0026	TGCGTACA	TTCTCATA	27.6471
120820_FG_WSG2	Hore lab	2020-08-12	Woodside Glen	170.17	-45.8484	-	F	Adult	Grey	Liver	NEBNext Ultra II Directional RNA Library Prep Kit for Illumina	UDI0027	GAATCAAT	TCTGTGAT	18.2989
120820_PY01	Hore lab	2020-08-12	Woodside Glen	170.17	-45.8484	120820_FG_WSG2	M	Juvenile	-	Liver	NEBNext Ultra II Directional RNA Library Prep Kit for Illumina	UDI0028	TGAGTCAG	CCGAACTT	10.0792
130820_MG_WSG1	Hore lab	2020-08-13	Woodside Glen	170.17	-45.8484	-	M	Adult	Grey	Liver	NEBNext Ultra II Directional RNA Library Prep Kit for Illumina	UDI0029	GAATGCTC	GTCTAACA	10.6998
180820_FB_SDR1	Hore lab	2020-08-18	South Dale Rd	170.569	-45.8998	-	F	Adult	Black	Liver	NEBNext Ultra II Directional RNA Library Prep Kit for Illumina	UDI0030	GAATATCC	GACGCCAT	5.92225
180820_PY01	Hore lab	2020-08-18	South Dale Rd	170.569	-45.8998	180820_FB_SDR1	M	66 dpp	-	Liver	NEBNext Ultra II Directional RNA Library Prep Kit for Illumina	UDI0031	CTTATGAA	GCCAATGT	19.4741
190820_MB_SDR1	Hore lab	2020-08-19	South Dale Rd	170.569	-45.8998	-	M	Adult	Black	Liver	NEBNext Ultra II Directional RNA Library Prep Kit for Illumina	UDI0032	TCGGCACC	CCAACGTC	28.6037
030920_MB_SDR1	Hore lab	2020-09-03	South Dale Rd	170.569	-45.8998	-	M	Adult	Black	Liver	NEBNext Ultra II Directional RNA Library Prep Kit for Illumina	UDI0041	CGATTATC	GAGTTGAT	18.8173
100920_PY01	Hore lab	2020-09-10	Woodside Glen	170.17	-45.8484	-	F	11 dpp	-	Liver	NEBNext Ultra II Directional RNA Library Prep Kit for Illumina	UDI0042	TCGAAGCT	GCACTGAG	16.2618
170920_FB_SDR1	Hore lab	2020-09-17	South Dale Rd	170.569	-45.8998	-	F	Adult	Black	Liver	NEBNext Ultra II Directional RNA Library Prep Kit for Illumina	UDI0043	CTATCATT	GACCACCT	21.9771
220920_PY01	Hore lab	2020-09-22	Ravensbourne	170.548	-45.8612	Raven	F	Juvenile	Grey	Liver	NEBNext Ultra II Directional RNA Library Prep Kit for Illumina	UDI0044	CGCGCCAA	TGGCTAGG	55.4813
290920_PY01	Hore lab	2020-09-29	Woodside Glen	170.17	-45.8484	-	F	<2 dpp	-	Liver	NEBNext Ultra II Directional RNA Library Prep Kit for Illumina	UDI0045	CGAACGGA	CCTACCGG	13.9749
121020_PY01	Hore lab	2020-10-12	Woodside Glen	170.17	-45.8484	-	M	30 dpp	-	Liver	NEBNext Ultra II Directional RNA Library Prep Kit for Illumina	UDI0046	CTACTGAC	GGAGGATG	25.7119
150121_PY01	Hore lab	2021-01-15	Colony (Mother = South Dale Road)	170.569	-45.8998	Tilde	F	84 dpp	-	Liver	NEBNext Ultra II Directional RNA Library Prep Kit for Illumina	UDI0047	TCTTAAGT	CGCTGAAT	16.024
090421_PY01	Hore lab	2021-04-09	South Dale Rd	170.569	-45.8998	-	F	8 dpp	-	Liver	NEBNext Ultra II Directional RNA Library Prep Kit for Illumina	UDI0048	TTAGAGTC	TGTGACGA	24.7995
090421_PY02	Hore lab	2021-04-09	South Dale Rd	170.569	-45.8998	-	M	13 dpp	-	Liver	NEBNext Ultra II Directional RNA Library Prep Kit for Illumina	UDI0049	AAGACGAA	AATAGATT	9.69354
090421_MB_SDR1	Hore lab	2021-04-09	South Dale Rd	170.569	-45.8998	-	M	Adult	Black	Liver	NEBNext Ultra II Directional RNA Library Prep Kit for Illumina	UDI0050	TTATTATG	TTAGCGCA	55.0785
140421_PY03	Hore lab	2021-04-14	Colony (Mother = Woodside Glen)	170.17	-45.8484	Medusa	M	20 dpp	-	Liver	NEBNext Ultra II Directional RNA Library Prep Kit for Illumina	UDI0051	CGCTATTA	GCGGCCGT	31.2496
140421_PY02	Hore lab	2021-04-14	Colony (Mother = South Dale Road)	170.569	-45.8998	Tilde	M	12 dpp	-	Liver	NEBNext Ultra II Directional RNA Library Prep Kit for Illumina	UDI0052	TCTATCAG	CAGTAACC	45.059
140421_MG_WSG1	Hore lab	2021-04-19	Woodside Glen	170.17	-45.8484	-	M	Adult	Grey	Liver	NEBNext Ultra II Directional RNA Library Prep Kit for Illumina	UDI0053	CGGTGGTA	GCCTAGTA	38.6015
200421_MB_SDR1	Hore lab	2021-04-20	South Dale Rd	170.569	-45.8998	-	M	Adult	Black	Liver	NEBNext Ultra II Directional RNA Library Prep Kit for Illumina	UDI0054	TCACCAAT	CACGGCGC	20.2661
040521_MB_SDR1	Hore lab	2021-05-04	South Dale Rd	170.569	-45.8998	-	M	Adult	Black	Liver	NEBNext Ultra II Directional RNA Library Prep Kit for Illumina	UDI0055	CTGGAAGC	GGTGCAGA	32.8155
050521_PY02	Hore lab	2021-05-05	Colony (Mother = Woodside Glen)	170.17	-45.8484	Mabel	F	7 dpp	-	Liver	NEBNext Ultra II Directional RNA Library Prep Kit for Illumina	UDI0056	CGTAAGAG	TCGCTGAC	16.4964
070521_PY01	Hore lab	2021-05-07	South Dale Rd	170.569	-45.8998	050521_FB_SDR1	M	27 dpp	-	Liver	NEBNext Ultra II Directional RNA Library Prep Kit for Illumina	UDI0057	AAGAGAGC	CAGCCAGT	40.8276
180521_MG_PF3	Hore lab	2021-05-18	Pig Farm	170.573	-45.8864	-	M	Adult	Grey	Liver	NEBNext Ultra II Directional RNA Library Prep Kit for Illumina	UDI0058	TCAACGAG	CGTCAACC	47.551
180521_MG_PF1	Hore lab	2021-05-18	Pig Farm	170.573	-45.8864	-	M	Adult	Grey	Liver	NEBNext Ultra II Directional RNA Library Prep Kit for Illumina	UDI0059	TGCGAGAC	GCCGGCGA	35.2554
180521_FG_PF2	Hore lab	2021-05-18	Pig Farm	170.573	-45.8864	-	F	Adult	Grey	Liver	NEBNext Ultra II Directional RNA Library Prep Kit for Illumina	UDI0060	CCTGGTGT	GCCTCCGG	7.18739
200521_MR_PF2	Hore lab	2021-05-20	Pig Farm	170.573	-45.8864	-	M	Adult	Red	Liver	NEBNext Ultra II Directional RNA Library Prep Kit for Illumina	UDI0061	AAGTAAGT	AATAGTCC	106.946
250521_MG_PF1	Hore lab	2021-05-25	Pig Farm	170.573	-45.8864	-	M	Adult	Grey	Liver	NEBNext Ultra II Directional RNA Library Prep Kit for Illumina	UDI0062	TGACTGAA	TTAGACGT	141.667
030621_MR_PF1	Hore lab	2021-06-03	Pig Farm	170.573	-45.8864	-	M	Adult	Red	Liver	NEBNext Ultra II Directional RNA Library Prep Kit for Illumina	UDI0063	AAGACTGT	GTGGACTA	73.5641
090621_MG_Cors	Hore lab	2021-06-09	Corstorphine	170.48	-45.9072	-	M	Adult	Grey	Liver	NEBNext Ultra II Directional RNA Library Prep Kit for Illumina	UDI0064	CAATGATG	CACGGACG	15.7887
090621_MG_PF1	Hore lab	2021-06-09	Pig Farm	170.573	-45.8864	-	M	Adult	Grey	Liver	NEBNext Ultra II Directional RNA Library Prep Kit for Illumina	UDI0065	CACAGTAA	CACTAGAG	46.2089
240621_PY01	Hore lab	2021-06-24	Brockville	170.458	-45.8679	220621_FB_Edy1	M	91 dpp	-	Liver	NEBNext Ultra II Directional RNA Library Prep Kit for Illumina	UDI0066	TGGTCATT	GCAGATGG	12.4065
300621_PY01	Hore lab	2021-06-30	South Dale Rd	170.569	-45.8998	250621_FG_SDR1	M	19 dpp	-	Liver	NEBNext Ultra II Directional RNA Library Prep Kit for Illumina	UDI0067	CAACCGTG	CTCTCACG	34.3594
020721_PY01	Hore lab	2021-07-02	South Dale Rd	170.569	-45.8998	240621_SDR1	M	64 dpp	-	Liver	NEBNext Ultra II Directional RNA Library Prep Kit for Illumina	UDI0068	TGGTGCAC	GGAATCAC	39.4081	Not included in differential expression analyses
020721_PY02	Hore lab	2021-07-02	Waverley	170.535	-45.8847	250621_FR_Wav3	M	76 dpp	-	Liver	NEBNext Ultra II Directional RNA Library Prep Kit for Illumina	UDI0069	CCACAATG	CGTTGACG	34.3301
020721_PY03	Hore lab	2021-07-02	Pig Farm	170.573	-45.8864	240621_FB_Pig1	F	99 dpp	-	Liver	NEBNext Ultra II Directional RNA Library Prep Kit for Illumina	UDI0070	TGTGTGCC	CATCAGGT	33.9759
080721_PY01	Hore lab	2021-07-08	Waverley	170.535	-45.8847	050721_FG_Arch1	F	17 dpp	-	Liver	NEBNext Ultra II Directional RNA Library Prep Kit for Illumina	UDI0071	CACCACGG	CGTTGTAA	36.634
110721_MR_Cors	Hore lab	2021-07-11	Corstorphine	170.48	-45.9072	-	M	Adult	Red	Liver	NEBNext Ultra II Directional RNA Library Prep Kit for Illumina	UDI0072	TGTGTTAA	GGCACGGT	22.2713
110721_M_Rav	Hore lab	2021-07-11	Ravensbourne	170.548	-45.8612	-	M	Adult	Grey	Liver	NEBNext Ultra II Directional RNA Library Prep Kit for Illumina	UDI0073	AAGTTATC	AATAGCAA	50.3228
210721_PY01	Hore lab	2021-07-21	Waverley	170.535	-45.8847	250621_FB_Wav2	M	109 dpp	-	Liver	NEBNext Ultra II Directional RNA Library Prep Kit for Illumina	UDI0074	GTACAGCT	TGATCGGT	84.2384
210721_PY02	Hore lab	2021-07-21	Waverley	170.535	-45.8847	300621_FG_Wav1	M	104 dpp	-	Liver	NEBNext Ultra II Directional RNA Library Prep Kit for Illumina	UDI0075	CAACTGCT	AGTAGTAT	127.037
120621_Becks	Hore lab	2021-06-12	Becks	169.794	-44.9837	-	M	Adult	Grey	Liver	NEBNext Ultra II Directional RNA Library Prep Kit for Illumina	UDI0076	CATGATGA	GTTAGAGG	44.5141
190521_PY01_liver	Hore lab	2021-05-19	Colony (Mother = Ravensbourne)	170.548	-45.8612	Raven	M	9 dpp	-	Liver	NEBNext Ultra II Directional RNA Library Prep Kit for Illumina	UDI0017	CGTATTGG	GGTATCTT	14.1225
190521_PY02_brain	Hore lab	2021-05-19	Colony (Mother = South Dale Road)	170.569	-45.8998	Tilde	F	14 dpp	-	Brain	NEBNext Ultra II Directional RNA Library Prep Kit for Illumina	UDI0025	AATCCGTT	AATATGCT	2.77271
190521_PY02_kidney	Hore lab	2021-05-19	Colony (Mother = South Dale Road)	170.569	-45.8998	Tilde	F	14 dpp	-	Kidney	NEBNext Ultra II Directional RNA Library Prep Kit for Illumina	UDI0033	AAGAAGCG	GTAGATAA	7.19994
190521_PY02_liver	Hore lab	2021-05-19	Colony (Mother = South Dale Road)	170.569	-45.8998	Tilde	F	14 dpp	-	Liver	NEBNext Ultra II Directional RNA Library Prep Kit for Illumina	UDI0041	CGATTATC	GAGTTGAT	26.9712
190521_PY03_brain	Hore lab	2021-05-19	Pig Farm	170.573	-45.8864	180521_FB_PF1	F	17 dpp	-	Brain	NEBNext Ultra II Directional RNA Library Prep Kit for Illumina	UDI0049	AAGACGAA	AATAGATT	3.53782
190521_PY03_liver	Hore lab	2021-05-19	Pig Farm	170.573	-45.8864	180521_FB_PF1	F	17 dpp	-	Liver	NEBNext Ultra II Directional RNA Library Prep Kit for Illumina	UDI0065	CACAGTAA	CACTAGAG	10.4208
190521_PY04_kidney	Hore lab	2021-05-19	Coal place	170.551	-45.8892	180521_FB_Coal1	M	42 dpp	-	Kidney	NEBNext Ultra II Directional RNA Library Prep Kit for Illumina	UDI0081	TGAACAGG	GAGAACAA	6.43207
190521_PY04_liver	Hore lab	2021-05-19	Coal place	170.551	-45.8892	18521_FB_Coal1	M	42 dpp	-	Liver	NEBNext Ultra II Directional RNA Library Prep Kit for Illumina	UDI0089	TTCTGGTG	CCAGTGGT	8.14451
210521_PY01_brain	Hore lab	2021-05-21	Pig Farm	170.573	-45.8864	200521_FB_PF1	M	41 dpp	-	Brain	NEBNext Ultra II Directional RNA Library Prep Kit for Illumina	UDI0002	GTCTACAT	TTCTTGAA	1.93714
210521_PY01_kidney	Hore lab	2021-05-21	Pig Farm	170.573	-45.8864	200521_FB_PF1	M	41 dpp	-	Kidney	NEBNext Ultra II Directional RNA Library Prep Kit for Illumina	UDI0010	GATTCCTT	CATAGGCA	3.29813
210521_PY01_liver	Hore lab	2021-05-21	Pig Farm	170.573	-45.8864	200521_FB_PF1	M	41 dpp	-	Liver	NEBNext Ultra II Directional RNA Library Prep Kit for Illumina	UDI0019	CTTAATAC	CCATTGTG	5.94238	Not included in differential expression analyses
250521_PY01_brain	Hore lab	2021-05-25	Pig Farm	170.573	-45.8864	200521_FG_PF1	F	15 dpp	-	Brain	NEBNext Ultra II Directional RNA Library Prep Kit for Illumina	UDI0026	TGCGTACA	TTCTCATA	4.18944
250521_PY01_kidney	Hore lab	2021-05-25	Pig Farm	170.573	-45.8864	200521_FG_PF1	F	15 dpp	-	Kidney	NEBNext Ultra II Directional RNA Library Prep Kit for Illumina	UDI0034	CTCACGAT	CTTACGGC	7.59892
250521_PY01_liver	Hore lab	2021-05-25	Pig Farm	170.573	-45.8864	200521_FG_PF1	F	15 dpp	-	Liver	NEBNext Ultra II Directional RNA Library Prep Kit for Illumina	UDI0042	TCGAAGCT	GCACTGAG	15.4941
270521_PY01_brain	Hore lab	2021-05-27	Colony (Mother = South Dale Road)	170.569	-45.8998	Judith	F	10 dpp	-	Brain	NEBNext Ultra II Directional RNA Library Prep Kit for Illumina	UDI0050	TTATTATG	TTAGCGCA	26.1161
270521_PY01_kidney	Hore lab	2021-05-27	Colony (Mother = South Dale Road)	170.569	-45.8998	Judith	F	10 dpp	-	Kidney	NEBNext Ultra II Directional RNA Library Prep Kit for Illumina	UDI0058	TCAACGAG	CGTCAACC	13.167
270521_PY01_liver	Hore lab	2021-05-27	Colony (Mother = South Dale Road)	170.569	-45.8998	Judith	F	10 dpp	-	Liver	NEBNext Ultra II Directional RNA Library Prep Kit for Illumina	UDI0066	TGGTCATT	GCAGATGG	27.1982
090621_PY01_kidney	Hore lab	0906/21	Colony (Mother = Corstorphine)	170.48	-45.9072	Judy	M	85 dpp	-	Kidney	NEBNext Ultra II Directional RNA Library Prep Kit for Illumina	UDI0035	TCGGTCGA	CCAAGTGC	0.540705
090621_PY01_liver	Hore lab	0906/21	Colony (Mother = Corstorphine)	170.48	-45.9072	Judy	M	85 dpp	-	Liver	NEBNext Ultra II Directional RNA Library Prep Kit for Illumina	UDI0043	CTATCATT	GACCACCT	3.61611
180621_PY01_kidney	Hore lab	2021-06-18	Pig Farm	170.573	-45.8864	110621_FG_PF1	F	72 dpp	-	Liver	NEBNext Ultra II Directional RNA Library Prep Kit for Illumina	UDI0067	CAACCGTG	CTCTCACG	27.4863
180621_PY01_liver	Hore lab	2021-06-18	Pig Farm	170.573	-45.8864	110621_FG_PF1	F	72 dpp	-	Kidney	NEBNext Ultra II Directional RNA Library Prep Kit for Illumina	UDI0059	TGCGAGAC	GCCGGCGA	4.98828
250621_PY01_brain	Hore lab	2021-06-25	South Dale Rd	170.569	-45.8998	230621_SDR1	F	46 dpp	-	Brain	NEBNext Ultra II Directional RNA Library Prep Kit for Illumina	UDI0075	CAACTGCT	AGTAGTAT	18.0249
250621_PY01_kidney	Hore lab	2021-06-25	South Dale Rd	170.569	-45.8998	230621_SDR1	F	46 dpp	-	Kidney	NEBNext Ultra II Directional RNA Library Prep Kit for Illumina	UDI0083	TTCCACCA	GGTTAAGG	10.5688
250621_PY02_brain	Hore lab	2021-06-25	Pig Farm	170.573	-45.8864	220621_PF2	M	62 dpp	-	Brain	NEBNext Ultra II Directional RNA Library Prep Kit for Illumina	UDI0004	GATCAACA	CTATGTTA	22.7422
250621_PY02_kidney	Hore lab	2021-06-25	Pig Farm	170.573	-45.8864	220621_PF2	M	62 dpp	-	Kidney	NEBNext Ultra II Directional RNA Library Prep Kit for Illumina	UDI0012	GATTCGAG	CCGAGTAT	5.28453

## Sheet: WGBS_metadata
Metadata for WGBS libraries
Library_name	Date collected	Cell_type	Instrument_model	i5 index sequence	i7 index sequence	Age	Number of cells	% CG methylation	Number of CG calls	% non-CG methylation	Number of non-CG calls	% mapping efficiency
140421_PY01_PGC	2021-04-14	PGC	Illumina iSeq100	CGCTGATC	ACTTGATG	7 dpp	8	69.65	1051	4.29	27717	0.504
140421_PY01_Somatic	2021-04-14	Somatic	Illumina iSeq100	CGCTGATC	TTGGAGGT	7 dpp	300	44.71	9616	2.04	233410	0.588
110822_PY01_PGC	2022-08-11	PGC	Illumina iSeq100	CGCTGATC	GTAAGGTG	12 dpp	35	46.67	9639	1.5	260927	0.366
110822_PY01_Somatic	2022-08-11	Somatic	Illumina iSeq100	CGCTGATC	GTCTTGGC	12 dpp	150	65.1	19622	0.96	507396	0.567
090421_PY02_PGC	2021-04-09	PGC	Illumina iSeq100	CGCTGATC	TTCCATTG	13 dpp	72	44.15	19750	1.55	507124	0.589
090421_PY02_Somatic	2021-04-09	Somatic	Illumina iSeq100	CGCTGATC	TGGCTCAG	13 dpp	167	62.04	26144	1.23	653377	0.576
140421_PY02_PGC	2021-04-14	PGC	Illumina iSeq100	CGCTGATC	TTGCGTAC	16 dpp	51	41.13	7104	1.37	172886	0.584
140421_PY02_Somatic	2021-04-14	Somatic	Illumina iSeq100	CGCTGATC	TGCGTGAA	16 dpp	150	66.7	4042	1.22	98077	0.579
250822_PY02_PGC	2022-08-25	PGC	Illumina iSeq100	CGCTGATC	TCATCCTA	26 dpp	56	58.88	39099	1.25	994243	0.53
250822_PY02_Somatic	2022-08-25	Somatic	Illumina iSeq100	CGCTGATC	GACGGATT	26 dpp	300	62.85	34426	1.14	865427	0.592
081021_PY01_PGC	2021-10-08	PGC	Illumina iSeq100	CGCTGATC	GGTCGTGT	27 dpp	39	56.76	20340	1.82	529608	0.609
081021_PY01_Somatic	2021-10-08	Somatic	Illumina iSeq100	CGCTGATC	GTTGTCGG	27 dpp	300	62.9	34427	2.32	884706	0.631
040822_PY01_PGC	2022-08-04	PGC	Illumina iSeq100	CGCTGATC	TCGAAGTG	34 dpp	516	53.56	97037	2.37	1915446	0.537
040822_PY01_Somatic	2022-08-04	Somatic	Illumina iSeq100	CGCTGATC	TATGCCAG	34 dpp	150	57.01	14321	2.48	279820	0.508
140421_PY03_PGC	2021-04-14	PGC	Illumina iSeq100	CGCTGATC	CGATGTTT	38 dpp	3	65.07	9719	1.19	278974	0.643
140421_PY03_Somatic	2021-04-14	Somatic	Illumina iSeq100	CGCTGATC	TCTCGGTT	38 dpp	300	62.34	69202	1.22	1835042	0.637
290520_PY01_PGC	2020-05-29	PGC	Illumina iSeq100	CGCTGATC	TCTACGAC	45 dpp	39	60.42	1003	0.46	25383	0.446
290520_PY01_Somatic	2020-05-29	Somatic	Illumina iSeq100	CGCTGATC	GGTGAGTT	45 dpp	40	64.15	979	0.42	23722	0.449
140722_PY03_PGC	2022-07-14	PGC	Illumina iSeq100	CGCTGATC	TAGTCTTG	50 dpp	5	69.69	4147	7.65	68877	0.475
140722_PY03_Somatic	2022-07-14	Somatic	Illumina iSeq100	CGCTGATC	TCATTGAG	50 dpp	500	56.47	25502	2.36	496923	0.53
210619_PY02_PGC	2019-06-21	PGC	Illumina iSeq100	CGCTGATC	TGTGGTTG	60 dpp	94	62.02	3615	0	100995	0.477
210619_PY02_Somatic	2019-06-21	Somatic	Illumina iSeq100	CGCTGATC	TGTATGCG	60 dpp	90	64.77	1723	1.05	48171	0.334
270520_PY01_PGC	2020-05-27	PGC	Illumina iSeq100	CGCTGATC	GGAATGAT	63 dpp	72	62.03	2444	0.74	62082	0.489
270520_PY01_Somatic	2020-05-27	Somatic	Illumina iSeq100	CGCTGATC	GCACTGTC	63 dpp	72	61.11	2561	1.19	59551	0.499
280520_PY01_PGC	2020-05-28	PGC	Illumina iSeq100	CGCTGATC	TAGCTTGT	69 dpp	213	64.65	628	0.97	16842	0.503
280520_PY01_Somatic	2020-05-28	Somatic	Illumina iSeq100	CGCTGATC	TGATACGT	69 dpp	215	55.38	130	1.43	3991	0.596
040822_PY02_PGC	2022-08-04	PGC	Illumina iSeq100	CGCTGATC	GGAATGAT	76 dpp	28	57.9	94730	2.33	2010643	0.521
040822_PY02_Somatic	2022-08-04	Somatic	Illumina iSeq100	CGCTGATC	GCACTGTC	76 dpp	300	59.78	84315	2.13	1952207	0.538
300719_PY02_PGC	2019-07-30	PGC	Illumina iSeq100	CGCTGATC	TACAGGAT	91 dpp	45	60.26	7793	0.45	227347	0.498
300719_PY02_Somatic	2019-07-30	Somatic	Illumina iSeq100	CGCTGATC	TAAGTTCG	91 dpp	60	58.53	4292	0.59	118267	0.494
140720_PY01_PGC	2020-07-14	PGC	Illumina iSeq100	CGCTGATC	GGCTACAG	102 dpp	99	54	463	0.4	10745	0.521
140720_PY01_Somatic	2020-07-14	Somatic	Illumina iSeq100	CGCTGATC	TGCATAGT	102 dpp	100	61.54	52	0.7	1150	0.42
300719_PY04_PGC	2019-07-30	PGC	Illumina iSeq100	CGCTGATC	GTACATCT	106 dpp	128	61.01	10928	0	297716	0.529
300719_PY04_Somatic	2019-07-30	Somatic	Illumina iSeq100	CGCTGATC	GATAGAGG	106 dpp	100	48.81	2436	0.54	52190	0.575	Duplication level
090421_PY02_PGC	2021-04-09	PGC	Illumina NextSeq 2000	CGCTGATC	TTCCATTG	13 dpp	72	44.5	16049885	1.49	14274331	0.719	0.4725
090421_PY02_Somatic	2021-04-09	Somatic	Illumina NextSeq 2000	CGCTGATC	TGGCTCAG	13 dpp	167	62.8	13993124	1.2	6941982	0.701	0.289
140421_PY02_PGC	2021-04-14	PGC	Illumina NextSeq 2000	CGCTGATC	TTGCGTAC	16 dpp	51	44.3	5915641	1.41	5033843	0.72	0.4349
140421_PY02_Somatic	2021-04-14	Somatic	Illumina NextSeq 2000	CGCTGATC	TGCGTGAA	16 dpp	150	63.8	11056798	1.25	5618004	0.713	0.5031
Adult_Sperm_Bulk	?	Sperm	Illumina NextSeq 2000	CGCTGATC	GTAAGGTG	Adult dpp	Bulk	70.1	67829129	0.68	18242168	0.616	0.7997
*Coloured cells = samples that were sequenced twice - low coverage analysis and high coverage analysis

## Sheet: MitoDNA_metadata
Metadata for mitoDNA libraries
Sample ID	Tissue source	Date collected	Address	Location	Sex	Longtitude	Latitude	Possum ID	Library prep	i5 index sequence	i7 index sequence
BufferZone_001	Adam's et al., 2014	2010-09-13	221 Tomahawk Road	Buffer Zone	M	170.539	-45.9038		NEBNext Ultra II FS DNA Library Prep Kit for Illumina	GTCTGTCA	TTCGCACC
BufferZone_002	Adam's et al., 2014	2010-09-14	221 Tomahawk Road	Buffer Zone	F	170.539	-45.9038	C3945	NEBNext Ultra II FS DNA Library Prep Kit for Illumina	GTCTGTCA	TACCACCA
BufferZone_003	Adam's et al., 2014	2010-09-14	221 Tomahawk Road	Buffer Zone	M	170.539	-45.9038		NEBNext Ultra II FS DNA Library Prep Kit for Illumina	GTCTGTCA	GTTAGCCT
BufferZone_005	Adam's et al., 2014	2010-09-21	100 Connell Street	Buffer Zone	F	170.546	-45.8818		NEBNext Ultra II FS DNA Library Prep Kit for Illumina	GTCTGTCA	GACCTTAG
BufferZone_006	Adam's et al., 2014	2010-09-23	100 Connell Street	Buffer Zone	F	170.546	-45.8818		NEBNext Ultra II FS DNA Library Prep Kit for Illumina	GTCTGTCA	ACTTGATG
BufferZone_007	Adam's et al., 2014	2010-09-26	47 Somerville Street	Buffer Zone	F	170.53	-45.8919		NEBNext Ultra II FS DNA Library Prep Kit for Illumina	GTCTGTCA	TTGGAGGT
BufferZone_011	Adam's et al., 2014	2010-10-01	47 Somerville Street	Buffer Zone	M	170.53	-45.8919		NEBNext Ultra II FS DNA Library Prep Kit for Illumina	GTCTGTCA	TTCCATTG
BufferZone_012	Adam's et al., 2014	2010-10-04	12 Tower Avenue	Buffer Zone	F	170.535	-45.887	C3916	NEBNext Ultra II FS DNA Library Prep Kit for Illumina	GTCTGTCA	TGGCTCAG
BufferZone_015	Adam's et al., 2014	2010-10-07	100 Connell Street	Buffer Zone	M	170.546	-45.8818		NEBNext Ultra II FS DNA Library Prep Kit for Illumina	GTCTGTCA	TTGCGTAC
BufferZone_019	Adam's et al., 2014	2010-10-13	91 Somerville Bush	Buffer Zone	M	170.532	-45.8898		NEBNext Ultra II FS DNA Library Prep Kit for Illumina	GTCTGTCA	TGCGTGAA
BufferZone_024	Adam's et al., 2014	2010-10-21	47 Somerville Street	Buffer Zone	F	170.53	-45.8919		NEBNext Ultra II FS DNA Library Prep Kit for Illumina	GTCTGTCA	GTCGCTAT
BufferZone_025	Adam's et al., 2014	2010-10-21	91 Somerville Bush	Buffer Zone	F	170.532	-45.8898		NEBNext Ultra II FS DNA Library Prep Kit for Illumina	GTCTGTCA	GCCTGTTC
BufferZone_026	Adam's et al., 2014	2010-10-25	Somerville Bush	Buffer Zone	F	170.531	-45.8901		NEBNext Ultra II FS DNA Library Prep Kit for Illumina	GTGTTCTA	GATCAGCG
BufferZone_027	Adam's et al., 2014	2010-10-26	Somerville Bush	Buffer Zone	F	170.531	-45.8901		NEBNext Ultra II FS DNA Library Prep Kit for Illumina	GTGTTCTA	TCGAGCGT
BufferZone_031	Adam's et al., 2014	2010-10-27	Somerville Bush	Buffer Zone	M	170.531	-45.8901	C3903	NEBNext Ultra II FS DNA Library Prep Kit for Illumina	GTGTTCTA	TCGAAGTG
BufferZone_033	Adam's et al., 2014	2010-11-03	100 Connell Street	Buffer Zone	M	170.545	-45.8815	C3904	NEBNext Ultra II FS DNA Library Prep Kit for Illumina	GTGTTCTA	TATGCCAG
BufferZone_035	Adam's et al., 2014	2010-12-07	Somerville Bush (Tower)	Buffer Zone	M	170.536	-45.8877	C3966	NEBNext Ultra II FS DNA Library Prep Kit for Illumina	GTGTTCTA	GGTGAGTT
BufferZone_036	Adam's et al., 2014	2011-01-07	9 Kinvig Street	Buffer Zone	M	170.534	-45.8924		NEBNext Ultra II FS DNA Library Prep Kit for Illumina	GTGTTCTA	GGAATGAT
BufferZone_037	Adam's et al., 2014	2011-01-07	9 Kinvig Street	Buffer Zone	F	170.534	-45.8924		NEBNext Ultra II FS DNA Library Prep Kit for Illumina	GTGTTCTA	GCACTGTC
BufferZone_039	Adam's et al., 2014	2011-01-11	22 Marama Street	Buffer Zone	M	170.534	-45.8924		NEBNext Ultra II FS DNA Library Prep Kit for Illumina	GTGTTCTA	TAGCTTGT
BufferZone_040	Adam's et al., 2014	2011-01-11	9 Kinvig Street	Buffer Zone	F	170.534	-45.8924		NEBNext Ultra II FS DNA Library Prep Kit for Illumina	GTGTTCTA	TGATACGT
BufferZone_041	Adam's et al., 2014	2011-01-28	9 Kinvig Street	Buffer Zone	F	170.534	-45.8922		NEBNext Ultra II FS DNA Library Prep Kit for Illumina	GTGTTCTA	TAACGCTG
BufferZone_042	Adam's et al., 2014	2011-01-31	51 Every Street	Buffer Zone	M	170.534	-45.8913		NEBNext Ultra II FS DNA Library Prep Kit for Illumina	GTGTTCTA	TCAGATTC
BufferZone_043	Adam's et al., 2014	2011-02-01	22 Marama Street	Buffer Zone	M	170.521	-45.8955		NEBNext Ultra II FS DNA Library Prep Kit for Illumina	GTGTTCTA	TGACAGAC
BufferZone_044	Adam's et al., 2014	2011-02-03	51 Every Street	Buffer Zone	F	170.534	-45.8913	C3991	NEBNext Ultra II FS DNA Library Prep Kit for Illumina	GTGTTCTA	GATCTCTT
BufferZone_045	Adam's et al., 2014	2011-02-10	9 Kinvig Street	Buffer Zone	F	170.534	-45.8922		NEBNext Ultra II FS DNA Library Prep Kit for Illumina	GTGTTCTA	GAGCCAAT
BufferZone_051	Adam's et al., 2014	2011-03-01	54 Hunt Street	Buffer Zone	F	170.535	-45.8977	C3906	NEBNext Ultra II FS DNA Library Prep Kit for Illumina	GTGTTCTA	GCTAACTC
BufferZone_058	Adam's et al., 2014	2011-03-24	26 Glendevon Place	Buffer Zone	M	170.525	-45.8888		NEBNext Ultra II FS DNA Library Prep Kit for Illumina	AAACATCG	TGCGTGAA
BufferZone_098	Adam's et al., 2014	2011-04-07	54 Hunt Street	Buffer Zone	M	170.535	-45.8977		NEBNext Ultra II FS DNA Library Prep Kit for Illumina	AAACATCG	GTCGCTAT
BufferZone_108	Adam's et al., 2014	2011-04-17	54 Hunt Street	Buffer Zone	F	170.535	-45.8977		NEBNext Ultra II FS DNA Library Prep Kit for Illumina	AAACATCG	GCCTGTTC
CapeSaunders_020	Adam's et al., 2014	2010-10-13	57 Sheppard Road	Cape Saunders		170.675	-45.8539		NEBNext Ultra II FS DNA Library Prep Kit for Illumina	GTCTGTCA	TAAGCGTT
CapeSaunders_021	Adam's et al., 2014	2010-10-13	57 Sheppard Road	Cape Saunders	M	170.675	-45.8539		NEBNext Ultra II FS DNA Library Prep Kit for Illumina	GTCTGTCA	TAGTGACT
CapeSaunders_170	Adam's et al., 2014	2011-05-23	101 Papanui Inlet Road	Cape Saunders	M	170.674	-45.8507		NEBNext Ultra II FS DNA Library Prep Kit for Illumina	GTCTGTCA	TCAGGAGG
CapeSaunders_171	Adam's et al., 2014	2011-05-23	101 Papanui Inlet Road	Cape Saunders	M	170.674	-45.8507		NEBNext Ultra II FS DNA Library Prep Kit for Illumina	GTCTGTCA	TTACTCGC
CapeSaunders_211	Adam's et al., 2014	2011-03-29	82 Sheppard Road	Cape Saunders		170.676	-45.8487		NEBNext Ultra II FS DNA Library Prep Kit for Illumina	GTCTGTCA	TGTGAAGA
CapeSaunders_213	Adam's et al., 2014	2011-04-14	495 Allans Beach Road	Cape Saunders		170.708	-45.8659		NEBNext Ultra II FS DNA Library Prep Kit for Illumina	GTCTGTCA	GGATTAGG
CapeSaunders_214	Adam's et al., 2014	2011-04-14	495 Allans Beach Road	Cape Saunders		170.711	-45.8673		NEBNext Ultra II FS DNA Library Prep Kit for Illumina	GTCTGTCA	TGACCACT
CapeSaunders_215	Adam's et al., 2014	2011-04-16	34 McKay Road	Cape Saunders		170.714	-45.8603		NEBNext Ultra II FS DNA Library Prep Kit for Illumina	GTCTGTCA	TCCGTCTT
CapeSaunders_216	Adam's et al., 2014	2011-04-16	78 Cape Saunders Road	Cape Saunders		170.699	-45.8534		NEBNext Ultra II FS DNA Library Prep Kit for Illumina	GTCTGTCA	TACAGGAT
CapeSaunders_217	Adam's et al., 2014	2011-04-16	78 Cape Saunders Road	Cape Saunders		170.7	-45.8525		NEBNext Ultra II FS DNA Library Prep Kit for Illumina	GTCTGTCA	TAAGTTCG
CapeSaunders_218	Adam's et al., 2014	2011-04-01	273 Allans Beach Road	Cape Saunders		170.678	-45.8517		NEBNext Ultra II FS DNA Library Prep Kit for Illumina	GTCTGTCA	TCGTTAGC
CapeSaunders_219	Adam's et al., 2014	2011-04-01	273 Allans Beach Road	Cape Saunders		170.68	-45.8505		NEBNext Ultra II FS DNA Library Prep Kit for Illumina	GTCTGTCA	TCTCTTCA
CapeSaunders_220	Adam's et al., 2014	2011-04-01	273 Allans Beach Road	Cape Saunders		170.681	-45.85		NEBNext Ultra II FS DNA Library Prep Kit for Illumina	GTCTGTCA	GTACATCT
CapeSaunders_221	Adam's et al., 2014	2011-04-01	273 Allans Beach Road	Cape Saunders		170.683	-45.8496		NEBNext Ultra II FS DNA Library Prep Kit for Illumina	GTCTGTCA	GATAGAGG
CapeSaunders_222	Adam's et al., 2014	2011-04-02	574 Allans Beach Road	Cape Saunders		170.694	-45.8726		NEBNext Ultra II FS DNA Library Prep Kit for Illumina	GTGTTCTA	ACAGTGGT
CapeSaunders_223	Adam's et al., 2014	2011-04-04	574 Allans Beach Road	Cape Saunders		170.698	-45.8738		NEBNext Ultra II FS DNA Library Prep Kit for Illumina	GTGTTCTA	TGTACCTT
CapeSaunders_224	Adam's et al., 2014	2011-04-04	495 Allans Beach Road	Cape Saunders		170.695	-45.8701		NEBNext Ultra II FS DNA Library Prep Kit for Illumina	GTGTTCTA	TCCTCAAT
CapeSaunders_225	Adam's et al., 2014	2011-04-06	122 McKay Road	Cape Saunders		170.734	-45.848		NEBNext Ultra II FS DNA Library Prep Kit for Illumina	GTGTTCTA	TCCAGTCG
CapeSaunders_226	Adam's et al., 2014	2011-04-06	122 McKay Road	Cape Saunders		170.737	-45.7678		NEBNext Ultra II FS DNA Library Prep Kit for Illumina	GTGTTCTA	TACCGAGC
CapeSaunders_227	Adam's et al., 2014	2011-04-06	122 McKay Road	Cape Saunders		170.734	-45.8493		NEBNext Ultra II FS DNA Library Prep Kit for Illumina	GTGTTCTA	TTGTTCCA
CapeSaunders_228	Adam's et al., 2014	2011-04-06	34 McKay Road	Cape Saunders		170.736	-45.8582		NEBNext Ultra II FS DNA Library Prep Kit for Illumina	GTGTTCTA	GAGGTGCT
CapeSaunders_229	Adam's et al., 2014	2011-04-06	34 McKay Road	Cape Saunders		170.736	-45.8587		NEBNext Ultra II FS DNA Library Prep Kit for Illumina	GTGTTCTA	GTGTGTCG
CapeSaunders_230	Adam's et al., 2014	2011-04-06	34 McKay Road	Cape Saunders		170.736	-45.8593		NEBNext Ultra II FS DNA Library Prep Kit for Illumina	GTGTTCTA	GCCAATGT
CapeSaunders_231	Adam's et al., 2014	2011-04-06	34 McKay Road	Cape Saunders		170.735	-45.8596		NEBNext Ultra II FS DNA Library Prep Kit for Illumina	GTGTTCTA	TTCTGTGT
CapeSaunders_232	Adam's et al., 2014	2011-04-06	34 McKay Road	Cape Saunders		170.723	-45.8602		NEBNext Ultra II FS DNA Library Prep Kit for Illumina	GTGTTCTA	TGTGGTTG
CapeSaunders_233	Adam's et al., 2014	2011-04-06	34 McKay Road	Cape Saunders		170.722	-45.8626		NEBNext Ultra II FS DNA Library Prep Kit for Illumina	GTGTTCTA	TGTATGCG
CapeSaunders_234	Adam's et al., 2014	2011-04-01	273 Allans Beach Road	Cape Saunders		170.68	-45.8505		NEBNext Ultra II FS DNA Library Prep Kit for Illumina	GTGTTCTA	TGTTCTCC
CapeSaunders_239_1	Adam's et al., 2014	2011-08-14	57 Sheppard Road	Cape Saunders		170.675	-45.8539		NEBNext Ultra II FS DNA Library Prep Kit for Illumina	GTGTTCTA	TGAAGCCA
CapeSaunders_239_2	Adam's et al., 2014	2011-08-14	57 Sheppard Road	Cape Saunders		170.675	-45.8539		NEBNext Ultra II FS DNA Library Prep Kit for Illumina	AGTGGTCA	GACGGATT
CapeSaunders_240_1	Adam's et al., 2014	2011-08-14	57 Sheppard Road	Cape Saunders	M	170.675	-45.8539		NEBNext Ultra II FS DNA Library Prep Kit for Illumina	GTGTTCTA	GCATGGCT
CapeSaunders_240_2	Adam's et al., 2014	2011-08-14	57 Sheppard Road	Cape Saunders	M	170.675	-45.8539		NEBNext Ultra II FS DNA Library Prep Kit for Illumina	AGTGGTCA	GTAAGGTG
City_004	Adam's et al., 2014	2010-09-15	85 Easther Crescent	City	F	170.485	-45.9037	C3946	NEBNext Ultra II FS DNA Library Prep Kit for Illumina	GTCTGTCA	TGACAGAC
City_008	Adam's et al., 2014	2010-09-27	69 Easther Crescent	City	F	170.485	-45.9026		NEBNext Ultra II FS DNA Library Prep Kit for Illumina	GTCTGTCA	GATCTCTT
City_009	Adam's et al., 2014	2010-09-28	69 Easther Crescent	City	M	170.485	-45.9026		NEBNext Ultra II FS DNA Library Prep Kit for Illumina	GTCTGTCA	GAGCCAAT
City_010	Adam's et al., 2014	2010-09-29	69 Easther Crescent	City	F	170.485	-45.9024		NEBNext Ultra II FS DNA Library Prep Kit for Illumina	GTCTGTCA	GCTAACTC
City_013	Adam's et al., 2014	2010-10-04	10 Allandale Road	City	F	170.486	-45.9058		NEBNext Ultra II FS DNA Library Prep Kit for Illumina	GTGTTCTA	GGCTACAG
City_014	Adam's et al., 2014	2010-10-04	69 Easther Crescent	City	F	170.485	-45.9024		NEBNext Ultra II FS DNA Library Prep Kit for Illumina	GTGTTCTA	TGCATAGT
City_016	Adam's et al., 2014	2010-10-09	30 Grandview Crescent	City	M	170.538	-45.8532	C3921	NEBNext Ultra II FS DNA Library Prep Kit for Illumina	GTGTTCTA	TTGGTATG
City_017	Adam's et al., 2014	2010-10-09	30 Grandview Crescent	City	M	170.538	-45.8532		NEBNext Ultra II FS DNA Library Prep Kit for Illumina	GTGTTCTA	TACTAGTC
City_018	Adam's et al., 2014	2010-10-12	30 Grandview Crescent	City	M	170.538	-45.8532	C3947	NEBNext Ultra II FS DNA Library Prep Kit for Illumina	GTGTTCTA	TAGAACAC
City_022	Adam's et al., 2014	2010-10-14	82 Braeview Crescent	City	M	170.502	-45.8516	C3964	NEBNext Ultra II FS DNA Library Prep Kit for Illumina	GTGTTCTA	GTGTCCTT
City_023	Adam's et al., 2014	2010-10-21	69 Easther Crescent	City	M	170.485	-45.9024		NEBNext Ultra II FS DNA Library Prep Kit for Illumina	GTGTTCTA	GCTCCTTG
City_028	Adam's et al., 2014	2010-10-26	21 Dover Street	City	F	170.515	-45.8439		NEBNext Ultra II FS DNA Library Prep Kit for Illumina	GTGTTCTA	GATTCATC
City_029	Adam's et al., 2014	2010-10-26	21 Dover Street	City	M	170.519	-45.7631		NEBNext Ultra II FS DNA Library Prep Kit for Illumina	GTGTTCTA	CTTGTACT
City_030	Adam's et al., 2014	2010-10-26	6 Dover Street	City	F	170.516	-45.8424	C3965	NEBNext Ultra II FS DNA Library Prep Kit for Illumina	GTGTTCTA	TTGACTCT
City_032	Adam's et al., 2014	2010-11-01	21 Dover Street	City	M	170.515	-45.8439	C3989	NEBNext Ultra II FS DNA Library Prep Kit for Illumina	GTGTTCTA	TGAACTGG
City_038	Adam's et al., 2014	2011-01-07	119 Rolla Street	City	F	170.543	-45.8445	C3993	NEBNext Ultra II FS DNA Library Prep Kit for Illumina	GTGTTCTA	TTCAGCTC
City_046	Adam's et al., 2014	2011-02-11	16 Fea Street	City	M	170.511	-45.8514		NEBNext Ultra II FS DNA Library Prep Kit for Illumina	GTGTTCTA	TCATCCTA
City_047	Adam's et al., 2014	2011-02-16	117 Rolla Street	City	M	170.543	-45.8445	C3915	NEBNext Ultra II FS DNA Library Prep Kit for Illumina	GTGTTCTA	GACGGATT
City_048	Adam's et al., 2014	2011-02-26	15 Clifford Street	City	F	170.513	-45.853		NEBNext Ultra II FS DNA Library Prep Kit for Illumina	GTGTTCTA	GTAAGGTG
City_049	Adam's et al., 2014	2011-02-26	15 Clifford Street	City	M	170.502	-45.8527		NEBNext Ultra II FS DNA Library Prep Kit for Illumina	GTGTTCTA	GTCTTGGC
City_050	Adam's et al., 2014	2011-02-28	15 Clifford Street	City	F	170.513	-45.853		NEBNext Ultra II FS DNA Library Prep Kit for Illumina	AGTGGTCA	GCCAATGT
City_052	Adam's et al., 2014	2011-03-08	12 Abbeyhill Road	City	F	170.525	-45.8407		NEBNext Ultra II FS DNA Library Prep Kit for Illumina	AGTGGTCA	TTCTGTGT
City_053	Adam's et al., 2014	2011-03-09	15 Clifford Street	City	F	170.502	-45.8527	C3999	NEBNext Ultra II FS DNA Library Prep Kit for Illumina	AGTGGTCA	TGTGGTTG
City_054	Adam's et al., 2014	2011-03-09	12 Abbeyhill Road	City	M	170.524	-45.8408		NEBNext Ultra II FS DNA Library Prep Kit for Illumina	AGTGGTCA	TGTATGCG
City_057	Adam's et al., 2014	2011-03-23	12 Abbeyhill Road	City	F	170.525	-45.8407		NEBNext Ultra II FS DNA Library Prep Kit for Illumina	AGTGGTCA	TGTTCTCC
City_059	Adam's et al., 2014	2011-03-29	12 Abbeyhill Road	City	F	170.524	-45.8415	C3987	NEBNext Ultra II FS DNA Library Prep Kit for Illumina	AGTGGTCA	TGAAGCCA
City_060	Adam's et al., 2014	2011-03-29	12 Abbeyhill Road	City	F	170.525	-45.8407		NEBNext Ultra II FS DNA Library Prep Kit for Illumina	AGTGGTCA	GCATGGCT
City_158	Adam's et al., 2014	2011-05-02	523 Pine Hill Road	City	M	170.524	-45.8383		NEBNext Ultra II FS DNA Library Prep Kit for Illumina	AGTGGTCA	GCAATCCG
City_207	Adam's et al., 2014	2011-06-22	135 Blacks Road	City	M	170.534	-45.8542		NEBNext Ultra II FS DNA Library Prep Kit for Illumina	GTCTGTCA	CAGATCTG
City_208	Adam's et al., 2014	2011-06-22	135 Blacks Road	City	M	170.534	-45.8542		NEBNext Ultra II FS DNA Library Prep Kit for Illumina	GTCTGTCA	TCTGCTGT
City_209	Adam's et al., 2014	2011-06-22	135 Blacks Road	City	F	170.534	-45.8542		NEBNext Ultra II FS DNA Library Prep Kit for Illumina	GTCTGTCA	TAGTCTTG
City_237	Adam's et al., 2014	2011-06-28	135 Blacks Road	City	M	170.534	-45.8542		NEBNext Ultra II FS DNA Library Prep Kit for Illumina	GTCTGTCA	TCATTGAG
Lawrence_001	Hore lab	2021-07-16	Tuapeka West	Lawrence	?	169.689	-45.913		NEBNext Ultra II FS DNA Library Prep Kit for Illumina	AAACATCG	TTAGGCAT
Lawrence_004	Hore lab	2021-07-16	Tuapeka West	Lawrence	?	169.689	-45.913		NEBNext Ultra II FS DNA Library Prep Kit for Illumina	AAACATCG	TAAGCGTT
Lawrence_005	Hore lab	2021-07-16	Tuapeka West	Lawrence	?	169.689	-45.913		NEBNext Ultra II FS DNA Library Prep Kit for Illumina	AAACATCG	TAGTGACT
Lawrence_006	Hore lab	2021-07-16	Tuapeka West	Lawrence	?	169.689	-45.913		NEBNext Ultra II FS DNA Library Prep Kit for Illumina	AAACATCG	TCAGGAGG
Lawrence_007	Hore lab	2021-07-16	Tuapeka West	Lawrence	?	169.689	-45.913		NEBNext Ultra II FS DNA Library Prep Kit for Illumina	AAACATCG	TTACTCGC
Lawrence_011	Hore lab	2021-07-16	Tuapeka West	Lawrence	?	169.689	-45.913		NEBNext Ultra II FS DNA Library Prep Kit for Illumina	AAACATCG	TGTGAAGA
Lawrence_014	Hore lab	2021-07-16	Tuapeka West	Lawrence	?	169.689	-45.913		NEBNext Ultra II FS DNA Library Prep Kit for Illumina	AAACATCG	GAATCTGT
Lawrence_015	Hore lab	2021-07-16	Tuapeka West	Lawrence	?	169.689	-45.913		NEBNext Ultra II FS DNA Library Prep Kit for Illumina	AAACATCG	GGATTAGG
Lawrence_016	Hore lab	2021-07-16	Tuapeka West	Lawrence	?	169.689	-45.913		NEBNext Ultra II FS DNA Library Prep Kit for Illumina	AAACATCG	TGACCACT
Lawrence_018	Hore lab	2021-07-16	Tuapeka West	Lawrence	?	169.689	-45.913		NEBNext Ultra II FS DNA Library Prep Kit for Illumina	AAACATCG	TCCGTCTT
Lawrence_020	Hore lab	2021-07-16	Tuapeka West	Lawrence	?	169.689	-45.913		NEBNext Ultra II FS DNA Library Prep Kit for Illumina	AAACATCG	TACAGGAT
Lawrence_021	Hore lab	2021-07-16	Tuapeka West	Lawrence	?	169.689	-45.913		NEBNext Ultra II FS DNA Library Prep Kit for Illumina	AAACATCG	TAAGTTCG
Lawrence_023	Hore lab	2021-07-16	Tuapeka West	Lawrence	?	169.689	-45.913		NEBNext Ultra II FS DNA Library Prep Kit for Illumina	AAACATCG	TCGTTAGC
Lawrence_025	Hore lab	2021-07-16	Tuapeka West	Lawrence	?	169.689	-45.913		NEBNext Ultra II FS DNA Library Prep Kit for Illumina	AAACATCG	TCTCTTCA
Lawrence_026	Hore lab	2021-07-16	Tuapeka West	Lawrence	?	169.689	-45.913		NEBNext Ultra II FS DNA Library Prep Kit for Illumina	AAACATCG	GTACATCT
Lawrence_027	Hore lab	2021-07-16	Tuapeka West	Lawrence	?	169.689	-45.913		NEBNext Ultra II FS DNA Library Prep Kit for Illumina	AAACATCG	GATAGAGG
Lawrence_028	Hore lab	2021-07-16	Tuapeka West	Lawrence	?	169.689	-45.913		NEBNext Ultra II FS DNA Library Prep Kit for Illumina	ATGCCTAA	ACAGTGGT
Lawrence_030	Hore lab	2021-07-16	Tuapeka West	Lawrence	?	169.689	-45.913		NEBNext Ultra II FS DNA Library Prep Kit for Illumina	ATGCCTAA	TGTACCTT
Lawrence_031	Hore lab	2021-07-16	Tuapeka West	Lawrence	?	169.689	-45.913		NEBNext Ultra II FS DNA Library Prep Kit for Illumina	ATGCCTAA	TCCTCAAT
Lawrence_032	Hore lab	2021-07-16	Tuapeka West	Lawrence	?	169.689	-45.913		NEBNext Ultra II FS DNA Library Prep Kit for Illumina	ATGCCTAA	TCCAGTCG
Lawrence_033	Hore lab	2021-07-16	Tuapeka West	Lawrence	?	169.689	-45.913		NEBNext Ultra II FS DNA Library Prep Kit for Illumina	ATGCCTAA	TACCGAGC
Lawrence_034	Hore lab	2021-07-16	Tuapeka West	Lawrence	?	169.689	-45.913		NEBNext Ultra II FS DNA Library Prep Kit for Illumina	ATGCCTAA	TTGTTCCA
Lawrence_035	Hore lab	2021-07-16	Tuapeka West	Lawrence	?	169.689	-45.913		NEBNext Ultra II FS DNA Library Prep Kit for Illumina	ATGCCTAA	GAGGTGCT
Lawrence_036	Hore lab	2021-07-16	Tuapeka West	Lawrence	?	169.689	-45.913		NEBNext Ultra II FS DNA Library Prep Kit for Illumina	ATGCCTAA	GTGTGTCG
Lawrence_038	Hore lab	2021-07-16	Tuapeka West	Lawrence	?	169.689	-45.913		NEBNext Ultra II FS DNA Library Prep Kit for Illumina	ATGCCTAA	GCCAATGT
Lawrence_039	Hore lab	2021-07-16	Tuapeka West	Lawrence	?	169.689	-45.913		NEBNext Ultra II FS DNA Library Prep Kit for Illumina	ATGCCTAA	TTCTGTGT
Lawrence_040	Hore lab	2021-07-16	Tuapeka West	Lawrence	?	169.689	-45.913		NEBNext Ultra II FS DNA Library Prep Kit for Illumina	ATGCCTAA	TGTGGTTG
Lawrence_041	Hore lab	2021-07-16	Tuapeka West	Lawrence	?	169.689	-45.913		NEBNext Ultra II FS DNA Library Prep Kit for Illumina	ATGCCTAA	TGTATGCG
Lawrence_042	Hore lab	2021-07-16	Tuapeka West	Lawrence	?	169.689	-45.913		NEBNext Ultra II FS DNA Library Prep Kit for Illumina	ATGCCTAA	TGTTCTCC
Lawrence_044	Hore lab	2021-07-16	Tuapeka West	Lawrence	?	169.689	-45.913		NEBNext Ultra II FS DNA Library Prep Kit for Illumina	ATGCCTAA	TGAAGCCA
Lawrence_045	Hore lab	2021-07-16	Tuapeka West	Lawrence	?	169.689	-45.913		NEBNext Ultra II FS DNA Library Prep Kit for Illumina	ATGCCTAA	GCATGGCT
Lawrence_046	Hore lab	2021-07-16	Tuapeka West	Lawrence	?	169.689	-45.913		NEBNext Ultra II FS DNA Library Prep Kit for Illumina	ATGCCTAA	GCAATCCG
Lawrence_047	Hore lab	2021-07-16	Tuapeka West	Lawrence	?	169.689	-45.913		NEBNext Ultra II FS DNA Library Prep Kit for Illumina	AGTGGTCA	CAGATCTG
Lawrence_048	Hore lab	2021-07-16	Tuapeka West	Lawrence	?	169.689	-45.913		NEBNext Ultra II FS DNA Library Prep Kit for Illumina	AGTGGTCA	TCTGCTGT
Lawrence_050	Hore lab	2021-07-16	Tuapeka West	Lawrence	?	169.689	-45.913		NEBNext Ultra II FS DNA Library Prep Kit for Illumina	AGTGGTCA	TAGTCTTG
Lawrence_051	Hore lab	2021-07-16	Tuapeka West	Lawrence	?	169.689	-45.913		NEBNext Ultra II FS DNA Library Prep Kit for Illumina	AGTGGTCA	TCATTGAG
Peninsula2018_001	Hore lab	2018-05-10	Trap1	Sandymount	F	170.672	-45.8912		NEBNext Ultra II FS DNA Library Prep Kit for Illumina	AGTGGTCA	TTCGCACC
Peninsula2018_002	Hore lab	2018-05-10	Trap1	Sandymount	F	170.672	-45.8912		NEBNext Ultra II FS DNA Library Prep Kit for Illumina	AGTGGTCA	TACCACCA
Peninsula2018_003	Hore lab	2018-05-10	Trap2	Sandymount	F	170.672	-45.8912		NEBNext Ultra II FS DNA Library Prep Kit for Illumina	AGTGGTCA	GTTAGCCT
Peninsula2018_004	Hore lab	2018-05-10	Trap2	Sandymount	?	170.672	-45.8912		NEBNext Ultra II FS DNA Library Prep Kit for Illumina	AGTGGTCA	GACCTTAG
Peninsula2018_005	Hore lab	2018-05-10	Trap4	Sandymount	M	170.672	-45.8912		NEBNext Ultra II FS DNA Library Prep Kit for Illumina	GTCTGTCA	GATCAGCG
Peninsula2018_006	Hore lab	2018-05-10	Trap7	Sandymount	M	170.672	-45.8912		NEBNext Ultra II FS DNA Library Prep Kit for Illumina	GTCTGTCA	TCGAGCGT
Peninsula2018_007	Hore lab	2018-05-10	Trap10	Sandymount	F	170.672	-45.8912		NEBNext Ultra II FS DNA Library Prep Kit for Illumina	GTCTGTCA	TCGAAGTG
Peninsula2018_008	Hore lab	2018-05-10	Trap10	Sandymount	?	170.672	-45.8912		NEBNext Ultra II FS DNA Library Prep Kit for Illumina	GTCTGTCA	TATGCCAG
Peninsula2018_009	Hore lab	2018-05-10	Trap12	Sandymount	F	170.672	-45.8912		NEBNext Ultra II FS DNA Library Prep Kit for Illumina	GTCTGTCA	TCTACGAC
Peninsula2018_011	Hore lab	2018-05-10	Trap17	Sandymount	F	170.672	-45.8912		NEBNext Ultra II FS DNA Library Prep Kit for Illumina	GTCTGTCA	GGTGAGTT
Peninsula2018_012	Hore lab	2018-05-10	Trap17	Sandymount	?	170.672	-45.8912		NEBNext Ultra II FS DNA Library Prep Kit for Illumina	GTCTGTCA	GGAATGAT
Peninsula2018_013	Hore lab	2018-05-10	Trap20	Sandymount	F	170.672	-45.8912		NEBNext Ultra II FS DNA Library Prep Kit for Illumina	GTCTGTCA	GCACTGTC
Peninsula2018_014	Hore lab	2018-05-10	Trap20	Sandymount	?	170.672	-45.8912		NEBNext Ultra II FS DNA Library Prep Kit for Illumina	GTCTGTCA	TAGCTTGT
Peninsula2018_015	Hore lab	2018-05-10	Trap21	Sandymount	F	170.672	-45.8912		NEBNext Ultra II FS DNA Library Prep Kit for Illumina	GTCTGTCA	TGATACGT
Peninsula2018_016	Hore lab	2018-05-10	Trap21	Sandymount	M?	170.672	-45.8912		NEBNext Ultra II FS DNA Library Prep Kit for Illumina	GTCTGTCA	TAACGCTG
Peninsula2018_017	Hore lab	2018-05-10	Trap23	Sandymount	M	170.672	-45.8912		NEBNext Ultra II FS DNA Library Prep Kit for Illumina	GTCTGTCA	TCAGATTC
Peninsula2018_018	Hore lab	2018-05-10	Trap31	Sandymount	F	170.672	-45.8912		NEBNext Ultra II FS DNA Library Prep Kit for Illumina	AAACATCG	ATCACGTT
Peninsula2018_019	Hore lab	2018-05-10	Trap31	Sandymount	M	170.672	-45.8912		NEBNext Ultra II FS DNA Library Prep Kit for Illumina	AAACATCG	TGGTTGTT
Peninsula2018_020	Hore lab	2018-05-10	Trap32	Sandymount	F	170.672	-45.8912		NEBNext Ultra II FS DNA Library Prep Kit for Illumina	AAACATCG	TGCGATCT
Peninsula2018_021	Hore lab	2018-05-10	Trap32	Sandymount	M	170.672	-45.8912		NEBNext Ultra II FS DNA Library Prep Kit for Illumina	AAACATCG	TACTTCGG
Peninsula2018_022	Hore lab	2018-05-10	Trap33	Sandymount	F	170.672	-45.8912		NEBNext Ultra II FS DNA Library Prep Kit for Illumina	AAACATCG	TGTCTATC
Peninsula2018_024	Hore lab	2018-05-10	Trap34	Sandymount	M	170.672	-45.8912		NEBNext Ultra II FS DNA Library Prep Kit for Illumina	AAACATCG	TGCTGATA
Peninsula2018_026	Hore lab	2018-05-17	Trap8?	Sandymount	F	170.672	-45.8912		NEBNext Ultra II FS DNA Library Prep Kit for Illumina	AAACATCG	GCAACATT
Peninsula2018_027	Hore lab	2018-05-17	Trap8?	Sandymount	F	170.672	-45.8912		NEBNext Ultra II FS DNA Library Prep Kit for Illumina	AAACATCG	GAGGATGG
Peninsula2018_028	Hore lab	2018-05-17	Trap14	Sandymount	F	170.672	-45.8912		NEBNext Ultra II FS DNA Library Prep Kit for Illumina	AAACATCG	CGATGTTT
Peninsula2018_030	Hore lab	2018-05-17	Trap17	Sandymount	M	170.672	-45.8912		NEBNext Ultra II FS DNA Library Prep Kit for Illumina	AAACATCG	TCTCGGTT
Peninsula2018_031	Hore lab	2018-05-17	Trap21	Sandymount	F	170.672	-45.8912		NEBNext Ultra II FS DNA Library Prep Kit for Illumina	AAACATCG	TTCCTGCT
Peninsula2018_032	Hore lab	2018-05-17	Trap21	Sandymount	F	170.672	-45.8912		NEBNext Ultra II FS DNA Library Prep Kit for Illumina	AAACATCG	TCTCACGG
Peninsula2018_033	Hore lab	2018-05-17	Trap21	Sandymount	M	170.672	-45.8912		NEBNext Ultra II FS DNA Library Prep Kit for Illumina	AAACATCG	TATGTGGC
Peninsula2018_034	Hore lab	2018-05-17	Trap31	Sandymount	M	170.672	-45.8912		NEBNext Ultra II FS DNA Library Prep Kit for Illumina	AAACATCG	TAGACGGA
Peninsula2018_035	Hore lab	2018-05-17	Trap25	Sandymount	M	170.672	-45.8912		NEBNext Ultra II FS DNA Library Prep Kit for Illumina	AAACATCG	GGTCGTGT
Peninsula2018_036	Hore lab	2018-05-17	Trap26	Sandymount	F	170.672	-45.8912		NEBNext Ultra II FS DNA Library Prep Kit for Illumina	AAACATCG	GTTGTCGG
Peninsula2018_037	Hore lab	2018-05-17	Trap26	Sandymount	?	170.672	-45.8912		NEBNext Ultra II FS DNA Library Prep Kit for Illumina	ATGCCTAA	TTAGGCAT
Peninsula2018_038	Hore lab	2018-05-17	Trap27	Sandymount	F	170.672	-45.8912		NEBNext Ultra II FS DNA Library Prep Kit for Illumina	ATGCCTAA	TAAGCGTT
Peninsula2018_039	Hore lab	2018-05-17	Trap27	Sandymount	?	170.672	-45.8912		NEBNext Ultra II FS DNA Library Prep Kit for Illumina	ATGCCTAA	TAGTGACT
Peninsula2018_040	Hore lab	2018-05-17	Trap28	Sandymount	F	170.672	-45.8912		NEBNext Ultra II FS DNA Library Prep Kit for Illumina	ATGCCTAA	TCAGGAGG
Peninsula2018_041	Hore lab	2018-05-18	Trap1	Sandymount	F	170.672	-45.8912		NEBNext Ultra II FS DNA Library Prep Kit for Illumina	AGTGGTCA	TTACTCGC
Peninsula2018_042	Hore lab	2018-05-18	Trap1	Sandymount	M	170.672	-45.8912		NEBNext Ultra II FS DNA Library Prep Kit for Illumina	AGTGGTCA	TGTGAAGA
Peninsula2018_043	Hore lab	2018-05-18	Trap4	Sandymount	F	170.672	-45.8912		NEBNext Ultra II FS DNA Library Prep Kit for Illumina	AGTGGTCA	GAATCTGT
Peninsula2018_044	Hore lab	2018-05-18	Trap4	Sandymount	F	170.672	-45.8912		NEBNext Ultra II FS DNA Library Prep Kit for Illumina	AGTGGTCA	GGATTAGG
Peninsula2018_045	Hore lab	2018-05-18	Trap5	Sandymount	F	170.672	-45.8912		NEBNext Ultra II FS DNA Library Prep Kit for Illumina	AGTGGTCA	ACTTGATG
Peninsula2018_046	Hore lab	2018-05-18	Trap5	Sandymount	F	170.672	-45.8912		NEBNext Ultra II FS DNA Library Prep Kit for Illumina	AGTGGTCA	TTGGAGGT
Peninsula2018_047	Hore lab	2018-05-18	Trap6	Sandymount	F	170.672	-45.8912		NEBNext Ultra II FS DNA Library Prep Kit for Illumina	AGTGGTCA	TTCCATTG
Peninsula2018_048	Hore lab	2018-05-18	Trap6	Sandymount	M	170.672	-45.8912		NEBNext Ultra II FS DNA Library Prep Kit for Illumina	AGTGGTCA	TGGCTCAG
Peninsula2018_049	Hore lab	2018-05-18	Trap22	Sandymount	M	170.672	-45.8912		NEBNext Ultra II FS DNA Library Prep Kit for Illumina	ATGCCTAA	TTGCGTAC
Peninsula2018_050	Hore lab	2018-05-18	Trap35	Sandymount	F	170.672	-45.8912		NEBNext Ultra II FS DNA Library Prep Kit for Illumina	ATGCCTAA	TGCGTGAA
Peninsula2018_051	Hore lab	2018-05-18	Trap35	Sandymount	M?	170.672	-45.8912		NEBNext Ultra II FS DNA Library Prep Kit for Illumina	ATGCCTAA	GTCGCTAT
Peninsula2018_052	Hore lab	2018-05-18	Trap36	Sandymount	M	170.672	-45.8912		NEBNext Ultra II FS DNA Library Prep Kit for Illumina	ATGCCTAA	GCCTGTTC
Peninsula2018_057	Hore lab	2018-06-01	Trap2	Sandymount	M	170.672	-45.8912		NEBNext Ultra II FS DNA Library Prep Kit for Illumina	AGTGGTCA	ACAGTGGT
Peninsula2018_058	Hore lab	2018-06-01	Trap6	Sandymount	M	170.672	-45.8912		NEBNext Ultra II FS DNA Library Prep Kit for Illumina	AGTGGTCA	TGTACCTT
Peninsula2018_059	Hore lab	2018-06-01	Trap12	Sandymount	F	170.672	-45.8912		NEBNext Ultra II FS DNA Library Prep Kit for Illumina	AGTGGTCA	TCCTCAAT
Peninsula2018_060	Hore lab	2018-06-01	Trap12	Sandymount	M	170.672	-45.8912		NEBNext Ultra II FS DNA Library Prep Kit for Illumina	AGTGGTCA	TCCAGTCG
Peninsula2018_061	Hore lab	2018-06-01	Trap13	Sandymount	F	170.672	-45.8912		NEBNext Ultra II FS DNA Library Prep Kit for Illumina	AGTGGTCA	TACCGAGC
Peninsula2018_062	Hore lab	2018-06-01	Trap13	Sandymount	F	170.672	-45.8912		NEBNext Ultra II FS DNA Library Prep Kit for Illumina	AGTGGTCA	TTGTTCCA
Peninsula2018_063	Hore lab	2018-06-01	Trap17	Sandymount	F	170.672	-45.8912		NEBNext Ultra II FS DNA Library Prep Kit for Illumina	AGTGGTCA	GAGGTGCT
Peninsula2018_064	Hore lab	2018-06-01	Trap17	Sandymount	F	170.672	-45.8912		NEBNext Ultra II FS DNA Library Prep Kit for Illumina	AGTGGTCA	GTGTGTCG
Peninsula2018_065	Hore lab	2018-06-01	Trap20	Sandymount	F	170.672	-45.8912		NEBNext Ultra II FS DNA Library Prep Kit for Illumina	ATGCCTAA	TGACCACT
Peninsula2018_066	Hore lab	2018-06-01	Trap20	Sandymount	M	170.672	-45.8912		NEBNext Ultra II FS DNA Library Prep Kit for Illumina	ATGCCTAA	TCCGTCTT
Peninsula2018_068	Hore lab	2018-06-01	Trap33	Sandymount	M	170.672	-45.8912		NEBNext Ultra II FS DNA Library Prep Kit for Illumina	ATGCCTAA	TAAGTTCG
Peninsula2018_069	Hore lab	2018-06-01	Trap34	Sandymount	M	170.672	-45.8912		NEBNext Ultra II FS DNA Library Prep Kit for Illumina	ATGCCTAA	TCGTTAGC
Peninsula2018_070	Hore lab	2018-06-01	Trap40	Sandymount	F	170.672	-45.8912		NEBNext Ultra II FS DNA Library Prep Kit for Illumina	ATGCCTAA	TCTCTTCA
Peninsula2018_071	Hore lab	2018-06-01	Trap40	Sandymount	M	170.672	-45.8912		NEBNext Ultra II FS DNA Library Prep Kit for Illumina	ATGCCTAA	GTACATCT
Peninsula2018_072	Hore lab	?	?	Sandymount	?	170.672	-45.8912		NEBNext Ultra II FS DNA Library Prep Kit for Illumina	ATGCCTAA	GATAGAGG
Peninsula2018_073	Hore lab	2018-06-17	Trap1	Sandymount	F	170.672	-45.8912		NEBNext Ultra II FS DNA Library Prep Kit for Illumina	AAACATCG	CAGATCTG
Peninsula2018_074	Hore lab	2018-06-17	Trap1	Sandymount	M	170.672	-45.8912		NEBNext Ultra II FS DNA Library Prep Kit for Illumina	AAACATCG	TCTGCTGT
Peninsula2018_075	Hore lab	2018-06-17	Trap5	Sandymount	F	170.672	-45.8912		NEBNext Ultra II FS DNA Library Prep Kit for Illumina	AAACATCG	TAGTCTTG
Peninsula2018_076	Hore lab	2018-06-17	Trap5	Sandymount	M	170.672	-45.8912		NEBNext Ultra II FS DNA Library Prep Kit for Illumina	AAACATCG	TCATTGAG
Peninsula2018_078	Hore lab	2018-06-17	Trap19	Sandymount	F	170.672	-45.8912		NEBNext Ultra II FS DNA Library Prep Kit for Illumina	AAACATCG	TACCACCA
Peninsula2018_079	Hore lab	2018-06-17	Trap19	Sandymount	F	170.672	-45.8912		NEBNext Ultra II FS DNA Library Prep Kit for Illumina	AAACATCG	GTTAGCCT
Peninsula2018_080	Hore lab	2018-06-17	Trap33	Sandymount	M	170.672	-45.8912		NEBNext Ultra II FS DNA Library Prep Kit for Illumina	AAACATCG	GACCTTAG
Peninsula2018_082	Hore lab	2018-06-18	Trap5	Sandymount	M	170.672	-45.8912		NEBNext Ultra II FS DNA Library Prep Kit for Illumina	AAACATCG	ACTTGATG
Peninsula2018_083	Hore lab	2018-06-18	Trap7	Sandymount	M	170.672	-45.8912		NEBNext Ultra II FS DNA Library Prep Kit for Illumina	AAACATCG	TTGGAGGT
Peninsula2018_084	Hore lab	2018-06-18	Trap17	Sandymount	F	170.672	-45.8912		NEBNext Ultra II FS DNA Library Prep Kit for Illumina	AAACATCG	TTCCATTG
Peninsula2018_085	Hore lab	2018-06-18	Trap17	Sandymount	M	170.672	-45.8912		NEBNext Ultra II FS DNA Library Prep Kit for Illumina	AAACATCG	TGGCTCAG
Peninsula2018_086	Hore lab	2018-06-18	Trap20	Sandymount	M	170.672	-45.8912		NEBNext Ultra II FS DNA Library Prep Kit for Illumina	AAACATCG	TTGCGTAC
Portobello_175	Adam's et al., 2014	2011-04-21	Clarks Road	Portobello		170.68	-45.8413		NEBNext Ultra II FS DNA Library Prep Kit for Illumina	ATGCCTAA	GATCAGCG
Portobello_176	Adam's et al., 2014	2011-04-21	Clarks Road	Portobello		170.679	-45.8431		NEBNext Ultra II FS DNA Library Prep Kit for Illumina	ATGCCTAA	TCGAGCGT
Portobello_177	Adam's et al., 2014	2011-04-21	Clarks Road	Portobello		170.678	-45.8421		NEBNext Ultra II FS DNA Library Prep Kit for Illumina	ATGCCTAA	TCGAAGTG
Portobello_178	Adam's et al., 2014	2011-04-21	Clarks Road	Portobello		170.677	-45.8411		NEBNext Ultra II FS DNA Library Prep Kit for Illumina	ATGCCTAA	TATGCCAG
Portobello_179	Adam's et al., 2014	2011-04-21	Clarks Road	Portobello		170.682	-45.8412		NEBNext Ultra II FS DNA Library Prep Kit for Illumina	ATGCCTAA	TCTACGAC
Portobello_180	Adam's et al., 2014	2011-04-21	Clarks Road	Portobello		170.681	-45.8408		NEBNext Ultra II FS DNA Library Prep Kit for Illumina	ATGCCTAA	GGTGAGTT
Portobello_181	Adam's et al., 2014	2011-04-21	Clarks Road	Portobello		170.681	-45.8404		NEBNext Ultra II FS DNA Library Prep Kit for Illumina	ATGCCTAA	GGAATGAT
Portobello_182	Adam's et al., 2014	2011-04-21	Clarks Road	Portobello		170.68	-45.8401		NEBNext Ultra II FS DNA Library Prep Kit for Illumina	ATGCCTAA	GCACTGTC
Portobello_183	Adam's et al., 2014	2011-04-21	Clarks Road	Portobello		170.68	-45.8399		NEBNext Ultra II FS DNA Library Prep Kit for Illumina	ATGCCTAA	TAGCTTGT
Portobello_185	Adam's et al., 2014	2011-04-21	Clarks Road	Portobello		170.679	-45.8395		NEBNext Ultra II FS DNA Library Prep Kit for Illumina	ATGCCTAA	TAACGCTG
Portobello_186	Adam's et al., 2014	2011-04-21	Clarks Road	Portobello		170.678	-45.8393		NEBNext Ultra II FS DNA Library Prep Kit for Illumina	ATGCCTAA	TCAGATTC
Portobello_188	Adam's et al., 2014	2011-04-21	Clarks Road	Portobello		170.679	-45.8402		NEBNext Ultra II FS DNA Library Prep Kit for Illumina	ATGCCTAA	GATCTCTT
Portobello_189	Adam's et al., 2014	2011-04-21	Clarks Road	Portobello		170.679	-45.8404		NEBNext Ultra II FS DNA Library Prep Kit for Illumina	ATGCCTAA	GAGCCAAT
Portobello_190	Adam's et al., 2014	2011-04-21	Clarks Road	Portobello		170.679	-45.8404		NEBNext Ultra II FS DNA Library Prep Kit for Illumina	ATGCCTAA	GCTAACTC
Portobello_191	Adam's et al., 2014	2011-04-21	Clarks Road	Portobello		170.679	-45.8404		NEBNext Ultra II FS DNA Library Prep Kit for Illumina	AGTGGTCA	GGCTACAG
Portobello_192	Adam's et al., 2014	2011-04-21	Clarks Road	Portobello		170.679	-45.8404		NEBNext Ultra II FS DNA Library Prep Kit for Illumina	AGTGGTCA	TGCATAGT
Portobello_193	Adam's et al., 2014	2011-04-21	Clarks Road	Portobello		170.679	-45.8404		NEBNext Ultra II FS DNA Library Prep Kit for Illumina	AGTGGTCA	TTGGTATG
Portobello_194	Adam's et al., 2014	2011-04-21	Clarks Road	Portobello		170.679	-45.8405		NEBNext Ultra II FS DNA Library Prep Kit for Illumina	AGTGGTCA	TACTAGTC
Portobello_195	Adam's et al., 2014	2011-04-21	Clarks Road	Portobello		170.679	-45.8405		NEBNext Ultra II FS DNA Library Prep Kit for Illumina	AGTGGTCA	TAGAACAC
Portobello_196	Adam's et al., 2014	2011-04-21	Clarks Road	Portobello		170.68	-45.8407		NEBNext Ultra II FS DNA Library Prep Kit for Illumina	AGTGGTCA	GTGTCCTT
Portobello_197	Adam's et al., 2014	2011-04-21	Clarks Road	Portobello		170.68	-45.8407		NEBNext Ultra II FS DNA Library Prep Kit for Illumina	AGTGGTCA	GCTCCTTG
Portobello_198	Adam's et al., 2014	2011-04-21	Clarks Road	Portobello		170.68	-45.8408		NEBNext Ultra II FS DNA Library Prep Kit for Illumina	AGTGGTCA	GATTCATC
Portobello_200	Adam's et al., 2014	2011-04-21	Clarks Road	Portobello		170.68	-45.8408		NEBNext Ultra II FS DNA Library Prep Kit for Illumina	AGTGGTCA	TTGACTCT
Portobello_201	Adam's et al., 2014	2011-04-21	Clarks Road	Portobello		170.68	-45.8408		NEBNext Ultra II FS DNA Library Prep Kit for Illumina	AGTGGTCA	TGAACTGG
Portobello_202	Adam's et al., 2014	2011-04-21	Clarks Road	Portobello		170.68	-45.8409		NEBNext Ultra II FS DNA Library Prep Kit for Illumina	AGTGGTCA	TTCAGCTC
Portobello_203	Adam's et al., 2014	2011-04-21	Clarks Road	Portobello		170.68	-45.8409		NEBNext Ultra II FS DNA Library Prep Kit for Illumina	AGTGGTCA	TCATCCTA
Portobello_242	Adam's et al., 2014	2011-04-21	Clarks Road	Portobello		170.68	-45.8409		NEBNext Ultra II FS DNA Library Prep Kit for Illumina	GTCTGTCA	TTAGGCAT
Portobello_243	Adam's et al., 2014	2012-01-12	Harrington Point Road	Portobello	M	170.654	-45.8392		NEBNext Ultra II FS DNA Library Prep Kit for Illumina	GTGTTCTA	GCAATCCG
Portobello_244	Adam's et al., 2014	2012-01-12	Clyde Street	Portobello	F	170.653	-45.8413		NEBNext Ultra II FS DNA Library Prep Kit for Illumina	GTGTTCTA	ATCACGTT

## Sheet: Reference_samples_metadata
Metadata for reference samples
Library type	Sample ID	Source	Location	Developmental stage	Tissue	Tissue	BioProject	BioSample	Refence code	Analysis
RNA-sequencing	L1	Emami-Khoyi, 2020, Genes	New Zealand	Adult	Liver	?	PRJNA623153	SAMN14540178		Mito genome
RNA-sequencing	L2	Emami-Khoyi, 2020, Genes	New Zealand	Adult	Liver	?	PRJNA623153	SAMN14540179		Mito genome
RNA-sequencing	L3	Emami-Khoyi, 2020, Genes	New Zealand	Adult	Liver	?	PRJNA623153	SAMN14540180		Mito genome
RNA-sequencing	L4	Emami-Khoyi, 2020, Genes	New Zealand	Adult	Liver	?	PRJNA623153	SAMN14540181		Mito genome
RNA-sequencing	Vert35	Wei-Shan Chang (Chang et al., 2019)	Greater Sydney basin, NSW, Australia	Adult	Liver	?	PRJNA587034	-	NSW	Mito genome; Nuclear genome
RNA-sequencing	Vert36	Wei-Shan Chang (Chang et al., 2019)	Greater Sydney basin, NSW, Australia	Adult	Liver	?	PRJNA587034	-	NSW	Mito genome; Nuclear genome
RNA-sequencing	Vert37	Wei-Shan Chang (Chang et al., 2019)	Greater Sydney basin, NSW, Australia	Adult	Liver	?	PRJNA587034	-	NSW	Mito genome; Nuclear genome
RNA-sequencing	Vert38	Wei-Shan Chang (Chang et al., 2019)	Greater Sydney basin, NSW, Australia	Adult	Liver	?	PRJNA587034	-	NSW	Mito genome; Nuclear genome
RNA-sequencing	Vert39	Wei-Shan Chang (Chang et al., 2019)	Greater Sydney basin, NSW, Australia	Adult	Liver	?	PRJNA587034	-	NSW	Mito genome; Nuclear genome
RNA-sequencing	Vert40	Wei-Shan Chang (Chang et al., 2019)	Greater Sydney basin, NSW, Australia	Adult	Liver	?	PRJNA587034	-	NSW	Mito genome; Nuclear genome
RNA-sequencing	Vert41	Wei-Shan Chang (Chang et al., 2019)	Greater Sydney basin, NSW, Australia	Adult	Liver	?	PRJNA587034	-	NSW	Mito genome; Nuclear genome
RNA-sequencing	SRR3901715	Jason Bragg, Australian National University	Australia	?	Liver	?	PRJNA323970	SAMN05185329	KAN	Mito genome; Nuclear genome
RNA-sequencing	SRR8658969	Manaaki Whenua Landcare Research	New Zealand, South Island	Adult	Liver	Male	PRJNA525264	SAMN11044342		Mito genome
WGS	Tasmania	Takashi Hayakawa	Trowunna Wildlife Sanctuary, Tasmania, Australia	Adult	Muscle	Male	-	-	TAS	Mito genome; Nuclear genome
