# Supplementary material for: The admixed brushtail possum genome reveals invasion history in New Zealand and novel imprinted genes
Source: Nat Commun. 2023 Oct 17;14:6364. doi: 10.1038/s41467-023-41784-8 (PMC10582058; doi:10.1038/s41467-023-41784-8)
Supplement: Supplementary file 11 — Supplementary Data 7 [file 41467_2023_41784_MOESM11_ESM.txt]

>BufferZone_001 [organism=Trichosurus vulpecula]
NNNNATGTAGCTTAACCAAAAGCAAAGCACTGAAAATGCTTAGATGGACCATGACAAGTCCCATAAACACAAAGGTTTGGTCCTAGCCTTACTGTTAATTATAATTAAACCTACACATGCAAGTTTCCGCTGCCCAGTGAGAATGCCCTCAAAATTATTCATAAATCAACAGGAGCAGGCATCAGGCACACCACAGGTAGCCCACCACGCCTTGCTTAACCACACCCCCACGGGATACAGCAGTGACTAACATTAAGCCATAAACGAAAGTTTGACTAAATCATAATTATTAGGGTTGGTAAATTTCGTGCCAGCCACCGCGGCCATACGATTAACCCAAATTAACAGAAAACCGGCGTAAAGTGTGTTTAAGCACTAACAACCAATAAAGCTAAAGTTCAACTAAACTGTAATACGCTATAGTTGACACTAAAATACACAACGAAAGTGGCTTTATCTACGCTGAAGACACTATAGCTAAGAAACAAACTGGGATTAGAGACCCCACTATGCTTAGCCCTAAACCAAGATAATCCGATAACAATATTATTCGCCAGAGAACTACTAGCCAGCGCTTAAAACTCAAAGGACTTGGCGGTGCCCTAAACCCACCTAGAGGAGCCTGTTCTATAATCGATAAACCCCGATAAACCTCACCCATTCTTGCCAATACAGCCTATATACCGCCATCGTCAGCCTACCCCATAGGGAAAAAAAGTAAGCAAGATCATAAATCATAAAAACGTTAGGTCAAGGTGTAGCATATGAATGGGAAAGAAATGGGCTACATTTTCTAAATTAGAATATAACGAACTACCTTATGAAACCTAAGATACTGAAGGAGGATTTAGTAGTAAATTAAGAATAGAGAGCTTAATTGAAATAGGCAATAGGACGCGCACACACCGCCCGTCACCCTCCTCAATTAAAACCCAAAACATAAATAATAAAACTCAAACAAAAAGAGGAGAAAAGTCGTAACATGGTAAGTGTACTGGAAGGTGCACTTGGAGTATCAAAATGTAGCTTATAATAAAGCATTTAGCTTACACCTAAAAGATTTCAGTTAATACTGACCATTTTGAGCCAATCATAGCCCTAACACCCATCAAAAAAATTATCTCAACAAACAAAAAAAAACATTTAACCTATCACAGTATAGGAGATAGAACAGATAAACAGGCGCAATAACATTAGTACCGTAAGGGAAAAATGAAAGACCAATTAAAAGCACCAAAAAGCAAAGATTTAACCTTTTACCTTTTGCATAATGATTTAGCCAGTCAAACCGGACAAAAAGAGTTACGCCCGCCTCCCCGAAATCAAGTGAGCTACTATAAAACAGTACACCAGAACCAACTCGTCTATGTAGCAAAATAGTGAGAAGATTTTATAGTAGAGGTGAAAAGCCAACCGAACTTGAAGATAGCTGGTTGTCCAAAACATGAATTTTAGTTCAACTTTAAATTTTAATCAAAGTCCTAACAACCATAATTTAAATTTAAAATATAATCCAAAGAGGGACAACTCTTTAGATCATGTGAACAAACTTTCTTAGAGGATAATGTACATTATAACAAACATTGTGGGCTTAAAAGCAGCCATCAATTAAGAAAGCGTTAAAGCTCAAACCTACCCATACCTTAATACCAATAATCCTACCAAATTCCCTAACCCTATATTGGACGATTTTATTAACTTATAAAAGACATAATGCTAAAATCAGTAACAAGAAATAATTCTCCTTGCACAAGCCTACATTAGTAACGGAACAACCACTAACAATTAACAAACAAATAACAATAATCACAAACTAGCAAAATTATCAACACATTGTTAACCCAACACAGGAGTGCATCCAGGAAAGATTAAAAAGAATAAAAGGAACTCGGCAAACAAAAACCCCGCCTGTTTACCAAAAACATCACCTCTAGCATACCAAGTATTAGAGGCACTGCCTGCCCAGTGAGTTAAACTTTAACGGCCGCGGTATCCTGACCGTGCAAAGGTAGCATAATCACTTGTCCCTTAAATAGAGACTAGTATGAATGGCATAACGAGGGTTTAACTGTCTCTTATCCTTAATCAGTGAAATTGACCTTCCCGTGCAGAGGCGGGAATATCCTTACAAGACGAGAAGACCCTATGGAGCTTAAGATTCATAGTCTAACCTAACTCAACAAAACCCTACATGGAACAATATAATGACTAACTAGACTATAACCTTTGGTTGGGGTGACCTCGGAGCACAATAAAACCTCCGAATGACATAACTTAGATCTACCAATCCAAGTGTGACACCACCAGTAATTGACCCATATATTGATCAACGGAACAAGTTACCCTAGGGATAACAGCGCAATCCTATTCAAGAGCCCATATCGACAATTAGGGTTTACGACCTCGATGTTGGATCAGGACATCCAAATGGTGCAACCGCTATTAATGGTTCGTTTGTTCAACGATTAAAGTCCTACGTGATCTGAGTTCAGACCGGAGAAATCCAGGTCGGTTTCTATCTGTATATTAATTTCTCCCAGTACGAAAGGACAAGAGAAATAAGGCCCACGCTACTGACGAGCCTTAGAAATAAGATATGAACATATCTAAATATCTTAATTCAATAACTTAATGCTCTAGAAAAGAGCTATTAAGGTGGCAGAGCTGGCAATTGCATAAAACTTAAACCTTTATAACCAGAGGTTCAAATCCTCTCCTTAATACATGTTTATTATCAATCTATTACTATACATCATTCCAATCCTCCTAGCCGTTGCCTTCCTAACACTAGTAGAACGAAAAGCCCTAGGATATATACAATTCCGAAAAGGTCCTAATATTGTAGGACCTTACGGCCTTCTACAACCTATTGCCGATGCTGTCAAACTATTTACAAAAGAACCACTACGCCCACTAACATCATCAATCTCAATATTTATTATTGCCCCTATCCTAGCCCTCACCTTAGCATTTACTATCTGAACACCCTTACCAATACCCCACTCCCTAATCGACCTAAATTTAGGACTACTATTTATCCTAGCACTATCTGGATTATCAGTCTATTCAATTCTATGGTCTGGCTGAGCATCAAACTCTAAATACGCCCTCATAGGAGCCCTACGAGCCGTCGCTCAAACAATCTCATACGAAGTAACCCTGGCCATCATCTTATTATCAATTATACTTATTAACGGCTCCTTCACCCTAAAAAACTTAATCATCACACAAGAAAACATATGACTAATCATGACTACATGACCTCTAACCATGATATGATATATTTCCACCCTAGCAGAAACTAACCGAGCCCCATTCGATTTAACCGAAGGCGAATCAGAACTAGTGTCCGGCTTCAACGTTGAATATGCAGCAGGTCCATTTGCCATATTTTTCCTAGCTGAATACGCCAACATTATAGCTATAAACGCCATAACAACCATCCTATTCCTTGGCTCATCAATCAACCACAACTTCACCCATCTAAATACACTGTCATTCGTAATCAAAACAGCACTACTCACATTTATATTCCTATGAGTACGAGCCTCATACCCACGATTTCGATACGACCAACTAATATACCTACTATGAAAAAACTTTTTACCCTTAACATTAGCCTTCTGCCTATGATTTATCTCTATCCCAGTAGCACTTTCATGCATTCCACCGCAAATCTAAGAAATATGTCTGACAAAAGAATTATCTTGATAGGATAAATAATAGGGGTGCAAACCCCCTTATTTCTAGAACAATAGGATTCGAACCCATATCCAAGAACTCAAAATTCTACGTGTTTCCATTACACCACATTCTAGTAAGGTCAGCTAAATAAGCTATCGGGCCCATACCCCGAAAATGTTGGTTTACATCCTTCCCATACTAATGTCCCCTTACGTCCTACTAATCATTTCCATCAGTCTACTCTTAGGCACATCACTCACCTTACTAAGCAATCATTGACTAGTAGCCTGAATAGGCCTAGAAATCAATACATTAGCGATTATCCCCATAATAACATACCCCAACCACCCTCGAGCCACAGAATCTGCCATCAAATATTTCCTAACACAATCAACCGCCTCCATAATACTCATATTCGCCATCATCAACAACGCCTGAATAACAAACCAATGAACATTATCCCAAATTTCCGACCAAACCTCCTCCATCACCATAACACTAGCCCTAGCAATTAAACTAGGACTAGCACCATTCCATTTCTGAGTCCCAGAAGTCACCCAAGGAATCCCACTAACATCAGGTATACTCCTACTTACCTGACAAAAAATCGCCCCAATATCACTAATATACCAAATCTCTCCCTCCCTAAACATAAAAATTTTAACTATCCTAGCATTCTCATCTACTCTACTAGGCGGTTGAGGCGGACTAAACCAAACACACCTACGAAAAATCCTAGCCTACTCATCCATCGCCCACATAGGATGAATAACCATTATCATCCTAATCAACCCTACCCTAATACTCTTAAACTTAATCATTTACATCGCCGCAACACTAACTCTATTCTTAGCCCTTAATCACTCCTCAATTACAAAAATCAAATCACTAGCTAACCTATGAAACAAATCAACCCCAATAACTATCGTCATTTTACTCACCCTACTATCCCTAGGAGGCCTACCTCCCCTTACCGGTTTCATACCAAAATGACTAATCCTACAAGAACTGGTAGAACATAACAACATTCCCATAGCCATACTAATAGCACTATCCGCCCTATTAAACCTTTTTTTCTACATACGAATTATCTATGTATCAACACTAACCATACCTCCATCCACAAACAATTCCAAACTTCAATGACCCCATCAACAAACCAAAACAATCAATATCATCCCATCACTAACAATTATCTCATCACTCCTACTTCCACTAACCCCTATATTCATCACCCTATCATAACTAAGAATTACAAGCCTTTATCTTGCATCATCCGAACGCAAATCGAACACTTTAATTAAGCTAAATTCTTTCATCAGGCCCCGGCAGTTCTCTAACTACTTCTTTGAATTTGCAATTCAACGTAATATATACTTCAAAGCCATATTAAAGGTTTAGGTTCAAACTAGACCAAAGGCCTTCAAAGCCTTAAGCAGGTGTTGAATCACCTAACCTTTGCCGCACCTACCAGCCTCACGCCTTTGGAAGAAAAAAAAGGCGTGAGGCCCCGGGAGATCTCCCAACAACCCTTATCTACTAAATTGGTGGGTTTTTATCCCACTTCTTCTTAGTTAACAGCTAAGCACCTTAACATTTGGCTTCAATTTAATGGTAAAAAGAGATTATTAGTCTCTGTCTTTGAATTTACAGTTCAATGCTTACCTCAGCCATTTTACCTATGTTCATTACCCGTTGATTATTCTCAACTAACCATAAAGATATTGGTACATTATACCTTATCTTTGGTGCTTGAGCAGGAATAACAGGCACCGCTCTAAGTCTATTAATTCGCGCAGAACTTGGTCAACCAGGAACTCTTATTGGCGATGATCAAATCTACAATGTAATTGTAACTGCACATGCATTCATCATAATCTTCTTCATAGTCATACCAATTATAATTGGAGGGTTCGGTAACTGACTAGTCCCCCTAATAATTGGCGCACCAGATATAGCCTTTCCCCGAATAAATAATATAAGTTTCTGACTATTACCACCATCTTTCCTACTTTTACTAGCATCATCAGCAGTAGAAGCTGGAGCAGGAACTGGATGAACCGTCTACCCACCTTTAGCAGGTAATCTAGCACATGCAGGCGCCTCTGTAGACCTAACTATCTTTTCATTACATTTAGCAGGAATCTCATCCATCCTAGGAGCCATCAACTTCATTACTACAATTATCAATATGAAACCACCAGCCCTTTCACAATACCAAACACCACTATTCGTCTGATCAGTTATAATTACTGCCGTTTTACTTCTTCTATCACTTCCAGTATTAGCAGCAGGTATTACTATACTTTTAACAGATCGAAACTTAAATACTACATTTTTTGACCCGGCAGGAGGAGGAGACCCAATCCTATATCAACACTTATTCTGATTTTTTGGACATCCAGAAGTATATATTCTTATTTTACCAGGATTTGGTATAATTTCACACATCGTAACATACTACTCTGGCAAAAAAGAACCATTTGGCTACATAGGAATAGTATGAGCTATAATATCTATTGGATTCCTAGGATTTATTGTTTGAGCCCACCACATATTTACAGTAGGACTCGATGTAGACACCCGAGCTTATTTCACCTCAGCCACCATAATCATTGCTATTCCAACCGGGGTAAAAGTTTTCAGTTGACTCGCCACACTCCATGGAGGAAACATCAAATGATCACCTGCTATACTTTGAGCCTTAGGATTTATTTTCCTTTTTACAATCGGAGGTCTTACAGGAATCGTATTAGCCAACTCATCCCTAGACATCGTTCTTCACGATACCTATTATGTAGTAGCCCACTTCCATTATGTACTATCTATAGGAGCCGTATTTGCTATCATAGGCGGCTTTGTCCATTGATTCCCACTATTCACAGGATATATACTAAATGACTTATGAGCAAAAATCCATTTCTCCATTATATTTGTTGGAGTAAACATAACATTCTTCCCTCAACATTTTCTTGGCCTATCCGGAATACCACGACGATACTCAGACTACCCAGATGCCTATACAATATGAAACGTAATTTCATCTATTGGCTCGTTTATTTCACTAACAGCCGTCATCCTTATAGTATTCATCATCTGAGAAGCCTTCGCATCTAAACGAGAGGTATCTTCAGTGGAACTTACAACAACTAATCTTGAATGACTTTATGGTTGTCCTCCACCTTACCACACATTTGAACAACCAGTATTCGTTAAATCCCAATTATAAGAAAGGGAGGAATCGAACCCCCTAAAATTGATTTCAAGTCAACCTCATAACCTCTATGACTTTCTCATAAGATATTAGTAATAATAATTACATAACTTTGCCATAGTTAAATTATAGGTTTAAATCCTATATATCTTACATGCCTTATCCCATACAACTGGGCTTCCAAGACGCCACATCACCTATCATAGAAGAATTAACATACTTTCATGACCACACACTAATAATTGTGTTCCTAATTAGTTCACTAGTACTATATATTATTATTCTAATACTTACAACAAAATTGACTCACACAAGCACAATAGACGCTCAAGAAGTAGAAACTATCTGAACTATTATACCAGCCGCTATTCTAGTACTCATTGCCCTACCCTCCTTACGCATCCTATATATAATGGATGAAATCTACAACCCATATCTAACAGTAAAAGCTATAGGCCATCAATGATATTGAAGTTACGAATATACTGATTACGAAGACCTAATATTTGACTCATACATAGTTCCAACCCAAGATCTAGCCCCCGGCCAATTTCGACTACTGGAAGTTGATAATCGAATAGTTCTACCAATAGAATTACCCATCCGTATACTCATCTCATCAGAAGACGTACTTCATGCATGAACTGTGCCATCCTTAGGATTAAAAGCCGATGCTATTCCAGGACGACTAAACCAAGCTACCCTAACATCAACTCGCCCAGGAGTCTTCTATGGTCAATGTTCAGAAATCTGTGGCTCCAATCACAGTTTCATGCCCATTGTCCTAGAAATAACAACACTAAAATATTTTGAAAAATGGTCTTCTATAATGCAATCATTTTTAAGATAACCATAATACATTAAAGTATTAAAGGATTTAAAAATCCCTTAAAACATATGCCACAACTTGATACTTCAACATGATTCCTAACAATTTCCCTCATAATCATCTCATTATTCTGCGTATACCAAACAAAAATAATTAATCAAACTATAATCTCCATCACCCAACAAGACAAAAAAGATATCACCTCACAAACCCAACTACACTGAGAAAAGAAATGAACGAAAATCTATTTGCCACATTCATCACCCCTACTATCATAGGTATTACAACACTACCAATCATTATACTATTCCCATGCCTAATTCTTACCACTCCAAAACGCTGACTGCCCAATCGCATCCAAACCCTACAAATCTGACTAATCCGATTAATTACAAAGCAAATGATAACAATACACAACAAACAAGGCCGAACATGAACACTCATACTCATATCCCTAATCCTATTTATTGCATCAACAAATCTACTTGGGCTATTACCATATTCATTCACCCCAACTACACAACTATCCATAAACATTGGTATAGCTATTCCACTATGATTAGGAACTGTAATTATAGGATTCCGAAATAAACCAAAAACTTCTCTCGCACACTTCCTACCACAAGGCACACCAACCCCACTAATCCCTATACTTATTATTATTGAAACTATCAGCCTATTCATTCAACCCTTAGCCCTGGCAGTACGACTAACAGCCAATATCACTGCAGGTCACTTACTTATTCACCTAATTGGCTCAGCCACACTAGCCCTTTCATCTATCAGCATAACAGTATCAACCATTACATTCACCATCTTATTCCTACTAACAATCCTAGAACTAGCTGTAGCCATAATTCAAGCTTACGTTTTTACACTTTTAGTAAGCTTGTATCTACATGATAACTCCTAATGACCCACCAAACACATGCTTACCACATAGTAAATCCAAGTCCATGACCATTAACAGGAGCCCTATCAGCTCTCCTACTCACCTCAGGCCTAATTATATGATTTCACTTTAATTCCTCCCTACTAGCCCTAATTGGCCTTACATGCATACTTTTAACAATATACCAATGATGACGCGATATTATTCGAGAAGGAACATTCCAAGGCCATCATACTCCCGCAGTGCAAAAAGGCTTACGATATGGAATAGTCCTTTTTATTATTTCCGAAGTATTCTTCTTCTTAGGGTTTTTCTGAGCCTTTTATCATTCAAGCCTAGCCCCAACCCACGAATTAGGAGGTTGCTGACCACCCACTGGAATTCATCCTTTAAACCCATTAGAAGTGCCTCTACTCAATACATCAATTCTTCTAGCCTCAGGAGTGTCAATTACATGAGCCCATCACAGTCTAATAGAAGGAAATCGTAAACAAATAATCCAAGCACTGTCAATCACAATTACATTAGGCTTATATTTCACAATCCTTCAAGCCATAGAATATTATGAATCATCATTCACAATCTCAGACGGCATCTATGGGTCAACATTTTTCGTAGCAACAGGCTTTCACGGCCTACATGTAATTATCGGATCAACATTCCTAATTGTATGCCTCCTACGTCAATTTAATTACCACTTCACATCAACACACCACTTTGGATTTGAAGCCGCCGCCTGATACTGACATTTTGTAGATGTTGTATGACTCTTCCTATATGTGTCAATTTATTGATGAGGCTCATATTTTTCTAGTATAATAAGTACTACTGATTTCCAATCATTAAGTTCTGGGTAAAACCAGAGAAAAATAATCAACCTCATCATCACACTAATCATCAATACCACCCTATCTACCATCATCGTTCTCATCGCCTTCTGACTTCCCCAACTTTACCTATATCTAGAAAAATCCAGTCCATATGAATGCGGCTTTGATCCCCTAGGATCGGCACGACTGCCTTTTTCAATAAAATTTTTCCTTGTTGCTATTACATTCCTCCTATTCGACCTCGAAATTGCTCTCTTACTACCACTACCATGAGCCATCCAATTATCAGACCCCAATACAATATTAATTCTAGCATACTGTTTAATCTTACTTTTAACAGCCGGTCTAGCCTACGAATGACTACAAAAAGGCCTAGAATGAGCCGAATAGGTTTTTAATCTAATCAAGATAATTGATTTCGACTCAATTAATCATGGTGCAAACCCATGAATACCTTATGACATCAATCAATCTCAACCTAACCGTAGCCTTTTCCCTAGCCCTAGCAGGAGTACTAATCTACCGATCACATCTAATATCAACACTCCTATGTCTAGAAGGAATGATACTATCTCTATTCGTCATAATAGCACTCCTAATTTCCCACTTCCACATATTCTCTACATCGATAGCACCAATTATCCTACTAGTATTCTCTGCATGCGAAGCAGGTGTAGGCCTGGCACTCCTAGTAAAAACCTCAAACAACTATGGCAATGATTACGTACAAAACCTAAACCTCCTACAATGTTAAAAATCCTAATTCCAACGTTCATATTAATTCCACTCACCTGACTATCTAAAAAACCATGAATTTGACTCAACTCCACCTCACACAGCCTAACCATCAGCGTAATTAGTCTAACTCTTCTTTACTATAACACAGACCTCAGCCACAACTATAACTCCTCATTCTTCACAGACTCACTATCCAGCCCACTAGTAGTATTATCCTGCTGACTACTACCACTCATAATAATTGCTAGCCAAAACCATTTAACCAAAGAATCCACTAACCGAAAAAAAACCTATTTGACCATACTCATCATTCTCCAATTATCCCTAATCATAGCCTTCTCATCATCAGAACTAATCATATTTTATGTCCTATTCGAAACTACTCTAATTCCAACTCTAATCGTCATTACACGATGAGGCAATCAAAACGAGCGACTTAACGCAGGCCTATATTTCCTATTTTATACCCTAGCCGGATCCCTGCCCCTCCTAGTAGCCCTCCTATATCTACACAACAACATTGGATCACTTCACATACTAACTATTTCCATAATATCTACTTCCATGTACCCCTCCTTATCAAACTCAATCCTATGATTTGCATGTATAACTGCATTCATAGTAAAAATACCATTATATGGCCTTCACCTATGACTCCCCAAAGCACACGTCGAAGCTCCAATCGCAGGATCCATAGTCCTAGCAGCTATTCTCCTAAAACTAGGTGGCTATGGCATTATACGAATAACAATCCTTACACAACCAATTACCTCACACCTCTACTATCCCTTCATCATCCTATCAATATGAGGAATAATCATAACAAGTTCAATCTGCCTACGTCAAACAGACCTAAAATCCCTAATCGCCTACTCCTCAGTAAGCCATATAGGCCTAGTAATTATTGCAGCCCTTATACAATCACCACTAAGCTTCATAGGAGCAACAGCCCTAATAATCGCCCACGGACTAACCTCCTCTATACTATTCTGCCTAGCCAATACAAACTACGAACGAATTCATAGTCGTACCATAATCCTAGCCCGAGGCCTACAAACTATCTTGCCCCTAATATGTACATGATGACTCCTTGCAAGCCTAGCCAACCTTGCTCTTCCCCCCACAATCAACCTCCTCGGAGAATTAATAGTTATTGTATCCTCCTTTTCATGATCCAACTTCTCCATCATCTTACTAGGACTCAACACAGCCATCACAGCCCTCTACTCACTCCACATACTAATTACATCACAACGAGGAAAATTTACCCACCACTTACATCCAATCAAACCCTCATTCACTCGAGAACATATCCTAATAACCCTACACCTAATCCCACTATTAATCATCTCTGCCAACCCAAAGTTCATTTTGGGAATTACATACTGCAAATATAGTTTAACAAAAACATTAGATTGTGAATCTAAACATAGAAGTTTAAACCTTCTTATATGCCGAGAAAGTTCCAAGAACTGCTAACTCTTGATTCCATACATAACCAATATGGCTTTCTTACTTTTAAAGGATAACAGTAATCCATTGGTCTTAGGAATCAAAAATTTTGGTGCAATTCCAAATAAAAGTAATTAATTTCATACTTAACACCACCATCCTCCTATCAATCACCATACTAACTTTTCCACTAATCTACAACCTCATCTTCCCAAACAAAACCAACCAATTCCCCCTATATTGTAAAAACGCAGTTAAAACAGCATTCTTCATCAGCTTACCATCACTCCTAATATTCATAAACATAGGCCACGAATCAACAATTACTAACTGACAATGATTCTCAATAGGCTCATTTAACATCTCCATAAGCTTCAAACTAGACTACTTCTCCATCATTTTTATCCCCATTGCACTATATGTAACCTGATCAATCCTAGAATTCTCACTATGATACATACATTCAGACCCTTACATCCACCAATTCTTCAAGTACCTAATTACCTTTCTCTTTACCATAATTATCTTAGTTTCCGCTAACAACCTATTTCAACTGTTTATTGGATGAGAGGGTGTAGGAATCATATCATTTATATTAATCGGCTGATGATACGGACGTACTGACGCCAACACAGCAGCCCTACAAGCCGTACTATACAACCGTATTGGTGACATCGGCTTCATACTTTCCATAGCCTGACTAATAACCAACAACAATTCATGAGACCTCCAACATATCTTCATAACCAATATAGACACACTAGCCCTACTAGGACTCATCATCGCCGCAACAGGCAAATCAGCCCAATTCGGCCTACACCCATGACTTCCATCAGCCATAGAAGGCCCAACCCCAGTATCAGCACTACTTCACTCAAGTACTATAGTAGTAGCCGGAATCTTCCTACTCATCCGTTTCCATCCAATATTAGAAAACAACACCACAATCCTAACTATCGCCCTATGCCTAGGAGCAATAACAACCCTTTTCACCGCAATTTGCGCCATCACACAAAACGACATCAAAAAAATCGTAGCCTTCTCAACATCAAGCCAACTAGGACTAATAATAGTAACAATTGGACTAAACCAACCATACCTAGCATTCCTCCACATTTGCACCCATGCATTCTTCAAAGCAATACTATTCCTATGTTCAGGCTCAATCATCCACAACCTAAATGACGAACAAGATATTCGAAAAATAGGAGGACTACTAACACTTCTTCCTATTACCTCATCAGCCCTAATCACAGGAAGCCTAGCATTAATAGGCACTCCATTCCTAGCAGGATTCTACTCTAAAGACTCTATCATTGAAGCCATAAACACATCCTACACCAACACATGAGCCCTAACCCTAACACTTATCGCCACAATACTAACAGCTGTATATAGTATACGAATTATTTTCTTTGCATTACTAAACCAACCACGATTCCTCCCCCTATCACCTATCAACGAAAACAACCCAAATCTCACCAACCCAATTATACGCTTAGCCATAGGAAGCATCTTCGCCGGATTCATCCTAACAACAAACATCCCACCAACATCTATTATCACAATAACAATACCACCTACAACAAAAATGTCCGCCCTAATAGTAACCATCCTAGGACTACTAATTGCCATAGAATTAAATTCTTCAACCAATAAACTACCTACAATACCATTCATCCATACACACAACTTCTCAAACATGCTAGGCTACTTTACCTTCCTATTCCACCGACTATACCCCCTAGCAAATCTTCAACTAGGCCAACATATTGCTACCATACTAATTGATTTAAACTGATACGAAAAAACCGGACCTAAAGGCCAAGCCAATCTTCACAGCAACCTATCTTCATCTATTACTTCAACCCATAAAGGCCTAATTAAAACCTACTTTCTATCCTTCATCATCTCCATTACAATAATTATATTAATTATCTAATCACGACCACGTACAATTTCTAAAACAATATAAATAGTAATAAACAAAACTCAACCTAATAAGACTAAAATTCATCCACCACAACCATACAACAAAGACACACCACTAGAATCCTGCCCAACACAATAAACACCAACAGTATCAAACAACTCCACAGCAGTATCAACCTCAACTTCACCTGACATAAAATACCACACTAACTCAACAAATAAAGTGAATAATAGTATACTAAAAGCCACCATATTTCCAACCCAACTTTCAGGATATTCTTCAGTAGCCATAGCAGAAGTATAACCAAAAACTACTAATATACCCCCCAAATAAACCAAAAATACTACCAACCCTAAAAAAGTATTCTCCAAACTCACAACAATTGCACTACCCAAACCACCACTTACTACAAGACTTAACCCACCATAGATTGGAGATGGTTTAGAAGCAAAAGCAACAAAACCAAAAATAAATAAAACTGAAAATAAAAAAACAACCATTATTTTCATTATTTTAGTATGGACTCTAACCATAACCTATGGCATGAAAAACCACCGTTGTCATTCAACTACAAAAACTAATGTTCAATCTCCGCAAAACCCACCCCATCATAAAAATCATTAATCACTCATTCATCGATCTACCAGCACCATCTAACATCTCTGCCTGATGAAACTTCGGATCACTACTAGGCATCTGCTTAACTATACAAATCCTTACAGGCTTATTCTTAGCAATGCACTACACCGCTGATACAGCAACAGCTTTCTCATCAGTAGCCCACATCTGTCGAGACGTAAATTACGGCTGATTAATCCGCAACCTTCACGCCAATGGAGCCTCTATATTCTTCATATGTTTATTCTTACATATCGGACGGGGAATCTACTACGGCTCCTACCTCTACAAAGAAACATGAAACATCGGAGTAATTCTCCTCCTAACCGTTATAGCAACCGCCTTTGTCGGCTATGTACTCCCATGAGGACAAATATCATTCTGAGGAGCAACAGTCATTACCAACCTCTTATCAGCCATCCCATATATTGGAACAACACTAGTAGAATGAATCTGAGGAGGCTTCTCCGTAGACAAAGCCACCTTAACACGATTCTTCGCCTTCCACTTCATTCTCCCATTCATTATCACAGCCTTAGTACTTGTCCACCTCCTATTCCTACATGAAACAGGATCCAACAACCCATCAGGAATCAATCCTGACTCAGACAAAATCCCATTCCACCCATACTATACTATTAAAGATGCACTAGGACTTATACTCATACTATTAATCCTCCTTCTCCTAACCCTATTCTCACCAGACATACTAAGCGACCCAGACAACTTTTCCCCAGCCAACCCACTCAACACACCACCACATATCAAACCCGAATGATACTTTCTTTTTGCATACGCCATCCTACGATCAATCCCCAACAAACTAGGAGGAGTACTAGCACTACTAGCATCTATCCTTATCCTACTAGCCATACCACTCCTACATACATCCAACCAACGAAGCATAATATTTCGCCCAATTTCCCAAACACTCTTCTGAATCCTCACAGCTAACCTACTTATCCTAACCTGAATCGGAGGGCAACCAGTAGAAGAACCATACATTATCATCGGACAAGTAGCCTCAATCTCATATTTCCTCCTAATTATCGTATTAATACCCATAGCAGGACTTTTCGAAAACTTCATACTTAAACCCAAATGAAGAGTCCAAGTAATTTAACCAAAATACTGGCCTTGTAAGCCAGCAATGAAGGACCAACCCTTCCTAGGACACATCAAGAAGAAGGCAATAACACCTCACCATCAACACCCAAAGCTGACATTCTAAATAAACTACTTCCTGAAACAAACCCTGCTATTATGTCATACCCTAATTTTCTATCCATTATACCAACTATTAATATTCAAACATGTACAATTTTGCAAATCACAGCAAGAGGTAAGTACATATAATTCAACAGTACTAGAGACTATAAATCAATGACTTATAGGATATAATTGTATTATATAATACATAAATATGTATATAGTACATTAATATATTTACCCCTAGCATATAAGTAGATACATACTATTCAACATTACTAAAATACATTAGATTAAACAATTACTATATAGTGATTTACATAATAGCATATCTAATATACATTAAACTATAGTATTACATAACAAATGATAACTATAACATTACATAATACATTATTATCATAATTTTACATAATACATATATTGTTGGATTACATAGACAATACAGTCAATGATTCATGAATCTAAACGATTTACCCACTAGCATATCATCACCATGAGTTATCCCTTAATCACCACCTCACGAGAGATCACCATCCCGCCATCTTAAGGCACATCATCCTTCAGAGCAAGCCCATTAACTGTGGTCGTACCTAAACAGCTTTTACTGGCTACTGGTTGCTACTTCAGGTCCATTAAATCCTATTCAGCTAATCTATGCTTTTCGTCGAGGCATTTGTGATGACTTGAGTGCTATTCGTCTCGTATCGCGGCATCTGGTTGAGAGGTAACTGGCATTGGGGGGGATTTTTTTTTGGGGAGGTTTATCAACTGGGCGGGAGCCTGGAAAATCGCCGACGTCGTATTTGACTAACATTAAATGAATAATACACAGTTATTGTTGAATGAGTTAATTTTAAGTTAATGATATTAAGACATATAATTAATTTAAGTGATAATATGGGATACATTAATAGTTCTTAGATAAGTAAAAAGTACATTTAAGATTAATTATATATGGAAATTAAATCAATGATTTTAAGACATATATATATATATATTATAATAATACAATTATTTTATAGATTCCCCCGGGTGCACACTCGCGGGTCGCGTAATTTATAATAATTTATAATAATTTATAATAATTTATAATAATTTATAATAATTTATAATAATTTATAATAATTTATAATAATTTATAATAATTTATAATAATTTATAATAATTTATAATAATTTATAATAATTTATAATAATTTATAATAATTTATAATAATTTATAATAATTTATAATATTTATAATATTTATAATATTTATAATAACCAAATCTTTAAAGCAAAGCTTTGGATTCATTAAACCCCCCCTACCCCCCCACTAAATTTGATCCTTATTCCGTCAAACCCCAAAACCGGAGGACTTACACTTAGCTAGTACCATACGTACTTACTGGGACACATAGGAGTATTATAGTATTATAGTATTATAGTATTATAGTATTATAGTATTATAGTATTATAGTATTATAGTATTATAGTATTATAGTATTATAGTATTATAGTATTATAGTATTATAGTATTATAGTATTATAGTATTATAGTATTATAGTATTATAGTATTATAGTATTATAGTATTATAGTNTTATAGTRTTATAGTRTTATAGTGTTATAGTGTTATAGTGTTATAGTGTTATAGTATGTAATAGTGTGACAGTGTAACACAGACATATCATAATCTAATAAATCATAAAACAGATAATCACAAATTTAATCACCCTATTTAGTATTACAGTTATATCGCAATCGTATGTTATCCCAGTACAACTTGATATTATCATCCATTACACAGACAAAAAGCCTTTATTCTACAAACCATAAACACCCTAATTTTAACCGACATAACATATTACCCTACAAATTTCATAATCTAAAAGACT
>BufferZone_002 [organism=Trichosurus vulpecula]
NNNNNNGTAGCTTAACCAAAAGCAAAGCACTGAAAATGCTTAGATGGACCATGACAAGTCCCATAAACACAAAGGTTTGGTCCTAGCCTTACTGTTAATTATAATTAAACCTACACATGCAAGTTTCCGCTGCCCAGTGAGAATGCCCTCAAAATTATTCATAAATCAACAGGAGCAGGCATCAGGCACACCACAGGTAGCCCACCACGCCTTGCTTAACCACACCCCCACGGGATACAGCAGTGACTAACATTAAGCCATAAACGAAAGTTTGACTAAATCATAATTATTAGGGTTGGTAAATTTCGTGCCAGCCACCGCGGCCATACGATTAACCCAAATTAACAGAAAACCGGCGTAAAGTGTGTTTAAGCACTAACAACCAATAAAGCTAAAGTTCAACTAAACTGTAATACGCTATAGTTGACACTAAAATACACAACGAAAGTGGCTTTATCTACGCTGAAGACACTATAGCTAAGAAACAAACTGGGATTAGAGACCCCACTATGCTTAGCCCTAAACCAAGATAATCCGATAACAATATTATTCGCCAGAGAACTACTAGCCAGCGCTTAAAACTCAAAGGACTTGGCGGTGCCCTAAGCCCACCTAGAGGAGCCTGTTCTATAATCGATAAACCCCGATAAACCTCACCCATTCTTGCCAATACAGCCTATATACCGCCATCGTCAGCCTACCCCATAGGGAAAAAAAGTAAGCAAGATCATAAATCATAAAAACGTTAGGTCAAGGTGTAGCATATGAATGGGAAAGAAATGGGCTACATTTTCTAAATTAGAATATAACGAACTACCTTATGAAACCTAAGATACTGAAGGAGGATTTAGTAGTAAATTAAGAATAGAGAGCTTAATTGAAATAGGCAATAGGACGCGCACACACCGCCCGTCACCCTCCTCAATTAAAACCCAAAACATAAATAATAAAACTCAAACAAAAAGAGGAGAAAAGTCGTAACATGGTAAGTGTACTGGAAGGTGCACTTGGAGTATCAAAATGTAGCTTATAATAAAGCATTTAGCTTACACCTAAAAGATTTCAGTTAATACTGACCATTTTGAGCCAATCATAGCCCTAACACCCATCAAAAAAATTATCTCAACAAACAAAAAAAAACATTTAACCTATCACAGTATAGGAGATAGAACAGATAAACAGGCGCAATAACATTAGTACCGTAAGGGAAAAATGAAAGACCAATTAAAAGCACCAAAAAGCAAAGATTTAACCTTTTACCTTTTGCATAATGATTTAGCCAGTCAAACCGGACAAAAAGAGTTACGCCCGCCTCCCCGAAATCAAGTGAGCTACTATAAAACAGTACACCAGAACCAACTCGTCTATGTAGCAAAATAGTGAGAAGATTTTATAGTAGAGGTGAAAAGCCAACCGAACTTGAAGATAGCTGGTTGTCCAAAACATGAATTTTAGTTCAACTTTAAATTTTAATCAAAGTCCTAACAACCATAATTTAAATTTAAAATATAATCCAAAGAGGGACAACTCTTTAGATCATGTGAACAAACTTTCTTAGAGGATAATGTACATTATAACAAACATTGTGGGCTTAAAAGCAGCCATCAATTAAGAAAGCGTTAAAGCTCAAACCTACCCATACCTTAATACCAATAATCCTACCAAATTCCCTAACCCTATATTGGACGATTTTATTAACTTATAAAAGACATAATGCTAAAATCAGTAACAAGAAATAATTCTCCTTGCACAAGCCTACATTAGTAACGGAACAACCACTAACAATTAACAAACAAATAACAATAATCACAAACTAGCAAAATTATCAACACATTGTTAACCCAACACAGGAGTGCATCCAGGAAAGATTAAAAAGAATAAAAGGAACTCGGCAAACAAAAACCCCGCCTGTTTACCAAAAACATCACCTCTAGCATACCAAGTATTAGAGGCACTGCCTGCCCAGTGAGTTAAACTTTAACGGCCGCGGTATCCTGACCGTGCAAAGGTAGCATAATCACTTGTCCCTTAAATAGAGACTAGTATGAATGGCATAACGAGGGTTTAACTGTCTCTTATCCTTAATCAGTGAAATTGACCTTCCCGTGCAGAGGCGGGAATATCCTTACAAGACGAGAAGACCCTATGGAGCTTAAGATTCATAGTCTAACCTAACTCAACAAAACCCTACATGGAACAATATAATGACTAACTAGACTATAACCTTTGGTTGGGGTGACCTCGGAGCACAATAAAACCTCCGAATGACATAACTTAGATCTACCAATCCAAGTGTGACACCACCAGTAATTGACCCATATATTGATCAACGGAACAAGTTACCCTAGGGATAACAGCGCAATCCTATTCAAGAGCCCATATCGACAATTAGGGTTTACGACCTCGATGTTGGATCAGGACATCCAAATGGTGCAACCGCTATTAATGGTTCGTTTGTTCAACGATTAAAGTCCTACGTGATCTGAGTTCAGACCGGAGAAATCCAGGTCGGTTTCTATCTGTATATTAATTTCTCCCAGTACGAAAGGACAAGAGAAATAAGGCCCACGCTACTGACGAGCCTTAGAAATAAGATATGAACATATCTAAATATCTTAATTCAATAACTTAATGCTCTAGAAAAGAGCTATTAAGGTGGCAGAGCTGGCAATTGCATAAAACTTAAACCTTTATAACCAGAGGTTCAAATCCTCTCCTTAATACATGTTTATTATCAATCTATTACTATACATCATTCCAATCCTCCTAGCCGTTGCCTTCCTAACACTAGTAGAACGAAAAGCCCTAGGATATATACAATTCCGAAAAGGTCCTAATATTGTAGGACCTTACGGCCTTCTACAACCTATTGCCGATGCTRTCAAACTATTTACAAAAGAACCACTACGCCCACTAACATCATCAATCTCAATATTTATTATTGCCCCTATCCTAGCCCTCACCTTAGCATTTACTATCTGAACACCCTTACCAATACCCCACTCCCTAATCGACCTAAATTTAGGACTACTATTTATCCTAGCACTATCTGGGTTATCAGTCTATTCAATTCTATGGTCTGGCTGAGCATCAAACTCTAAATACGCCCTCATAGGAGCCCTACGAGCCGTCGCTCAAACAATCTCATACGAAGTAACCCTGGCCATCATCTTATTATCAATTATACTTATTAACGGCTCCTTCACCCTAAAAAACTTAATCATCACACAAGAAAACATATGACTAATCATGACTACATGACCTCTAACCATGATATGATATATTTCCACCCTAGCAGAAACTAACCGAGCCCCATTCGATTTAACCGAAGGCGAATCAGAACTAGTGTCCGGCTTCAACGTTGAATATGCAGCAGGTCCATTTGCCATATTTTTCCTAGCTGAATACGCCAACATTATAGCTATAAACGCCATAACAACCATCCTATTCCTTGGCTCATCAATCAACCACAACTTCACCCATCTAAATACACTGTCATTCGTAATCAAAACAGCACTACTCACATTTATATTCCTATGAGTACGAGCCTCATACCCACGATTTCGATACGACCAACTAATATACCTACTATGAAAAAACTTTTTACCCTTAACATTAGCCTTCTGCCTATGATTTATCTCTATCCCAGTAGCACTTTCATGCATTCCACCGCAAATCTAAGAAATATGTCTGACAAAAGAATTATCTTGATAGGATAAATAATAGGGGTGCAAACCCCCTTATTTCTAGAACAATAGGATTCGAACCCATATCCAAGAACTCAAAATTCTACGTGTTTCCATTACACCACATTCTAGTAAGGTCAGCTAAATAAGCTATCGGGCCCATACCCCGAAAATGTTGGTTTACATCCTTCCCATACTAATGTCCCCTTACGTCCTACTAATCATTTCCATCAGTCTACTCTTAGGCACATCACTCACCTTACTAAGCAATCATTGACTAGTAGCCTGAATAGGCCTAGAAATCAATACATTAGCGATTATCCCCATAATAACATACCCCAACCACCCTCGAGCCACAGAATCTGCCATCAAATATTTCCTAACACAATCAACCGCCTCCATAATACTCATATTCGCCATCATCAACAACGCCTGAATAACAAACCAATGAACATTATCCCAAATTTCCGACCAAACCTCCTCCATCACCATAACACTAGCCCTAGCAATTAAACTAGGACTAGCACCATTCCATTTCTGAGTCCCAGAAGTCACCCAAGGAATCCCACTAACATCAGGTATACTCCTACTTACCTGACAAAAAATCGCCCCAATATCACTAATATACCAAATCTCTCCCTCCCTAAACATAAAAATTTTAACTATCCTAGCATTCTCATCTACTCTACTAGGCGGTTGAGGCGGACTAAACCAAACACACCTACGAAAAATCCTAGCCTACTCATCCATCGCCCACATAGGATGAATAACCATTATCATCCTAATCAACCCTACCCTAATACTCTTAAACTTAATCATTTACATCGCCGCAACACTAACTCTATTCTTAGCCCTTAATCACTCCTCAATTACAAAAATCAAATCACTAGCTAACCTATGAAACAAATCAACCCCAATAACTATCGTCATTTTACTCACCCTACTATCCCTAGGAGGCCTACCTCCCCTTACCGGTTTCATACCAAAATGACTAATCCTACAAGAACTGGTAAAACATAACAACATTCCCATAGCCATACTAATAGCACTATCCGCCCTATTAAACCTTTTTTTCTACATACGAATTATCTATGTATCAACACTAACCATACCTCCATCCACAAACAATTCCAAACTTCAATGACCCTATCAACAAACCAAAACAATCAATATCATCCCATCACTAACAATTATCTCATCACTCCTACTTCCACTAACCCCTATATTCATCACCCTATCATAACTAAGAATTACAAGCCTCTATCTTGCATCATCCGAACGCAAATCGAACACTTTAATTAAGCTAAATTCTTTCATCAGGCCCTGGCAGTTCTCTAACTACTTCTTTGAATTTGCAATTCAACGTAATATATACTTCAAAGCCATATTAAAGGTTTAGGTTCAAACTAGACCAAAGGCCTTCAAAGCCTTAAGCAGGTGTTGAATCACCTAACCTTTGCCGCACCTACCAGCCTCACGCCTTTGGAAGAAAAAAAAGGCGTGAGGCCCCGGGAGATCTCCCAACAACCCTTATCTACTAAATTGGTGGGTTTTTATCCCACTTCTTCTTAGTTAACAGCTAAGCACCTTAACATTTGGCTTCAATTTAATGGTAAAAAGAGATTATTAGTCTCTGTCTTTGAATTTACAGTTCAATGCTTACCTCAGCCATTTTACCTATGTTCATTACCCGTTGATTATTCTCAACTAACCATAAAGATATTGGTACATTATACCTTATCTTTGGTGCTTGAGCAGGAATAACAGGCACCGCTCTAAGTCTATTAATTCGCGCAGAACTTGGTCAACCAGGAACTCTTATTGGCGATGATCAAATCTACAATGTAATTGTAACTGCACATGCATTCATCATAATCTTCTTCATAGTCATACCAATTATAATTGGAGGGTTCGGTAACTGACTAGTCCCCCTAATAATTGGCGCACCAGATATAGCCTTTCCCCGAATAAATAATATAAGTTTCTGACTATTACCACCATCTTTCCTACTTTTACTAGCATCATCAGCAGTAGAAGCTGGAGCAGGAACTGGATGAACCGTCTATCCACCTTTAGCAGGTAATCTAGCACATGCAGGCGCCTCTGTAGACCTAACTATCTTTTCATTACATTTAGCAGGAATCTCATCCATCCTAGGAGCCATCAACTTCATTACTACAATTATCAATATGAAACCACCAGCCCTTTCACAATACCAAACACCACTATTCGTCTGATCAGTTATAATTACTGCCGTTTTACTTCTTCTATCACTTCCAGTATTAGCAGCAGGTATTACTATACTTTTAACAGATCGAAACTTAAATACTACATTTTTTGACCCGGCAGGAGGAGGAGACCCAATCCTATATCAACACTTATTCTGATTTTTTGGACATCCAGAAGTATATATTCTTATTTTACCAGGATTTGGTATAATTTCACACATCGTAACATACTACTCTGGCAAAAAAGAACCATTTGGCTACATAGGAATAGTATGAGCTATAATATCTATTGGATTCCTAGGATTTATTGTTTGAGCCCACCACATATTTACAGTAGGACTCGATGTAGACACCCGAGCTTATTTCACCTCAGCCACCATAATCATTGCTATTCCAACCGGGGTAAAAGTTTTCAGTTGACTCGCCACACTTCATGGAGGAAACATCAAATGATCACCTGCTATACTTTGAGCCTTAGGATTTATTTTCCTTTTTACAATCGGAGGTCTTACAGGAATCGTATTAGCCAACTCATCCCTAGACATCGTTCTTCACGATACCTATTATGTAGTAGCCCACTTCCATTATGTACTATCTATAGGAGCCGTATTTGCTATCATAGGCGGCTTTGTCCATTGATTCCCACTATTCACAGGATATATACTAAATGACTTATGAGCAAAAATCCATTTCTCCATTATATTTGTTGGAGTAAACATAACATTCTTCCCTCAACATTTTCTTGGCCTATCCGGAATACCACGACGATACTCAGACTACCCAGATGCCTATACAATATGAAACGTAATTTCATCTATTGGCTCGTTTATTTCACTAACAGCCGTCATCCTTATAGTATTCACCATCTGAGAAGCCTTCGCATCTAAACGAGAGGTAGCTTCAGTGGAACTTACAACAACTAATCTTGAATGACTTTATGGTTGTCCTCCACCTTACCACACATTTGAACAACCAGTATTCGTTAAATCCCAATTATAAGAAAGGGAGGAATCGAACCCCCTAAAATTGATTTCAAGTCAACCTCATAACCTCTATGACTTTCTCATAAGATATTAGTAATAATAATTACATAACTTTGCCATAGTTAAATTATAGGTTTAAATCCTATATATCTTACATGCCTTATCCCATACAACTGGGCTTCCAAGACGCCACATCACCTATCATAGAAGAATTAACATACTTTCATGACCACACACTAATAATTGTATTCCTAATTAGTTCACTAGTACTATATATTATTATTCTAATACTTACAACAAAATTGACTCACACAAGCACAATAGACGCTCAAGAAGTAGAAACTATCTGAACTATTATACCAGCCGCTATTCTAGTACTCATTGCCCTACCCTCCTTACGCATCCTATATATAATGGATGAAATCTACAACCCATATCTAACAGTAAAAGCTATAGGCCATCAATGATATTGAAGTTACGAATATACTGATTACGAAGACCTAATATTTGACTCATACATAGTTCCAACCCAAGATCTAGCCCCCGGCCAATTTCGACTACTGGAAGTTGATAATCGAATAGTTCTACCAATAGAATTACCCATCCGTATACTCATCTCATCAGAAGACGTACTTCACGCATGAACTGTGCCATCCTTAGGATTAAAAGCCGATGCTATTCCAGGACGACTAAACCAAGCCACCCTAACATCAACTCGCCCAGGAGTCTTCTATGGTCAATGTTCAGAAATCTGTGGCTCCAATCACAGTTTCATGCCCATTGTCCTAGAAATAACAACACTAAAATATTTTGAAAAATGGTCTTCTATAATGCAATCATTTTTAAGATAACCATAATACATTAAAGTATTAAAGGATTTAAAAATCCCTTAAAACATATGCCACAACTTGATACTTCAACATGATTCCTAACAATTTCCCTCATAATCATCTCATTATTCTGCGTGTACCAAACAAAAATAATTAATCAAACTATAATCTCCATCACCCAACAAAACAAAAAAGATATCACCTCACAAACCCAACTACACTGAGAAAAGAAATGAACGAAAATCTATTTGCCACATTCATCACCCCTACTATCATAGGTATTACAACACTACCAATCATTATACTATTCCCATGCCTAATTCTTACCACTCCAAAACGCTGACTGCCCAATCGCATCCAAACCCTACAAATCTGACTAATCCGATTAATTACAAAGCAAATGATAACAATACACAACAAACAAGGCCGAACATGAACACTCATACTCATATCCCTAATCCTATTTATTGCATCAACTAATCTACTTGGGCTATTACCATATTCATTCACCCCAACTACACAACTATCCATAAACATTGGTATAGCTATTCCACTATGATTAGGAACTGTAATTATAGGATTCCGAAATAAACCAAAAACTTCTCTCGCACACTTCCTACCACAAGGCACACCAACCCCACTAATCCCTATACTTATTATTATTGAAACTATCAGCCTATTCATTCAACCCTTAGCCCTGGCAGTACGACTAACAGCCAATATCACTGCAGGTCACTTACTTATTCACCTAATTGGCTCAGCCACACTAGCCCTTTCATCTATCAACATAACAGTATCAACCATTACATTCACCATCTTATTCCTACTAACAATCCTAGAACTAGCTGTAGCCATAATTCAAGCTTACGTTTTTACACTTTTAGTAAGCTTGTATCTACATGATAACTCCTAATGACCCACCAAACACATGCTTACCACATAGTAAATCCAAGTCCATGACCATTAACAGGAGCCCTATCAGCTCTCCTACTCACCTCAGGCCTAATTATATGATTTCACTTTAATTCCTCCCTACTAGCCCTAATTGGCCTTACATGCATACTTTTAACAATATACCAATGATGACGCGATATTATTCGAGAAGGGACATTCCAAGGCCATCATACTCCCGCAGTGCAAAAAGGCTTACGATATGGAATAGTCCTTTTTATTATTTCCGAAGTATTCTTCTTCTTAGGGTTTTTCTGAGCCTTTTATCATTCAAGCCTAGCCCCAACCCACGAATTAGGAGGTTGCTGACCACCCACTGGAATTCATCCTTTAAACCCATTAGAAGTGCCTCTACTCAATACATCAATCCTTCTAGCCTCAGGAGTGTCAATTACATGAGCCCATCACAGTCTAATAGAAGGAAATCGTAAACAAATAATCCAAGCACTGTCAATCACAATTGCATTAGGCTTATATTTCACAATCCTTCAAGCCATAGAATATTATGAATCATCATTCACAATCTCAGACGGCATCTATGGGTCAACATTTTTCGTAGCAACAGGCTTTCACGGCCTACATGTAATTATCGGATCAACATTCCTAATTGTATGCCTCCTACGTCAATTTAATTACCACTTCACATCAACACACCACTTTGGATTTGAAGCCGCCGCCTGATACTGACATTTTGTAGATGTTGTATGACTCTTCCTATATGTGTCAATTTATTGATGAGGCTCATATTTTTCTAGTATAATAAGTACTACTGATTTCCAATCATTAAGTTCTGGGTAAAACCAGAGAAAAATAATCAACCTCATCATCACACTAATCATCAATACCACCCTATCTACCATCATCGTTCTCATCGCCTTCTGACTTCCCCAACTTTACCTATATCTAGAAAAATCCAGTCCATATGAATGCGGCTTTGATCCCCTAGGATCGGCACGACTGCCTTTTTCAATAAAATTTTTCCTTGTTGCTATTACATTCCTCCTATTCGATCTCGAAATTGCTCTCTTACTACCACTACCATGAGCCATCCAATTATCAGAGCCCAATACAATATTAATTCTAGCATACTGTTTAATCTTACTTTTAACAGCCGGCCTAGCCTACGAATGACTACAAAAAGGCCTAGAATGAGCCGAATAGGTTTTTAATCTAATCAAGATAATTGATTTCGACTCAATTAATCATGGTGCAAACCCATGAATACCTTATGACATCAATCAATCTCAACCTAACCGTAGCCTTTTCCCTAGCCCTAGCAGGAGTACTAATCTACCGATCACATCTAATATCAACACTCCTATGTCTAGAAGGAATGATACTATCTCTATTCGTCATAATAGCACTCCTAATTTCCCACTTCCACATATTCTCTACATCAATAGCACCAATTATCCTACTAGTATTCTCTGCATGCGAAGCAGGTGTAGGCCTGGCACTCCTAGTAAAAACCTCAAACAACTATGGCAATGATTACGTACAAAACCTAAACCTCCTACAATGTTAAAAATCCTAATTCCAACGTTCATATTAATTCCACTCACCTGACTATCTAAAAAACCATGAATTTGACTCAACTCCACCTCACACAGCCTAACCATCAGCGTAATTAGTCTAACTCTTCTTTACTATAACACAGACCTCAGCCACAACTATAACTCCTCATTCTTCACAGACTCACTATCCAGCCCACTAGTAGTATTATCCTGCTGACTACTACCACTCATAATAATTGCTAGCCAAAACCATTTAACCAAAGAATCCACTAACCGAAAAAAAACCTATTTGACCATACTCATCATTCTCCAATTATCCCTAATCATAGCCTTCTCATCATCAGAACTAATCATATTTTATGTCCTATTCGAAACTACTCTAATTCCAACTCTAATCGTCATTACACGATGAGGTAATCAAAACGAGCGACTTAACGCAGGCCTATATTTCCTATTTTATACCCTAGCCGGATCGCTGCCCCTCCTAGTAGCCCTCCTATATCTACACAACAACATTGGATCACTTCACATACTAACTATTTCCATAATATCTACTTCCATGTACCCCTCCTTATCAAACTCAATCCTATGATTTGCATGTATAACTGCATTCATAGTAAAAATACCATTATATGGCCTTCACCTATGACTCCCCAAAGCACACGTCGAAGCTCCAATCGCAGGATCCATAGTCCTAGCAGCTATTCTCCTAAAACTAGGTGGCTATGGCATTATACGAATAACAATCCTTACACAACCAATTACCTCACACCTCTACTACCCCTTCATCATCCTATCAATATGAGGAATAATCATAACAAGTTCAATCTGCCTACGTCAAACAGACCTAAAATCCCTAATCGCCTACTCCTCAGTAAGCCATATAGGCCTAGTAATTATTGCAGCCCTTATACAATCACCACTAAGCTTCATAGGAGCAACAGCCCTAATAATCGCCCACGGACTAACCTCCTCTATACTATTCTGCCTAGCCAATACAAACTACGAACGAATTCATAGTCGTACCATAATCCTAGCCCGAGGCCTACAAACTATCTTGCCCCTAATATGTACATGATGACTCCTTGCAAGCCTAGCCAACCTTGCTCTTCCCCCCACAATCAACCTCCTCGGAGAATTAATAGTTATTGTATCCTCCTTTTCATGATCCAACTTCTCCATCATCTTACTAGGACTCAACACAGCCATCACAGCCCTCTACTCACTCCACATACTAATTACATCACAACGAGGAAAATTTACCCACCACTTACATCCAATCAAACCCTCATTCACTCGAGAACATATCCTAATAACCCTACACCTAATCCCACTATTAATCATCTCTGCCAACCCAAAGTTCATTTTGGGAATTACATACTGCAAATATAGTTTAACAAAAACATTAGATTGTGAATCTAAACATAGAAGTTCAAACCTTCTTATATGCCGAGAAAGTTCCAAGAACTGCTAACTCTTGATTCCATACATAACCAATATGGCTTTCTTACTTTTAAAGGATAACAGTAATCCATTGGTCTTAGGAATCAAAAATTTTGGTGCAATTCCAAATAAAAGTAATTAATTTCATACTTAACACCACCATCCTCCTATCAATCACCATACTAACTTTTCCACTAATCTACAACCTCATCTTCCCAAACAAAACCAACCAATTCCCCCTATATTGTAAAAACGCAGTTAAAACAGCATTCTTCATCAGCTTACCATCACTCCTAATATTCATAAACATAGGCCACGAATCAACAATTACTAACTGACAATGATTCTCAATAGGCTCATTTAACATCTCCATAAGCTTCAAACTAGACTACTTCTCCATCATTTTTATCCCCATTGCACTATATGTAACCTGATCAATCCTAGAATTCTCACTATGATACATACATTCAGACCCTTACATCCACCAATTCTTCAAGTACCTAATTACCTTTCTCTTTACCATAATTATCTTAGTTTCCGCTAACAACCTATTTCAACTGTTTATTGGATGAGAGGGTGTAGGAATCATATCATTTATATTAATCGGCTGATGATACGGACGTACTGACGCCAACACAGCAGCCCTACAAGCCGTACTATACAACCGTATTGGCGACATCGGCTTCATACTTTCCATAGCCTGACTAATAACCAACAACAATTCATGAGACCTCCAACATATCTTCATAACCAATATAGACACACTAGCCCTACTAGGACTCATCATCGCCGCAACAGGCAAATCAGCCCAATTCGGCCTACACCCATGACTTCCATCAGCCATAGAAGGCCCAACCCCAGTATCAGCGCTACTTCACTCAAGTACTATAGTAGTAGCCGGAATCTTCCTACTCATCCGTTTCCATCCAATATTAGAAAACAACACCACAATCCTAACTATCGCCCTATGCCTAGGAGCAATAACAACCCTTTTCACCGCAATTTGCGCCATCACACAAAACGACATCAAAAAAATCGTAGCCTTCTCAACATCAAGCCAACTAGGACTAATAATAGTAACAATTGGACTAAACCAACCACACCTAGCATTCCTCCACATTTGCACCCATGCATTCTTCAAAGCAATACTATTCCTATGTTCAGGCTCAATCATCCACAACCTAAATGACGAACAAGATATTCGAAAAATAGGAGGACTACTAACACTTCTTCCTATTACCTCATCAGCCCTAATCACAGGAAGCCTAGCATTAATAGGCACTCCATTCCTAGCAGGATTCTACTCTAAAGACTCTATCATTGAAGCCATAAACACATCCTACACCAACACATGAGCCCTAACCCTAACACTTATCGCCACAATACTAACAGCTATATATAGTATACGAATTATTTTCTTTGCATTACTAAACCAACCACGATTCCTCCCCCTATCACCTATCAACGAAAACAACCCAAATCTCACCAACCCAATTATACGCTTAGCCATAGGAAGCATCTTCGCCGGATTCACCCTAACAACAAACATCCCACCAACATCTATTATCACAATAACAATACCACCTACAACAAAAATGTCCGCCCTAATAGTAACCATCCTAGGACTACTAATTGCCATAGAATTAAATTCTTCAACCAATAAACTACCTACAATACCATTCATCCATACACACAACTTCTCAAACATGCTAGGCTACTTCACCTTCCTATTCCACCGACTATACCCCCTAGCAAATCTTCAACTAGGCCAACATATTGCTACCATACTAATTGATTTAAACTGATACGAAAAAACCGGACCTAAAGGCCAAGCCAATCTTCACAGCAACCTATCTTCATCTATTACTTCAACCCATAAAGGCCTAATTAAAACCTACTTTCTATCCTTCATCATCTCCATTACAATAATTATATTAATTATCTAATCACGACCACGTACAATTTCTAAAACAATATAAATAGTAATAAACAAAACTCAACCTAATAAGACTAAAATTCATCCACCACAACCATACAACAAAGACACACCACTAGAATCCTGCCCAACACAATAAACACCAACAGTATCAAACAACTCCACAGCAGTATCAACCTCAACTTCACCTGACATAAAATACCACACTAACTCAACAAATAAAGTGAATAACAGTATACTAAAAGCCACCATATTTCCAACCCAACTTTCAGGATATTCTTCAGTAGCCATAGCAGAAGTATAACCAAAAACTACTAATATACCCCCCAAATAAACCAAAAATACTACCAACCCTAAAAAAGTATTCTCCAAACTCACAACAATTGCACTACCCAAACCACCACTTACTACAAGACTTAACCCACCATAGATTGGAGATGGTTTAGAAGCAAAAGCAACAAAACCAAAAATAAATAAAACTGAAAATAAAAAAACAACCATTATTTCCATTATTTTAGTATGGACTCTAACCATAACCTATGGCATGAAAAACCACCGTTGTCATTCAACTACAAAAACTAATGTTCAATCTCCGCAAAACCCACCCCATCATAAAAATCATTAATCACTCATTCATCGATCTACCAGCACCATCCAACATCTCTGCCTGATGAAACTTCGGATCACTACTAGGCATCTGCTTAACTATACAAATCCTTACAGGCTTATTCTTAGCAATGCACTACACCGCTGATACAGCAACAGCTTTCTCATCAGTAGCCCACATCTGTCGAGACGTAAATTACGGCTGATTAATCCGCAACCTTCACGCCAATGGAGCCTCTATATTCTTCATATGTTTATTCTTACATATCGGACGGGGAATCTACTACGGCTCCTACCTCTACAAAGAAACATGAAACATCGGAGTAATTCTCCTCCTAACCGTTATAGCAACCGCCTTTGTCGGCTATGTACTCCCATGAGGACAAATATCATTCTGAGGAGCAACAGTCATTACCAACCTCTTATCAGCCATCCCATATATTGGAACAACACTAGTAGAATGAATCTGAGGAGGCTTCTCCGTAGACAAAGCCACCTTAACACGATTCTTCGCCTTCCACTTCATTCTCCCATTCATTATCACAGCCTTAGTACTTGTCCACCTCCTATTCCTACATGAAACAGGATCCAACAACCCATCAGGAATCAATCCTGACTCAGACAAAATCCCATTCCACCCATACTATACTATTAAAGATGCACTAGGACTTATACTCATACTATTAACCCTCCTTCTCCTAACCCTATTCTCACCAGACATACTAAGCGACCCAGACAACTTTTCCCCAGCCAACCCACTCAACACACCACCACATATCAAACCCGAATGATACTTTCTTTTTGCATACGCCATCCTACGATCAATCCCCAACAAACTAGGAGGAGTACTAGCACTACTAGCATCTATCCTTATCCTACTAGCCATACCACTCCTACATACATCCAACCAACGAAGCATAATATTTCGCCCAATTTCCCAAACACTCTTCTGAATCCTCACAGCTAACCTACTTATCCTAACCTGAATCGGAGGGCAACCAGTAGAAGAACCATACATTATCATCGGACAAGTAGCCTCAATCTCATATTTCCTCCTAATTATCGTATTAATACCCATAGCAGGACTTTTCGAAAACTTCATACTTAAACCCAAATGAAGAGTCCAAGTAATTTAACCAAAATACTGGCCTTGTAAGCCAGCAATGAAGGACCAACCCTTCCCAGGACACATCAAGAAGAAGGCAATAACACCTCACCATCAACACCCAAAGCTGACATTCTAAATAAACTACTTCCTGAAACAAANNNTGCTATTATGTCATACCCTAATTTTCTATCCATTATACCAACTATTAATATTCAAACATGTACAATTTTGCAAATCACAGCAAGAGGTAAGTACATATAATTCAATAGTACTAGAGACTATAAATCAATGACTTAYAGGATATAATTGTATTATATAATACATAAATATGTATATAGTACATTAATATATTTACCTCTAGCATATAAGTAGATACATACTATTCAACATTACTAAAATACATTAGATTAAATAATTACTACATAATGATTTATATAATAGCATATCTAATATACATTAAACTATAATATTACATAACAAATAATAACTATAACATTACATAATACATTATTATCATAATCTTACATAATACATATATTGTTGAGTTACATAGACATTACAGTCAATGATTCATGAATCTAAACGATTTACCCACTAGCATATCATCACCATGAGTTATCCCTTAATCACCACCTCACGAGAGATCACCATCCCGCCATCTTAAGGCACATCATCCTTCAGAGCAAGCCCATTAACTGTGGTCGTACCTAAACAGCTTTTACTGGCTACTGGTTGCTACTTCAGGTCCATTAAGTCCTATTCAGCTAATCTATGCTTTTCGTCGAGGCATTTGTGATGACTTGAGTGCTATTCGTCTCGTATCGCGGCATCTGGTTGAGAGGTAACTGGCATTGGGGGGGATTTTTTTTTGGGGAGGTTTATCAACTGGGCGGGAGCCTGGAAAATCGCCGACGTCGTATTTGACTAACATTAAATGAATAATACACAGTTATTGTTGAATGAGTTAATTTTAAATCAATGATATTAAGACATAAAATTAATTTAAGTGATAATATGGGATACATTAATAATCCTTAGATAAGTAAAAAGTACATTTAAGATTAATTATATATGGAAATTAAATCAATGATTTTAAGACATNNNNNNNNNNNTATTATAATAATACAATTATTTTATAGATTCCCCCGGGTGCACACTCGCGGGTCGCGTAATTTATAATAATTTATAATAATTTATAATAATTTATAATAATTTATAATAATTTATAATAATTTATAATAATTTATAATAATTTATAATAATTTATAATAATTTATAATAATTTATAATAATTTATAATAATTTATAATAATTTATAATAATTTATAATAATTTATAATAATTTATAATNNNNNNNNNNTTTATAATNTTTATAATAACCAAATCTTTAAAGCAAAGCTTTGGATTCATTAAACCCCCCCTACCCCCCCACTAAATTTAATCCTTATTCCGTCAAACCCCAAAACCGGAGGACTTACACTTAGCTAGTACCATACGTACTTACTGGGACACATAGGAGTATTATAGTATTATAGTATTATAGTATTATAGTATTATAGTATTATAGTATTATAGTATTATAGTATTATAGTATTATAGTATTATAGTATTATAGTATTATAGTATTATAGTATTATAGTATTATAGTATTATAGTATTATAGTATTATAGTATTATAGTATTATAGTATTATAGTATTATAGTATTATAGTATTATAGTATTATAGTATTATAGTATTATAGTATTATAGTATGTAATAGTGTGACAGTGTAACACAGACATATCATAATCTAATAAATCATAAAACAGATAATCACAAATTTAATCACCCTATTTAGTATTACAGTTATATCGCAATCGTATGTTATCCCAGTACAACTTGATATTATCATCCATTACACAGACAAAAAGCCTTTATTCTACAAACCATAAACACCCTAATTTTAACCGACATAACATATTACCCTACAAATTTCATAATCTAAAAGACT
>BufferZone_003 [organism=Trichosurus vulpecula]
NNNNNNNNAGCTTAACCAAAAGCAAAGCACTGAAAATGCTTAGATGGACCATGACAAGTCCCATAAACACAAAGGTTTGGTCCTAGCCTTACTGTTAATTATAATTAAACCTACACATGCAAGTTTCCGCTGCCCAGTGAGAATGCCCTCAAAATTATTCATAAATCAACAGGAGCAGGCATCAGGCACACCACAGGTAGCCCACCACGCCTTGCTTAACCACACCCCCACGGGATACAGCAGTGACTAACATTAAGCCATAAACGAAAGTTTGACTAAATCATAATTATTAGGGTTGGTAAATTTCGTGCCAGCCACCGCGGCCATACGATTAACCCAAATTAACAGAAAACCGGCGTAAAGTGTGTTTAAGCACTAACAACCAATAAAGCTAAAGTTCAACTAAACTGTAATACGCTATAGTTGACACTAAAATACACAACGAAAGTGGCTTTATCTACGCTGAAGACACTATAGCTAAGAAACAAACTGGGATTAGAGACCCCACTATGCTTAGCCCTAAACCAAGATAATCCGATAACAATATTATTCGCCAGAGAACTACTAGCCAGCGCTTAAAACTCAAAGGACTTGGCGGTGCCCTAAGCCCACCTAGAGGAGCCTGTTCTATAATCGATAAACCCCGATAAACCTCACCCATTCTTGCCAATACAGCCTATATACCGCCATCGTCAGCCTACCCCATAGGGAAAAAAAGTAAGCAAGATCATAAATCATAAAAACGTTAGGTCAAGGTGTAGCATATGAATGGGAAAGAAATGGGCTACATTTTCTAAATTAGAATATAACGAACTACCTTATGAAACCTAAGATACTGAAGGAGGATTTAGTAGTAAATTAAGAATAGAGAGCTTAATTGAAATAGGCAATAGGACGCGCACACACCGCCCGTCACCCTCCTCAATTAAAACCCAAAACATAAATAATAAAACTCAAACAAAAAGAGGAGAAAAGTCGTAACATGGTAAGTGTACTGGAAGGTGCACTTGGAGTATCAAAATGTAGCTTATAATAAAGCATTTAGCTTACACCTAAAAGATTTCAGTTAATACTGACCATTTTGAGCCAATCATAGCCCTAACACCCATCAAAAAAATTATCTCAACAAACAAAAAAAAACATTTAACCTATCACAGTATAGGAGATAGAACAGATAAACAGGCGCAATAACATTAGTACCGTAAGGGAAAAATGAAAGACCAATTAAAAGCACCAAAAAGCAAAGATTTAACCTTTTACCTTTTGCATAATGATTTAGCCAGTCAAACCGGACAAAAAGAGTTACGCCCGCCTCCCCGAAATCAAGTGAGCTACTATAAAACAGTACACCAGAACCAACTCGTCTATGTAGCAAAATAGTGAGAAGATTTTATAGTAGAGGTGAAAAGCCAACCGAACTTGAAGATAGCTGGTTGTCCAAAACATGAATTTTAGTTCAACTTTAAATTTTAATCAAAGTCCTAACAACCATAATTTAAATTTAAAATATAATCCAAAGAGGGACAACTCTTTAGATCATGTGAACAAACTTTCTTAGAGGATAATGTACATTATAACAAACATTGTGGGCTTAAAAGCAGCCATCAATTAAGAAAGCGTTAAAGCTCAAACCTACCCATACCTTAATACCAATAATCCTACCAAATTCCCTAACCCTATATTGGACGATTTTATTAACTTATAAAAGACATAATGCTAAAATCAGTAACAAGAAATAATTCTCCTTGCACAAGCCTACATTAGTAACGGAACAACCACTAACAATTAACAAACAAATAACAATAATCACAAACTAGCAAAATTATCAACACATTGTTAACCCAACACAGGAGTGCATCCAGGAAAGATTAAAAAGAATAAAAGGAACTCGGCAAACAAAAACCCCGCCTGTTTACCAAAAACATCACCTCTAGCATACCAAGTATTAGAGGCACTGCCTGCCCAGTGAGTTAAACTTTAACGGCCGCGGTATCCTGACCGTGCAAAGGTAGCATAATCACTTGTCCCTTAAATAGAGACTAGTATGAATGGCATAACGAGGGTTTAACTGTCTCTTATCCTTAATCAGTGAAATTGACCTTCCCGTGCAGAGGCGGGAATATCCTTACAAGACGAGAAGACCCTATGGAGCTTAAGATTCATAGTCTAACCTAACTCAACAAAACCCTACATGGAACAATATAATGACTAACTAGACTATAACCTTTGGTTGGGGTGACCTCGGAGCACAATAAAACCTCCGAATGACATAACTTAGATCTACCAATCCAAGTGTGACACCACCAGTAATTGACCCATATATTGATCAACGGAACAAGTTACCCTAGGGATAACAGCGCAATCCTATTCAAGAGCCCATATCGACAATTAGGGTTTACGACCTCGATGTTGGATCAGGACATCCAAATGGTGCAACCGCTATTAATGGTTCGTTTGTTCAACGATTAAAGTCCTACGTGATCTGAGTTCAGACCGGAGAAATCCAGGTCGGTTTCTATCTGTATATTAATTTCTCCCAGTACGAAAGGACAAGAGAAATAAGGCCCACGCTACTGACGAGCCTTAGAAATAAGATATGAACATATCTAAATATCTTAATTCAATAACTTAATGCTCTAGAAAAGAGCTATTAAGGTGGCAGAGCTGGCAATTGCATAAAACTTAAACCTTTATAACCAGAGGTTCAAATCCTCTCCTTAATACATGTTTATTATCAATCTATTACTATACATCATTCCAATCCTCCTAGCCGTTGCCTTCCTAACACTAGTAGAACGAAAAGCCCTAGGATATATACAATTCCGAAAAGGTCCTAATATTGTAGGACCTTACGGCCTTCTACAACCTATTGCCGATGCTNTCAAACTATTTACAAAAGAACCACTACGCCCACTAACATCATCAATCTCAATATTTATTATTGCCCCTATCCTAGCCCTCACCTTAGCATTTACTATCTGAACACCCTTACCAATACCCCACTCCCTAATCGACCTAAATTTAGGACTACTATTTATCCTAGCACTATCTGGGTTATCAGTCTATTCAATTCTATGGTCTGGCTGAGCATCAAACTCTAAATACGCCCTCATAGGAGCCCTACGAGCCGTCGCTCAAACAATCTCATACGAAGTAACCCTGGCCATCATCTTATTATCAATTATACTTATTAACGGCTCCTTCACCCTAAAAAACTTAATCATCACACAAGAAAACATATGACTAATCATGACTACATGACCTCTAACCATGATATGATATATTTCCACCCTAGCAGAAACTAACCGAGCCCCATTCGATTTAACCGAAGGCGAATCAGAACTAGTGTCCGGCTTCAACGTTGAATATGCAGCAGGTCCATTTGCCATATTTTTCCTAGCTGAATACGCCAACATTATAGCTATAAACGCCATAACAACCATCCTATTCCTTGGCTCATCAATCAACCACAACTTCACCCATCTAAATACACTGTCATTCGTAATCAAAACAGCACTACTCACATTTATATTCCTATGAGTACGAGCCTCATACCCACGATTTCGATACGACCAACTAATATACCTACTATGAAAAAACTTTTTACCCTTAACATTAGCCTTCTGCCTATGATTTATCTCTATCCCAGTAGCACTTTCATGCATTCCACCGCAAATCTAAGAAATATGTCTGACAAAAGAATTATCTTGATAGGATAAATAATAGGGGTGCAAACCCCCTTATTTCTAGAACAATAGGATTCGAACCCATATCCAAGAACTCAAAATTCTACGTGTTTCCATTACACCACATTCTAGTAAGGTCAGCTAAATAAGCTATCGGGCCCATACCCCGAAAATGTTGGTTTACATCCTTCCCATACTAATGTCCCCTTACGTCCTACTAATCATTTCCATCAGTCTACTCTTAGGCACATCACTCACCTTACTAAGCAATCATTGACTAGTAGCCTGAATAGGCCTAGAAATCAATACATTAGCGATTATCCCCATAATAACATACCCCAACCACCCTCGAGCCACAGAATCTGCCATCAAATATTTCCTAACACAATCAACCGCCTCCATAATACTCATATTCGCCATCATCAACAACGCCTGAATAACAAACCAATGAACATTATCCCAAATTTCCGACCAAACCTCCTCCATCACCATAACACTAGCCCTAGCAATTAAACTAGGACTAGCACCATTCCATTTCTGAGTCCCAGAAGTCACCCAAGGAATCCCACTAACATCAGGTATACTCCTACTTACCTGACAAAAAATCGCCCCAATATCACTAATATACCAAATCTCTCCCTCCCTAAACATAAAAATTTTAACTATCCTAGCATTCTCATCTACTCTACTAGGCGGTTGAGGCGGACTAAACCAAACACACCTACGAAAAATCCTAGCCTACTCATCCATCGCCCACATAGGATGAATAACCATTATCATCCTAATCAACCCTACCCTAATACTCTTAAACTTAATCATTTACATCGCCGCAACACTAACTCTATTCTTAGCCCTTAATCACTCCTCAATTACAAAAATCAAATCACTAGCTAACCTATGAAACAAATCAACCCCAATAACTATCGTCATTTTACTCACCCTACTATCCCTAGGAGGCCTACCTCCCCTTACCGGTTTCATACCAAAATGACTAATCCTACAAGAACTGGTAAAACATAACAACATTCCCATAGCCATACTAATAGCACTATCCGCCCTATTAAACCTTTTTTTCTACATACGAATTATCTATGTATCAACACTAACCATACCTCCATCCACAAACAATTCCAAACTTCAATGACCCTATCAACAAACCAAAACAATCAATATCATCCCATCACTAACAATTATCTCATCACTCCTACTTCCACTAACCCCTATATTCATCACCCTATCATAACTAAGAATTACAAGCCTCTATCTTGCATCATCCGAACGCAAATCGAACACTTTAATTAAGCTAAATTCTTTCATCAGGCCCTGGCAGTTCTCTAACTACTTCTTTGAATTTGCAATTCAACGTAATATATACTTCAAAGCCATATTAAAGGTTTAGGTTCAAACTAGACCAAAGGCCTTCAAAGCCTTAAGCAGGTGTTGAATCACCTAACCTTTGCCGCACCTACCAGCCTCACGCCTTTGGAAGAAAAAAAAGGCGTGAGGCCCCGGGAGATCTCCCAACAACCCTTATCTACTAAATTGGTGGGTTTTTATCCCACTTCTTCTTAGTTAACAGCTAAGCACCTTAACATTTGGCTTCAATTTAATGGTAAAAAGAGATTATTAGTCTCTGTCTTTGAATTTACAGTTCAATGCTTACCTCAGCCATTTTACCTATGTTCATTACCCGTTGATTATTCTCAACTAACCATAAAGATATTGGTACATTATACCTTATCTTTGGTGCTTGAGCAGGAATAACAGGCACCGCTCTAAGTCTATTAATTCGCGCAGAACTTGGTCAACCAGGAACTCTTATTGGCGATGATCAAATCTACAATGTAATTGTAACTGCACATGCATTCATCATAATCTTCTTCATAGTCATACCAATTATAATTGGAGGGTTCGGTAACTGACTAGTCCCCCTAATAATTGGCGCACCAGATATAGCCTTTCCCCGAATAAATAATATAAGTTTCTGACTATTACCACCATCTTTCCTACTTTTACTAGCATCATCAGCAGTAGAAGCTGGAGCAGGAACTGGATGAACCGTCTATCCACCTTTAGCAGGTAATCTAGCACATGCAGGCGCCTCTGTAGACCTAACTATCTTTTCATTACATTTAGCAGGAATCTCATCCATCCTAGGAGCCATCAACTTCATTACTACAATTATCAATATGAAACCACCAGCCCTTTCACAATACCAAACACCACTATTCGTCTGATCAGTTATAATTACTGCCGTTTTACTTCTTCTATCACTTCCAGTATTAGCAGCAGGTATTACTATACTTTTAACAGATCGAAACTTAAATACTACATTTTTTGACCCGGCAGGAGGAGGAGACCCAATCCTATATCAACACTTATTCTGATTTTTTGGACATCCAGAAGTATATATTCTTATTTTACCAGGATTTGGTATAATTTCACACATCGTAACATACTACTCTGGCAAAAAAGAACCATTTGGCTACATAGGAATAGTATGAGCTATAATATCTATTGGATTCCTAGGATTTATTGTTTGAGCCCACCACATATTTACAGTAGGACTCGATGTAGACACCCGAGCTTATTTCACCTCAGCCACCATAATCATTGCTATTCCAACCGGGGTAAAAGTTTTCAGTTGACTCGCCACACTTCATGGAGGAAACATCAAATGATCACCTGCTATACTTTGAGCCTTAGGATTTATTTTCCTTTTTACAATCGGAGGTCTTACAGGAATCGTATTAGCCAACTCATCCCTAGACATCGTTCTTCACGATACCTATTATGTAGTAGCCCACTTCCATTATGTACTATCTATAGGAGCCGTATTTGCTATCATAGGCGGCTTTGTCCATTGATTCCCACTATTCACAGGATATATACTAAATGACTTATGAGCAAAAATCCATTTCTCCATTATATTTGTTGGAGTAAACATAACATTCTTCCCTCAACATTTTCTTGGCCTATCCGGAATACCACGACGATACTCAGACTACCCAGATGCCTATACAATATGAAACGTAATTTCATCTATTGGCTCGTTTATTTCACTAACAGCCGTCATCCTTATAGTATTCACCATCTGAGAAGCCTTCGCATCTAAACGAGAGGTAGCTTCAGTGGAACTTACAACAACTAATCTTGAATGACTTTATGGTTGTCCTCCACCTTACCACACATTTGAACAACCAGTATTCGTTAAATCCCAATTATAAGAAAGGGAGGAATCGAACCCCCTAAAATTGATTTCAAGTCAACCTCATAACCTCTATGACTTTCTCATAAGATATTAGTAATAATAATTACATAACTTTGCCATAGTTAAATTATAGGTTTAAATCCTATATATCTTACATGCCTTATCCCATACAACTGGGCTTCCAAGACGCCACATCACCTATCATAGAAGAATTAACATACTTTCATGACCACACACTAATAATTGTATTCCTAATTAGTTCACTAGTACTATATATTATTATTCTAATACTTACAACAAAATTGACTCACACAAGCACAATAGACGCTCAAGAAGTAGAAACTATCTGAACTATTATACCAGCCGCTATTCTAGTACTCATTGCCCTACCCTCCTTACGCATCCTATATATAATGGATGAAATCTACAACCCATATCTAACAGTAAAAGCTATAGGCCATCAATGATATTGAAGTTACGAATATACTGATTACGAAGACCTAATATTTGACTCATACATAGTTCCAACCCAAGATCTAGCCCCCGGCCAATTTCGACTACTGGAAGTTGATAATCGAATAGTTCTACCAATAGAATTACCCATCCGTATACTCATCTCATCAGAAGACGTACTTCACGCATGAACTGTGCCATCCTTAGGATTAAAAGCCGATGCTATTCCAGGACGACTAAACCAAGCCACCCTAACATCAACTCGCCCAGGAGTCTTCTATGGTCAATGTTCAGAAATCTGTGGCTCCAATCACAGTTTCATGCCCATTGTCCTAGAAATAACAACACTAAAATATTTTGAAAAATGGTCTTCTATAATGCAATCATTTTTAAGATAACCATAATACATTAAAGTATTAAAGGATTTAAAAATCCCTTAAAACATATGCCACAACTTGATACTTCAACATGATTCCTAACAATTTCCCTCATAATCATCTCATTATTCTGCGTGTACCAAACAAAAATAATTAATCAAACTATAATCTCCATCACCCAACAAAACAAAAAAGATATCACCTCACAAACCCAACTACACTGAGAAAAGAAATGAACGAAAATCTATTTGCCACATTCATCACCCCTACTATCATAGGTATTACAACACTACCAATCATTATACTATTCCCATGCCTAATTCTTACCACTCCAAAACGCTGACTGCCCAATCGCATCCAAACCCTACAAATCTGACTAATCCGATTAATTACAAAGCAAATGATAACAATACACAACAAACAAGGCCGAACATGAACACTCATACTCATATCCCTAATCCTATTTATTGCATCAACTAATCTACTTGGGCTATTACCATATTCATTCACCCCAACTACACAACTATCCATAAACATTGGTATAGCTATTCCACTATGATTAGGAACTGTAATTATAGGATTCCGAAATAAACCAAAAACTTCTCTCGCACACTTCCTACCACAAGGCACACCAACCCCACTAATCCCTATACTTATTATTATTGAAACTATCAGCCTATTCATTCAACCCTTAGCCCTGGCAGTACGACTAACAGCCAATATCACTGCAGGTCACTTACTTATTCACCTAATTGGCTCAGCCACACTAGCCCTTTCATCTATCAACATAACAGTATCAACCATTACATTCACCATCTTATTCCTACTAACAATCCTAGAACTAGCTGTAGCCATAATTCAAGCTTACGTTTTTACACTTTTAGTAAGCTTGTATCTACATGATAACTCCTAATGACCCACCAAACACATGCTTACCACATAGTAAATCCAAGTCCATGACCATTAACAGGAGCCCTATCAGCTCTCCTACTCACCTCAGGCCTAATTATATGATTTCACTTTAATTCCTCCCTACTAGCCCTAATTGGCCTTACATGCATACTTTTAACAATATACCAATGATGACGCGATATTATTCGAGAAGGGACATTCCAAGGCCATCATACTCCCGCAGTGCAAAAAGGCTTACGATATGGAATAGTCCTTTTTATTATTTCCGAAGTATTCTTCTTCTTAGGGTTTTTCTGAGCCTTTTATCATTCAAGCCTAGCCCCAACCCACGAATTAGGAGGTTGCTGACCACCCACTGGAATTCATCCTTTAAACCCATTAGAAGTGCCTCTACTCAATACATCAATCCTTCTAGCCTCAGGAGTGTCAATTACATGAGCCCATCACAGTCTAATAGAAGGAAATCGTAAACAAATAATCCAAGCACTGTCAATCACAATTGCATTAGGCTTATATTTCACAATCCTTCAAGCCATAGAATATTATGAATCATCATTCACAATCTCAGACGGCATCTATGGGTCAACATTTTTCGTAGCAACAGGCTTTCACGGCCTACATGTAATTATCGGATCAACATTCCTAATTGTATGCCTCCTACGTCAATTTAATTACCACTTCACATCAACACACCACTTTGGATTTGAAGCCGCCGCCTGATACTGACATTTTGTAGATGTTGTATGACTCTTCCTATATGTGTCAATTTATTGATGAGGCTCATATTTTTCTAGTATAATAAGTACTACTGATTTCCAATCATTAAGTTCTGGGTAAAACCAGAGAAAAATAATCAACCTCATCATCACACTAATCATCAATACCACCCTATCTACCATCATCGTTCTCATCGCCTTCTGACTTCCCCAACTTTACCTATATCTAGAAAAATCCAGTCCATATGAATGCGGCTTTGATCCCCTAGGATCGGCACGACTGCCTTTTTCAATAAAATTTTTCCTTGTTGCTATTACATTCCTCCTATTCGATCTCGAAATTGCTCTCTTACTACCACTACCATGAGCCATCCAATTATCAGAGCCCAATACAATATTAATTCTAGCATACTGTTTAATCTTACTTTTAACAGCCGGCCTAGCCTACGAATGACTACAAAAAGGCCTAGAATGAGCCGAATAGGTTTTTAATCTAATCAAGATAATTGATTTCGACTCAATTAATCATGGTGCAAACCCATGAATACCTTATGACATCAATCAATCTCAACCTAACCGTAGCCTTTTCCCTAGCCCTAGCAGGAGTACTAATCTACCGATCACATCTAATATCAACACTCCTATGTCTAGAAGGAATGATACTATCTCTATTCGTCATAATAGCACTCCTAATTTCCCACTTCCACATATTCTCTACATCAATAGCACCAATTATCCTACTAGTATTCTCTGCATGCGAAGCAGGTGTAGGCCTGGCACTCCTAGTAAAAACCTCAAACAACTATGGCAATGATTACGTACAAAACCTAAACCTCCTACAATGTTAAAAATCCTAATTCCAACGTTCATATTAATTCCACTCACCTGACTATCTAAAAAACCATGAATTTGACTCAACTCCACCTCACACAGCCTAACCATCAGCGTAATTAGTCTAACTCTTCTTTACTATAACACAGACCTCAGCCACAACTATAACTCCTCATTCTTCACAGACTCACTATCCAGCCCACTAGTAGTATTATCCTGCTGACTACTACCACTCATAATAATTGCTAGCCAAAACCATTTAACCAAAGAATCCACTAACCGAAAAAAAACCTATTTGACCATACTCATCATTCTCCAATTATCCCTAATCATAGCCTTCTCATCATCAGAACTAATCATATTTTATGTCCTATTCGAAACTACTCTAATTCCAACTCTAATCGTCATTACACGATGAGGTAATCAAAACGAGCGACTTAACGCAGGCCTATATTTCCTATTTTATACCCTAGCCGGATCGCTGCCCCTCCTAGTAGCCCTCCTATATCTACACAACAACATTGGATCACTTCACATACTAACTATTTCCATAATATCTACTTCCATGTACCCCTCCTTATCAAACTCAATCCTATGATTTGCATGTATAACTGCATTCATAGTAAAAATACCATTATATGGCCTTCACCTATGACTCCCCAAAGCACACGTCGAAGCTCCAATCGCAGGATCCATAGTCCTAGCAGCTATTCTCCTAAAACTAGGTGGCTATGGCATTATACGAATAACAATCCTTACACAACCAATTACCTCACACCTCTACTACCCCTTCATCATCCTATCAATATGAGGAATAATCATAACAAGTTCAATCTGCCTACGTCAAACAGACCTAAAATCCCTAATCGCCTACTCCTCAGTAAGCCATATAGGCCTAGTAATTATTGCAGCCCTTATACAATCACCACTAAGCTTCATAGGAGCAACAGCCCTAATAATCGCCCACGGACTAACCTCCTCTATACTATTCTGCCTAGCCAATACAAACTACGAACGAATTCATAGTCGTACCATAATCCTAGCCCGAGGCCTACAAACTATCTTGCCCCTAATATGTACATGATGACTCCTTGCAAGCCTAGCCAACCTTGCTCTTCCCCCCACAATCAACCTCCTCGGAGAATTAATAGTTATTGTATCCTCCTTTTCATGATCCAACTTCTCCATCATCTTACTAGGACTCAACACAGCCATCACAGCCCTCTACTCACTCCACATACTAATTACATCACAACGAGGAAAATTTACCCACCACTTACATCCAATCAAACCCTCATTCACTCGAGAACATATCCTAATAACCCTACACCTAATCCCACTATTAATCATCTCTGCCAACCCAAAGTTCATTTTGGGAATTACATACTGCAAATATAGTTTAACAAAAACATTAGATTGTGAATCTAAACATAGAAGTTCAAACCTTCTTATATGCCGAGAAAGTTCCAAGAACTGCTAACTCTTGATTCCATACATAACCAATATGGCTTTCTTACTTTTAAAGGATAACAGTAATCCATTGGTCTTAGGAATCAAAAATTTTGGTGCAATTCCAAATAAAAGTAATTAATTTCATACTTAACACCACCATCCTCCTATCAATCACCATACTAACTTTTCCACTAATCTACAACCTCATCTTCCCAAACAAAACCAACCAATTCCCCCTATATTGTAAAAACGCAGTTAAAACAGCATTCTTCATCAGCTTACCATCACTCCTAATATTCATAAACATAGGCCACGAATCAACAATTACTAACTGACAATGATTCTCAATAGGCTCATTTAACATCTCCATAAGCTTCAAACTAGACTACTTCTCCATCATTTTTATCCCCATTGCACTATATGTAACCTGATCAATCCTAGAATTCTCACTATGATACATACATTCAGACCCTTACATCCACCAATTCTTCAAGTACCTAATTACCTTTCTCTTTACCATAATTATCTTAGTTTCCGCTAACAACCTATTTCAACTGTTTATTGGATGAGAGGGTGTAGGAATCATATCATTTATATTAATCGGCTGATGATACGGACGTACTGACGCCAACACAGCAGCCCTACAAGCCGTACTATACAACCGTATTGGCGACATCGGCTTCATACTTTCCATAGCCTGACTAATAACCAACAACAATTCATGAGACCTCCAACATATCTTCATAACCAATATAGACACACTAGCCCTACTAGGACTCATCATCGCCGCAACAGGCAAATCAGCCCAATTCGGCCTACACCCATGACTTCCATCAGCCATAGAAGGCCCAACCCCAGTATCAGCGCTACTTCACTCAAGTACTATAGTAGTAGCCGGAATCTTCCTACTCATCCGTTTCCATCCAATATTAGAAAACAACACCACAATCCTAACTATCGCCCTATGCCTAGGAGCAATAACAACCCTTTTCACCGCAATTTGCGCCATCACACAAAACGACATCAAAAAAATCGTAGCCTTCTCAACATCAAGCCAACTAGGACTAATAATAGTAACAATTGGACTAAACCAACCACACCTAGCATTCCTCCACATTTGCACCCATGCATTCTTCAAAGCAATACTATTCCTATGTTCAGGCTCAATCATCCACAACCTAAATGACGAACAAGATATTCGAAAAATAGGAGGACTACTAACACTTCTTCCTATTACCTCATCAGCCCTAATCACAGGAAGCCTAGCATTAATAGGCACTCCATTCCTAGCAGGATTCTACTCTAAAGACTCTATCATTGAAGCCATAAACACATCCTACACCAACACATGAGCCCTAACCCTAACACTTATCGCCACAATACTAACAGCTATATATAGTATACGAATTATTTTCTTTGCATTACTAAACCAACCACGATTCCTCCCCCTATCACCTATCAACGAAAACAACCCAAATCTCACCAACCCAATTATACGCTTAGCCATAGGAAGCATCTTCGCCGGATTCACCCTAACAACAAACATCCCACCAACATCTATTATCACAATAACAATACCACCTACAACAAAAATGTCCGCCCTAATAGTAACCATCCTAGGACTACTAATTGCCATAGAATTAAATTCTTCAACCAATAAACTACCTACAATACCATTCATCCATACACACAACTTCTCAAACATGCTAGGCTACTTCACCTTCCTATTCCACCGACTATACCCCCTAGCAAATCTTCAACTAGGCCAACATATTGCTACCATACTAATTGATTTAAACTGATACGAAAAAACCGGACCTAAAGGCCAAGCCAATCTTCACAGCAACCTATCTTCATCTATTACTTCAACCCATAAAGGCCTAATTAAAACCTACTTTCTATCCTTCATCATCTCCATTACAATAATTATATTAATTATCTAATCACGACCACGTACAATTTCTAAAACAATATAAATAGTAATAAACAAAACTCAACCTAATAAGACTAAAATTCATCCACCACAACCATACAACAAAGACACACCACTAGAATCCTGCCCAACACAATAAACACCAACAGTATCAAACAACTCCACAGCAGTATCAACCTCAACTTCACCTGACATAAAATACCACACTAACTCAACAAATAAAGTGAATAACAGTATACTAAAAGCCACCATATTTCCAACCCAACTTTCAGGATATTCTTCAGTAGCCATAGCAGAAGTATAACCAAAAACTACTAATATACCCCCCAAATAAACCAAAAATACTACCAACCCTAAAAAAGTATTCTCCAAACTCACAACAATTGCACTACCCAAACCACCACTTACTACAAGACTTAACCCACCATAGATTGGAGATGGTTTAGAAGCAAAAGCAACAAAACCAAAAATAAATAAAACTGAAAATAAAAAAACAACCATTATTTCCATTATTTTAGTATGGACTCTAACCATAACCTATGGCATGAAAAACCACCGTTGTCATTCAACTACAAAAACTAATGTTCAATCTCCGCAAAACCCACCCCATCATAAAAATCATTAATCACTCATTCATCGATCTACCAGCACCATCCAACATCTCTGCCTGATGAAACTTCGGATCACTACTAGGCATCTGCTTAACTATACAAATCCTTACAGGCTTATTCTTAGCAATGCACTACACCGCTGATACAGCAACAGCTTTCTCATCAGTAGCCCACATCTGTCGAGACGTAAATTACGGCTGATTAATCCGCAACCTTCACGCCAATGGAGCCTCTATATTCTTCATATGTTTATTCTTACATATCGGACGGGGAATCTACTACGGCTCCTACCTCTACAAAGAAACATGAAACATCGGAGTAATTCTCCTCCTAACCGTTATAGCAACCGCCTTTGTCGGCTATGTACTCCCATGAGGACAAATATCATTCTGAGGAGCAACAGTCATTACCAACCTCTTATCAGCCATCCCATATATTGGAACAACACTAGTAGAATGAATCTGAGGAGGCTTCTCCGTAGACAAAGCCACCTTAACACGATTCTTCGCCTTCCACTTCATTCTCCCATTCATTATCACAGCCTTAGTACTTGTCCACCTCCTATTCCTACATGAAACAGGATCCAACAACCCATCAGGAATCAATCCTGACTCAGACAAAATCCCATTCCACCCATACTATACTATTAAAGATGCACTAGGACTTATACTCATACTATTAACCCTCCTTCTCCTAACCCTATTCTCACCAGACATACTAAGCGACCCAGACAACTTTTCCCCAGCCAACCCACTCAACACACCACCACATATCAAACCCGAATGATACTTTCTTTTTGCATACGCCATCCTACGATCAATCCCCAACAAACTAGGAGGAGTACTAGCACTACTAGCATCTATCCTTATCCTACTAGCCATACCACTCCTACATACATCCAACCAACGAAGCATAATATTTCGCCCAATTTCCCAAACACTCTTCTGAATCCTCACAGCTAACCTACTTATCCTAACCTGAATCGGAGGGCAACCAGTAGAAGAACCATACATTATCATCGGACAAGTAGCCTCAATCTCATATTTCCTCCTAATTATCGTATTAATACCCATAGCAGGACTTTTCGAAAACTTCATACTTAAACCCAAATGAAGAGTCCAAGTAATTTAACCAAAATACTGGCCTTGTAAGCCAGCAATGAAGGACCAACCCTTCCCAGGACACATCAAGAAGAAGGCAATAACACCTCACCATCAACACCCAAAGCTGACATTCTAAATAAACTACTTCCTGAAACAAANNNTGCTATTATGTCATACCCTAATTTTCTATCCATTATACCAACTATTAATATTCAAACATGTACAATTTTGCAAATCACAGCAAGAGGTAAGTACATATAATTCAATAGTACTAGAGACTATAAATCAATGACTTATAGGATATAATTGTATTATATAATACATAAATATGTATATAGTACATTAATATATTTACCTCTAGCATATAAGTAGATACATACTATTCAACATTACTAAAATACATTAGATTAAATAATTACTACATAATGATTTATATAATAGCATATCTAATATACATTAAACTATAATATTACATAACAAATAATAACTATAACATTACATAATACATTATTATCATAATCTTACATAATACATATATTGTTGAGTTACATAGACATTACAGTCAATGATTCATGAATCTAAACGATTTACCCACTAGCATATCATCACCATGAGTTATCCCTTAATCACCACCTCACGAGAGATCACCATCCCGCCATCTTAAGGCACATCATCCTTCAGAGCAAGCCCATTAACTGTGGTCGTACCTAAACAGCTTTTACTGGCTACTGGTTGCTACTTCAGGTCCATTAAGTCCTATTCAGCTAATCTATGCTTTTCGTCGAGGCATTTGTGATGACTTGAGTGCTATTCGTCTCGTATCGCGGCATCTGGTTGAGAGGTAACTGGCATTGGGGGGGATTTTTTTTTGGGGAGGTTTATCAACTGGGCGGGAGCCTGGAAAATCGCCGACGTCGTATTTGACTAACATTAAATGAATAATACACAGTTATTGTTGAATGAGTTAATTTTAAATCAATGATATTAAGACATAAAATTAATTTAAGTGATAATATGGGATACATTAATAATCCTTAGATAAGTAAAAAGTACATTTAAGATTAATTATATATGGAAATTAAATCAATGATTTTAAGACNNNNNNNNNNNNNTATTATAATAATACAATTATTTTATAGATTCCCCCGGGTGCACACTCGNGGGTCGCGTAATTTATAATAATTTATAATAATTTATAATAATTTATAATAATTTATAATAATTTATAATAATTTATAATAATTTATAATAATTTATAATAATTTATAATAATTTATAATAATTTATAATAATTTATAATAATTTATAATAATTTATAATAATTTATAATAATTTATAATAATTTATAATNNNNNNNNNNNNNNNNNNNTTTATAATAACCAAATCTTTAAAGCAAAGCTTTGGATTCATTAAACCCCCCCTACCCCCCCACTAAATTTAATCCTTATTCCGTCAAACCCCAAAACCGGAGGACTTACACTTAGCTAGTACCATACGTACTTACTGGGACACATAGGAGTATTATAGTATTATAGTATTATAGTATTATAGTATTATAGTATTATAGTATTATAGTATTATAGTATTATAGTATTATAGTATTATAGTATTATAGTATTATAGTATTATAGTATTATAGTATNNNNNNNNNNNNNNNNNNNNNNNNNNNNNNNNNNNNNNNNTATAGTATTATAGTATTATAGTATTATAGTATTATAGTATTATAGTATTATAGTATTATAGTATTATAGTATGTAATAGTGTGACAGTGTAACACAGACATATCATAATCTAATAAATCATAAAACAGATAATCACAAATTTAATCACCCTATTTAGTATTACAGTTATATCGCAATCGTATGTTATCCCAGTACAACTTGATATTATCATCCATTACACAGACAAAAAGCCTTTATTCTACAAACCATAAACACCCTAATTTTAACCGACATAACATATTACCCTACAAATTTCATAATCTAAAAGACT
>BufferZone_005 [organism=Trichosurus vulpecula]
NNTAATGTAGCTTAACCAAAAGCAAAGCACTGAAAATGCTTAGATGGACCATGACAAGTCCCATAAACACAAAGGTTTGGTCCTAGCCTTACTGTTAATTATAATTAAACCTACACATGCAAGTTTCCGCTGCCCAGTGAGAATGCCCTCAAAATTATTCATAAATCAACAGGAGCAGGCATCAGGCACACCACAGGTAGCCCACCACGCCTTGCTTAACCACACCCCCACGGGATACAGCAGTGACTAACATTAAGCCATAAACGAAAGTTTGACTAAATCATAATTATTAGGGTTGGTAAATTTCGTGCCAGCCACCGCGGCCATACGATTAACCCAAATTAACAGAAAACCGGCGTAAAGTGTGTTTAAGCACTAACAACCAATAAAGCTAAAGTTCAACTAAACTGTAATACGCTATAGTTGACACTAAAATACACAACGAAAGTGGCTTTATCTACGCTGAAGACACTATAGCTAAGAAACAAACTGGGATTAGAGACCCCACTATGCTTAGCCCTAAACCAAGATAATCCGATAACAATATTATTCGCCAGAGAACTACTAGCCAGCGCTTAAAACTCAAAGGACTTGGCGGTGCCCTAAACCCACCTAGAGGAGCCTGTTCTATAATCGATAAACCCCGATAAACCTCACCCATTCTTGCCAATACAGCCTATATACCGCCATCGTCAGCCTACCCCATAGGGAAAAAAAGTAAGCAAGATCATAAATCATAAAAACGTTAGGTCAAGGTGTAGCATATGAATGGGAAAGAAATGGGCTACATTTTCTAAATTAGAATATAACGAACTACCTTATGAAACCTAAGATACTGAAGGAGGATTTAGTAGTAAATTAAGAATAGAGAGCTTAATTGAAACAGGCAATAGGACGCGCACACACCGCCCGTCACCCTCCTCAATTAAAACCCAAAACATAAATAATAAAACTCAAACAAAAAGAGGAGAAAAGTCGTAACATGGTAAGTGTACTGGAAGGTGCACTTGGAGTATCAAAATGTAGCTTATAATAAAGCATTTAGCTTACACCTAAAAGATTTCAGTTAATACTGACCATTTTGAGCCAATCACAGCCCTAACACCCATCAAAAAAATTATCTCAACAAACAAAAAAAAACATTTAACCTATCACAGTATAGGAGATAGAACAGATAAACAGGCGCAATAACATTAGTACCGTAAGGGAAAAATGAAAGACCAATTAAAAGCACCAAAAAGCAAAGATTTAACCTTTTACCTTTTGCATAATGATTTAGCCAGTCAAACCGGACAAAAAGAGTTACGCCCGCCTCCCCGAAATCAAGTGAGCTACTATAAAACAGTACATCAGAACCAACTCGTCTATGTAGCAAAATAGTGAGAAGATTTTATAGTAGAGGTGAAAAGCCAACCGAACTTGAAGATAGCTGGTTGTCCAAAACATGAATTTTAGTTCAACTTTAAATTTTAATCAAAGTCCTAACAACCATAATTTAAATTTAAAATATAATCCAAAGAGGGACAACTCTTTAGATCATGTGAACAAACTTTCTTAGAGGATAATGTACATTATAACAAACATTGTGGGCTTAAAAGCAGCCATCAATTAAGAAAGCGTTAAAGCTCAAACCTACCCACACCTTAATACCAATAATCCTACCAAATTCCCTAACCCTATATTGGACGATTTTATTAACTTATAAAAGACATAATGCTAAAATCAGTAACAAGAAATAATTCTCCTTGCACAAGCCTACATTAGTAACGGAACAACCACTAACAATTAACAAACAAATAACAATAATCACAAACTAGCAAAATTATCAACACATTGTTAACCCGACACAGGAGTGCATCCAGGAAAGATTAAAAAGAATAAAAGGAACTCGGCAAACAAAAACCCCGCCTGTTTACCAAAAACATCACCTCTAGCATACCAAGTATTAGAGGCACTGCCTGCCCAGTGAGTTAAACTTTAACGGCCGCGGTATCCTGACCGTGCAAAGGTAGCATAATCACTTGTCCCTTAAATAGAGACTAGTATGAATGGCATAACGAGGGTTTAACTGTCTCTTATCCTTAATCAGTGAAATTGACCTTCCCGTGCAGAGGCGGGAATATCCTTACAAGACGAGAAGACCCTATGGAGCTTAAGATTCATAGTCTAACCTAACTCAACAAAACCCTACATGGAACAATATAATGACTAACTAGACTATAACCTTTGGTTGGGGTGACCTCGGAGCACAATAAAACCTCCGAATGACATAACTTAGATCTACTAATCCAAGTGTGACACCACCAGTAATTGACCCATATATTGATCAACGGAACAAGTTACCCTAGGGATAACAGCGCAATCCTATTCAAGAGCCCATATCGACAATTAGGGTTTACGACCTCGATGTTGGATCAGGACATCCAAATGGTGCAACCGCTATTAATGGTTCGTTTGTTCAACGATTAAAGTCCTACGTGATCTGAGTTCAGACCGGAGAAATCCAGGTCGGTTTCTATCTGTATATTAATTTCTCCCAGTACGAAAGGACAAGAGAAATAAGGCCCACGCTACTGACGAGCCTTAGAAATAAGATATGAACATATCTAAATATCTTAATTCAATAACTTAATGCTCTAGAAAAGAGCTATTAAGGTGGCAGAGCTGGCAATTGCATAAAACTTAAACCTTTATAACCAGAGGTTCAAATCCTCTCCTTAATACATGTTTATTATCAATCTACTACTATACATTATTCCAATCCTCCTAGCCGTTGCCTTCCTAACACTAGTAGAACGAAAAGCCCTAGGATATATACAATTCCGAAAAGGTCCTAATATTGTAGGACCTTACGGCCTTCTACAACCTATTGCTGATGCTGTCAAACTATTTACAAAAGAACCACTACGCCCACTAACATCATCAATCTCAATATTTATTATTGCCCCTATCCTAGCCCTCACCTTAGCATTTACTATCTGAACACCCTTACCAATACCCCACTCCCTAATCGACCTAAATTTAGGACTACTATTTATCCTAGCACTATCTGGATTATCAGTCTATTCAATTCTATGGTCTGGCTGAGCATCAAACTCTAAATACGCCCTCATAGGAGCCCTACGAGCCGTCGCTCAAACAATCTCATACGAAGTAACCCTGGCCATCATCTTATTATCAATTATACTTATTAACGGCTCCTTCACCCTAAAAAACTTAATCATCACACAAGAAAACATATGACTAATCATGACTACATGACCTCTAACCATGATATGATACATTTCCACCCTAGCAGAAACTAACCGAGCCCCATTCGATTTAACCGAAGGCGAATCAGAATTAGTGTCCGGCTTCAACGTTGAATATGCAGCAGGTCCATTTGCCATATTTTTCCTAGCTGAATACGCCAACATTATAGCTATAAACGCCATAACAACCATCCTATTCCTTGGCTCATCAATCAACCACAACTTCACCCATCTAAATACACTGTCATTCGTAATCAAAACAGCACTACTCACATTTATATTCCTATGAGTACGAGCCTCATACCCACGATTTCGATACGACCAACTAATATACCTACTATGAAAAAACTTTTTACCCTTAACATTAGCCTTCTGCCTATGATTTATCTCTATCCCAGTAGCACTTTCATGCATTCCACCACAAATCTAAGAAATATGTCTGACAAAAGAATTATCTTGATAGGATAAATAATAGGGGTGTAAACCCCCTTATTTCTAGAACAATAGGATTCGAACCCATATCCAAGAACTCAAAATTCTACGTGTTTCCATTACACCACATTCTAGTAAGGTCAGCTAAATAAGCTATCGGGCCCATACCCCGAAAATGTTGGTTTACATCCTTCCCATACTAATGTCCCCTTACGTCCTACTAATCATTTCCATTAGTCTACTCTTAGGCACATCACTCACCTTACTAAGCAATCATTGACTAGTAGCCTGAATAGGCCTAGAAATCAACACATTAGCGATTATCCCCATAATAACATACCCCAACCACCCTCGAGCCACAGAATCTGCCATCAAATATTTCCTAACACAATCAACCGCCTCCATAATACTCATATTCGCCATCATCAACAACGCCTGAATAACAAACCAATGAACATTATCCCAAATTTCCGACCAAACCTCCTCCATCATCATAACACTAGCCCTAGCAATTAAACTAGGACTAGCACCATTCCATTTCTGAGTCCCAGAAGTCACCCAAGGAATTCCACTAACATCAGGTATACTCCTACTCACCTGACAAAAAATCGCCCCAATATCACTAATATACCAAATCTCTCCCTCCCTAAACATAAAAATTTTAACTATCCTAGCATTCTCATCTACTCTACTAGGCGGTTGAGGCGGACTAAACCAAACACACCTACGAAAAATCCTAGCCTACTCATCCATCGCCCACATAGGATGAATAACCATTATCATCCTAATCAACCCTACCCTAATACTCTTAAACTTAATCATTTACATCGCCGCAACACTAACTCTATTCTTAGCCCTTAATCACTCATCAATTACAAAAATCAAATCACTAGCTAACCTATGAAACAAATCAACCCCAATAACCATCGTCATTTTACTCACCCTACTATCCCTAGGAGGCCTACCTCCCCTTACCGGTTTCATACCAAAATGACTAATCCTACAAGAACTGGTAGAACATAACAACATTCCCATAGCCATACTAATAGCACTATCCGCCCTATTAAACCTTTTTTTCTACATACGAATTATCTATGTATCAACACTAACCATACCTCCATCCACAAACAATTCCAAACTTCAATGACCCCATCAACAAACCAAAACAATCAATATCATCCCATCACTAACAATTATCTCATCACTCCTACTTCCACTAACCCCTATATTCATCACCCTATCATAGCTAAGAATTACAAGCCTTTATCTTGCATCATCCGAACGCAAATCGAACACTTTAATTAAGCTAAATTCTTTCATCAGGCCCCGGCAGTTCTCTAACTACTTCTTTGAATTTGCAATTCAACGTAATATATACTTCAAAGCCATATTAAAGGTTTAGGTTCAAACTAGACCAAAGGCCTTCAAAGCCTTAAGCAGGTGTTGAATCACCTAACCTTTGCCACACCTACCAGCCTCACGCCTTTGGAAGAAAAAAAAGGCGTGAGGCCCCGGGAGATCTCCCAACAACCCTTATCTACTAAATTGGTGGGTTTTTATCCCACTTCTTCTTAGTTAACAGCTAAGCACCTTAACATTTGGCTTCAATTTAATGGTAAAAAGAGATTATTAGTCTCTGTCTTTGAATTTACAGTTCAATGCTTACCTCAGCCATTTTACCTATGTTCATTACCCGTTGATTATTCTCAACTAACCATAAAGATATTGGTACATTATACCTTATCTTTGGTGCTTGAGCAGGAATAACAGGCACCGCTCTAAGTCTATTAATTCGCGCAGAACTTGGTCAACCAGGAACTCTTATTGGCGATGATCAAATCTACAATGTAATTGTAACTGCACATGCATTCATCATAATCTTCTTCATAGTTATACCAATTATAATTGGAGGGTTCGGTAACTGACTAGTCCCCCTAATAATTGGCGCACCAGATATAGCCTTTCCCCGAATAAATAATATAAGTTTCTGACTATTACCACCATCTTTTCTACTTTTACTAGCATCATCAGCAGTAGAAGCTGGAGCAGGAACTGGATGAACCGTCTACCCACCTTTAGCAGGTAATCTAGCACATGCAGGCGCCTCTGTAGACCTAACTATCTTTTCATTACATTTAGCAGGAATCTCATCCATCCTAGGAGCCATCAACTTCATTACTACAATTATCAATATGAAACCACCAGCCCTTTCACAATACCAAACACCACTATTCGTCTGATCAGTCATAATTACTGCCGTTTTACTTCTTCTATCACTTCCAGTATTAGCAGCAGGTATTACTATACTTTTAACAGATCGAAACTTAAATACTACATTTTTTGACCCGGCAGGAGGAGGAGACCCAATCCTATATCAACACTTATTCTGATTTTTTGGACATCCAGAAGTATACATTCTTATTTTACCAGGATTCGGTATAATTTCACACATCGTAACATACTACTCTGGCAAAAAAGAACCATTTGGCTACATAGGAATAGTATGAGCTATAATATCTATTGGATTCCTAGGATTTATCGTTTGAGCCCACCATATATTTACAGTAGGACTCGATGTAGACACCCGAGCTTATTTCACCTCAGCCACCATAATCATTGCTATTCCAACCGGGGTAAAAGTTTTCAGTTGACTAGCCACACTTCATGGAGGAAACATCAAATGATCACCCGCTATACTTTGAGCCTTAGGATTTATTTTCCTTTTTACAATCGGAGGTCTTACAGGAATCGTATTAGCCAACTCATCCCTAGACATCGTTCTTCACGATACCTATTATGTAGTAGCCCACTTCCATTATGTACTATCTATAGGAGCCGTATTTGCTATCATAGGCGGCTTTGTCCATTGATTCCCACTATTCACAGGATATATACTAAATGACTTATGAGCAAAAATCCATTTCTCCATTATATTTGTTGGAGTAAACATAACATTCTTCCCTCAACATTTTCTTGGCCTATCCGGAATACCACGACGATACTCAGACTACCCAGATGCCTATACAATATGAAACGTAATTTCATCTATTGGCTCGTTTATTTCACTAACAGCCGTCATCCTTATAGTATTCATCATCTGAGAAGCCTTCGCATCTAAACGAGAGGTATCTTCAGTGGAACTTACAACAACCAATCTTGAATGACTTTATGGTTGTCCTCCACCTTACCACACATTTGAACAACCAGTATTCGTTAAATCCCAATTATAAGAAAGGGAGGAATCGAACCCCCTAAAATTGATTTCAAGTCAACCTCATAACCTCTATGACTTTCTCATAAGATATTAGTAATAATAATTACATAACTTTGCCATAGTTAAATTATAGGTTTAAATCCTATATATCTTACATGCCTTATCCCATACAACTGGGCTTCCAAGACGCCACATCACCTATCATAGAAGAATTAACATACTTTCATGACCACACACTAATAATTGTGTTCCTAATTAGTTCACTAGTACTATATATTATTATTCTAATACTTACAACAAAATTGACTCACACAAGCACAATAGACGCTCAAGAAGTAGAAACTATCTGAACTATTATACCAGCCGCTATTCTAGTACTCATTGCCCTACCCTCCTTACGCATCCTATATATAATGGATGAGATCTACAACCCATATCTAACAGTAAAAGCTATAGGCCATCAATGATATTGAAGTTACGAATATACTGATTACGAAGACCTAATATTTGACTCATATATAGTTCCAACCCAAGATCTAGCCCCTGGCCAATTTCGATTACTGGAAGTTGATAATCGAATAGTTCTACCAATAGAATTACCCATCCGTATACTCATCTCATCAGAAGACGTACTTCACGCATGAACTGTGCCATCCTTAGGATTAAAAGCCGATGCTATTCCAGGACGACTAAACCAAGCCACCCTAACATCAACTCGCCCAGGAGTCTTCTATGGTCAATGTTCAGAAATCTGTGGCTCCAATCACAGTTTCATGCCCATTGTCCTAGAAATAACAACACTAAAATATTTTGAAAAATGGTCTTCTATAATGCAATCATTTTTAAGATAACCATAATACATTAAAGTATTAAAGGATTTAAATATCCCTTAAAATATATGCCACAACTTGATACTTCAACATGATTTCTAACAATTTCCCTCATAATCATCTCATTATTCTGCGTATATCAAACAAAAATAATTAATCAAACTATAATCTCCATCACCCAACAAGACAAAAAAGATGTCACTTCACAAACCCAACTACACTGAGAAAAGAAATGAACGAAAATCTATTTGCCACATTCATCACCCCTACTATCATAGGTATTACAACACTACCAATCATTATACTATTCCCATGCCTAATTCTTACCACTCCAAAACGCTGACTGCCCAATCGCATCCAAACCCTACAAATCTGACTAATCCGATTAATTACAAAGCAAATGATAACAATACACAACAAACAAGGCCGAACATGAACACTCATACTCATATCCCTAATCCTATTTATTGCATCAACAAATCTACTTGGACTATTACCATATTCATTCACCCCAACTACACAACTATCCATAAACATTGGTATAGCTATTCCACTATGATTAGGAACTGTAATTATAGGATTCCGAAATAAACCAAAAACTTCTCTCGCACACTTCCTACCACAAGGCACACCAACCCCACTAATCCCTATACTCATTATTATTGAAACTATCAGCCTATTCATTCAACCCTTAGCCCTAGCAGTACGACTAACAGCCAATATCACTGCAGGTCACTTACTTATTCACCTAATTGGCTCAGCCGCACTAGCCCTTTCATCTATCAGCATAACGGTATCAACCATTACATTCACCATCTTATTCCTACTAACAATCCTAGAACTAGCTGTAGCCATAATTCAAGCTTACGTTTTTACACTTTTAGTAAGCTTGTATCTACATGATAACTCCTAATGACCCACCAAACACATGCTTACCACATAGTAAATCCAAGTCCATGACCATTAACAGGAGCCCTATCAGCTCTCCTACTCACCTCAGGCCTAATTATATGATTTCACTTTAATTCCTCCCTACTAGCCCTAATTGGCCTTACATGCATACTTTTAACAATATACCAATGATGACGTGATATTATTCGAGAAGGAACATTCCAAGGCCATCATACTCCTGCAGTGCAAAAAGGCTTACGATATGGAATAGTCCTTTTTATTATTTCCGAAGTATTCTTCTTCTTAGGATTTTTCTGAGCCTTTTATCATTCAAGCCTAGCCCCAACCCACGAATTAGGAGGTTGCTGACCACCCACTGGAATTCATCCTTTAAACCCATTAGAAGTGCCTCTACTCAATACATCAATCCTTCTAGCCTCAGGAGTGTCAATTACATGAGCCCATCACAGTCTAATAGAAGGAAATCGTAAACAAATAATCCAAGCACTGTCAATCACAATTGCACTAGGCTTATATTTCACAATCCTTCAAGCCATAGAATATTATGAATCATCATTCACAATCTCAGACGGCATCTATGGGTCAACATTTTTCGTAGCAACAGGCTTTCACGGCCTACATGTAATTATCGGATCAACATTCCTAATTGTATGCCTCCTACGTCAATTTAATTACCACTTCACATCAACACACCACTTTGGATTTGAAGCCGCCGCCTGATATTGACATTTTGTAGATGTTGTATGACTCTTCCTATATGTGTCAATTTATTGATGAGGCTCATATTTTTCTAGTATAATAAGTACTACTGATTTCCAATCATTAAGTTCTGGGTAAAACCAGAGAAAAATAATCAACCTCATCATCACACTAATCATCAATACCACCCTATCTACCATCATCGTTCTCATCGCCTTCTGACTTCCCCAACTTTACCTATATCTAGAAAAATCTAGTCCATATGAATGCGGCTTTGATCCCCTAGGATCGGCACGACTGCCTTTTTCAATAAAATTTTTCCTTGTTGCTATTACATTCCTCCTATTCGACCTCGAAATTGCTCTCTTACTACCACTACCATGAGCCATCCAATTATCAGAGCCCAATACAATATTAATTCTAGCATACTGTTTAATCTTACTTTTAACAGCCGGTCTAGCCTACGAATGACTACAAAAAGGCCTAGAATGAGCCGAATAGGTTTTTAATCTAATCAAGATAATTGATTTCGACTCAATTAATCATGGTGCAAACCCATGAATACCTTATGACATCAATCAATCTCAACCTAACCGTAGCCTTTTCCCTAGCCCTAGCAGGAGTACTAATCTACCGATCACATCTAATATCAACACTCCTATGTCTAGAAGGAATGATACTATCTCTATTCGTCATAATAGCACTCCTTATTTCCCACTTCCACATATTCTCTACATCAATAGCACCAATTATCCTACTAGTATTCTCTGCATGCGAAGCAGGTGTAGGCCTGGCACTCCTAGTAAAAACCTCAAACAACTATGGCAATGATTACGTACAAAACCTAAACCTCCTACAATGTTAAAAATCTTAATTCCAACGTTCATATTAATTCCACTCACCTGACTATCTAAAAAACCATGAATTTGACTCAACTCCACCTCACACAGCCTAACCATCAGCGTAATTAGTCTAACTCTTCTTTACTATAACACAGACCTCAGCCACAACTATAACTCCTCATTCTTCACAGACTCACTATCCAGCCCACTAGTAGTATTATCCTGCTGACTACTACCACTCATAATAATCGCTAGCCAAAACCATTTAACCAAAGAATCCACTAACCGAAAAAAAACCTATTTGACCATACTCATCATTCTCCAATTATCCCTAATCATAGCCTTCTCATCATCAGAACTAATCATATTTTATGTCCTATTCGAAACTACTCTAATTCCAACTCTAATCGTTATTACACGATGAGGCAATCAAAACGAGCGACTTAACGCAGGTCTATATTTCCTATTTTATACCCTAGCCGGATCACTGCCCCTCCTAGTAGCCCTCCTATATCTATACAACAACATTGGATCACTTCACATACTAACTATTTCCATAATATCTACTTCCATGTACCCTTCCTTATCAAACTCAATCCTATGATTTGCATGTATAACTGCATTTATAGTAAAAATACCATTATATGGCCTTCACCTATGACTCCCCAAAGCACACGTCGAAGCTCCAATCGCAGGATCCATAGTCCTAGCAGCTATTCTCCTAAAACTAGGTGGCTATGGCATTATACGAATAACGATCCTTACACAACCAATTACCTCACACCTCTACTACCCCTTCATCATCCTATCAATATGAGGAATAATCATAACAAGTTCAATCTGCCTACGTCAAACAGACCTAAAATCCCTAATCGCCTACTCCTCAGTAAGCCATATAGGCCTAGTAATTATTGCAGCCCTTATACAATCACCACTAAGCTTCATAGGAGCAACAGCCCTAATAATCGCCCACGGACTAACCTCTTCTATACTATTCTGCCTAGCCAATACAAACTACGAACGAATTCATAGTCGTACCATAATCCTAGCCCGAGGCCTACAAACTATCTTACCCCTAATATGTACATGATGACTCCTTGCAAGCCTAGCCAACCTTGCTCTTCCCCCCACAATCAACCTCCTCGGAGAATTAATAGTTATTGTATCCTCCTTTTCATGGTCCAACTTCTCCATCATCTTACTAGGACTCAACACAGCCATCACAGCCCTCTACTCACTTCACATACTAATTACATCACAACGAGGAAAATTTACCCACCACTTACATCCAATCAAACCCTCATTCACTCGAGAACATATCCTAATAACCCTACACCTAATCCCACTATTAATCATCTCTGTCAACCCAAAATTCATTTTGGGAATTACATACTGCAAATATAGTTTAACAAAAACATTAGATTGTGAATCTAAACATAGAAGTTTAAACCTTCTTATATGCCGAGAAAGTTCCAAGAACTGCTAACTCTTGATTCCATACATAACCAATATGGCTTTCTTACTTTTAAAGGATAACAGTAATCCATTGGTCTTAGGAATCAAAAATTTTGGTGCAATTCCAAATAAAAGTAATTAATTTCATACTTAACACCACCATCCTCCTATCAATCACCATACTAACTTTTCCACTAATCTACAACCTCATCTTCCCAAACAAAACCAACCAATTCCCCCTATATTGTAAAAACGCAGTTAAAACAGCATTCTTCATCAGCTTACCATCACTCCTATTATTCATAAACATAGGCCACGAATCAACAATTACTAACTGACAATGATTCTCAATAGGCTCATTTAACATCTCCATAAGCTTCAAACTAGACTACTTCTCCATCATTTTTATCCCCATTGCACTATATGTAACCTGATCAATCCTAGAATTCTCACTATGATATATACATTCAGACCCCTACATCCACCAATTCTTCAAGTACCTAATTACCTTTCTCTTTACCATAATTATCTTAGTTTCCGCTAACAACCTATTTCAACTGTTTATTGGATGAGAGGGTGTAGGAATCATATCATTTATATTAATCGGCTGATGGTACGGACGTACTGACGCCAACACAGCAGCCCTACAAGCCGTACTATACAACCGTATTGGTGACATCGGCTTCATACTTTCCATAGCCTGACTAATAACCAACAACAATTCATGAGACCTCCAACATATCTTCATAACCAATATAGACACACTAGCCCTACTAGGACTCATCATCGCCGCAACAGGCAAATCAGCCCAATTCGGCCTACACCCATGACTTCCATCAGCCATAGAAGGCCCAACCCCAGTATCAGCACTACTTCACTCAAGTACTATAGTAGTAGCCGGAATCTTCCTACTCATCCGTTTCCATCCAATATTAGAAAACAACACCACAATCCTAACTATCGCCCTATGCCTAGGAGCAATAACAACCCTTTTCACCGCAATTTGCGCCATTACACAAAACGACATCAAAAAAATCGTAGCCTTCTCAACATCAAGCCAACTAGGACTAATAATAGTAACAATTGGACTAAACCAACCACACCTAGCATTCCTCCACATTTGCACCCATGCATTCTTCAAAGCAATACTATTCCTATGTTCAGGCTCAATCATCCACAACCTAAATGACGAACAAGATATTCGAAAAATAGGAGGACTACTAACACTTCTTCCTATTACCTCATCAGCCCTAATCACAGGAAGCCTAGCATTAATAGGCACTCCATTCCTAGCAGGATTCTACTCTAAAGACTCTATTATTGAAGCCATAAATACATCCTACACCAACACATGAGCCCTAACCCTAACACTTATCGCCACAATACTAACAGCTGTATATAGTATACGAATTATTTTCTTTGCATTACTAAACCAACCACGATTCCTCCCCCTATCACCTATCAACGAAAACAACCCAAACCTCACCAACCCAATTATACGCTTAGCCATAGGAAGCATCTTCGCCGGATTCATCCTAACAACAAACATCCCACCAACATCTATTATCACAATAACAATACCACCTACAACAAAAATGTCCGCCCTAATAGTAACCATCCTAGGACTACTAATTGCCATAGAATTAAATTCTTCAACCAATAAACTACCTACAATACCATTCATCCATACACACAACTTCTCAAACATGCTAGGCTACTTTACCTTCCTATTCCACCGACTATACCCCCTAGCAAACCTTCAACTAGGCCAACATATTGCTACCATACTAATTGATTTAAACTGATACGAAAAAACCGGACCTAAAGGCCAAGCCAATCTTCACAGCAACCTATCTTCATCTATTACTTCAACCCATAAAGGCCTAATTAAAACCTACTTTCTATCCTTCATCATCTCCATTACAATAATTATATTAATTATCTAATCACGACCACGTACAATTTCTAAAACAATATAAATAGTAATAAACAAAACTCAACCTAATAAGACTAAAATTCATCCACCACAACCATACAACAAAGACACACCACTAGAATCCTGCCCAACACAATAAACACCAACAGTATCAAACAACTCCACAGCAGTATCAACCTCAACTTCACCTGACATAAAATACCACACTAACTCAACAAATAAAGTGAATAATAGTATACTAAAAGCCACCATATTCCCAACCCAACTTTCAGGATATTCTTCAGTAGCCATAGCAGAAGTATAACCAAAAACTACTAATATACCCCCCAAATAAACCAAAAATACTACCAACCCTAAAAAAGTATTTTCCAAACTCACAACAATTGCACTACCCAAACCTCCACTTACTACAAGACTTAACCCACCATAGATTGGAGATGGTTTAGAGGCAAAAGCAACAAAACCAAAAATAAATAAAACTGAAAATAAAAAAACAACCATTATTTTCATTATTTTAGTATGGACTCTAACCATAACCTATGGCATGAAAAACCACCGTTGTCATTCAACTACAAAAACTAATGTTCAATCTCCGCAAAACCCACCCCATCATAAAAATCATTAATCACTCATTCATCGATCTACCAACACCATCCAACATCTCTGCCTGATGAAACTTCGGATCACTACTAGGCATCTGCTTAACTATACAAATCCTTACAGGCTTATTCTTAGCAATGCACTACACCGCTGATACAGCAACAGCTTTCTCATCAGTAGCCCACATCTGTCGAGACGTAAATTACGGCTGATTAATCCGCAATCTTCACGCCAATGGAGCCTCTATATTCTTCATATGTTTATTCTTACATATCGGACGGGGAATCTACTATGGCTCCTACCTCTACAAAGAAACATGAAACATCGGAGTAATTCTCCTCCTAACCGTTATAGCAACCGCTTTTGTCGGCTATGTACTCCCATGAGGACAAATATCATTCTGAGGAGCAACAGTCATTACCAACCTCTTATCAGCCATCCCATATATTGGAACAACACTAGTAGAATGAATCTGAGGAGGCTTCTCCGTAGACAAAGCCACCTTAACACGATTCTTCGCCTTCCACTTCATCCTCCCATTCATTATCACAGCCCTAGTACTTGTCCACCTCCTATTCCTACATGAAACAGGATCCAACAACCCATCAGGAATCAATCCTGACTCAGACAAAATCCCATTCCACCCATACTATACTATCAAAGATGCACTAGGACTTATACTCATACTATTAATCCTCCTTCTCCTAACCCTATTCTCACCAGACATACTAAGCGACCCAGACAACTTTTCCCCAGCCAACCCACTCAACACACCACCACATATCAAACCCGAATGATACTTTCTTTTTGCGTACGCCATCCTACGATCAATCCCCAACAAACTAGGAGGAGTACTAGCACTACTAGCATCTATCCTTATCCTACTAGCCATACCACTCCTACATACATCCAACCAACGAAGCATAATATTTCGCCCAATTTCCCAAACACTCTTCTGAATCCTCACAGCTAACCTACTTATCCTAACCTGAATCGGAGGGCAACCAGTAGAAGAACCATACATTATCATCGGACAAGTAGCCTCAATCTCATATTTCCTCCTAATTATCGTATTAATACCCATAGCAGGACTTTTCGAAAACTTCATACTTAAACCCAAATGAAGAGTCCAAGTAATTTAACCAAAATACTGGCCTTGTAAGCCAGCAATGAAGGACCAACCCTTCCTAGGACACATCAAGAAGAAGGCAATAACACCTCACCATCAACACCCAAAGCTGACATTCTAAATAAACTACTTCCTGAAATAAACCCTACCATTATGTCATACCCTAATTTTCTATACATTGTACCAACTATTAATATTCAAACATGTACAATCTTGCAAACCACAGCAAGAGGTAAGTACATATAATTCAACAGTACTAGAGACTATAAATCAATGACTTATAGGATATAAATGTATTATATAATACATAAATATGTATATAGTACATTAATATATTTACCTCTAGCATATAAGNAGATACATACTATTCAACATTACTAAAATACATTAGATTAAATAATTACTATACAATGATTAATATAATAGCGTATCTAACATACATTAAACTATAATATTACATAATAAGTAATAACTATAACATTACATAATACATTATTATCATAATTTTACATAATACATATATTGTTGAGTTACATAGACATTACAGTCAATGATTCATGAATCTAAACGATTTATCCACTAGCATATCATTACCATAAGTTATTCCTTAATCACCACCTCACGAGAGATCACCATCCCGCCATCTTAAGGCACATCATCCTTCAGAGCAAGCCCATCAACTGTGGTCGTACCTAAACAGCTTTTACTGGCTACTGGTTGCTACTTCAGGTCCATTAAATCCTATTCAGCTAATCTATGCTTTTCGTCGAGGCATTTGTGATGACTTGAGTGCTATTCGTCTCGTATCGCGGCATCTGGTTGAGAGGTAACTGGCATTGAGGGGAWTTTTTTTTTGGGGAGGTTTATCAACTGGGCGGGAGCCTGGAAGATCGCCGACGTCGTATTTGACTAACATTAAATGAATAATACACAGATATTGTTGAATGAGTCAATTTTAAATTAATGATATTAAGACATNTAGTTAATTTAAGTGATAATATGGGATACATTAATAATCCTTAGATAAGTAAAAAGTACATTTAAGATTAATTATATATGGAAATTAAGTCAATGATTTTAAGACATATATATATATATATWATAATAATACAATTATTTTATAGATTCCCCCGGGTGCACACTCGCGGATCGCGTAATTTATAATAATTTATAATAATTTATAATAATTTATAATAATTTATAATAATTTATAATAATTTATAATAATTTATAATAATTTATAATAATTTATAATAATTTATAATAATTTATAATAATTTATAATAATTTATAATAATTTATAATAATTTATAATAATTTATAATAATTTATAATNNNNNNNNNNTTTATAATNNTTATAATAACCAGATCTTTAAAGCAAAGCTTTGGATTCATTAAACCCCCCCTACCCCCCCACTAAATTTAATCCTTATTCCGTCAAACCCCAAAACCGGAGGACTTACACTTAGCTAGTACCATACGTACTTACTGGGACACATAGGAGTATTATAGTATTATAGTATTATAGTATTATAGTATTATAGTATTATAGTATTATAGTATTATAGTATTATAGTATTATAGTATTATAGTATTATAGTATTATAGTATTATAGTATTATAGTATTATAGTATTATAGTATTATAGTATTATAGTATTATAGTATTATAGTATTATAGTATTATAGTATTATAGTATTATAGTNTNATAGTNTNATAGTNNNNTAGTGTGATAGNNNNNNATAGTGTGATAGTGTAACACAGACATATCATAATTTAATAAATCATAAAACAGATAATCACAAATTTAATCACTCTATTTAGTATTACAGTTATATCGCAATCGTATGTTATCCCAGTACAACTTGATATTATCATCCATTACACAGACAAAAAGCCTTTATTCTACAAACCATAAACACCCTAATTTTAACCGACATAACATATTACCCTACAAATTTCATAATCTAAAAGACT
>BufferZone_006 [organism=Trichosurus vulpecula]
NNNNNNNNNNNTTAACCAAAAGCAAAGCACTGAAAATGCTTAGATGGACCATGACAAGTCCCATAAACACAAAGGTTTGGTCCTAGCCTTACTGTTAATTATAATTAAACCTACACATGCAAGTTTCCGCTGCCCAGTGAGAATGCCCTCAAAATTATTCATAAATCAACAGGAGCAGGCATCAGGCACACCACAGGTAGCCCACCACGCCTTGCTTAACCACACCCCCACGGGATACAGCAGTGACTAACATTAAGCCATAAACGAAAGTTTGACTAAATCATAATTATTAGGGTTGGTAAATTTCGTGCCAGCCACCGCGGCCATACGATTAACCCAAATTAACAGAAAACCGGCGTAAAGTGTGTTTAAGCACTAACAACCAATAAAGCTAAAGTTCAACTAAACTGTAATACGCTATAGTTGACACTAAAATACACAACGAAAGTGGCTTTATCTACGCTGAAGACACTATAGCTAAGAAACAAACTGGGATTAGAGACCCCACTATGCTTAGCCCTAAACCAAGATAATCCGATAACAATATTATTCGCCAGAGAACTACTAGCCAGCGCTTAAAACTCAAAGGACTTGGCGGTGCCCTAAACCCACCTAGAGGAGCCTGTTCTATAATCGATAAACCCCGATAAACCTCACCCATTCTTGCCAATACAGCCTATATACCGCCATCGTCAGCCTACCCCATAGGGAAAAAAAGTAAGCAAGATCATAAATCATAAAAACGTTAGGTCAAGGTGTAGCATATGAATGGGAAAGAAATGGGCTACATTTTCTAAATTAGAATATAACGAACTACCTTATGAAACCTAAGATACTGAAGGAGGATTTAGTAGTAAATTAAGAATAGAGAGCTTAATTGAAACAGGCAATAGGACGCGCACACACCGCCCGTCACCCTCCTCAATTAAAACCCAAAACATAAATAATAAAACTCAAACAAAAAGAGGAGAAAAGTCGTAACATGGTAAGTGTACTGGAAGGTGCACTTGGAGTATCAAAATGTAGCTTATAATAAAGCATTTAGCTTACACCTAAAAGATTTCAGTTAATACTGACCATTTTGAGCCAATCACAGCCCTAACACCCATCAAAAAAATTATCTCAACAAACNNNNNNNAACATTTAACCTATCACAGTATAGGAGATAGAACAGATAAACAGGCGCAATAACATTAGTACCGTAAGGGAAAAATGAAAGACCAATTAAAAGCACCAAAAAGCAAAGATTTAACCTTTTACCTTTTGCATAATGATTTAGCCAGTCAAACCGGACAAAAAGAGTTACGCCCGCCTCCCCGAAATCAAGTGAGCTACTATAAAACAGTACATCAGAACCAACTCGTCTATGTAGCAAAATAGTGAGAAGATTTTATAGTAGAGGTGAAAAGCCAACCGAACTTGAAGATAGCTGGTTGTCCAAAACATGAATTTTAGTTCAACTTTAAATTTTAATCAAAGTCCTAACAACCATAATTTAAATTTAAAATATAATCCAAAGAGGGACAACTCTTTAGATCATGTGAACAAACTTTCTTAGAGGATAATGTACATTATAACAAACATTGTGGGCTTAAAAGCAGCCATCAATTAAGAAAGCGTTAAAGCTCAAACCTACCCACACCTTAATACCAATAATCCTACCAAATTCCCTAACCCTATATTGGACGATTTTATTAACTTATAAAAGACATAATGCTAAAATCAGTAACAAGAAATAATTCTCCTTGCACAAGCCTACATTAGTAACGGAACAACCACTAACAATTAACAAACAAATAACAATAATCACAAACTAGCAAAATTATCAACACATTGTTAACCCGACACAGGAGTGCATCCAGGAAAGATTAAAAAGAATAAAAGGAACTCGGCAAACAAAAACCCCGCCTGTTTACCAAAAACATCACCTCTAGCATACCAAGTATTAGAGGCACTGCCTGCCCAGTGAGTTAAACTTTAACGGCCGCGGTATCCTGACCGTGCAAAGGTAGCATAATCACTTGTCCCTTAAATAGAGACTAGTATGAATGGCATAACGAGGGTTTAACTGTCTCTTATCCTTAATCAGTGAAATTGACCTTCCCGTGCAGAGGCGGGAATATCCTTACAAGACGAGAAGACCCTATGGAGCTTAAGATTCATAGTCTAACCTAACTCAACAAAACCCTACATGGAACAATATAATGACTAACTAGACTATAACCTTTGGTTGGGGTGACCTCGGAGCACAATAAAACCTCCGAATGACATAACTTAGATCTACTAATCCAAGTGTGACACCACCAGTAATTGACCCATATATTGATCAACGGAACAAGTTACCCTAGGGATAACAGCGCAATCCTATTCAAGAGCCCATATCGACAATTAGGGTTTACGACCTCGATGTTGGATCAGGACATCCAAATGGTGCAACCGCTATTAATGGTTCGTTTGTTCAACGATTAAAGTCCTACGTGATCTGAGTTCAGACCGGAGAAATCCAGGTCGGTTTCTATCTGTATATTAATTTCTCCCAGTACGAAAGGACAAGAGAAATAAGGCCCACGCTACTGACGAGCCTTAGAAATAAGATATGAACATATCTAAATATCTTAATTCAATAACTTAATGCTCTAGAAAAGAGCTATTAAGGTGGCAGAGCTGGCAATTGCATAAAACTTAAACCTTTATAACCAGAGGTTCAAATCCTCTCCTTAATACATGTTTATTATCAATCTACTACTATACATTATTCCAATCCTCCTAGCCGTTGCCTTCCTAACACTAGTAGAACGAAAAGCCCTAGGATATATACAATTCCGAAAAGGTCCTAATATTGTAGGACCTTACGGCCTTCTACAACCTATTGCTGATGCTGTCAAACTATTTACAAAAGAACCACTACGCCCACTAACATCATCAATCTCAATATTTATTATTGCCCCTATCCTAGCCCTCACCTTAGCATTTACTATCTGAACACCCTTACCAATACCCCACTCCCTAATCGACCTAAATTTAGGACTACTATTTATCCTAGCACTATCTGGATTATCAGTCTATTCAATTCTATGGTCTGGCTGAGCATCAAACTCTAAATACGCCCTCATAGGAGCCCTACGAGCCGTCGCTCAAACAATCTCATACGAAGTAACCCTGGCCATCATCTTATTATCAATTATACTTATTAACGGCTCCTTCACCCTAAAAAACTTAATCATCACACAAGAAAACATATGACTAATCATGACTACATGACCTCTAACCATGATATGATACATTTCCACCCTAGCAGAAACTAACCGAGCCCCATTCGATTTAACCGAAGGCGAATCAGAATTAGTGTCCGGCTTCAACGTTGAATATGCAGCAGGTCCATTTGCCATATTTTTCCTAGCTGAATACGCCAACATTATAGCTATAAACGCCATAACAACCATCCTATTCCTTGGCTCATCAATCAACCACAACTTCACCCATCTAAATACACTGTCATTCGTAATCAAAACAGCACTACTCACATTTATATTCCTATGAGTACGAGCCTCATACCCACGATTTCGATACGACCAACTAATATACCTACTATGAAAAAACTTTTTACCCTTAACATTAGCCTTCTGCCTATGATTTATCTCTATCCCAGTAGCACTTTCATGCATTCCACCACAAATCTAAGAAATATGTCTGACAAAAGAATTATCTTGATAGGATAAATAATAGGGGTGTAAACCCCCTTATTTCTAGAACAATAGGATTCGAACCCATATCCAAGAACTCAAAATTCTACGTGTTTCCATTACACCACATTCTAGTAAGGTCAGCTAAATAAGCTATCGGGCCCATACCCCGAAAATGTTGGTTTACATCCTTCCCATACTAATGTCCCCTTACGTCCTACTAATCATTTCCATTAGTCTACTCTTAGGCACATCACTCACCTTACTAAGCAATCATTGACTAGTAGCCTGAATAGGCCTAGAAATCAACACATTAGCGATTATCCCCATAATAACATACCCCAACCACCCTCGAGCCACAGAATCTGCCATCAAATATTTCCTAACACAATCAACCGCCTCCATAATACTCATATTCGCCATCATCAACAACGCCTGAATAACAAACCAATGAACATTATCCCAAATTTCCGACCAAACCTCCTCCATCATCATAACACTAGCCCTAGCAATTAAACTAGGACTAGCACCATTCCATTTCTGAGTCCCAGAAGTCACCCAAGGAATTCCACTAACATCAGGTATACTCCTACTCACCTGACAAAAAATCGCCCCAATATCACTAATATACCAAATCTCTCCCTCCCTAAACATAAAAATTTTAACTATCCTAGCATTCTCATCTACTCTACTAGGCGGTTGAGGCGGACTAAACCAAACACACCTACGAAAAATCCTAGCCTACTCATCCATCGCCCACATAGGATGAATAACCATTATCATCCTAATCAACCCTACCCTAATACTCTTAAACTTAATCATTTACATCGCCGCAACACTAACTCTATTCTTAGCCCTTAATCACTCATCAATTACAAAAATCAAATCACTAGCTAACCTATGAAACAAATCAACCCCAATAACCATCGTCATTTTACTCACCCTACTATCCCTAGGAGGCCTACCTCCCCTTACCGGTTTCATACCAAAATGACTAATCCTACAAGAACTGGTAGAACATAACAACATTCCCATAGCCATACTAATAGCACTATCCGCCCTATTAAACCTTTTTTTCTACATACGAATTATCTATGTATCAACACTAACCATACCTCCATCCACAAACAATTCCAAACTTCAATGACCCCATCAACAAACCAAAACAATCAATATCATCCCATCACTAACAATTATCTCATCACTCCTACTTCCACTAACCCCTATATTCATCACCCTATCATAGCTAAGAATTACAAGCCTTTATCTTGCATCATCCGAACGCAAATCGAACACTTTAATTAAGCTAAATTCTTTCATCAGGCCCCGGCAGTTCTCTAACTACTTCTTTGAATTTGCAATTCAACGTAATATATACTTCAAAGCCATATTAAAGGTTTAGGTTCAAACTAGACCAAAGGCCTTCAAAGCCTTAAGCAGGTGTTGAATCACCTAACCTTTGCCACACCTACCAGCCTCACGCCTTTGGAAGAAAAAAAAGGCGTGAGGCCCCGGGAGATCTCCCAACAACCCTTATCTACTAAATTGGTGGGTTTTTATCCCACTTCTTCTTAGTTAACAGCTAAGCACCTTAACATTTGGCTTCAATTTAATGGTAAAAAGAGATTATTAGTCTCTGTCTTTGAATTTACAGTTCAATGCTTACCTCAGCCATTTTACCTATGTTCATTACCCGTTGATTATTCTCAACTAACCATAAAGATATTGGTACATTATACCTTATCTTTGGTGCTTGAGCAGGAATAACAGGCACCGCTCTAAGTCTATTAATTCGCGCAGAACTTGGTCAACCAGGAACTCTTATTGGCGATGATCAAATCTACAATGTAATTGTAACTGCACATGCATTCATCATAATCTTCTTCATAGTTATACCAATTATAATTGGAGGGTTCGGTAACTGACTAGTCCCCCTAATAATTGGCGCACCAGATATAGCCTTTCCCCGAATAAATAATATAAGTTTCTGACTATTACCACCATCTTTTCTACTTTTACTAGCATCATCAGCAGTAGAAGCTGGAGCAGGAACTGGATGAACCGTCTACCCACCTTTAGCAGGTAATCTAGCACATGCAGGCGCCTCTGTAGACCTAACTATCTTTTCATTACATTTAGCAGGAATCTCATCCATCCTAGGAGCCATCAACTTCATTACTACAATTATCAATATGAAACCACCAGCCCTTTCACAATACCAAACACCACTATTCGTCTGATCAGTCATAATTACTGCCGTTTTACTTCTTCTATCACTTCCAGTATTAGCAGCAGGTATTACTATACTTTTAACAGATCGAAACTTAAATACTACATTTTTTGACCCGGCAGGAGGAGGAGACCCAATCCTATATCAACACTTATTCTGATTTTTTGGACATCCAGAAGTATACATTCTTATTTTACCAGGATTCGGTATAATTTCACACATCGTAACATACTACTCTGGCAAAAAAGAACCATTTGGCTACATAGGAATAGTATGAGCTATAATATCTATTGGATTCCTAGGATTTATCGTTTGAGCCCACCATATATTTACAGTAGGACTCGATGTAGACACCCGAGCTTATTTCACCTCAGCCACCATAATCATTGCTATTCCAACCGGGGTAAAAGTTTTCAGTTGACTAGCCACACTTCATGGAGGAAACATCAAATGATCACCCGCTATACTTTGAGCCTTAGGATTTATTTTCCTTTTTACAATCGGAGGTCTTACAGGAATCGTATTAGCCAACTCATCCCTAGACATCGTTCTTCACGATACCTATTATGTAGTAGCCCACTTCCATTATGTACTATCTATAGGAGCCGTATTTGCTATCATAGGCGGCTTTGTCCATTGATTCCCACTATTCACAGGATATATACTAAATGACTTATGAGCAAAAATCCATTTCTCCATTATATTTGTTGGAGTAAACATAACATTCTTCCCTCAACATTTTCTTGGCCTATCCGGAATACCACGACGATACTCAGACTACCCAGATGCCTATACAATATGAAACGTAATTTCATCTATTGGCTCGTTTATTTCACTAACAGCCGTCATCCTTATAGTATTCATCATCTGAGAAGCCTTCGCATCTAAACGAGAGGTATCTTCAGTGGAACTTACAACAACCAATCTTGAATGACTTTATGGTTGTCCTCCACCTTACCACACATTTGAACAACCAGTATTCGTTAAATCCCAATTATAAGAAAGGGAGGAATCGAACCCCCTAAAATTGATTTCAAGTCAACCTCATAACCTCTATGACTTTCTCATAAGATATTAGTAATAATAATTACATAACTTTGCCATAGTTAAATTATAGGTTTAAATCCTATATATCTTACATGCCTTATCCCATACAACTGGGCTTCCAAGACGCCACATCACCTATCATAGAAGAATTAACATACTTTCATGACCACACACTAATAATTGTGTTCCTAATTAGTTCACTAGTACTATATATTATTATTCTAATACTTACAACAAAATTGACTCACACAAGCACAATAGACGCTCAAGAAGTAGAAACTATCTGAACTATTATACCAGCCGCTATTCTAGTACTCATTGCCCTACCCTCCTTACGCATCCTATATATAATGGATGAGATCTACAACCCATATCTAACAGTAAAAGCTATAGGCCATCAATGATATTGAAGTTACGAATATACTGATTACGAAGACCTAATATTTGACTCATATATAGTTCCAACCCAAGATCTAGCCCCTGGCCAATTTCGATTACTGGAAGTTGATAATCGAATAGTTCTACCAATAGAATTACCCATCCGTATACTCATCTCATCAGAAGACGTACTTCACGCATGAACTGTGCCATCCTTAGGATTAAAAGCCGATGCTATTCCAGGACGACTAAACCAAGCCACCCTAACATCAACTCGCCCAGGAGTCTTCTATGGTCAATGTTCAGAAATCTGTGGCTCCAATCACAGTTTCATGCCCATTGTCCTAGAAATAACAACACTAAAATATTTTGAAAAATGGTCTTCTATAATGCAATCATTTTTAAGATAACCATAATACATTAAAGTATTAAAGGATTTAAATATCCCTTAAAATATATGCCACAACTTGATACTTCAACATGATTTCTAACAATTTCCCTCATAATCATCTCATTATTCTGCGTATATCAAACAAAAATAATTAATCAAACTATAATCTCCATCACCCAACAAGACAAAAAAGATGTCACTTCACAAACCCAACTACACTGAGAAAAGAAATGAACGAAAATCTATTTGCCACATTCATCACCCCTACTATCATAGGTATTACAACACTACCAATCATTATACTATTCCCATGCCTAATTCTTACCACTCCAAAACGCTGACTGCCCAATCGCATCCAAACCCTACAAATCTGACTAATCCGATTAATTACAAAGCAAATGATAACAATACACAACAAACAAGGCCGAACATGAACACTCATACTCATATCCCTAATCCTATTTATTGCATCAACAAATCTACTTGGACTATTACCATATTCATTCACCCCAACTACACAACTATCCATAAACATTGGTATAGCTATTCCACTATGATTAGGAACTGTAATTATAGGATTCCGAAATAAACCAAAAACTTCTCTCGCACACTTCCTACCACAAGGCACACCAACCCCACTAATCCCTATACTCATTATTATTGAAACTATCAGCCTATTCATTCAACCCTTAGCCCTAGCAGTACGACTAACAGCCAATATCACTGCAGGTCACTTACTTATTCACCTAATTGGCTCAGCCGCACTAGCCCTTTCATCTATCAGCATAACGGTATCAACCATTACATTCACCATCTTATTCCTACTAACAATCCTAGAACTAGCTGTAGCCATAATTCAAGCTTACGTTTTTACACTTTTAGTAAGCTTGTATCTACATGATAACTCCTAATGACCCACCAAACACATGCTTACCACATAGTAAATCCAAGTCCATGACCATTAACAGGAGCCCTATCAGCTCTCCTACTCACCTCAGGCCTAATTATATGATTTCACTTTAATTCCTCCCTACTAGCCCTAATTGGCCTTACATGCATACTTTTAACAATATACCAATGATGACGTGATATTATTCGAGAAGGAACATTCCAAGGCCATCATACTCCTGCAGTGCAAAAAGGCTTACGATATGGAATAGTCCTTTTTATTATTTCCGAAGTATTCTTCTTCTTAGGATTTTTCTGAGCCTTTTATCATTCAAGCCTAGCCCCAACCCACGAATTAGGAGGTTGCTGACCACCCACTGGAATTCATCCTTTAAACCCATTAGAAGTGCCTCTACTCAATACATCAATCCTTCTAGCCTCAGGAGTGTCAATTACATGAGCCCATCACAGTCTAATAGAAGGAAATCGTAAACAAATAATCCAAGCACTGTCAATCACAATTGCACTAGGCTTATATTTCACAATCCTTCAAGCCATAGAATATTATGAATCATCATTCACAATCTCAGACGGCATCTATGGGTCAACATTTTTCGTAGCAACAGGCTTTCACGGCCTACATGTAATTATCGGATCAACATTCCTAATTGTATGCCTCCTACGTCAATTTAATTACCACTTCACATCAACACACCACTTTGGATTTGAAGCCGCCGCCTGATATTGACATTTTGTAGATGTTGTATGACTCTTCCTATATGTGTCAATTTATTGATGAGGCTCATATTTTTCTAGTATAATAAGTACTACTGATTTCCAATCATTAAGTTCTGGGTAAAACCAGAGAAAAATAATCAACCTCATCATCACACTAATCATCAATACCACCCTATCTACCATCATCGTTCTCATCGCCTTCTGACTTCCCCAACTTTACCTATATCTAGAAAAATCTAGTCCATATGAATGCGGCTTTGATCCCCTAGGATCGGCACGACTGCCTTTTTCAATAAAATTTTTCCTTGTTGCTATTACATTCCTCCTATTCGACCTCGAAATTGCTCTCTTACTACCACTACCATGAGCCATCCAATTATCAGAGCCCAATACAATATTAATTCTAGCATACTGTTTAATCTTACTTTTAACAGCCGGTCTAGCCTACGAATGACTACAAAAAGGCCTAGAATGAGCCGAATAGGTTTTTAATCTAATCAAGATAATTGATTTCGACTCAATTAATCATGGTGCAAACCCATGAATACCTTATGACATCAATCAATCTCAACCTAACCGTAGCCTTTTCCCTAGCCCTAGCAGGAGTACTAATCTACCGATCACATCTAATATCAACACTCCTATGTCTAGAAGGAATGATACTATCTCTATTCGTCATAATAGCACTCCTTATTTCCCACTTCCACATATTCTCTACATCAATAGCACCAATTATCCTACTAGTATTCTCTGCATGCGAAGCAGGTGTAGGCCTGGCACTCCTAGTAAAAACCTCAAACAACTATGGCAATGATTACGTACAAAACCTAAACCTCCTACAATGTTAAAAATCTTAATTCCAACGTTCATATTAATTCCACTCACCTGACTATCTAAAAAACCATGAATTTGACTCAACTCCACCTCACACAGCCTAACCATCAGCGTAATTAGTCTAACTCTTCTTTACTATAACACAGACCTCAGCCACAACTATAACTCCTCATTCTTCACAGACTCACTATCCAGCCCACTAGTAGTATTATCCTGCTGACTACTACCACTCATAATAATCGCTAGCCAAAACCATTTAACCAAAGAATCCACTAACCGAAAAAAAACCTATTTGACCATACTCATCATTCTCCAATTATCCCTAATCATAGCCTTCTCATCATCAGAACTAATCATATTTTATGTCCTATTCGAAACTACTCTAATTCCAACTCTAATCGTTATTACACGATGAGGCAATCAAAACGAGCGACTTAACGCAGGTCTATATTTCCTATTTTATACCCTAGCCGGATCACTGCCCCTCCTAGTAGCCCTCCTATATCTATACAACAACATTGGATCACTTCACATACTAACTATTTCCATAATATCTACTTCCATGTACCCTTCCTTATCAAACTCAATCCTATGATTTGCATGTATAACTGCATTTATAGTAAAAATACCATTATATGGCCTTCACCTATGACTCCCCAAAGCACACGTCGAAGCTCCAATCGCAGGATCCATAGTCCTAGCAGCTATTCTCCTAAAACTAGGTGGCTATGGCATTATACGAATAACGATCCTTACACAACCAATTACCTCACACCTCTACTACCCCTTCATCATCCTATCAATATGAGGAATAATCATAACAAGTTCAATCTGCCTACGTCAAACAGACCTAAAATCCCTAATCGCCTACTCCTCAGTAAGCCATATAGGCCTAGTAATTATTGCAGCCCTTATACAATCACCACTAAGCTTCATAGGAGCAACAGCCCTAATAATCGCCCACGGACTAACCTCTTCTATACTATTCTGCCTAGCCAATACAAACTACGAACGAATTCATAGTCGTACCATAATCCTAGCCCGAGGCCTACAAACTATCTTACCCCTAATATGTACATGATGACTCCTTGCAAGCCTAGCCAACCTTGCTCTTCCCCCCACAATCAACCTCCTCGGAGAATTAATAGTTATTGTATCCTCCTTTTCATGGTCCAACTTCTCCATCATCTTACTAGGACTCAACACAGCCATCACAGCCCTCTACTCACTTCACATACTAATTACATCACAACGAGGAAAATTTACCCACCACTTACATCCAATCAAACCCTCATTCACTCGAGAACATATCCTAATAACCCTACACCTAATCCCACTATTAATCATCTCTGTCAACCCAAAATTCATTTTGGGAATTACATACTGCAAATATAGTTTAACAAAAACATTAGATTGTGAATCTAAACATAGAAGTTTAAACCTTCTTATATGCCGAGAAAGTTCCAAGAACTGCTAACTCTTGATTCCATACATAACCAATATGGCTTTCTTACTTTTAAAGGATAACAGTAATCCATTGGTCTTAGGAATCAAAAATTTTGGTGCAATTCCAAATAAAAGTAATTAATTTCATACTTAACACCACCATCCTCCTATCAATCACCATACTAACTTTTCCACTAATCTACAACCTCATCTTCCCAAACAAAACCAACCAATTCCCCCTATATTGTAAAAACGCAGTTAAAACAGCATTCTTCATCAGCTTACCATCACTCCTATTATTCATAAACATAGGCCACGAATCAACAATTACTAACTGACAATGATTCTCAATAGGCTCATTTAACATCTCCATAAGCTTCAAACTAGACTACTTCTCCATCATTTTTATCCCCATTGCACTATATGTAACCTGATCAATCCTAGAATTCTCACTATGATATATACATTCAGACCCCTACATCCACCAATTCTTCAAGTACCTAATTACCTTTCTCTTTACCATAATTATCTTAGTTTCCGCTAACAACCTATTTCAACTGTTTATTGGATGAGAGGGTGTAGGAATCATATCATTTATATTAATCGGCTGATGGTACGGACGTACTGACGCCAACACAGCAGCCCTACAAGCCGTACTATACAACCGTATTGGTGACATCGGCTTCATACTTTCCATAGCCTGACTAATAACCAACAACAATTCATGAGACCTCCAACATATCTTCATAACCAATATAGACACACTAGCCCTACTAGGACTCATCATCGCCGCAACAGGCAAATCAGCCCAATTCGGCCTACACCCATGACTTCCATCAGCCATAGAAGGCCCAACCCCAGTATCAGCACTACTTCACTCAAGTACTATAGTAGTAGCCGGAATCTTCCTACTCATCCGTTTCCATCCAATATTAGAAAACAACACCACAATCCTAACTATCGCCCTATGCCTAGGAGCAATAACAACCCTTTTCACCGCAATTTGCGCCATTACACAAAACGACATCAAAAAAATCGTAGCCTTCTCAACATCAAGCCAACTAGGACTAATAATAGTAACAATTGGACTAAACCAACCACACCTAGCATTCCTCCACATTTGCACCCATGCATTCTTCAAAGCAATACTATTCCTATGTTCAGGCTCAATCATCCACAACCTAAATGACGAACAAGATATTCGAAAAATAGGAGGACTACTAACACTTCTTCCTATTACCTCATCAGCCCTAATCACAGGAAGCCTAGCATTAATAGGCACTCCATTCCTAGCAGGATTCTACTCTAAAGACTCTATTATTGAAGCCATAAATACATCCTACACCAACACATGAGCCCTAACCCTAACACTTATCGCCACAATACTAACAGCTGTATATAGTATACGAATTATTTTCTTTGCATTACTAAACCAACCACGATTCCTCCCCCTATCACCTATCAACGAAAACAACCCAAACCTCACCAACCCAATTATACGCTTAGCCATAGGAAGCATCTTCGCCGGATTCATCCTAACAACAAACATCCCACCAACATCTATTATCACAATAACAATACCACCTACAACAAAAATGTCCGCCCTAATAGTAACCATCCTAGGACTACTAATTGCCATAGAATTAAATTCTTCAACCAATAAACTACCTACAATACCATTCATCCATACACACAACTTCTCAAACATGCTAGGCTACTTTACCTTCCTATTCCACCGACTATACCCCCTAGCAAACCTTCAACTAGGCCAACATATTGCTACCATACTAATTGATTTAAACTGATACGAAAAAACCGGACCTAAAGGCCAAGCCAATCTTCACAGCAACCTATCTTCATCTATTACTTCAACCCATAAAGGCCTAATTAAAACCTACTTTCTATCCTTCATCATCTCCATTACAATAATTATATTAATTATCTAATCACGACCACGTACAATTTCTAAAACAATATAAATAGTAATAAACAAAACTCAACCTAATAAGACTAAAATTCATCCACCACAACCATACAACAAAGACACACCACTAGAATCCTGCCCAACACAATAAACACCAACAGTATCAAACAACTCCACAGCAGTATCAACCTCAACTTCACCTGACATAAAATACCACACTAACTCAACAAATAAAGTGAATAATAGTATACTAAAAGCCACCATATTCCCAACCCAACTTTCAGGATATTCTTCAGTAGCCATAGCAGAAGTATAACCAAAAACTACTAATATACCCCCCAAATAAACCAAAAATACTACCAACCCTAAAAAAGTATTTTCCAAACTCACAACAATTGCACTACCCAAACCTCCACTTACTACAAGACTTAACCCACCATAGATTGGAGATGGTTTAGAGGCAAAAGCAACAAAACCAAAAATAAATAAAACTGAAAATAAAAAAACAACCATTATTTTCATTATTTTAGTATGGACTCTAACCATAACCTATGGCATGAAAAACCACCGTTGTCATTCAACTACAAAAACTAATGTTCAATCTCCGCAAAACCCACCCCATCATAAAAATCATTAATCACTCATTCATCGATCTACCAACACCATCCAACATCTCTGCCTGATGAAACTTCGGATCACTACTAGGCATCTGCTTAACTATACAAATCCTTACAGGCTTATTCTTAGCAATGCACTACACCGCTGATACAGCAACAGCTTTCTCATCAGTAGCCCACATCTGTCGAGACGTAAATTACGGCTGATTAATCCGCAATCTTCACGCCAATGGAGCCTCTATATTCTTCATATGTTTATTCTTACATATCGGACGGGGAATCTACTATGGCTCCTACCTCTACAAAGAAACATGAAACATCGGAGTAATTCTCCTCCTAACCGTTATAGCAACCGCTTTTGTCGGCTATGTACTCCCATGAGGACAAATATCATTCTGAGGAGCAACAGTCATTACCAACCTCTTATCAGCCATCCCATATATTGGAACAACACTAGTAGAATGAATCTGAGGAGGCTTCTCCGTAGACAAAGCCACCTTAACACGATTCTTCGCCTTCCACTTCATCCTCCCATTCATTATCACAGCCCTAGTACTTGTCCACCTCCTATTCCTACATGAAACAGGATCCAACAACCCATCAGGAATCAATCCTGACTCAGACAAAATCCCATTCCACCCATACTATACTATCAAAGATGCACTAGGACTTATACTCATACTATTAATCCTCCTTCTCCTAACCCTATTCTCACCAGACATACTAAGCGACCCAGACAACTTTTCCCCAGCCAACCCACTCAACACACCACCACATATCAAACCCGAATGATACTTTCTTTTTGCGTACGCCATCCTACGATCAATCCCCAACAAACTAGGAGGAGTACTAGCACTACTAGCATCTATCCTTATCCTACTAGCCATACCACTCCTACATACATCCAACCAACGAAGCATAATATTTCGCCCAATTTCCCAAACACTCTTCTGAATCCTCACAGCTAACCTACTTATCCTAACCTGAATCGGAGGGCAACCAGTAGAAGAACCATACATTATCATCGGACAAGTAGCCTCAATCTCATATTTCCTCCTAATTATCGTATTAATACCCATAGCAGGACTTTTCGAAAACTTCATACTTAAACCCAAATGAAGAGTCCAAGTAATTTAACCAAAATACTGGCCTTGTAAGCCAGCAATGAAGGACCAACCCTTCCTAGGACACATCAAGAAGAAGGCAATAACACCTCACCATCAACACCCAAAGCTGACATTCTAAATAAACTACTTCCTGAAATAAACCCTACCATTATGTCATACCCTAATTTTCTATACATTGTACCAACTATTAATATTCAAACATGTACAATCTTGCAAACCACAGCAAGAGGTAAGTACATATAATTCAACAGTACTAGAGACTATAAATCAATGACTTATAGGATATAAATGTATTATATAATACATAAATATGTATATAGTACATTAATATATTTACCTCTAGCATATAAGYAGATACATACTATTCAACATTACTAAAATACATTAGATTAAATAATTACTATACAATGATTAATATAATAGCGTATCTAACATACATTAAACTATAATATTACATAATAAGTAATAACTATAACATTACATAATACATTATTATCATAATTTTACATAATACATATATTGTTGAGTTACATAGACATTACAGTCAATGATTCATGAATCTAAACGATTTATCCACTAGCATATCATTACCATAAGTTATTCCTTAATCACCACCTCACGAGAGATCACCATCCCGCCATCTTAAGGCACATCATCCTTCAGAGCAAGCCCATCAACTGTGGTCGTACCTAAACAGCTTTTACTGGCTACTGGTTGCTACTTCAGGTCCATTAAATCCTATTCAGCTAATCTATGCTTTTCGTCGAGGCATTTGTGATGACTTGAGTGCTATTCGTCTCGTATCGCGGCATCTGGTTGAGAGGTAACTGGCATTGAGGGGAWTTTTTTTTTGGGGAGGTTTATCAACTGGGCGGGAGCCTGGAAGATCGCCGACGTCGTATTTGACTAACATTAAATGAATAATACACAGATATTGTTGAATGAGTCAATTTTAAATTAATGATATTAAGACATNTAGTTAATTTAAGTGATAATATGGGATACATTAATAATCCTTAGATAAGTAAAAAGTACATTTAAGATTAATTATATATGGAAATTAANTCAATGATTTTAAGACATATATATATATATATTATAATAATACAATTATTTTATAGATTCCCCCGGGTGCACACTCGCGGNTCGCGTAATTTATAATAATTTATAATAATTTATAATAATTTATAATAATTTATAATAATTTATAATAATTTATAATAATTTATAATAATTTATAATAATTTATAATAATTTATAATAANTTATAATAATTTATAATAATTTATAATAATTTATAATAATTTATAATAATTTATAATAATTTATAATNNNNNNNNNNNNNNNNNNNTTTATAATAACCANATCTTTAAAGCAAAGCTTTGGATTCATTAAACCCCCCCTACCCCCCCACTAAATTTAATCCTTATTCCGTCAAACCCCAAAACCGGAGGACTTACACTTAGCTAGTACCATACGTACTTACTGGGACACATAGGAGTATTATAGTATTATAGTATTATAGTATTATAGTATTATAGTATTATAGTATTATAGTATTATAGTATTATAGTATTATAGTATTATAGTATTATAGTATTATAGTATTATAGTATTATAGTATTATAGTATTATAGTATTATAGTATTATAGTATTNTAGTATTATAGTATNNNNNNANNATAGTATTATAGTATTATAGTNTNATAGTNTNATAGNNNNNTAGTGTGATAGNNNNNNATAGTGTGATAGTGTAACACAGACATATCATAATTTAATAAATCATAAAACAGATAATCACAAATTTAATCACTCTATTTAGTATTACAGTTATATCGCAATCGTATGTTATCCCAGTACAACTTGATATTATCATCCATTACACAGACAAAAAGCCTTTATTCTACAAACCATAAACACCCTAATTTTAACCGACATAACATATTACCCTACAAATTTCATAATCTAAAAGACN
>BufferZone_007 [organism=Trichosurus vulpecula]
NNTAATGTAGCTTAACCAAAAGCAAAGCACTGAAAATGCTTAGATGGACCATGACAAGTCCCATAAACACAAAGGTTTGGTCCTAGCCTTACTGTTAATTATAATTAAACCTACACATGCAAGTTTCCGCTGCCCAGTGAGAATGCCCTCAAAATTATTCATAAATCAACAGGAGCAGGCATCAGGCACACCACAGGTAGCCCACCACGCCTTGCTTAACCACACCCCCACGGGATACAGCAGTGACTAACATTAAGCCATAAACGAAAGTTTGACTAAATCATAATTATTAGGGTTGGTAAATTTCGTGCCAGCCACCGCGGCCATACGATTAACCCAAATTAACAGAAAACCGGCGTAAAGTGTGTTTAAGCACTAACAACCAATAAAGCTAAAGTTCAACTAAACTGTAATACGCTATAGTTGACACTAAAATACACAACGAAAGTGGCTTTATCTACGCTGAAGACACTATAGCTAAGAAACAAACTGGGATTAGAGACCCCACTATGCTTAGCCCTAAACCAAGATAATCCGATAACAATATTATTCGCCAGAGAACTACTAGCCAGCGCTTAAAACTCAAAGGACTTGGCGGTGCCCTAAACCCACCTAGAGGAGCCTGTTCTATAATCGATAAACCCCGATAAACCTCACCCATTCTTGCCAATACAGCCTATATACCGCCATCGTCAGCCTACCCCATAGGGAAAAAAAGTAAGCAAGATCATAAATCATAAAAACGTTAGGTCAAGGTGTAGCATATGAATGGGAAAGAAATGGGCTACATTTTCTAAATTAGAATATAACGAACTACCTTATGAAACCTAAGATACTGAAGGAGGATTTAGTAGTAAATTAAGAATAGAGAGCTTAATTGAAATAGGCAATAGGACGCGCACACACCGCCCGTCACCCTCCTCAATTAAAACCCAAAACATAAATAATAAAACTCAAACAAAAAGAGGAGAAAAGTCGTAACATGGTAAGTGTACTGGAAGGTGCACTTGGAGTATCAAAATGTAGCTTATAATAAAGCATTTAGCTTACACCTAAAAGATTTCAGTTAATACTGACCATTTTGAGCCAATCATAGCCCTAACACCCATCAAAAAAATTATCTCAACAAACAAAAAAAAACATTTAACCTATCACAGTATAGGAGATAGAACAGATAAACAGGCGCAATAACATTAGTACCGTAAGGGAAAAATGAAAGACCAATTAAAAGCACCAAAAAGCAAAGATTTAACCTTTTACCTTTTGCATAATGATTTAGCCAGTCAAACCGGACAAAAAGAGTTACGCCCGCCTCCCCGAAATCAAGTGAGCTACTATAAAACAGTACACCAGAACCAACTCGTCTATGTAGCAAAATAGTGAGAAGATTTTATAGTAGAGGTGAAAAGCCAACCGAACTTGAAGATAGCTGGTTGTCCAAAACATGAATTTTAGTTCAACTTTAAATTTTAATCAAAGTCCTAACAACCATAATTTAAATTTAAAATATAATCCAAAGAGGGACAACTCTTTAGATCATGTGAACAAACTTTCTTAGAGGATAATGTACATTATAACAAACATTGTGGGCTTAAAAGCAGCCATCAATTAAGAAAGCGTTAAAGCTCAAACCTACCCATACCTTAATACCAATAATCCTACCAAATTCCCTAACCCTATATTGGACGATTTTATTAACTTATAAAAGACATAATGCTAAAATCAGTAACAAGAAATAATTCTCCTTGCACAAGCCTACATTAGTAACGGAACAACCACTAACAATTAACAAACAAATAACAATAATCACAAACTAGCAAAATTATCAACACATTGTTAACCCAACACAGGAGTGCATCCAGGAAAGATTAAAAAGAATAAAAGGAACTCGGCAAACAAAAACCCCGCCTGTTTACCAAAAACATCACCTCTAGCATACCAAGTATTAGAGGCACTGCCTGCCCAGTGAGTTAAACTTTAACGGCCGCGGTATCCTGACCGTGCAAAGGTAGCATAATCACTTGTCCCTTAAATAGAGACTAGTATGAATGGCATAACGAGGGTTTAACTGTCTCTTATCCTTAATCAGTGAAATTGACCTTCCCGTGCAGAGGCGGGAATATCCTTACAAGACGAGAAGACCCTATGGAGCTTAAGATTCATAGTCTAACCTAACTCAACAAAACCCTACATGGAACAATATAATGACTAACTAGACTATAACCTTTGGTTGGGGTGACCTCGGAGCACAATAAAACCTCCGAATGACATAACTTAGATCTACCAATCCAAGTGTGACACCACCAGTAATTGACCCATATATTGATCAACGGAACAAGTTACCCTAGGGATAACAGCGCAATCCTATTCAAGAGCCCATATCGACAATTAGGGTTTACGACCTCGATGTTGGATCAGGACATCCAAATGGTGCAACCGCTATTAATGGTTCGTTTGTTCAACGATTAAAGTCCTACGTGATCTGAGTTCAGACCGGAGAAATCCAGGTCGGTTTCTATCTGTATATTAATTTCTCCCAGTACGAAAGGACAAGAGAAATAAGGCCCACGCTACTGACGAGCCTTAGAAATAAGATATGAACATATCTAAATATCTTAATTCAATAACTTAATGCTCTAGAAAAGAGCTATTAAGGTGGCAGAGCTGGCAATTGCATAAAACTTAAACCTTTATAACCAGAGGTTCAAATCCTCTCCTTAATACATGTTTATTATCAATCTATTACTATACATCATTCCAATCCTCCTAGCCGTTGCCTTCCTAACACTAGTAGAACGAAAAGCCCTAGGATATATACAATTCCGAAAAGGTCCTAATATTGTAGGACCTTACGGCCTTCTACAACCTATTGCCGATGCTGTCAAACTATTTACAAAAGAACCACTACGCCCACTAACATCATCAATCTCAATATTTATTATTGCCCCTATCCTAGCCCTCACCTTAGCATTTACTATCTGAACACCCTTACCAATACCCCACTCCCTAATCGACCTAAATTTAGGACTACTATTTATCCTAGCACTATCTGGATTATCAGTCTATTCAATTCTATGGTCTGGCTGAGCATCAAACTCTAAATACGCCCTCATAGGAGCCCTACGAGCCGTCGCTCAAACAATCTCATACGAAGTAACCCTGGCCATCATCTTATTATCAATTATACTTATTAACGGCTCCTTCACCCTAAAAAACTTAATCATCACACAAGAAAACATATGACTAATCATGACTACATGACCTCTAACCATGATATGATATATTTCCACCCTAGCAGAAACTAACCGAGCCCCATTCGATTTAACCGAAGGCGAATCAGAACTAGTGTCCGGCTTCAACGTTGAATATGCAGCAGGTCCATTTGCCATATTTTTCCTAGCTGAATACGCCAACATTATAGCTATAAACGCCATAACAACCATCCTATTCCTTGGCTCATCAATCAACCACAACTTCACCCATCTAAATACACTGTCATTCGTAATCAAAACAGCACTACTCACATTTATATTCCTATGAGTACGAGCCTCATACCCACGATTTCGATACGACCAACTAATATACCTACTATGAAAAAACTTTTTACCCTTAACATTAGCCTTCTGCCTATGATTTATCTCTATCCCAGTAGCACTTTCATGCATTCCACCGCAAATCTAAGAAATATGTCTGACAAAAGAATTATCTTGATAGGATAAATAATAGGGGTGCAAACCCCCTTATTTCTAGAACAATAGGATTCGAACCCATATCCAAGAACTCAAAATTCTACGTGTTTCCATTACACCACATTCTAGTAAGGTCAGCTAAATAAGCTATCGGGCCCATACCCCGAAAATGTTGGTTTACATCCTTCCCATACTAATGTCCCCTTACGTCCTACTAATCATTTCCATCAGTCTACTCTTAGGCACATCACTCACCTTACTAAGCAATCATTGACTAGTAGCCTGAATAGGCCTAGAAATCAATACATTAGCGATTATCCCCATAATAACATACCCCAACCACCCTCGAGCCACAGAATCTGCCATCAAATATTTCCTAACACAATCAACCGCCTCCATAATACTCATATTCGCCATCATCAACAACGCCTGAATAACAAACCAATGAACATTATCCCAAATTTCCGACCAAACCTCCTCCATCACCATAACACTAGCCCTAGCAATTAAACTAGGACTAGCACCATTCCATTTCTGAGTCCCAGAAGTCACCCAAGGAATCCCACTAACATCAGGTATACTCCTACTTACCTGACAAAAAATCGCCCCAATATCACTAATATACCAAATCTCTCCCTCCCTAAACATAAAAATTTTAACTATCCTAGCATTCTCATCTACTCTACTAGGCGGTTGAGGCGGACTAAACCAAACACACCTACGAAAAATCCTAGCCTACTCATCCATCGCCCACATAGGATGAATAACCATTATCATCCTAATCAACCCTACCCTAATACTCTTAAACTTAATCATTTACATCGCCGCAACACTAACTCTATTCTTAGCCCTTAATCACTCCTCAATTACAAAAATCAAATCACTAGCTAACCTATGAAACAAATCAACCCCAATAACTATCGTCATTTTACTCACCCTACTATCCCTAGGAGGCCTACCTCCCCTTACCGGTTTCATACCAAAATGACTAATCCTACAAGAACTGGTAGAACATAACAACATTCCCATAGCCATACTAATAGCACTATCCGCCCTATTAAACCTTTTTTTCTACATACGAATTATCTATGTATCAACACTAACCATACCTCCATCCACAAACAATTCCAAACTTCAATGACCCCATCAACAAACCAAAACAATCAATATCATCCCATCACTAACAATTATCTCATCACTCCTACTTCCACTAACCCCTATATTCATCACCCTATCATAACTAAGAATTACAAGCCTTTATCTTGCATCATCCGAACGCAAATCGAACACTTTAATTAAGCTAAATTCTTTCATCAGGCCCCGGCAGTTCTCTAACTACTTCTTTGAATTTGCAATTCAACGTAATATATACTTCAAAGCCATATTAAAGGTTTAGGTTCAAACTAGACCAAAGGCCTTCAAAGCCTTAAGCAGGTGTTGAATCACCTAACCTTTGCCGCACCTACCAGCCTCACGCCTTTGGAAGAAAAAAAAGGCGTGAGGCCCCGGGAGATCTCCCAACAACCCTTATCTACTAAATTGGTGGGTTTTTATCCCACTTCTTCTTAGTTAACAGCTAAGCACCTTAACATTTGGCTTCAATTTAATGGTAAAAAGAGATTATTAGTCTCTGTCTTTGAATTTACAGTTCAATGCTTACCTCAGCCATTTTACCTATGTTCATTACCCGTTGATTATTCTCAACTAACCATAAAGATATTGGTACATTATACCTTATCTTTGGTGCTTGAGCAGGAATAACAGGCACCGCTCTAAGTCTATTAATTCGCGCAGAACTTGGTCAACCAGGAACTCTTATTGGCGATGATCAAATCTACAATGTAATTGTAACTGCACATGCATTCATCATAATCTTCTTCATAGTCATACCAATTATAATTGGAGGGTTCGGTAACTGACTAGTCCCCCTAATAATTGGCGCACCAGATATAGCCTTTCCCCGAATAAATAATATAAGTTTCTGACTATTACCACCATCTTTCCTACTTTTACTAGCATCATCAGCAGTAGAAGCTGGAGCAGGAACTGGATGAACCGTCTACCCACCTTTAGCAGGTAATCTAGCACATGCAGGCGCCTCTGTAGACCTAACTATCTTTTCATTACATTTAGCAGGAATCTCATCCATCCTAGGAGCCATCAACTTCATTACTACAATTATCAATATGAAACCACCAGCCCTTTCACAATACCAAACACCACTATTCGTCTGATCAGTTATAATTACTGCCGTTTTACTTCTTCTATCACTTCCAGTATTAGCAGCAGGTATTACTATACTTTTAACAGATCGAAACTTAAATACTACATTTTTTGACCCGGCAGGAGGAGGAGACCCAATCCTATATCAACACTTATTCTGATTTTTTGGACATCCAGAAGTATATATTCTTATTTTACCAGGATTTGGTATAATTTCACACATCGTAACATACTACTCTGGCAAAAAAGAACCATTTGGCTACATAGGAATAGTATGAGCTATAATATCTATTGGATTCCTAGGATTTATTGTTTGAGCCCACCACATATTTACAGTAGGACTCGATGTAGACACCCGAGCTTATTTCACCTCAGCCACCATAATCATTGCTATTCCAACCGGGGTAAAAGTTTTCAGTTGACTCGCCACACTCCATGGAGGAAACATCAAATGATCACCTGCTATACTTTGAGCCTTAGGATTTATTTTCCTTTTTACAATCGGAGGTCTTACAGGAATCGTATTAGCCAACTCATCCCTAGACATCGTTCTTCACGATACCTATTATGTAGTAGCCCACTTCCATTATGTACTATCTATAGGAGCCGTATTTGCTATCATAGGCGGCTTTGTCCATTGATTCCCACTATTCACAGGATATATACTAAATGACTTATGAGCAAAAATCCATTTCTCCATTATATTTGTTGGAGTAAACATAACATTCTTCCCTCAACATTTTCTTGGCCTATCCGGAATACCACGACGATACTCAGACTACCCAGATGCCTATACAATATGAAACGTAATTTCATCTATTGGCTCGTTTATTTCACTAACAGCCGTCATCCTTATAGTATTCATCATCTGAGAAGCCTTCGCATCTAAACGAGAGGTATCTTCAGTGGAACTTACAACAACTAATCTTGAATGACTTTATGGTTGTCCTCCACCTTACCACACATTTGAACAACCAGTATTCGTTAAATCCCAATTATAAGAAAGGGAGGAATCGAACCCCCTAAAATTGATTTCAAGTCAACCTCATAACCTCTATGACTTTCTCATAAGATATTAGTAATAATAATTACATAACTTTGCCATAGTTAAATTATAGGTTTAAATCCTATATATCTTACATGCCTTATCCCATACAACTGGGCTTCCAAGACGCCACATCACCTATCATAGAAGAATTAACATACTTTCATGACCACACACTAATAATTGTGTTCCTAATTAGTTCACTAGTACTATATATTATTATTCTAATACTTACAACAAAATTGACTCACACAAGCACAATAGACGCTCAAGAAGTAGAAACTATCTGAACTATTATACCAGCCGCTATTCTAGTACTCATTGCCCTACCCTCCTTACGCATCCTATATATAATGGATGAAATCTACAACCCATATCTAACAGTAAAAGCTATAGGCCATCAATGATATTGAAGTTACGAATATACTGATTACGAAGACCTAATATTTGACTCATACATAGTTCCAACCCAAGATCTAGCCCCCGGCCAATTTCGACTACTGGAAGTTGATAATCGAATAGTTCTACCAATAGAATTACCCATCCGTATACTCATCTCATCAGAAGACGTACTTCATGCATGAACTGTGCCATCCTTAGGATTAAAAGCCGATGCTATTCCAGGACGACTAAACCAAGCTACCCTAACATCAACTCGCCCAGGAGTCTTCTATGGTCAATGTTCAGAAATCTGTGGCTCCAATCACAGTTTCATGCCCATTGTCCTAGAAATAACAACACTAAAATATTTTGAAAAATGGTCTTCTATAATGCAATCATTTTTAAGATAACCATAATACATTAAAGTATTAAAGGATTTAAAAATCCCTTAAAACATATGCCACAACTTGATACTTCAACATGATTCCTAACAATTTCCCTCATAATCATCTCATTATTCTGCGTATACCAAACAAAAATAATTAATCAAACTATAATCTCCATCACCCAACAAGACAAAAAAGATATCACCTCACAAACCCAACTACACTGAGAAAAGAAATGAACGAAAATCTATTTGCCACATTCATCACCCCTACTATCATAGGTATTACAACACTACCAATCATTATACTATTCCCATGCCTAATTCTTACCACTCCAAAACGCTGACTGCCCAATCGCATCCAAACCCTACAAATCTGACTAATCCGATTAATTACAAAGCAAATGATAACAATACACAACAAACAAGGCCGAACATGAACACTCATACTCATATCCCTAATCCTATTTATTGCATCAACAAATCTACTTGGGCTATTACCATATTCATTCACCCCAACTACACAACTATCCATAAACATTGGTATAGCTATTCCACTATGATTAGGAACTGTAATTATAGGATTCCGAAATAAACCAAAAACTTCTCTCGCACACTTCCTACCACAAGGCACACCAACCCCACTAATCCCTATACTTATTATTATTGAAACTATCAGCCTATTCATTCAACCCTTAGCCCTGGCAGTACGACTAACAGCCAATATCACTGCAGGTCACTTACTTATTCACCTAATTGGCTCAGCCACACTAGCCCTTTCATCTATCAGCATAACAGTATCAACCATTACATTCACCATCTTATTCCTACTAACAATCCTAGAACTAGCTGTAGCCATAATTCAAGCTTACGTTTTTACACTTTTAGTAAGCTTGTATCTACATGATAACTCCTAATGACCCACCAAACACATGCTTACCACATAGTAAATCCAAGTCCATGACCATTAACAGGAGCCCTATCAGCTCTCCTACTCACCTCAGGCCTAATTATATGATTTCACTTTAATTCCTCCCTACTAGCCCTAATTGGCCTTACATGCATACTTTTAACAATATACCAATGATGACGCGATATTATTCGAGAAGGAACATTCCAAGGCCATCATACTCCCGCAGTGCAAAAAGGCTTACGATATGGAATAGTCCTTTTTATTATTTCCGAAGTATTCTTCTTCTTAGGGTTTTTCTGAGCCTTTTATCATTCAAGCCTAGCCCCAACCCACGAATTAGGAGGTTGCTGACCACCCACTGGAATTCATCCTTTAAACCCATTAGAAGTGCCTCTACTCAATACATCAATTCTTCTAGCCTCAGGAGTGTCAATTACATGAGCCCATCACAGTCTAATAGAAGGAAATCGTAAACAAATAATCCAAGCACTGTCAATCACAATTACATTAGGCTTATATTTCACAATCCTTCAAGCCATAGAATATTATGAATCATCATTCACAATCTCAGACGGCATCTATGGGTCAACATTTTTCGTAGCAACAGGCTTTCACGGCCTACATGTAATTATCGGATCAACATTCCTAATTGTATGCCTCCTACGTCAATTTAATTACCACTTCACATCAACACACCACTTTGGATTTGAAGCCGCCGCCTGATACTGACATTTTGTAGATGTTGTATGACTCTTCCTATATGTGTCAATTTATTGATGAGGCTCATATTTTTCTAGTATAATAAGTACTACTGATTTCCAATCATTAAGTTCTGGGTAAAACCAGAGAAAAATAATCAACCTCATCATCACACTAATCATCAATACCACCCTATCTACCATCATCGTTCTCATCGCCTTCTGACTTCCCCAACTTTACCTATATCTAGAAAAATCCAGTCCATATGAATGCGGCTTTGATCCCCTAGGATCGGCACGACTGCCTTTTTCAATAAAATTTTTCCTTGTTGCTATTACATTCCTCCTATTCGACCTCGAAATTGCTCTCTTACTACCACTACCATGAGCCATCCAATTATCAGACCCCAATACAATATTAATTCTAGCATACTGTTTAATCTTACTTTTAACAGCCGGTCTAGCCTACGAATGACTACAAAAAGGCCTAGAATGAGCCGAATAGGTTTTTAATCTAATCAAGATAATTGATTTCGACTCAATTAATCATGGTGCAAACCCATGAATACCTTATGACATCAATCAATCTCAACCTAACCGTAGCCTTTTCCCTAGCCCTAGCAGGAGTACTAATCTACCGATCACATCTAATATCAACACTCCTATGTCTAGAAGGAATGATACTATCTCTATTCGTCATAATAGCACTCCTAATTTCCCACTTCCACATATTCTCTACATCGATAGCACCAATTATCCTACTAGTATTCTCTGCATGCGAAGCAGGTGTAGGCCTGGCACTCCTAGTAAAAACCTCAAACAACTATGGCAATGATTACGTACAAAACCTAAACCTCCTACAATGTTAAAAATCCTAATTCCAACGTTCATATTAATTCCACTCACCTGACTATCTAAAAAACCATGAATTTGACTCAACTCCACCTCACACAGCCTAACCATCAGCGTAATTAGTCTAACTCTTCTTTACTATAACACAGACCTCAGCCACAACTATAACTCCTCATTCTTCACAGACTCACTATCCAGCCCACTAGTAGTATTATCCTGCTGACTACTACCACTCATAATAATTGCTAGCCAAAACCATTTAACCAAAGAATCCACTAACCGAAAAAAAACCTATTTGACCATACTCATCATTCTCCAATTATCCCTAATCATAGCCTTCTCATCATCAGAACTAATCATATTTTATGTCCTATTCGAAACTACTCTAATTCCAACTCTAATCGTCATTACACGATGAGGCAATCAAAACGAGCGACTTAACGCAGGCCTATATTTCCTATTTTATACCCTAGCCGGATCCCTGCCCCTCCTAGTAGCCCTCCTATATCTACACAACAACATTGGATCACTTCACATACTAACTATTTCCATAATATCTACTTCCATGTACCCCTCCTTATCAAACTCAATCCTATGATTTGCATGTATAACTGCATTCATAGTAAAAATACCATTATATGGCCTTCACCTATGACTCCCCAAAGCACACGTCGAAGCTCCAATCGCAGGATCCATAGTCCTAGCAGCTATTCTCCTAAAACTAGGTGGCTATGGCATTATACGAATAACAATCCTTACACAACCAATTACCTCACACCTCTACTATCCCTTCATCATCCTATCAATATGAGGAATAATCATAACAAGTTCAATCTGCCTACGTCAAACAGACCTAAAATCCCTAATCGCCTACTCCTCAGTAAGCCATATAGGCCTAGTAATTATTGCAGCCCTTATACAATCACCACTAAGCTTCATAGGAGCAACAGCCCTAATAATCGCCCACGGACTAACCTCCTCTATACTATTCTGCCTAGCCAATACAAACTACGAACGAATTCATAGTCGTACCATAATCCTAGCCCGAGGCCTACAAACTATCTTGCCCCTAATATGTACATGATGACTCCTTGCAAGCCTAGCCAACCTTGCTCTTCCCCCCACAATCAACCTCCTCGGAGAATTAATAGTTATTGTATCCTCCTTTTCATGATCCAACTTCTCCATCATCTTACTAGGACTCAACACAGCCATCACAGCCCTCTACTCACTCCACATACTAATTACATCACAACGAGGAAAATTTACCCACCACTTACATCCAATCAAACCCTCATTCACTCGAGAACATATCCTAATAACCCTACACCTAATCCCACTATTAATCATCTCTGCCAACCCAAAGTTCATTTTGGGAATTACATACTGCAAATATAGTTTAACAAAAACATTAGATTGTGAATCTAAACATAGAAGTTTAAACCTTCTTATATGCCGAGAAAGTTCCAAGAACTGCTAACTCTTGATTCCATACATAACCAATATGGCTTTCTTACTTTTAAAGGATAACAGTAATCCATTGGTCTTAGGAATCAAAAATTTTGGTGCAATTCCAAATAAAAGTAATTAATTTCATACTTAACACCACCATCCTCCTATCAATCACCATACTAACTTTTCCACTAATCTACAACCTCATCTTCCCAAACAAAACCAACCAATTCCCCCTATATTGTAAAAACGCAGTTAAAACAGCATTCTTCATCAGCTTACCATCACTCCTAATATTCATAAACATAGGCCACGAATCAACAATTACTAACTGACAATGATTCTCAATAGGCTCATTTAACATCTCCATAAGCTTCAAACTAGACTACTTCTCCATCATTTTTATCCCCATTGCACTATATGTAACCTGATCAATCCTAGAATTCTCACTATGATACATACATTCAGACCCTTACATCCACCAATTCTTCAAGTACCTAATTACCTTTCTCTTTACCATAATTATCTTAGTTTCCGCTAACAACCTATTTCAACTGTTTATTGGATGAGAGGGTGTAGGAATCATATCATTTATATTAATCGGCTGATGATACGGACGTACTGACGCCAACACAGCAGCCCTACAAGCCGTACTATACAACCGTATTGGTGACATCGGCTTCATACTTTCCATAGCCTGACTAATAACCAACAACAATTCATGAGACCTCCAACATATCTTCATAACCAATATAGACACACTAGCCCTACTAGGACTCATCATCGCCGCAACAGGCAAATCAGCCCAATTCGGCCTACACCCATGACTTCCATCAGCCATAGAAGGCCCAACCCCAGTATCAGCACTACTTCACTCAAGTACTATAGTAGTAGCCGGAATCTTCCTACTCATCCGTTTCCATCCAATATTAGAAAACAACACCACAATCCTAACTATCGCCCTATGCCTAGGAGCAATAACAACCCTTTTCACCGCAATTTGCGCCATCACACAAAACGACATCAAAAAAATCGTAGCCTTCTCAACATCAAGCCAACTAGGACTAATAATAGTAACAATTGGACTAAACCAACCATACCTAGCATTCCTCCACATTTGCACCCATGCATTCTTCAAAGCAATACTATTCCTATGTTCAGGCTCAATCATCCACAACCTAAATGACGAACAAGATATTCGAAAAATAGGAGGACTACTAACACTTCTTCCTATTACCTCATCAGCCCTAATCACAGGAAGCCTAGCATTAATAGGCACTCCATTCCTAGCAGGATTCTACTCTAAAGACTCTATCATTGAAGCCATAAACACATCCTACACCAACACATGAGCCCTAACCCTAACACTTATCGCCACAATACTAACAGCTGTATATAGTATACGAATTATTTTCTTTGCATTACTAAACCAACCACGATTCCTCCCCCTATCACCTATCAACGAAAACAACCCAAATCTCACCAACCCAATTATACGCTTAGCCATAGGAAGCATCTTCGCCGGATTCATCCTAACAACAAACATCCCACCAACATCTATTATCACAATAACAATACCACCTACAACAAAAATGTCCGCCCTAATAGTAACCATCCTAGGACTACTAATTGCCATAGAATTAAATTCTTCAACCAATAAACTACCTACAATACCATTCATCCATACACACAACTTCTCAAACATGCTAGGCTACTTTACCTTCCTATTCCACCGACTATACCCCCTAGCAAATCTTCAACTAGGCCAACATATTGCTACCATACTAATTGATTTAAACTGATACGAAAAAACCGGACCTAAAGGCCAAGCCAATCTTCACAGCAACCTATCTTCATCTATTACTTCAACCCATAAAGGCCTAATTAAAACCTACTTTCTATCCTTCATCATCTCCATTACAATAATTATATTAATTATCTAATCACGACCACGTACAATTTCTAAAACAATATAAATAGTAATAAACAAAACTCAACCTAATAAGACTAAAATTCATCCACCACAACCATACAACAAAGACACACCACTAGAATCCTGCCCAACACAATAAACACCAACAGTATCAAACAACTCCACAGCAGTATCAACCTCAACTTCACCTGACATAAAATACCACACTAACTCAACAAATAAAGTGAATAATAGTATACTAAAAGCCACCATATTTCCAACCCAACTTTCAGGATATTCTTCAGTAGCCATAGCAGAAGTATAACCAAAAACTACTAATATACCCCCCAAATAAACCAAAAATACTACCAACCCTAAAAAAGTATTCTCCAAACTCACAACAATTGCACTACCCAAACCACCACTTACTACAAGACTTAACCCACCATAGATTGGAGATGGTTTAGAAGCAAAAGCAACAAAACCAAAAATAAATAAAACTGAAAATAAAAAAACAACCATTATTTTCATTATTTTAGTATGGACTCTAACCATAACCTATGGCATGAAAAACCACCGTTGTCATTCAACTACAAAAACTAATGTTCAATCTCCGCAAAACCCACCCCATCATAAAAATCATTAATCACTCATTCATCGATCTACCAGCACCATCTAACATCTCTGCCTGATGAAACTTCGGATCACTACTAGGCATCTGCTTAACTATACAAATCCTTACAGGCTTATTCTTAGCAATGCACTACACCGCTGATACAGCAACAGCTTTCTCATCAGTAGCCCACATCTGTCGAGACGTAAATTACGGCTGATTAATCCGCAACCTTCACGCCAATGGAGCCTCTATATTCTTCATATGTTTATTCTTACATATCGGACGGGGAATCTACTACGGCTCCTACCTCTACAAAGAAACATGAAACATCGGAGTAATTCTCCTCCTAACCGTTATAGCAACCGCCTTTGTCGGCTATGTACTCCCATGAGGACAAATATCATTCTGAGGAGCAACAGTCATTACCAACCTCTTATCAGCCATCCCATATATTGGAACAACACTAGTAGAATGAATCTGAGGAGGCTTCTCCGTAGACAAAGCCACCTTAACACGATTCTTCGCCTTCCACTTCATTCTCCCATTCATTATCACAGCCTTAGTACTTGTCCACCTCCTATTCCTACATGAAACAGGATCCAACAACCCATCAGGAATCAATCCTGACTCAGACAAAATCCCATTCCACCCATACTATACTATTAAAGATGCACTAGGACTTATACTCATACTATTAATCCTCCTTCTCCTAACCCTATTCTCACCAGACATACTAAGCGACCCAGACAACTTTTCCCCAGCCAACCCACTCAACACACCACCACATATCAAACCCGAATGATACTTTCTTTTTGCATACGCCATCCTACGATCAATCCCCAACAAACTAGGAGGAGTACTAGCACTACTAGCATCTATCCTTATCCTACTAGCCATACCACTCCTACATACATCCAACCAACGAAGCATAATATTTCGCCCAATTTCCCAAACACTCTTCTGAATCCTCACAGCTAACCTACTTATCCTAACCTGAATCGGAGGGCAACCAGTAGAAGAACCATACATTATCATCGGACAAGTAGCCTCAATCTCATATTTCCTCCTAATTATCGTATTAATACCCATAGCAGGACTTTTCGAAAACTTCATACTTAAACCCAAATGAAGAGTCCAAGTAATTTAACCAAAATACTGGCCTTGTAAGCCAGCAATGAAGGACCAACCCTTCCTAGGACACATCAAGAAGAAGGCAATAACACCTCACCATCAACACCCAAAGCTGACATTCTAAATAAACTACTTCCTGAAACAAACCCTGCTATTATGTCATACCCTAATTTTCTATCCATTATACCAACTATTAATATTCAAACATGTACAATTTTGCAAATCACAGCAAGAGGTAAGTACATATAATTCAACAGTACTAGAGACTATAAATCAATGACTTATAGGATATAATTGTATTATATAATACATAAATATGTATATAGTACATTAATATATTTACCCCTAGCATATAAGTAGATACATACTATTCAACATTACTAAAATACATTAGATTAAACAATTACTATATAGTGATTTACATAATAGCATATCTAATATACATTAAACTATAGTATTACATAACAAATGATAACTATAACATTACATAATACATTATTATCATAATTTTACATAATACATATATTGTTGGATTACATAGACAATACAGTCAATGATTCATGAATCTAAACGATTTACCCACTAGCATATCATCACCATGAGTTATCCCTTAATCACCACCTCACGAGAGATCACCATCCCGCCATCTTAAGGCACATCATCCTTCAGAGCAAGCCCATTAACTGTGGTCGTACCTAAACAGCTTTTACTGGCTACTGGTTGCTACTTCAGGTCCATTAAATCCTATTCAGCTAATCTATGCTTTTCGTCGAGGCATTTGTGATGACTTGAGTGCTATTCGTCTCGTATCGCGGCATCTGGTTGAGAGGTAACTGGCATTGGGGGGGATTTTTTTTTGGGGAGGTTTATCAACTGGGCGGGAGCCTGGAAAATCGCCGACGTCGTATTTGACTAACATTAAATGAATAATACACAGTTATTGTTGAATGAGTTAATTTTAAGTTAATGATATTAAGACATATAATTAATTTAAGTGATAATATGGGATACATTAATAGTTCTTAGATAAGTAAAAAGTACATTTAAGATTAATTATATATGGAAATTAAATCAATGATTTTAAGACATATATATATATATATTATAATAATACAATTATTTTATAGATTCCCCCGGGTGCACACTCGCGGGTCGCGTAATTTATAATAATTTATAATAATTTATAATAATTTATAATAATTTATAATAATTTATAATAATTTATAATAATTTATAATAATTTATAATAATTTATAATAATTTATAATAATTTATAATAATTTATAATAATTTATAATAATTTATAATAATTTATAATAATTTATAATAATTTATAATATTTATAATATTTATAATATTTATAATAACCAAATCTTTAAAGCAAAGCTTTGGATTCATTAAACCCCCCCTACCCCCCCACTAAATTTGATCCTTATTCCGTCAAACCCCAAAACCGGAGGACTTACACTTAGCTAGTACCATACGTACTTACTGGGACACATAGGAGTATTATAGTATTATAGTATTATAGTATTATAGTATTATAGTATTATAGTATTATAGTATTATAGTATTATAGTATTATAGTATTATAGTATTATAGTATTATAGTATTATAGTATTATAGTATTATAGTATTATAGTATTATAGTATTATAGTATTATAGTATTATAGTATTATAGTATTATAGTRTTATAGTNTTATAGTGTTATAGTGTTATAGTGTTATAGTGTTATAGTATGTAATAGTGTGACAGTGTAACACAGACATATCATAATCTAATAAATCATAAAACAGATAATCACAAATTTAATCACCCTATTTAGTATTACAGTTATATCGCAATCGTATGTTATCCCAGTACAACTTGATATTATCATCCATTACACAGACAAAAAGCCTTTATTCTACAAACCATAAACACCCTAATTTTAACCGACATAACATATTACCCTACAAATTTCATAATCTAAAAGACT
>BufferZone_011 [organism=Trichosurus vulpecula]
NNNNNNNNNNNNNNNNCAAAAGCAAAGCACTGAAAATGCTTAGATGGACCATGACAAGTCCCATAAACACAAAGGTTTGGTCCTAGCCTTACTGTTAATTATAATTAAACCTACACATGCAAGTTTCCGCTGCCCAGTGAGAATGCCCTCAAAATTATTCATAAATCAACAGGAGCAGGCATCAGGCACACCACAGGTAGCCCACCACGCCTTGCTTAACCACACCCCCACGGGATACAGCAGTGACTAACATTAAGCCATAAACGAAAGTTTGACTAAATCATAATTATTAGGGTTGGTAAATTTCGTGCCAGCCACCGCGGCCATACGATTAACCCAAATTAACAGAAAACCGGCGTAAAGTGTGTTTAAGCACTAACAACCAATAAAGCTAAAGTTCAACTAAACTGTAATACGCTATAGTTGACACTAAAATACACAACGAAAGTGGCTTTATCTACGCTGAAGACACTATAGCTAAGAAACAAACTGGGATTAGAGACCCCACTATGCTTAGCCCTAAACCAAGATAATCCGATAACAATATTATTCGCCAGAGAACTACTAGCCAGCGCTTAAAACTCAAAGGACTTGGCGGTGCCCTAAACCCACCTAGAGGAGCCTGTTCTATAATCGATAAACCCCGATAAACCTCACCCATTCTTGCCAATACAGCCTATATACCGCCATCGTCAGCCTACCCCATAGGGAAAAAAAGTAAGCAAGATCATAAATCATAAAAACGTTAGGTCAAGGTGTAGCATATGAATGGGAAAGAAATGGGCTACATTTTCTAAATTAGAATATAACGAACTACCTTATGAAACCTAAGATACTGAAGGAGGATTTAGTAGTAAATTAAGAATAGAGAGCTTAATTGAAATAGGCAATAGGACGCGCACACACCGCCCGTCACCCTCCTCAATTAAAACCCAAAACATAAATAATAAAACTCAAACAAAAAGAGGAGAAAAGTCGTAACATGGTAAGTGTACTGGAAGGTGCACTTGGAGTATCAAAATGTAGCTTATAATAAAGCATTTAGCTTACACCTAAAAGATTTCAGTTAATACTGACCATTTTGAGCCAATCATAGCCCTAACACCCATCAAAAAAATTATCTCAACAAACAAAAAAAAACATTTAACCTATCACAGTATAGGAGATAGAACAGATAAACAGGCGCAATAACATTAGTACCGTAAGGGAAAAATGAAAGACCAATTAAAAGCACCAAAAAGCAAAGATTTAACCTTTTACCTTTTGCATAATGATTTAGCCAGTCAAACCGGACAAAAAGAGTTACGCCCGCCTCCCCGAAATCAAGTGAGCTACTATAAAACAGTACACCAGAACCAACTCGTCTATGTAGCAAAATAGTGAGAAGATTTTATAGTAGAGGTGAAAAGCCAACCGAACTTGAAGATAGCTGGTTGTCCAAAACATGAATTTTAGTTCAACTTTAAATTTTAATCAAAGTCCTAACAACCATAATTTAAATTTAAAATATAATCCAAAGAGGGACAACTCTTTAGATCATGTGAACAAACTTTCTTAGAGGATAATGTACATTATAACAAACATTGTGGGCTTAAAAGCAGCCATCAATTAAGAAAGCGTTAAAGCTCAAACCTACCCATACCTTAATACCAATAATCCTACCAAATTCCCTAACCCTATATTGGACGATTTTATTAACTTATAAAAGACATAATGCTAAAATCAGTAACAAGAAATAATTCTCCTTGCACAAGCCTACATTAGTAACGGAACAACCACTAACAATTAACAAACAAATAACAATAATCACAAACTAGCAAAATTATCAACACATTGTTAACCCAACACAGGAGTGCATCCAGGAAAGATTAAAAAGAATAAAAGGAACTCGGCAAACAAAAACCCCGCCTGTTTACCAAAAACATCACCTCTAGCATACCAAGTATTAGAGGCACTGCCTGCCCAGTGAGTTAAACTTTAACGGCCGCGGTATCCTGACCGTGCAAAGGTAGCATAATCACTTGTCCCTTAAATAGAGACTAGTATGAATGGCATAACGAGGGTTTAACTGTCTCTTATCCTTAATCAGTGAAATTGACCTTCCCGTGCAGAGGCGGGAATATCCTTACAAGACGAGAAGACCCTATGGAGCTTAAGATTCATAGTCTAACCTAACTCAACAAAACCCTACATGGAACAATATAATGACTAACTAGACTATAACCTTTGGTTGGGGTGACCTCGGAGCACAATAAAACCTCCGAATGACATAACTTAGATCTACCAATCCAAGTGTGACACCACCAGTAATTGACCCATATATTGATCAACGGAACAAGTTACCCTAGGGATAACAGCGCAATCCTATTCAAGAGCCCATATCGACAATTAGGGTTTACGACCTCGATGTTGGATCAGGACATCCAAATGGTGCAACCGCTATTAATGGTTCGTTTGTTCAACGATTAAAGTCCTACGTGATCTGAGTTCAGACCGGAGAAATCCAGGTCGGTTTCTATCTGTATATTAATTTCTCCCAGTACGAAAGGACAAGAGAAATAAGGCCCACGCTACTGACGAGCCTTAGAAATAAGATATGAACATATCTAAATATCTTAATTCAATAACTTAATGCTCTAGAAAAGAGCTATTAAGGTGGCAGAGCTGGCAATTGCATAAAACTTAAACCTTTATAACCAGAGGTTCAAATCCTCTCCTTAATACATGTTTATTATCAATCTATTACTATACATCATTCCAATCCTCCTAGCCGTTGCCTTCCTAACACTAGTAGAACGAAAAGCCCTAGGATATATACAATTCCGAAAAGGTCCTAATATTGTAGGACCTTACGGCCTTCTACAACCTATTGCCGATGCTGTCAAACTATTTACAAAAGAACCACTACGCCCACTAACATCATCAATCTCAATATTTATTATTGCCCCTATCCTAGCCCTCACCTTAGCATTTACTATCTGAACACCCTTACCAATACCCCACTCCCTAATCGACCTAAATTTAGGACTACTATTTATCCTAGCACTATCTGGATTATCAGTCTATTCAATTCTATGGTCTGGCTGAGCATCAAACTCTAAATACGCCCTCATAGGAGCCCTACGAGCCGTCGCTCAAACAATCTCATACGAAGTAACCCTGGCCATCATCTTATTATCAATTATACTTATTAACGGCTCCTTCACCCTAAAAAACTTAATCATCACACAAGAAAACATATGACTAATCATGACTACATGACCTCTAACCATGATATGATATATTTCCACCCTAGCAGAAACTAACCGAGCCCCATTCGATTTAACCGAAGGCGAATCAGAACTAGTGTCCGGCTTCAACGTTGAATATGCAGCAGGTCCATTTGCCATATTTTTCCTAGCTGAATACGCCAACATTATAGCTATAAACGCCATAACAACCATCCTATTCCTTGGCTCATCAATCAACCACAACTTCACCCATCTAAATACACTGTCATTCGTAATCAAAACAGCACTACTCACATTTATATTCCTATGAGTACGAGCCTCATACCCACGATTTCGATACGACCAACTAATATACCTACTATGAAAAAACTTTTTACCCTTAACATTAGCCTTCTGCCTATGATTTATCTCTATCCCAGTAGCACTTTCATGCATTCCACCGCAAATCTAAGAAATATGTCTGACAAAAGAATTATCTTGATAGGATAAATAATAGGGGTGCAAACCCCCTTATTTCTAGAACAATAGGATTCGAACCCATATCCAAGAACTCAAAATTCTACGTGTTTCCATTACACCACATTCTAGTAAGGTCAGCTAAATAAGCTATCGGGCCCATACCCCGAAAATGTTGGTTTACATCCTTCCCATACTAATGTCCCCTTACGTCCTACTAATCATTTCCATCAGTCTACTCTTAGGCACATCACTCACCTTACTAAGCAATCATTGACTAGTAGCCTGAATAGGCCTAGAAATCAATACATTAGCGATTATCCCCATAATAACATACCCCAACCACCCTCGAGCCACAGAATCTGCCATCAAATATTTCCTAACACAATCAACCGCCTCCATAATACTCATATTCGCCATCATCAACAACGCCTGAATAACAAACCAATGAACATTATCCCAAATTTCCGACCAAACCTCCTCCATCACCATAACACTAGCCCTAGCAATTAAACTAGGACTAGCACCATTCCATTTCTGAGTCCCAGAAGTCACCCAAGGAATCCCACTAACATCAGGTATACTCCTACTTACCTGACAAAAAATCGCCCCAATATCACTAATATACCAAATCTCTCCCTCCCTAAACATAAAAATTTTAACTATCCTAGCATTCTCATCTACTCTACTAGGCGGTTGAGGCGGACTAAACCAAACACACCTACGAAAAATCCTAGCCTACTCATCCATCGCCCACATAGGATGAATAACCATTATCATCCTAATCAACCCTACCCTAATACTCTTAAACTTAATCATTTACATCGCCGCAACACTAACTCTATTCTTAGCCCTTAATCACTCCTCAATTACAAAAATCAAATCACTAGCTAACCTATGAAACAAATCAACCCCAATAACTATCGTCATTTTACTCACCCTACTATCCCTAGGAGGCCTACCTCCCCTTACCGGTTTCATACCAAAATGACTAATCCTACAAGAACTGGTAGAACATAACAACATTCCCATAGCCATACTAATAGCACTATCCGCCCTATTAAACCTTTTTTTCTACATACGAATTATCTATGTATCAACACTAACCATACCTCCATCCACAAACAATTCCAAACTTCAATGACCCCATCAACAAACCAAAACAATCAATATCATCCCATCACTAACAATTATCTCATCACTCCTACTTCCACTAACCCCTATATTCATCACCCTATCATAACTAAGAATTACAAGCCTTTATCTTGCATCATCCGAACGCAAATCGAACACTTTAATTAAGCTAAATTCTTTCATCAGGCCCCGGCAGTTCTCTAACTACTTCTTTGAATTTGCAATTCAACGTAATATATACTTCAAAGCCATATTAAAGGTTTAGGTTCAAACTAGACCAAAGGCCTTCAAAGCCTTAAGCAGGTGTTGAATCACCTAACCTTTGCCGCACCTACCAGCCTCACGCCTTTGGAAGAAAAAAAAGGCGTGAGGCCCCGGGAGATCTCCCAACAACCCTTATCTACTAAATTGGTGGGTTTTTATCCCACTTCTTCTTAGTTAACAGCTAAGCACCTTAACATTTGGCTTCAATTTAATGGTAAAAAGAGATTATTAGTCTCTGTCTTTGAATTTACAGTTCAATGCTTACCTCAGCCATTTTACCTATGTTCATTACCCGTTGATTATTCTCAACTAACCATAAAGATATTGGTACATTATACCTTATCTTTGGTGCTTGAGCAGGAATAACAGGCACCGCTCTAAGTCTATTAATTCGCGCAGAACTTGGTCAACCAGGAACTCTTATTGGCGATGATCAAATCTACAATGTAATTGTAACTGCACATGCATTCATCATAATCTTCTTCATAGTCATACCAATTATAATTGGAGGGTTCGGTAACTGACTAGTCCCCCTAATAATTGGCGCACCAGATATAGCCTTTCCCCGAATAAATAATATAAGTTTCTGACTATTACCACCATCTTTCCTACTTTTACTAGCATCATCAGCAGTAGAAGCTGGAGCAGGAACTGGATGAACCGTCTACCCACCTTTAGCAGGTAATCTAGCACATGCAGGCGCCTCTGTAGACCTAACTATCTTTTCATTACATTTAGCAGGAATCTCATCCATCCTAGGAGCCATCAACTTCATTACTACAATTATCAATATGAAACCACCAGCCCTTTCACAATACCAAACACCACTATTCGTCTGATCAGTTATAATTACTGCCGTTTTACTTCTTCTATCACTTCCAGTATTAGCAGCAGGTATTACTATACTTTTAACAGATCGAAACTTAAATACTACATTTTTTGACCCGGCAGGAGGAGGAGACCCAATCCTATATCAACACTTATTCTGATTTTTTGGACATCCAGAAGTATATATTCTTATTTTACCAGGATTTGGTATAATTTCACACATCGTAACATACTACTCTGGCAAAAAAGAACCATTTGGCTACATAGGAATAGTATGAGCTATAATATCTATTGGATTCCTAGGATTTATTGTTTGAGCCCACCACATATTTACAGTAGGACTCGATGTAGACACCCGAGCTTATTTCACCTCAGCCACCATAATCATTGCTATTCCAACCGGGGTAAAAGTTTTCAGTTGACTCGCCACACTCCATGGAGGAAACATCAAATGATCACCTGCTATACTTTGAGCCTTAGGATTTATTTTCCTTTTTACAATCGGAGGTCTTACAGGAATCGTATTAGCCAACTCATCCCTAGACATCGTTCTTCACGATACCTATTATGTAGTAGCCCACTTCCATTATGTACTATCTATAGGAGCCGTATTTGCTATCATAGGCGGCTTTGTCCATTGATTCCCACTATTCACAGGATATATACTAAATGACTTATGAGCAAAAATCCATTTCTCCATTATATTTGTTGGAGTAAACATAACATTCTTCCCTCAACATTTTCTTGGCCTATCCGGAATACCACGACGATACTCAGACTACCCAGATGCCTATACAATATGAAACGTAATTTCATCTATTGGCTCGTTTATTTCACTAACAGCCGTCATCCTTATAGTATTCATCATCTGAGAAGCCTTCGCATCTAAACGAGAGGTATCTTCAGTGGAACTTACAACAACTAATCTTGAATGACTTTATGGTTGTCCTCCACCTTACCACACATTTGAACAACCAGTATTCGTTAAATCCCAATTATAAGAAAGGGAGGAATCGAACCCCCTAAAATTGATTTCAAGTCAACCTCATAACCTCTATGACTTTCTCATAAGATATTAGTAATAATAATTACATAACTTTGCCATAGTTAAATTATAGGTTTAAATCCTATATATCTTACATGCCTTATCCCATACAACTGGGCTTCCAAGACGCCACATCACCTATCATAGAAGAATTAACATACTTTCATGACCACACACTAATAATTGTGTTCCTAATTAGTTCACTAGTACTATATATTATTATTCTAATACTTACAACAAAATTGACTCACACAAGCACAATAGACGCTCAAGAAGTAGAAACTATCTGAACTATTATACCAGCCGCTATTCTAGTACTCATTGCCCTACCCTCCTTACGCATCCTATATATAATGGATGAAATCTACAACCCATATCTAACAGTAAAAGCTATAGGCCATCAATGATATTGAAGTTACGAATATACTGATTACGAAGACCTAATATTTGACTCATACATAGTTCCAACCCAAGATCTAGCCCCCGGCCAATTTCGACTACTGGAAGTTGATAATCGAATAGTTCTACCAATAGAATTACCCATCCGTATACTCATCTCATCAGAAGACGTACTTCATGCATGAACTGTGCCATCCTTAGGATTAAAAGCCGATGCTATTCCAGGACGACTAAACCAAGCTACCCTAACATCAACTCGCCCAGGAGTCTTCTATGGTCAATGTTCAGAAATCTGTGGCTCCAATCACAGTTTCATGCCCATTGTCCTAGAAATAACAACACTAAAATATTTTGAAAAATGGTCTTCTATAATGCAATCATTTTTAAGATAACCATAATACATTAAAGTATTAAAGGATTTAAAAATCCCTTAAAACATATGCCACAACTTGATACTTCAACATGATTCCTAACAATTTCCCTCATAATCATCTCATTATTCTGCGTATACCAAACAAAAATAATTAATCAAACTATAATCTCCATCACCCAACAAGACAAAAAAGATATCACCTCACAAACCCAACTACACTGAGAAAAGAAATGAACGAAAATCTATTTGCCACATTCATCACCCCTACTATCATAGGTATTACAACACTACCAATCATTATACTATTCCCATGCCTAATTCTTACCACTCCAAAACGCTGACTGCCCAATCGCATCCAAACCCTACAAATCTGACTAATCCGATTAATTACAAAGCAAATGATAACAATACACAACAAACAAGGCCGAACATGAACACTCATACTCATATCCCTAATCCTATTTATTGCATCAACAAATCTACTTGGGCTATTACCATATTCATTCACCCCAACTACACAACTATCCATAAACATTGGTATAGCTATTCCACTATGATTAGGAACTGTAATTATAGGATTCCGAAATAAACCAAAAACTTCTCTCGCACACTTCCTACCACAAGGCACACCAACCCCACTAATCCCTATACTTATTATTATTGAAACTATCAGCCTATTCATTCAACCCTTAGCCCTGGCAGTACGACTAACAGCCAATATCACTGCAGGTCACTTACTTATTCACCTAATTGGCTCAGCCACACTAGCCCTTTCATCTATCAGCATAACAGTATCAACCATTACATTCACCATCTTATTCCTACTAACAATCCTAGAACTAGCTGTAGCCATAATTCAAGCTTACGTTTTTACACTTTTAGTAAGCTTGTATCTACATGATAACTCCTAATGACCCACCAAACACATGCTTACCACATAGTAAATCCAAGTCCATGACCATTAACAGGAGCCCTATCAGCTCTCCTACTCACCTCAGGCCTAATTATATGATTTCACTTTAATTCCTCCCTACTAGCCCTAATTGGCCTTACATGCATACTTTTAACAATATACCAATGATGACGCGATATTATTCGAGAAGGAACATTCCAAGGCCATCATACTCCCGCAGTGCAAAAAGGCTTACGATATGGAATAGTCCTTTTTATTATTTCCGAAGTATTCTTCTTCTTAGGGTTTTTCTGAGCCTTTTATCATTCAAGCCTAGCCCCAACCCACGAATTAGGAGGTTGCTGACCACCCACTGGAATTCATCCTTTAAACCCATTAGAAGTGCCTCTACTCAATACATCAATTCTTCTAGCCTCAGGAGTGTCAATTACATGAGCCCATCACAGTCTAATAGAAGGAAATCGTAAACAAATAATCCAAGCACTGTCAATCACAATTACATTAGGCTTATATTTCACAATCCTTCAAGCCATAGAATATTATGAATCATCATTCACAATCTCAGACGGCATCTATGGGTCAACATTTTTCGTAGCAACAGGCTTTCACGGCCTACATGTAATTATCGGATCAACATTCCTAATTGTATGCCTCCTACGTCAATTTAATTACCACTTCACATCAACACACCACTTTGGATTTGAAGCCGCCGCCTGATACTGACATTTTGTAGATGTTGTATGACTCTTCCTATATGTGTCAATTTATTGATGAGGCTCATATTTTTCTAGTATAATAAGTACTACTGATTTCCAATCATTAAGTTCTGGGTAAAACCAGAGAAAAATAATCAACCTCATCATCACACTAATCATCAATACCACCCTATCTACCATCATCGTTCTCATCGCCTTCTGACTTCCCCAACTTTACCTATATCTAGAAAAATCCAGTCCATATGAATGCGGCTTTGATCCCCTAGGATCGGCACGACTGCCTTTTTCAATAAAATTTTTCCTTGTTGCTATTACATTCCTCCTATTCGACCTCGAAATTGCTCTCTTACTACCACTACCATGAGCCATCCAATTATCAGACCCCAATACAATATTAATTCTAGCATACTGTTTAATCTTACTTTTAACAGCCGGTCTAGCCTACGAATGACTACAAAAAGGCCTAGAATGAGCCGAATAGGTTTTTAATCTAATCAAGATAATTGATTTCGACTCAATTAATCATGGTGCAAACCCATGAATACCTTATGACATCAATCAATCTCAACCTAACCGTAGCCTTTTCCCTAGCCCTAGCAGGAGTACTAATCTACCGATCACATCTAATATCAACACTCCTATGTCTAGAAGGAATGATACTATCTCTATTCGTCATAATAGCACTCCTAATTTCCCACTTCCACATATTCTCTACATCGATAGCACCAATTATCCTACTAGTATTCTCTGCATGCGAAGCAGGTGTAGGCCTGGCACTCCTAGTAAAAACCTCAAACAACTATGGCAATGATTACGTACAAAACCTAAACCTCCTACAATGTTAAAAATCCTAATTCCAACGTTCATATTAATTCCACTCACCTGACTATCTAAAAAACCATGAATTTGACTCAACTCCACCTCACACAGCCTAACCATCAGCGTAATTAGTCTAACTCTTCTTTACTATAACACAGACCTCAGCCACAACTATAACTCCTCATTCTTCACAGACTCACTATCCAGCCCACTAGTAGTATTATCCTGCTGACTACTACCACTCATAATAATTGCTAGCCAAAACCATTTAACCAAAGAATCCACTAACCGAAAAAAAACCTATTTGACCATACTCATCATTCTCCAATTATCCCTAATCATAGCCTTCTCATCATCAGAACTAATCATATTTTATGTCCTATTCGAAACTACTCTAATTCCAACTCTAATCGTCATTACACGATGAGGCAATCAAAACGAGCGACTTAACGCAGGCCTATATTTCCTATTTTATACCCTAGCCGGATCCCTGCCCCTCCTAGTAGCCCTCCTATATCTACACAACAACATTGGATCACTTCACATACTAACTATTTCCATAATATCTACTTCCATGTACCCCTCCTTATCAAACTCAATCCTATGATTTGCATGTATAACTGCATTCATAGTAAAAATACCATTATATGGCCTTCACCTATGACTCCCCAAAGCACACGTCGAAGCTCCAATCGCAGGATCCATAGTCCTAGCAGCTATTCTCCTAAAACTAGGTGGCTATGGCATTATACGAATAACAATCCTTACACAACCAATTACCTCACACCTCTACTATCCCTTCATCATCCTATCAATATGAGGAATAATCATAACAAGTTCAATCTGCCTACGTCAAACAGACCTAAAATCCCTAATCGCCTACTCCTCAGTAAGCCATATAGGCCTAGTAATTATTGCAGCCCTTATACAATCACCACTAAGCTTCATAGGAGCAACAGCCCTAATAATCGCCCACGGACTAACCTCCTCTATACTATTCTGCCTAGCCAATACAAACTACGAACGAATTCATAGTCGTACCATAATCCTAGCCCGAGGCCTACAAACTATCTTGCCCCTAATATGTACATGATGACTCCTTGCAAGCCTAGCCAACCTTGCTCTTCCCCCCACAATCAACCTCCTCGGAGAATTAATAGTTATTGTATCCTCCTTTTCATGATCCAACTTCTCCATCATCTTACTAGGACTCAACACAGCCATCACAGCCCTCTACTCACTCCACATACTAATTACATCACAACGAGGAAAATTTACCCACCACTTACATCCAATCAAACCCTCATTCACTCGAGAACATATCCTAATAACCCTACACCTAATCCCACTATTAATCATCTCTGCCAACCCAAAGTTCATTTTGGGAATTACATACTGCAAATATAGTTTAACAAAAACATTAGATTGTGAATCTAAACATAGAAGTTTAAACCTTCTTATATGCCGAGAAAGTTCCAAGAACTGCTAACTCTTGATTCCATACATAACCAATATGGCTTTCTTACTTTTAAAGGATAACAGTAATCCATTGGTCTTAGGAATCAAAAATTTTGGTGCAATTCCAAATAAAAGTAATTAATTTCATACTTAACACCACCATCCTCCTATCAATCACCATACTAACTTTTCCACTAATCTACAACCTCATCTTCCCAAACAAAACCAACCAATTCCCCCTATATTGTAAAAACGCAGTTAAAACAGCATTCTTCATCAGCTTACCATCACTCCTAATATTCATAAACATAGGCCACGAATCAACAATTACTAACTGACAATGATTCTCAATAGGCTCATTTAACATCTCCATAAGCTTCAAACTAGACTACTTCTCCATCATTTTTATCCCCATTGCACTATATGTAACCTGATCAATCCTAGAATTCTCACTATGATACATACATTCAGACCCTTACATCCACCAATTCTTCAAGTACCTAATTACCTTTCTCTTTACCATAATTATCTTAGTTTCCGCTAACAACCTATTTCAACTGTTTATTGGATGAGAGGGTGTAGGAATCATATCATTTATATTAATCGGCTGATGATACGGACGTACTGACGCCAACACAGCAGCCCTACAAGCCGTACTATACAACCGTATTGGTGACATCGGCTTCATACTTTCCATAGCCTGACTAATAACCAACAACAATTCATGAGACCTCCAACATATCTTCATAACCAATATAGACACACTAGCCCTACTAGGACTCATCATCGCCGCAACAGGCAAATCAGCCCAATTCGGCCTACACCCATGACTTCCATCAGCCATAGAAGGCCCAACCCCAGTATCAGCACTACTTCACTCAAGTACTATAGTAGTAGCCGGAATCTTCCTACTCATCCGTTTCCATCCAATATTAGAAAACAACACCACAATCCTAACTATCGCCCTATGCCTAGGAGCAATAACAACCCTTTTCACCGCAATTTGCGCCATCACACAAAACGACATCAAAAAAATCGTAGCCTTCTCAACATCAAGCCAACTAGGACTAATAATAGTAACAATTGGACTAAACCAACCATACCTAGCATTCCTCCACATTTGCACCCATGCATTCTTCAAAGCAATACTATTCCTATGTTCAGGCTCAATCATCCACAACCTAAATGACGAACAAGATATTCGAAAAATAGGAGGACTACTAACACTTCTTCCTATTACCTCATCAGCCCTAATCACAGGAAGCCTAGCATTAATAGGCACTCCATTCCTAGCAGGATTCTACTCTAAAGACTCTATCATTGAAGCCATAAACACATCCTACACCAACACATGAGCCCTAACCCTAACACTTATCGCCACAATACTAACAGCTGTATATAGTATACGAATTATTTTCTTTGCATTACTAAACCAACCACGATTCCTCCCCCTATCACCTATCAACGAAAACAACCCAAATCTCACCAACCCAATTATACGCTTAGCCATAGGAAGCATCTTCGCCGGATTCATCCTAACAACAAACATCCCACCAACATCTATTATCACAATAACAATACCACCTACAACAAAAATGTCCGCCCTAATAGTAACCATCCTAGGACTACTAATTGCCATAGAATTAAATTCTTCAACCAATAAACTACCTACAATACCATTCATCCATACACACAACTTCTCAAACATGCTAGGCTACTTTACCTTCCTATTCCACCGACTATACCCCCTAGCAAATCTTCAACTAGGCCAACATATTGCTACCATACTAATTGATTTAAACTGATACGAAAAAACCGGACCTAAAGGCCAAGCCAATCTTCACAGCAACCTATCTTCATCTATTACTTCAACCCATAAAGGCCTAATTAAAACCTACTTTCTATCCTTCATCATCTCCATTACAATAATTATATTAATTATCTAATCACGACCACGTACAATTTCTAAAACAATATAAATAGTAATAAACAAAACTCAACCTAATAAGACTAAAATTCATCCACCACAACCATACAACAAAGACACACCACTAGAATCCTGCCCAACACAATAAACACCAACAGTATCAAACAACTCCACAGCAGTATCAACCTCAACTTCACCTGACATAAAATACCACACTAACTCAACAAATAAAGTGAATAATAGTATACTAAAAGCCACCATATTTCCAACCCAACTTTCAGGATATTCTTCAGTAGCCATAGCAGAAGTATAACCAAAAACTACTAATATACCCCCCAAATAAACCAAAAATACTACCAACCCTAAAAAAGTATTCTCCAAACTCACAACAATTGCACTACCCAAACCACCACTTACTACAAGACTTAACCCACCATAGATTGGAGATGGTTTAGAAGCAAAAGCAACAAAACCAAAAATAAATAAAACTGAAAATAAAAAAACAACCATTATTTTCATTATTTTAGTATGGACTCTAACCATAACCTATGGCATGAAAAACCACCGTTGTCATTCAACTACAAAAACTAATGTTCAATCTCCGCAAAACCCACCCCATCATAAAAATCATTAATCACTCATTCATCGATCTACCAGCACCATCTAACATCTCTGCCTGATGAAACTTCGGATCACTACTAGGCATCTGCTTAACTATACAAATCCTTACAGGCTTATTCTTAGCAATGCACTACACCGCTGATACAGCAACAGCTTTCTCATCAGTAGCCCACATCTGTCGAGACGTAAATTACGGCTGATTAATCCGCAACCTTCACGCCAATGGAGCCTCTATATTCTTCATATGTTTATTCTTACATATCGGACGGGGAATCTACTACGGCTCCTACCTCTACAAAGAAACATGAAACATCGGAGTAATTCTCCTCCTAACCGTTATAGCAACCGCCTTTGTCGGCTATGTACTCCCATGAGGACAAATATCATTCTGAGGAGCAACAGTCATTACCAACCTCTTATCAGCCATCCCATATATTGGAACAACACTAGTAGAATGAATCTGAGGAGGCTTCTCCGTAGACAAAGCCACCTTAACACGATTCTTCGCCTTCCACTTCATTCTCCCATTCATTATCACAGCCTTAGTACTTGTCCACCTCCTATTCCTACATGAAACAGGATCCAACAACCCATCAGGAATCAATCCTGACTCAGACAAAATCCCATTCCACCCATACTATACTATTAAAGATGCACTAGGACTTATACTCATACTATTAATCCTCCTTCTCCTAACCCTATTCTCACCAGACATACTAAGCGACCCAGACAACTTTTCCCCAGCCAACCCACTCAACACACCACCACATATCAAACCCGAATGATACTTTCTTTTTGCATACGCCATCCTACGATCAATCCCCAACAAACTAGGAGGAGTACTAGCACTACTAGCATCTATCCTTATCCTACTAGCCATACCACTCCTACATACATCCAACCAACGAAGCATAATATTTCGCCCAATTTCCCAAACACTCTTCTGAATCCTCACAGCTAACCTACTTATCCTAACCTGAATCGGAGGGCAACCAGTAGAAGAACCATACATTATCATCGGACAAGTAGCCTCAATCTCATATTTCCTCCTAATTATCGTATTAATACCCATAGCAGGACTTTTCGAAAACTTCATACTTAAACCCAAATGAAGAGTCCAAGTAATTTAACCAAAATACTGGCCTTGTAAGCCAGCAATGAAGGACCAACCCTTCCTAGGACACATCAAGAAGAAGGCAATAACACCTCACCATCAACACCCAAAGCTGACATTCTAAATAAACTACTTCCTGAAACAAACCCTGCTATTATGTCATACCCTAATTTTCTATCCATTATACCAACTATTAATATTCAAACATGTACAATTTTGCAAATCACAGCAAGAGGTAAGTACATATAATTCAACAGTACTAGAGACTATAAATCAATGACTTATAGGATATAATTGTATTATATAATACATAAATATGTATATAGTACATTAATATATTTACCCCTAGCATATAAGTAGATACATACTATTCAACATTACTAAAATACATTAGATTAAACAATTACTATATAGTGATTTACATAATAGCATATCTAATATACATTAAACTATAGTATTACATAACAAATGATAACTATAACATTACATAATACATTATTATCATAATTTTACATAATACATATATTGTTGGATTACATAGACAATACAGTCAATGATTCATGAATCTAAACGATTTACCCACTAGCATATCATCACCATGAGTTATCCCTTAATCACCACCTCACGAGAGATCACCATCCCGCCATCTTAAGGCACATCATCCTTCAGAGCAAGCCCATTAACTGTGGTCGTACCTAAACAGCTTTTACTGGCTACTGGTTGCTACTTCAGGTCCATTAAATCCTATTCAGCTAATCTATGCTTTTCGTCGAGGCATTTGTGATGACTTGAGTGCTATTCGTCTCGTATCGCGGCATCTGGTTGAGAGGTAACTGGCATTGGGGGGGATTTTTTTTTGGGGAGGTTTATCAACTGGGCGGGAGCCTGGAAAATCGCCGACGTCGTATTTGACTAACATTAAATGAATAATACACAGTTATTGTTGAATGAGTTAATTTTAAGTTAATGATATTAAGACATATAATTAATTTAAGTGATAATATGGGATACATTAATAGTTCTTAGATAAGTAAAAAGTACATTTAAGATTAATTATATATGGAAATTAAATCAATGATTTTAAGACATATATATATATATATTATAATAATACAATTATTTTATAGATTCCCCCGGGTGCACACTCGCGGGTCGCGTAATTTATAATAATTTATAATAATTTATAATAATTTATAATAATTTATAATAATTTATAATAATTTATAATAATTTATAATAATTTATNATAANTTATNATAANTTATNATAATTTATAATAATTTATAATAATTTATAATAATTTATAATAATTTATAATAATTTATAATAATTTATAATATTTATAATATTTATAATATTTATAATAACCAAATCTTTAAAGCAAAGCTTTGGATTCATTAAACCCCCCCTACCCCCCCACTAAATTTGATCCTTATTCCGTCAAACCCCAAAACCGGAGGACTTACACTTAGCTAGTACCATACGTACTTACTGGGACACATAGGAGTATTATAGTATTATAGTATTATAGTATTATAGTATTATAGTATTATAGTATTATAGTATTATAGTATTATAGTATTATAGTATTATAGTATTATAGTATTATAGTATTATAGTATTATAGTATTATAGTATTATAGTATTATAGTATTATAGTATTATAGTATTATAGTATTATAGTATTATAGTRTTATAGTNTTATAGTGTTATAGTGTTATAGTGTTATAGTGTTATAGTATGTAATAGTGTGACAGTGTAACACAGACATATCATAATCTAATAAATCATAAAACAGATAATCACAAATTTAATCACCCTATTTAGTATTACAGTTATATCGCAATCGTATGTTATCCCAGTACAACTTGATATTATCATCCATTACACAGACAAAAAGCCTTTATTCTACAAACCATAAACACCCTAATTTTAACCGACATAACATATTACCCTACAAATTTCATAATCTAAAAGACT
>BufferZone_012 [organism=Trichosurus vulpecula]
NNNNNNNNNNNNNNACCAAAAGCAAAGCACTGAAAATGCTTAGATGGACCATGACAAGTCCCATAAACACAAAGGTTTGGTCCTAGCCTTACTGTTAATTATAATTAAACCTACACATGCAAGTTTCCGCTGCCCAGTGAGAATGCCCTCAAAATTATTCATAAATCAACAGGAGCAGGCATCAGGCACACCACAGGTAGCCCACCACGCCTTGCTTAACCACACCCCCACGGGATACAGCAGTGACTAACATTAAGCCATAAACGAAAGTTTGACTAAATCATAATTATTAGGGTTGGTAAATTTCGTGCCAGCCACCGCGGCCATACGATTAACCCAAATTAACAGAAAACCGGCGTAAAGTGTGTTTAAGCACTAACAACCAATAAAGCTAAAGTTCAACTAAACTGTAATACGCTATAGTTGACACTAAAATACACAACGAAAGTGGCTTTATCTACGCTGAAGACACTATAGCTAAGAAACAAACTGGGATTAGAGACCCCACTATGCTTAGCCCTAAACCAAGATAATCCGATAACAATATTATTCGCCAGAGAACTACTAGCCAGCGCTTAAAACTCAAAGGACTTGGCGGTGCCCTAAACCCACCTAGAGGAGCCTGTTCTATAATCGATAAACCCCGATAAACCTCACCCATTCTTGCCAATACAGCCTATATACCGCCATCGTCAGCCTACCCCATAGGGAAAAAAAGTAAGCAAGATCATAAATCATAAAAACGTTAGGTCAAGGTGTAGCATATGAATGGGAAAGAAATGGGCTACATTTTCTAAATTAGAATATAACGAACTACCTTATGAAACCTAAGATACTGAAGGAGGATTTAGTAGTAAATTAAGAATAGAGAGCTTAATTGAAATAGGCAATAGGACGCGCACACACCGCCCGTCACCCTCCTCAATTAAAACCCAAAACATAAATAATAAAACTCAAACAAAAAGAGGAGAAAAGTCGTAACATGGTAAGTGTACTGGAAGGTGCACTTGGAGTATCAAAATGTAGCTTATAATAAAGCATTTAGCTTACACCTAAAAGATTTCAGTTAATACTGACCATTTTGAGCCAATCATAGCCCTAACACCCATCAAAAAAATTATCTCAACAAACAAAAAAAAACATTTAACCTATCACAGTATAGGAGATAGAACAGATAAACAGGCGCAATAACATTAGTACCGTAAGGGAAAAATGAAAGACCAATTAAAAGCACCAAAAAGCAAAGATTTAACCTTTTACCTTTTGCATAATGATTTAGCCAGTCAAACCGGACAAAAAGAGTTACGCCCGCCTCCCCGAAATCAAGTGAGCTACTATAAAACAGTACACCAGAACCAACTCGTCTATGTAGCAAAATAGTGAGAAGATTTTATAGTAGAGGTGAAAAGCCAACCGAACTTGAAGATAGCTGGTTGTCCAAAACATGAATTTTAGTTCAACTTTAAATTTTAATCAAAGTCCTAACAACCATAATTTAAATTTAAAATATAATCCAAAGAGGGACAACTCTTTAGATCATGTGAACAAACTTTCTTAGAGGATAATGTACATTATAACAAACATTGTGGGCTTAAAAGCAGCCATCAATTAAGAAAGCGTTAAAGCTCAAACCTACCCATACCTTAATACCAATAATCCTACCAAATTCCCTAACCCTATATTGGACGATTTTATTAACTTATAAAAGACATAATGCTAAAATCAGTAACAAGAAATAATTCTCCTTGCACAAGCCTACATTAGTAACGGAACAACCACTAACAATTAACAAACAAATAACAATAATCACAAACTAGCAAAATTATCAACACATTGTTAACCCAACACAGGAGTGCATCCAGGAAAGATTAAAAAGAATAAAAGGAACTCGGCAAACAAAAACCCCGCCTGTTTACCAAAAACATCACCTCTAGCATACCAAGTATTAGAGGCACTGCCTGCCCAGTGAGTTAAACTTTAACGGCCGCGGTATCCTGACCGTGCAAAGGTAGCATAATCACTTGTCCCTTAAATAGAGACTAGTATGAATGGCATAACGAGGGTTTAACTGTCTCTTATCCTTAATCAGTGAAATTGACCTTCCCGTGCAGAGGCGGGAATATCCTTACAAGACGAGAAGACCCTATGGAGCTTAAGATTCATAGTCTAACCTAACTCAACAAAACCCTACATGGAACAATATAATGACTAACTAGACTATAACCTTTGGTTGGGGTGACCTCGGAGCACAATAAAACCTCCGAATGACATAACTTAGATCTACCAATCCAAGTGTGACACCACCAGTAATTGACCCATATATTGATCAACGGAACAAGTTACCCTAGGGATAACAGCGCAATCCTATTCAAGAGCCCATATCGACAATTAGGGTTTACGACCTCGATGTTGGATCAGGACATCCAAATGGTGCAACCGCTATTAATGGTTCGTTTGTTCAACGATTAAAGTCCTACGTGATCTGAGTTCAGACCGGAGAAATCCAGGTCGGTTTCTATCTGTATATTAATTTCTCCCAGTACGAAAGGACAAGAGAAATAAGGCCCACGCTACTGACGAGCCTTAGAAATAAGATATGAACATATCTAAATATCTTAATTCAATAACTTAATGCTCTAGAAAAGAGCTATTAAGGTGGCAGAGCTGGCAATTGCATAAAACTTAAACCTTTATAACCAGAGGTTCAAATCCTCTCCTTAATACATGTTTATTATCAATCTATTACTATACATCATTCCAATCCTCCTAGCCGTTGCCTTCCTAACACTAGTAGAACGAAAAGCCCTAGGATATATACAATTCCGAAAAGGTCCTAATATTGTAGGACCTTACGGCCTTCTACAACCTATTGCCGATGCTGTCAAACTATTTACAAAAGAACCACTACGCCCACTAACATCATCAATCTCAATATTTATTATTGCCCCTATCCTAGCCCTCACCTTAGCATTTACTATCTGAACACCCTTACCAATACCCCACTCCCTAATCGACCTAAATTTAGGACTACTATTTATCCTAGCACTATCTGGATTATCAGTCTATTCAATTCTATGGTCTGGCTGAGCATCAAACTCTAAATACGCCCTCATAGGAGCCCTACGAGCCGTCGCTCAAACAATCTCATACGAAGTAACCCTGGCCATCATCTTATTATCAATTATACTTATTAACGGCTCCTTCACCCTAAAAAACTTAATCATCACACAAGAAAACATATGACTAATCATGACTACATGACCTCTAACCATGATATGATATATTTCCACCCTAGCAGAAACTAACCGAGCCCCATTCGATTTAACCGAAGGCGAATCAGAACTAGTGTCCGGCTTCAACGTTGAATATGCAGCAGGTCCATTTGCCATATTTTTCCTAGCTGAATACGCCAACATTATAGCTATAAACGCCATAACAACCATCCTATTCCTTGGCTCATCAATCAACCACAACTTCACCCATCTAAATACACTGTCATTCGTAATCAAAACAGCACTACTCACATTTATATTCCTATGAGTACGAGCCTCATACCCACGATTTCGATACGACCAACTAATATACCTACTATGAAAAAACTTTTTACCCTTAACATTAGCCTTCTGCCTATGATTTATCTCTATCCCAGTAGCACTTTCATGCATTCCACCGCAAATCTAAGAAATATGTCTGACAAAAGAATTATCTTGATAGGATAAATAATAGGGGTGCAAACCCCCTTATTTCTAGAACAATAGGATTCGAACCCATATCCAAGAACTCAAAATTCTACGTGTTTCCATTACACCACATTCTAGTAAGGTCAGCTAAATAAGCTATCGGGCCCATACCCCGAAAATGTTGGTTTACATCCTTCCCATACTAATGTCCCCTTACGTCCTACTAATCATTTCCATCAGTCTACTCTTAGGCACATCACTCACCTTACTAAGCAATCATTGACTAGTAGCCTGAATAGGCCTAGAAATCAATACATTAGCGATTATCCCCATAATAACATACCCCAACCACCCTCGAGCCACAGAATCTGCCATCAAATATTTCCTAACACAATCAACCGCCTCCATAATACTCATATTCGCCATCATCAACAACGCCTGAATAACAAACCAATGAACATTATCCCAAATTTCCGACCAAACCTCCTCCATCACCATAACACTAGCCCTAGCAATTAAACTAGGACTAGCACCATTCCATTTCTGAGTCCCAGAAGTCACCCAAGGAATCCCACTAACATCAGGTATACTCCTACTTACCTGACAAAAAATCGCCCCAATATCACTAATATACCAAATCTCTCCCTCCCTAAACATAAAAATTTTAACTATCCTAGCATTCTCATCTACTCTACTAGGCGGTTGAGGCGGACTAAACCAAACACACCTACGAAAAATCCTAGCCTACTCATCCATCGCCCACATAGGATGAATAACCATTATCATCCTAATCAACCCTACCCTAATACTCTTAAACTTAATCATTTACATCGCCGCAACACTAACTCTATTCTTAGCCCTTAATCACTCCTCAATTACAAAAATCAAATCACTAGCTAACCTATGAAACAAATCAACCCCAATAACTATCGTCATTTTACTCACCCTACTATCCCTAGGAGGCCTACCTCCCCTTACCGGTTTCATACCAAAATGACTAATCCTACAAGAACTGGTAGAACATAACAACATTCCCATAGCCATACTAATAGCACTATCCGCCCTATTAAACCTTTTTTTCTACATACGAATTATCTATGTATCAACACTAACCATACCTCCATCCACAAACAATTCCAAACTTCAATGACCCCATCAACAAACCAAAACAATCAATATCATCCCATCACTAACAATTATCTCATCACTCCTACTTCCACTAACCCCTATATTCATCACCCTATCATAACTAAGAATTACAAGCCTTTATCTTGCATCATCCGAACGCAAATCGAACACTTTAATTAAGCTAAATTCTTTCATCAGGCCCCGGCAGTTCTCTAACTACTTCTTTGAATTTGCAATTCAACGTAATATATACTTCAAAGCCATATTAAAGGTTTAGGTTCAAACTAGACCAAAGGCCTTCAAAGCCTTAAGCAGGTGTTGAATCACCTAACCTTTGCCGCACCTACCAGCCTCACGCCTTTGGAAGAAAAAAAAGGCGTGAGGCCCCGGGAGATCTCCCAACAACCCTTATCTACTAAATTGGTGGGTTTTTATCCCACTTCTTCTTAGTTAACAGCTAAGCACCTTAACATTTGGCTTCAATTTAATGGTAAAAAGAGATTATTAGTCTCTGTCTTTGAATTTACAGTTCAATGCTTACCTCAGCCATTTTACCTATGTTCATTACCCGTTGATTATTCTCAACTAACCATAAAGATATTGGTACATTATACCTTATCTTTGGTGCTTGAGCAGGAATAACAGGCACCGCTCTAAGTCTATTAATTCGCGCAGAACTTGGTCAACCAGGAACTCTTATTGGCGATGATCAAATCTACAATGTAATTGTAACTGCACATGCATTCATCATAATCTTCTTCATAGTCATACCAATTATAATTGGAGGGTTCGGTAACTGACTAGTCCCCCTAATAATTGGCGCACCAGATATAGCCTTTCCCCGAATAAATAATATAAGTTTCTGACTATTACCACCATCTTTCCTACTTTTACTAGCATCATCAGCAGTAGAAGCTGGAGCAGGAACTGGATGAACCGTCTACCCACCTTTAGCAGGTAATCTAGCACATGCAGGCGCCTCTGTAGACCTAACTATCTTTTCATTACATTTAGCAGGAATCTCATCCATCCTAGGAGCCATCAACTTCATTACTACAATTATCAATATGAAACCACCAGCCCTTTCACAATACCAAACACCACTATTCGTCTGATCAGTTATAATTACTGCCGTTTTACTTCTTCTATCACTTCCAGTATTAGCAGCAGGTATTACTATACTTTTAACAGATCGAAACTTAAATACTACATTTTTTGACCCGGCAGGAGGAGGAGACCCAATCCTATATCAACACTTATTCTGATTTTTTGGACATCCAGAAGTATATATTCTTATTTTACCAGGATTTGGTATAATTTCACACATCGTAACATACTACTCTGGCAAAAAAGAACCATTTGGCTACATAGGAATAGTATGAGCTATAATATCTATTGGATTCCTAGGATTTATTGTTTGAGCCCACCACATATTTACAGTAGGACTCGATGTAGACACCCGAGCTTATTTCACCTCAGCCACCATAATCATTGCTATTCCAACCGGGGTAAAAGTTTTCAGTTGACTCGCCACACTCCATGGAGGAAACATCAAATGATCACCTGCTATACTTTGAGCCTTAGGATTTATTTTCCTTTTTACAATCGGAGGTCTTACAGGAATCGTATTAGCCAACTCATCCCTAGACATCGTTCTTCACGATACCTATTATGTAGTAGCCCACTTCCATTATGTACTATCTATAGGAGCCGTATTTGCTATCATAGGCGGCTTTGTCCATTGATTCCCACTATTCACAGGATATATACTAAATGACTTATGAGCAAAAATCCATTTCTCCATTATATTTGTTGGAGTAAACATAACATTCTTCCCTCAACATTTTCTTGGCCTATCCGGAATACCACGACGATACTCAGACTACCCAGATGCCTATACAATATGAAACGTAATTTCATCTATTGGCTCGTTTATTTCACTAACAGCCGTCATCCTTATAGTATTCATCATCTGAGAAGCCTTCGCATCTAAACGAGAGGTATCTTCAGTGGAACTTACAACAACTAATCTTGAATGACTTTATGGTTGTCCTCCACCTTACCACACATTTGAACAACCAGTATTCGTTAAATCCCAATTATAAGAAAGGGAGGAATCGAACCCCCTAAAATTGATTTCAAGTCAACCTCATAACCTCTATGACTTTCTCATAAGATATTAGTAATAATAATTACATAACTTTGCCATAGTTAAATTATAGGTTTAAATCCTATATATCTTACATGCCTTATCCCATACAACTGGGCTTCCAAGACGCCACATCACCTATCATAGAAGAATTAACATACTTTCATGACCACACACTAATAATTGTGTTCCTAATTAGTTCACTAGTACTATATATTATTATTCTAATACTTACAACAAAATTGACTCACACAAGCACAATAGACGCTCAAGAAGTAGAAACTATCTGAACTATTATACCAGCCGCTATTCTAGTACTCATTGCCCTACCCTCCTTACGCATCCTATATATAATGGATGAAATCTACAACCCATATCTAACAGTAAAAGCTATAGGCCATCAATGATATTGAAGTTACGAATATACTGATTACGAAGACCTAATATTTGACTCATACATAGTTCCAACCCAAGATCTAGCCCCCGGCCAATTTCGACTACTGGAAGTTGATAATCGAATAGTTCTACCAATAGAATTACCCATCCGTATACTCATCTCATCAGAAGACGTACTTCATGCATGAACTGTGCCATCCTTAGGATTAAAAGCCGATGCTATTCCAGGACGACTAAACCAAGCTACCCTAACATCAACTCGCCCAGGAGTCTTCTATGGTCAATGTTCAGAAATCTGTGGCTCCAATCACAGTTTCATGCCCATTGTCCTAGAAATAACAACACTAAAATATTTTGAAAAATGGTCTTCTATAATGCAATCATTTTTAAGATAACCATAATACATTAAAGTATTAAAGGATTTAAAAATCCCTTAAAACATATGCCACAACTTGATACTTCAACATGATTCCTAACAATTTCCCTCATAATCATCTCATTATTCTGCGTATACCAAACAAAAATAATTAATCAAACTATAATCTCCATCACCCAACAAGACAAAAAAGATATCACCTCACAAACCCAACTACACTGAGAAAAGAAATGAACGAAAATCTATTTGCCACATTCATCACCCCTACTATCATAGGTATTACAACACTACCAATCATTATACTATTCCCATGCCTAATTCTTACCACTCCAAAACGCTGACTGCCCAATCGCATCCAAACCCTACAAATCTGACTAATCCGATTAATTACAAAGCAAATGATAACAATACACAACAAACAAGGCCGAACATGAACACTCATACTCATATCCCTAATCCTATTTATTGCATCAACAAATCTACTTGGGCTATTACCATATTCATTCACCCCAACTACACAACTATCCATAAACATTGGTATAGCTATTCCACTATGATTAGGAACTGTAATTATAGGATTCCGAAATAAACCAAAAACTTCTCTCGCACACTTCCTACCACAAGGCACACCAACCCCACTAATCCCTATACTTATTATTATTGAAACTATCAGCCTATTCATTCAACCCTTAGCCCTGGCAGTACGACTAACAGCCAATATCACTGCAGGTCACTTACTTATTCACCTAATTGGCTCAGCCACACTAGCCCTTTCATCTATCAGCATAACAGTATCAACCATTACATTCACCATCTTATTCCTACTAACAATCCTAGAACTAGCTGTAGCCATAATTCAAGCTTACGTTTTTACACTTTTAGTAAGCTTGTATCTACATGATAACTCCTAATGACCCACCAAACACATGCTTACCACATAGTAAATCCAAGTCCATGACCATTAACAGGAGCCCTATCAGCTCTCCTACTCACCTCAGGCCTAATTATATGATTTCACTTTAATTCCTCCCTACTAGCCCTAATTGGCCTTACATGCATACTTTTAACAATATACCAATGATGACGCGATATTATTCGAGAAGGAACATTCCAAGGCCATCATACTCCCGCAGTGCAAAAAGGCTTACGATATGGAATAGTCCTTTTTATTATTTCCGAAGTATTCTTCTTCTTAGGGTTTTTCTGAGCCTTTTATCATTCAAGCCTAGCCCCAACCCACGAATTAGGAGGTTGCTGACCACCCACTGGAATTCATCCTTTAAACCCATTAGAAGTGCCTCTACTCAATACATCAATTCTTCTAGCCTCAGGAGTGTCAATTACATGAGCCCATCACAGTCTAATAGAAGGAAATCGTAAACAAATAATCCAAGCACTGTCAATCACAATTACATTAGGCTTATATTTCACAATCCTTCAAGCCATAGAATATTATGAATCATCATTCACAATCTCAGACGGCATCTATGGGTCAACATTTTTCGTAGCAACAGGCTTTCACGGCCTACATGTAATTATCGGATCAACATTCCTAATTGTATGCCTCCTACGTCAATTTAATTACCACTTCACATCAACACACCACTTTGGATTTGAAGCCGCCGCCTGATACTGACATTTTGTAGATGTTGTATGACTCTTCCTATATGTGTCAATTTATTGATGAGGCTCATATTTTTCTAGTATAATAAGTACTACTGATTTCCAATCATTAAGTTCTGGGTAAAACCAGAGAAAAATAATCAACCTCATCATCACACTAATCATCAATACCACCCTATCTACCATCATCGTTCTCATCGCCTTCTGACTTCCCCAACTTTACCTATATCTAGAAAAATCCAGTCCATATGAATGCGGCTTTGATCCCCTAGGATCGGCACGACTGCCTTTTTCAATAAAATTTTTCCTTGTTGCTATTACATTCCTCCTATTCGACCTCGAAATTGCTCTCTTACTACCACTACCATGAGCCATCCAATTATCAGACCCCAATACAATATTAATTCTAGCATACTGTTTAATCTTACTTTTAACAGCCGGTCTAGCCTACGAATGACTACAAAAAGGCCTAGAATGAGCCGAATAGGTTTTTAATCTAATCAAGATAATTGATTTCGACTCAATTAATCATGGTGCAAACCCATGAATACCTTATGACATCAATCAATCTCAACCTAACCGTAGCCTTTTCCCTAGCCCTAGCAGGAGTACTAATCTACCGATCACATCTAATATCAACACTCCTATGTCTAGAAGGAATGATACTATCTCTATTCGTCATAATAGCACTCCTAATTTCCCACTTCCACATATTCTCTACATCGATAGCACCAATTATCCTACTAGTATTCTCTGCATGCGAAGCAGGTGTAGGCCTGGCACTCCTAGTAAAAACCTCAAACAACTATGGCAATGATTACGTACAAAACCTAAACCTCCTACAATGTTAAAAATCCTAATTCCAACGTTCATATTAATTCCACTCACCTGACTATCTAAAAAACCATGAATTTGACTCAACTCCACCTCACACAGCCTAACCATCAGCGTAATTAGTCTAACTCTTCTTTACTATAACACAGACCTCAGCCACAACTATAACTCCTCATTCTTCACAGACTCACTATCCAGCCCACTAGTAGTATTATCCTGCTGACTACTACCACTCATAATAATTGCTAGCCAAAACCATTTAACCAAAGAATCCACTAACCGAAAAAAAACCTATTTGACCATACTCATCATTCTCCAATTATCCCTAATCATAGCCTTCTCATCATCAGAACTAATCATATTTTATGTCCTATTCGAAACTACTCTAATTCCAACTCTAATCGTCATTACACGATGAGGCAATCAAAACGAGCGACTTAACGCAGGCCTATATTTCCTATTTTATACCCTAGCCGGATCCCTGCCCCTCCTAGTAGCCCTCCTATATCTACACAACAACATTGGATCACTTCACATACTAACTATTTCCATAATATCTACTTCCATGTACCCCTCCTTATCAAACTCAATCCTATGATTTGCATGTATAACTGCATTCATAGTAAAAATACCATTATATGGCCTTCACCTATGACTCCCCAAAGCACACGTCGAAGCTCCAATCGCAGGATCCATAGTCCTAGCAGCTATTCTCCTAAAACTAGGTGGCTATGGCATTATACGAATAACAATCCTTACACAACCAATTACCTCACACCTCTACTATCCCTTCATCATCCTATCAATATGAGGAATAATCATAACAAGTTCAATCTGCCTACGTCAAACAGACCTAAAATCCCTAATCGCCTACTCCTCAGTAAGCCATATAGGCCTAGTAATTATTGCAGCCCTTATACAATCACCACTAAGCTTCATAGGAGCAACAGCCCTAATAATCGCCCACGGACTAACCTCCTCTATACTATTCTGCCTAGCCAATACAAACTACGAACGAATTCATAGTCGTACCATAATCCTAGCCCGAGGCCTACAAACTATCTTGCCCCTAATATGTACATGATGACTCCTTGCAAGCCTAGCCAACCTTGCTCTTCCCCCCACAATCAACCTCCTCGGAGAATTAATAGTTATTGTATCCTCCTTTTCATGATCCAACTTCTCCATCATCTTACTAGGACTCAACACAGCCATCACAGCCCTCTACTCACTCCACATACTAATTACATCACAACGAGGAAAATTTACCCACCACTTACATCCAATCAAACCCTCATTCACTCGAGAACATATCCTAATAACCCTACACCTAATCCCACTATTAATCATCTCTGCCAACCCAAAGTTCATTTTGGGAATTACATACTGCAAATATAGTTTAACAAAAACATTAGATTGTGAATCTAAACATAGAAGTTTAAACCTTCTTATATGCCGAGAAAGTTCCAAGAACTGCTAACTCTTGATTCCATACATAACCAATATGGCTTTCTTACTTTTAAAGGATAACAGTAATCCATTGGTCTTAGGAATCAAAAATTTTGGTGCAATTCCAAATAAAAGTAATTAATTTCATACTTAACACCACCATCCTCCTATCAATCACCATACTAACTTTTCCACTAATCTACAACCTCATCTTCCCAAACAAAACCAACCAATTCCCCCTATATTGTAAAAACGCAGTTAAAACAGCATTCTTCATCAGCTTACCATCACTCCTAATATTCATAAACATAGGCCACGAATCAACAATTACTAACTGACAATGATTCTCAATAGGCTCATTTAACATCTCCATAAGCTTCAAACTAGACTACTTCTCCATCATTTTTATCCCCATTGCACTATATGTAACCTGATCAATCCTAGAATTCTCACTATGATACATACATTCAGACCCTTACATCCACCAATTCTTCAAGTACCTAATTACCTTTCTCTTTACCATAATTATCTTAGTTTCCGCTAACAACCTATTTCAACTGTTTATTGGATGAGAGGGTGTAGGAATCATATCATTTATATTAATCGGCTGATGATACGGACGTACTGACGCCAACACAGCAGCCCTACAAGCCGTACTATACAACCGTATTGGTGACATCGGCTTCATACTTTCCATAGCCTGACTAATAACCAACAACAATTCATGAGACCTCCAACATATCTTCATAACCAATATAGACACACTAGCCCTACTAGGACTCATCATCGCCGCAACAGGCAAATCAGCCCAATTCGGCCTACACCCATGACTTCCATCAGCCATAGAAGGCCCAACCCCAGTATCAGCACTACTTCACTCAAGTACTATAGTAGTAGCCGGAATCTTCCTACTCATCCGTTTCCATCCAATATTAGAAAACAACACCACAATCCTAACTATCGCCCTATGCCTAGGAGCAATAACAACCCTTTTCACCGCAATTTGCGCCATCACACAAAACGACATCAAAAAAATCGTAGCCTTCTCAACATCAAGCCAACTAGGACTAATAATAGTAACAATTGGACTAAACCAACCATACCTAGCATTCCTCCACATTTGCACCCATGCATTCTTCAAAGCAATACTATTCCTATGTTCAGGCTCAATCATCCACAACCTAAATGACGAACAAGATATTCGAAAAATAGGAGGACTACTAACACTTCTTCCTATTACCTCATCAGCCCTAATCACAGGAAGCCTAGCATTAATAGGCACTCCATTCCTAGCAGGATTCTACTCTAAAGACTCTATCATTGAAGCCATAAACACATCCTACACCAACACATGAGCCCTAACCCTAACACTTATCGCCACAATACTAACAGCTGTATATAGTATACGAATTATTTTCTTTGCATTACTAAACCAACCACGATTCCTCCCCCTATCACCTATCAACGAAAACAACCCAAATCTCACCAACCCAATTATACGCTTAGCCATAGGAAGCATCTTCGCCGGATTCATCCTAACAACAAACATCCCACCAACATCTATTATCACAATAACAATACCACCTACAACAAAAATGTCCGCCCTAATAGTAACCATCCTAGGACTACTAATTGCCATAGAATTAAATTCTTCAACCAATAAACTACCTACAATACCATTCATCCATACACACAACTTCTCAAACATGCTAGGCTACTTTACCTTCCTATTCCACCGACTATACCCCCTAGCAAATCTTCAACTAGGCCAACATATTGCTACCATACTAATTGATTTAAACTGATACGAAAAAACCGGACCTAAAGGCCAAGCCAATCTTCACAGCAACCTATCTTCATCTATTACTTCAACCCATAAAGGCCTAATTAAAACCTACTTTCTATCCTTCATCATCTCCATTACAATAATTATATTAATTATCTAATCACGACCACGTACAATTTCTAAAACAATATAAATAGTAATAAACAAAACTCAACCTAATAAGACTAAAATTCATCCACCACAACCATACAACAAAGACACACCACTAGAATCCTGCCCAACACAATAAACACCAACAGTATCAAACAACTCCACAGCAGTATCAACCTCAACTTCACCTGACATAAAATACCACACTAACTCAACAAATAAAGTGAATAATAGTATACTAAAAGCCACCATATTTCCAACCCAACTTTCAGGATATTCTTCAGTAGCCATAGCAGAAGTATAACCAAAAACTACTAATATACCCCCCAAATAAACCAAAAATACTACCAACCCTAAAAAAGTATTCTCCAAACTCACAACAATTGCACTACCCAAACCACCACTTACTACAAGACTTAACCCACCATAGATTGGAGATGGTTTAGAAGCAAAAGCAACAAAACCAAAAATAAATAAAACTGAAAATAAAAAAACAACCATTATTTTCATTATTTTAGTATGGACTCTAACCATAACCTATGGCATGAAAAACCACCGTTGTCATTCAACTACAAAAACTAATGTTCAATCTCCGCAAAACCCACCCCATCATAAAAATCATTAATCACTCATTCATCGATCTACCAGCACCATCTAACATCTCTGCCTGATGAAACTTCGGATCACTACTAGGCATCTGCTTAACTATACAAATCCTTACAGGCTTATTCTTAGCAATGCACTACACCGCTGATACAGCAACAGCTTTCTCATCAGTAGCCCACATCTGTCGAGACGTAAATTACGGCTGATTAATCCGCAACCTTCACGCCAATGGAGCCTCTATATTCTTCATATGTTTATTCTTACATATCGGACGGGGAATCTACTACGGCTCCTACCTCTACAAAGAAACATGAAACATCGGAGTAATTCTCCTCCTAACCGTTATAGCAACCGCCTTTGTCGGCTATGTACTCCCATGAGGACAAATATCATTCTGAGGAGCAACAGTCATTACCAACCTCTTATCAGCCATCCCATATATTGGAACAACACTAGTAGAATGAATCTGAGGAGGCTTCTCCGTAGACAAAGCCACCTTAACACGATTCTTCGCCTTCCACTTCATTCTCCCATTCATTATCACAGCCTTAGTACTTGTCCACCTCCTATTCCTACATGAAACAGGATCCAACAACCCATCAGGAATCAATCCTGACTCAGACAAAATCCCATTCCACCCATACTATACTATTAAAGATGCACTAGGACTTATACTCATACTATTAATCCTCCTTCTCCTAACCCTATTCTCACCAGACATACTAAGCGACCCAGACAACTTTTCCCCAGCCAACCCACTCAACACACCACCACATATCAAACCCGAATGATACTTTCTTTTTGCATACGCCATCCTACGATCAATCCCCAACAAACTAGGAGGAGTACTAGCACTACTAGCATCTATCCTTATCCTACTAGCCATACCACTCCTACATACATCCAACCAACGAAGCATAATATTTCGCCCAATTTCCCAAACACTCTTCTGAATCCTCACAGCTAACCTACTTATCCTAACCTGAATCGGAGGGCAACCAGTAGAAGAACCATACATTATCATCGGACAAGTAGCCTCAATCTCATATTTCCTCCTAATTATCGTATTAATACCCATAGCAGGACTTTTCGAAAACTTCATACTTAAACCCAAATGAAGAGTCCAAGTAATTTAACCAAAATACTGGCCTTGTAAGCCAGCAATGAAGGACCAACCCTTCCTAGGACACATCAAGAAGAAGGCAATAACACCTCACCATCAACACCCAAAGCTGACATTCTAAATAAACTACTTCCTGAAACAAACCCTGCTATTATGTCATACCCTAATTTTCTATCCATTATACCAACTATTAATATTCAAACATGTACAATTTTGCAAATCACAGCAAGAGGTAAGTACATATAATTCAACAGTACTAGAGACTATAAATCAATGACTTATAGGATATAATTGTATTATATAATACATAAATATGTATATAGTACATTAATATATTTACCCCTAGCATATAAGTAGATACATACTATTCAACATTACTAAAATACATTAGATTAAACAATTACTATATAGTGATTTACATAATAGCATATCTAATATACATTAAACTATAGTATTACATAACAAATGATAACTATAACATTACATAATACATTATTATCATAATTTTACATAATACATATATTGTTGGATTACATAGACAATACAGTCAATGATTCATGAATCTAAACGATTTACCCACTAGCATATCATCACCATGAGTTATCCCTTAATCACCACCTCACGAGAGATCACCATCCCGCCATCTTAAGGCACATCATCCTTCAGAGCAAGCCCATTAACTGTGGTCGTACCTAAACAGCTTTTACTGGCTACTGGTTGCTACTTCAGGTCCATTAAATCCTATTCAGCTAATCTATGCTTTTCGTCGAGGCATTTGTGATGACTTGAGTGCTATTCGTCTCGTATCGCGGCATCTGGTTGAGAGGTAACTGGCATTGGGGGGGATTTTTTTTTGGGGAGGTTTATCAACTGGGCGGGAGCCTGGAAAATCGCCGACGTCGTATTTGACTAACATTAAATGAATAATACACAGTTATTGTTGAATGAGTTAATTTTAAGTTAATGATATTAAGACATATAATTAATTTAAGTGATAATATGGGATACATTAATAGTTCTTAGATAAGTAAAAAGTACATTTAAGATTAATTATATATGGAAATTAAATCAATGATTTTAAGACATATATATATATATATTATAATAATACAATTATTTTATAGATTCCCCCGGGTGCACACTCGCGGGTCGCGTAATTTATAATAATTTATAATAATTTATAATAATTTATAATAATTTATAATAATTTATAATAATTTATAATAATTTATAATAATTTATAATAATTTATAATAATTTATAATAATTTATAATAATTTATAATAATTTATAATAATTTATAATAATTTATAATAATTTATAATAATTTATAATATTTATAATATTTATAATATTTATAATAACCANATCTTTAAAGCAAAGCTTTGGATNCATTAAACCCCCCCTACCCCCCCACTAAATTTNATCCTTATTCCGTCAAACCCCAAAACCGGAGGACTTACACTTAGCTAGTACCATACGTACTTACTGGGACACATAGGAGTATTATAGTATTATAGTATTATAGTATTATAGTATTATAGTATTATAGTATTATAGTATTATAGTATTATAGTATTATAGTATTATAGTATTATAGTATTATAGTATTATAGTATTATAGTATTATAGTATTATAGTATTATAGTATTATAGTATTATAGTATTATAGTATTATAGTNTTATAGTRTTATAGTRTTATAGTGTTATAGTGTTATAGTGTTATAGTGTTATAGTATGTAATAGTGTGACAGTGTAACACAGNCATATCATAATCTAATAAATCATAAAACAGATAATCACAAATTTAATCACCCTATTTAGTATTACAGTTATATCGCAATCGTATGTTATCCCAGTACAACTTGATATTATCATCCATTACACAGACAAAAAGCCTTTATTCTACAAACCATAAACACCCTAATTTTAACCGACATAACATATTACCCTACAAATTTCATAATCTAAAAGACN
>BufferZone_015 [organism=Trichosurus vulpecula]
NNNNATGTAGCTTAACCAAAAGCAAAGCACTGAAAATGCTTAGATGGACCATGACAAGTCCCATAAACACAAAGGTTTGGTCCTAGCCTTACTGTTAATTATAATTAAACCTACACATGCAAGTTTCCGCTGCCCAGTGAGAATGCCCTCAAAATTATTCATAAATCAACAGGAGCAGGCATCAGGCACACCACAGGTAGCCCACCACGCCTTGCTTAACCACACCCCCACGGGATACAGCAGTGACTAACATTAAGCCATAAACGAAAGTTTGACTAAATCATAATTATTAGGGTTGGTAAATTTCGTGCCAGCCACCGCGGCCATACGATTAACCCAAATTAACAGAAAACCGGCGTAAAGTGTGTTTAAGCACTAACAACCAATAAAGCTAAAGTTCAACTAAACTGTAATACGCTATAGTTGACACTAAAATACACAACGAAAGTGGCTTTATCTACGCTGAAGACACTATAGCTAAGAAACAAACTGGGATTAGAGACCCCACTATGCTTAGCCCTAAACCAAGATAATCCGATAACAATATTATTCGCCAGAGAACTACTAGCCAGCGCTTAAAACTCAAAGGACTTGGCGGTGCCCTAAACCCACCTAGAGGAGCCTGTTCTATAATCGATAAACCCCGATAAACCTCACCCATTCTTGCCAATACAGCCTATATACCGCCATCGTCAGCCTACCCCATAGGGAAAAAAAGTAAGCAAGATCATAAATCATAAAAACGTTAGGTCAAGGTGTAGCATATGAATGGGAAAGAAATGGGCTACATTTTCTAAATTAGAATATAACGAACTACCTTATGAAACCTAAGATACTGAAGGAGGATTTAGTAGTAAATTAAGAATAGAGAGCTTAATTGAAATAGGCAATAGGACGCGCACACACCGCCCGTCACCCTCCTCAATTAAAACCCAAAACATAAATAATAAAACTCAAACAAAAAGAGGAGAAAAGTCGTAACATGGTAAGTGTACTGGAAGGTGCACTTGGAGTATCAAAATGTAGCTTATAATAAAGCATTTAGCTTACACCTAAAAGATTTCAGTTAATACTGACCATTTTGAGCCAATCATAGCCCTAACACCCATCAAAAAAATTATCTCAACAAACAAAAAAAAACATTTAACCTATCACAGTATAGGAGATAGAACAGATAAACAGGCGCAATAACATTAGTACCGTAAGGGAAAAATGAAAGACCAATTAAAAGCACCAAAAAGCAAAGATTTAACCTTTTACCTTTTGCATAATGATTTAGCCAGTCAAACCGGACAAAAAGAGTTACGCCCGCCTCCCCGAAATCAAGTGAGCTACTATAAAACAGTACACCAGAACCAACTCGTCTATGTAGCAAAATAGTGAGAAGATTTTATAGTAGAGGTGAAAAGCCAACCGAACTTGAAGATAGCTGGTTGTCCAAAACATGAATTTTAGTTCAACTTTAAATTTTAATCAAAGTCCTAACAACCATAATTTAAATTTAAAATATAATCCAAAGAGGGACAACTCTTTAGATCATGTGAACAAACTTTCTTAGAGGATAATGTACATTATAACAAACATTGTGGGCTTAAAAGCAGCCATCAATTAAGAAAGCGTTAAAGCTCAAACCTACCCATACCTTAATACCAATAATCCTACCAAATTCCCTAACCCTATATTGGACGATTTTATTAACTTATAAAAGACATAATGCTAAAATCAGTAACAAGAAATAATTCTCCTTGCACAAGCCTACATTAGTAACGGAACAACCACTAACAATTAACAAACAAATAACAATAATCACAAACTAGCAAAATTATCAACACATTGTTAACCCAACACAGGAGTGCATCCAGGAAAGATTAAAAAGAATAAAAGGAACTCGGCAAACAAAAACCCCGCCTGTTTACCAAAAACATCACCTCTAGCATACCAAGTATTAGAGGCACTGCCTGCCCAGTGAGTTAAACTTTAACGGCCGCGGTATCCTGACCGTGCAAAGGTAGCATAATCACTTGTCCCTTAAATAGAGACTAGTATGAATGGCATAACGAGGGTTTAACTGTCTCTTATCCTTAATCAGTGAAATTGACCTTCCCGTGCAGAGGCGGGAATATCCTTACAAGACGAGAAGACCCTATGGAGCTTAAGATTCATAGTCTAACCTAACTCAACAAAACCCTACATGGAACAATATAATGACTAACTAGACTATAACCTTTGGTTGGGGTGACCTCGGAGCACAATAAAACCTCCGAATGACATAACTTAGATCTACCAATCCAAGTGTGACACCACCAGTAATTGACCCATATATTGATCAACGGAACAAGTTACCCTAGGGATAACAGCGCAATCCTATTCAAGAGCCCATATCGACAATTAGGGTTTACGACCTCGATGTTGGATCAGGACATCCAAATGGTGCAACCGCTATTAATGGTTCGTTTGTTCAACGATTAAAGTCCTACGTGATCTGAGTTCAGACCGGAGAAATCCAGGTCGGTTTCTATCTGTATATTAATTTCTCCCAGTACGAAAGGACAAGAGAAATAAGGCCCACGCTACTGACGAGCCTTAGAAATAAGATATGAACATATCTAAATATCTTAATTCAATAACTTAATGCTCTAGAAAAGAGCTATTAAGGTGGCAGAGCTGGCAATTGCATAAAACTTAAACCTTTATAACCAGAGGTTCAAATCCTCTCCTTAATACATGTTTATTATCAATCTATTACTATACATCATTCCAATCCTCCTAGCCGTTGCCTTCCTAACACTAGTAGAACGAAAAGCCCTAGGATATATACAATTCCGAAAAGGTCCTAATATTGTAGGACCTTACGGCCTTCTACAACCTATTGCCGATGCTGTCAAACTATTTACAAAAGAACCACTACGCCCACTAACATCATCAATCTCAATATTTATTATTGCCCCTATCCTAGCCCTCACCTTAGCATTTACTATCTGAACACCCTTACCAATACCCCACTCCCTAATCGACCTAAATTTAGGACTACTATTTATCCTAGCACTATCTGGATTATCAGTCTATTCAATTCTATGGTCTGGCTGAGCATCAAACTCTAAATACGCCCTCATAGGAGCCCTACGAGCCGTCGCTCAAACAATCTCATACGAAGTAACCCTGGCCATCATCTTATTATCAATTATACTTATTAACGGCTCCTTCACCCTAAAAAACTTAATCATCACACAAGAAAACATATGACTAATCATGACTACATGACCTCTAACCATGATATGATATATTTCCACCCTAGCAGAAACTAACCGAGCCCCATTCGATTTAACCGAAGGCGAATCAGAACTAGTGTCCGGCTTCAACGTTGAATATGCAGCAGGTCCATTTGCCATATTTTTCCTAGCTGAATACGCCAACATTATAGCTATAAACGCCATAACAACCATCCTATTCCTTGGCTCATCAATCAACCACAACTTCACCCATCTAAATACACTGTCATTCGTAATCAAAACAGCACTACTCACATTTATATTCCTATGAGTACGAGCCTCATACCCACGATTTCGATACGACCAACTAATATACCTACTATGAAAAAACTTTTTACCCTTAACATTAGCCTTCTGCCTATGATTTATCTCTATCCCAGTAGCACTTTCATGCATTCCACCGCAAATCTAAGAAATATGTCTGACAAAAGAATTATCTTGATAGGATAAATAATAGGGGTGCAAACCCCCTTATTTCTAGAACAATAGGATTCGAACCCATATCCAAGAACTCAAAATTCTACGTGTTTCCATTACACCACATTCTAGTAAGGTCAGCTAAATAAGCTATCGGGCCCATACCCCGAAAATGTTGGTTTACATCCTTCCCATACTAATGTCCCCTTACGTCCTACTAATCATTTCCATCAGTCTACTCTTAGGCACATCACTCACCTTACTAAGCAATCATTGACTAGTAGCCTGAATAGGCCTAGAAATCAATACATTAGCGATTATCCCCATAATAACATACCCCAACCACCCTCGAGCCACAGAATCTGCCATCAAATATTTCCTAACACAATCAACCGCCTCCATAATACTCATATTCGCCATCATCAACAACGCCTGAATAACAAACCAATGAACATTATCCCAAATTTCCGACCAAACCTCCTCCATCACCATAACACTAGCCCTAGCAATTAAACTAGGACTAGCACCATTCCATTTCTGAGTCCCAGAAGTCACCCAAGGAATCCCACTAACATCAGGTATACTCCTACTTACCTGACAAAAAATCGCCCCAATATCACTAATATACCAAATCTCTCCCTCCCTAAACATAAAAATTTTAACTATCCTAGCATTCTCATCTACTCTACTAGGCGGTTGAGGCGGACTAAACCAAACACACCTACGAAAAATCCTAGCCTACTCATCCATCGCCCACATAGGATGAATAACCATTATCATCCTAATCAACCCTACCCTAATACTCTTAAACTTAATCATTTACATCGCCGCAACACTAACTCTATTCTTAGCCCTTAATCACTCCTCAATTACAAAAATCAAATCACTAGCTAACCTATGAAACAAATCAACCCCAATAACTATCGTCATTTTACTCACCCTACTATCCCTAGGAGGCCTACCTCCCCTTACCGGTTTCATACCAAAATGACTAATCCTACAAGAACTGGTAGAACATAACAACATTCCCATAGCCATACTAATAGCACTATCCGCCCTATTAAACCTTTTTTTCTACATACGAATTATCTATGTATCAACACTAACCATACCTCCATCCACAAACAATTCCAAACTTCAATGACCCCATCAACAAACCAAAACAATCAATATCATCCCATCACTAACAATTATCTCATCACTCCTACTTCCACTAACCCCTATATTCATCACCCTATCATAACTAAGAATTACAAGCCTTTATCTTGCATCATCCGAACGCAAATCGAACACTTTAATTAAGCTAAATTCTTTCATCAGGCCCCGGCAGTTCTCTAACTACTTCTTTGAATTTGCAATTCAACGTAATATATACTTCAAAGCCATATTAAAGGTTTAGGTTCAAACTAGACCAAAGGCCTTCAAAGCCTTAAGCAGGTGTTGAATCACCTAACCTTTGCCGCACCTACCAGCCTCACGCCTTTGGAAGAAAAAAAAGGCGTGAGGCCCCGGGAGATCTCCCAACAACCCTTATCTACTAAATTGGTGGGTTTTTATCCCACTTCTTCTTAGTTAACAGCTAAGCACCTTAACATTTGGCTTCAATTTAATGGTAAAAAGAGATTATTAGTCTCTGTCTTTGAATTTACAGTTCAATGCTTACCTCAGCCATTTTACCTATGTTCATTACCCGTTGATTATTCTCAACTAACCATAAAGATATTGGTACATTATACCTTATCTTTGGTGCTTGAGCAGGAATAACAGGCACCGCTCTAAGTCTATTAATTCGCGCAGAACTTGGTCAACCAGGAACTCTTATTGGCGATGATCAAATCTACAATGTAATTGTAACTGCACATGCATTCATCATAATCTTCTTCATAGTCATACCAATTATAATTGGAGGGTTCGGTAACTGACTAGTCCCCCTAATAATTGGCGCACCAGATATAGCCTTTCCCCGAATAAATAATATAAGTTTCTGACTATTACCACCATCTTTCCTACTTTTACTAGCATCATCAGCAGTAGAAGCTGGAGCAGGAACTGGATGAACCGTCTACCCACCTTTAGCAGGTAATCTAGCACATGCAGGCGCCTCTGTAGACCTAACTATCTTTTCATTACATTTAGCAGGAATCTCATCCATCCTAGGAGCCATCAACTTCATTACTACAATTATCAATATGAAACCACCAGCCCTTTCACAATACCAAACACCACTATTCGTCTGATCAGTTATAATTACTGCCGTTTTACTTCTTCTATCACTTCCAGTATTAGCAGCAGGTATTACTATACTTTTAACAGATCGAAACTTAAATACTACATTTTTTGACCCGGCAGGAGGAGGAGACCCAATCCTATATCAACACTTATTCTGATTTTTTGGACATCCAGAAGTATATATTCTTATTTTACCAGGATTTGGTATAATTTCACACATCGTAACATACTACTCTGGCAAAAAAGAACCATTTGGCTACATAGGAATAGTATGAGCTATAATATCTATTGGATTCCTAGGATTTATTGTTTGAGCCCACCACATATTTACAGTAGGACTCGATGTAGACACCCGAGCTTATTTCACCTCAGCCACCATAATCATTGCTATTCCAACCGGGGTAAAAGTTTTCAGTTGACTCGCCACACTCCATGGAGGAAACATCAAATGATCACCTGCTATACTTTGAGCCTTAGGATTTATTTTCCTTTTTACAATCGGAGGTCTTACAGGAATCGTATTAGCCAACTCATCCCTAGACATCGTTCTTCACGATACCTATTATGTAGTAGCCCACTTCCATTATGTACTATCTATAGGAGCCGTATTTGCTATCATAGGCGGCTTTGTCCATTGATTCCCACTATTCACAGGATATATACTAAATGACTTATGAGCAAAAATCCATTTCTCCATTATATTTGTTGGAGTAAACATAACATTCTTCCCTCAACATTTTCTTGGCCTATCCGGAATACCACGACGATACTCAGACTACCCAGATGCCTATACAATATGAAACGTAATTTCATCTATTGGCTCGTTTATTTCACTAACAGCCGTCATCCTTATAGTATTCATCATCTGAGAAGCCTTCGCATCTAAACGAGAGGTATCTTCAGTGGAACTTACAACAACTAATCTTGAATGACTTTATGGTTGTCCTCCACCTTACCACACATTTGAACAACCAGTATTCGTTAAATCCCAATTATAAGAAAGGGAGGAATCGAACCCCCTAAAATTGATTTCAAGTCAACCTCATAACCTCTATGACTTTCTCATAAGATATTAGTAATAATAATTACATAACTTTGCCATAGTTAAATTATAGGTTTAAATCCTATATATCTTACATGCCTTATCCCATACAACTGGGCTTCCAAGACGCCACATCACCTATCATAGAAGAATTAACATACTTTCATGACCACACACTAATAATTGTGTTCCTAATTAGTTCACTAGTACTATATATTATTATTCTAATACTTACAACAAAATTGACTCACACAAGCACAATAGACGCTCAAGAAGTAGAAACTATCTGAACTATTATACCAGCCGCTATTCTAGTACTCATTGCCCTACCCTCCTTACGCATCCTATATATAATGGATGAAATCTACAACCCATATCTAACAGTAAAAGCTATAGGCCATCAATGATATTGAAGTTACGAATATACTGATTACGAAGACCTAATATTTGACTCATACATAGTTCCAACCCAAGATCTAGCCCCCGGCCAATTTCGACTACTGGAAGTTGATAATCGAATAGTTCTACCAATAGAATTACCCATCCGTATACTCATCTCATCAGAAGACGTACTTCATGCATGAACTGTGCCATCCTTAGGATTAAAAGCCGATGCTATTCCAGGACGACTAAACCAAGCTACCCTAACATCAACTCGCCCAGGAGTCTTCTATGGTCAATGTTCAGAAATCTGTGGCTCCAATCACAGTTTCATGCCCATTGTCCTAGAAATAACAACACTAAAATATTTTGAAAAATGGTCTTCTATAATGCAATCATTTTTAAGATAACCATAATACATTAAAGTATTAAAGGATTTAAAAATCCCTTAAAACATATGCCACAACTTGATACTTCAACATGATTCCTAACAATTTCCCTCATAATCATCTCATTATTCTGCGTATACCAAACAAAAATAATTAATCAAACTATAATCTCCATCACCCAACAAGACAAAAAAGATATCACCTCACAAACCCAACTACACTGAGAAAAGAAATGAACGAAAATCTATTTGCCACATTCATCACCCCTACTATCATAGGTATTACAACACTACCAATCATTATACTATTCCCATGCCTAATTCTTACCACTCCAAAACGCTGACTGCCCAATCGCATCCAAACCCTACAAATCTGACTAATCCGATTAATTACAAAGCAAATGATAACAATACACAACAAACAAGGCCGAACATGAACACTCATACTCATATCCCTAATCCTATTTATTGCATCAACAAATCTACTTGGGCTATTACCATATTCATTCACCCCAACTACACAACTATCCATAAACATTGGTATAGCTATTCCACTATGATTAGGAACTGTAATTATAGGATTCCGAAATAAACCAAAAACTTCTCTCGCACACTTCCTACCACAAGGCACACCAACCCCACTAATCCCTATACTTATTATTATTGAAACTATCAGCCTATTCATTCAACCCTTAGCCCTGGCAGTACGACTAACAGCCAATATCACTGCAGGTCACTTACTTATTCACCTAATTGGCTCAGCCACACTAGCCCTTTCATCTATCAGCATAACAGTATCAACCATTACATTCACCATCTTATTCCTACTAACAATCCTAGAACTAGCTGTAGCCATAATTCAAGCTTACGTTTTTACACTTTTAGTAAGCTTGTATCTACATGATAACTCCTAATGACCCACCAAACACATGCTTACCACATAGTAAATCCAAGTCCATGACCATTAACAGGAGCCCTATCAGCTCTCCTACTCACCTCAGGCCTAATTATATGATTTCACTTTAATTCCTCCCTACTAGCCCTAATTGGCCTTACATGCATACTTTTAACAATATACCAATGATGACGCGATATTATTCGAGAAGGAACATTCCAAGGCCATCATACTCCCGCAGTGCAAAAAGGCTTACGATATGGAATAGTCCTTTTTATTATTTCCGAAGTATTCTTCTTCTTAGGGTTTTTCTGAGCCTTTTATCATTCAAGCCTAGCCCCAACCCACGAATTAGGAGGTTGCTGACCACCCACTGGAATTCATCCTTTAAACCCATTAGAAGTGCCTCTACTCAATACATCAATTCTTCTAGCCTCAGGAGTGTCAATTACATGAGCCCATCACAGTCTAATAGAAGGAAATCGTAAACAAATAATCCAAGCACTGTCAATCACAATTACATTAGGCTTATATTTCACAATCCTTCAAGCCATAGAATATTATGAATCATCATTCACAATCTCAGACGGCATCTATGGGTCAACATTTTTCGTAGCAACAGGCTTTCACGGCCTACATGTAATTATCGGATCAACATTCCTAATTGTATGCCTCCTACGTCAATTTAATTACCACTTCACATCAACACACCACTTTGGATTTGAAGCCGCCGCCTGATACTGACATTTTGTAGATGTTGTATGACTCTTCCTATATGTGTCAATTTATTGATGAGGCTCATATTTTTCTAGTATAATAAGTACTACTGATTTCCAATCATTAAGTTCTGGGTAAAACCAGAGAAAAATAATCAACCTCATCATCACACTAATCATCAATACCACCCTATCTACCATCATCGTTCTCATCGCCTTCTGACTTCCCCAACTTTACCTATATCTAGAAAAATCCAGTCCATATGAATGCGGCTTTGATCCCCTAGGATCGGCACGACTGCCTTTTTCAATAAAATTTTTCCTTGTTGCTATTACATTCCTCCTATTCGACCTCGAAATTGCTCTCTTACTACCACTACCATGAGCCATCCAATTATCAGACCCCAATACAATATTAATTCTAGCATACTGTTTAATCTTACTTTTAACAGCCGGTCTAGCCTACGAATGACTACAAAAAGGCCTAGAATGAGCCGAATAGGTTTTTAATCTAATCAAGATAATTGATTTCGACTCAATTAATCATGGTGCAAACCCATGAATACCTTATGACATCAATCAATCTCAACCTAACCGTAGCCTTTTCCCTAGCCCTAGCAGGAGTACTAATCTACCGATCACATCTAATATCAACACTCCTATGTCTAGAAGGAATGATACTATCTCTATTCGTCATAATAGCACTCCTAATTTCCCACTTCCACATATTCTCTACATCGATAGCACCAATTATCCTACTAGTATTCTCTGCATGCGAAGCAGGTGTAGGCCTGGCACTCCTAGTAAAAACCTCAAACAACTATGGCAATGATTACGTACAAAACCTAAACCTCCTACAATGTTAAAAATCCTAATTCCAACGTTCATATTAATTCCACTCACCTGACTATCTAAAAAACCATGAATTTGACTCAACTCCACCTCACACAGCCTAACCATCAGCGTAATTAGTCTAACTCTTCTTTACTATAACACAGACCTCAGCCACAACTATAACTCCTCATTCTTCACAGACTCACTATCCAGCCCACTAGTAGTATTATCCTGCTGACTACTACCACTCATAATAATTGCTAGCCAAAACCATTTAACCAAAGAATCCACTAACCGAAAAAAAACCTATTTGACCATACTCATCATTCTCCAATTATCCCTAATCATAGCCTTCTCATCATCAGAACTAATCATATTTTATGTCCTATTCGAAACTACTCTAATTCCAACTCTAATCGTCATTACACGATGAGGCAATCAAAACGAGCGACTTAACGCAGGCCTATATTTCCTATTTTATACCCTAGCCGGATCCCTGCCCCTCCTAGTAGCCCTCCTATATCTACACAACAACATTGGATCACTTCACATACTAACTATTTCCATAATATCTACTTCCATGTACCCCTCCTTATCAAACTCAATCCTATGATTTGCATGTATAACTGCATTCATAGTAAAAATACCATTATATGGCCTTCACCTATGACTCCCCAAAGCACACGTCGAAGCTCCAATCGCAGGATCCATAGTCCTAGCAGCTATTCTCCTAAAACTAGGTGGCTATGGCATTATACGAATAACAATCCTTACACAACCAATTACCTCACACCTCTACTATCCCTTCATCATCCTATCAATATGAGGAATAATCATAACAAGTTCAATCTGCCTACGTCAAACAGACCTAAAATCCCTAATCGCCTACTCCTCAGTAAGCCATATAGGCCTAGTAATTATTGCAGCCCTTATACAATCACCACTAAGCTTCATAGGAGCAACAGCCCTAATAATCGCCCACGGACTAACCTCCTCTATACTATTCTGCCTAGCCAATACAAACTACGAACGAATTCATAGTCGTACCATAATCCTAGCCCGAGGCCTACAAACTATCTTGCCCCTAATATGTACATGATGACTCCTTGCAAGCCTAGCCAACCTTGCTCTTCCCCCCACAATCAACCTCCTCGGAGAATTAATAGTTATTGTATCCTCCTTTTCATGATCCAACTTCTCCATCATCTTACTAGGACTCAACACAGCCATCACAGCCCTCTACTCACTCCACATACTAATTACATCACAACGAGGAAAATTTACCCACCACTTACATCCAATCAAACCCTCATTCACTCGAGAACATATCCTAATAACCCTACACCTAATCCCACTATTAATCATCTCTGCCAACCCAAAGTTCATTTTGGGAATTACATACTGCAAATATAGTTTAACAAAAACATTAGATTGTGAATCTAAACATAGAAGTTTAAACCTTCTTATATGCCGAGAAAGTTCCAAGAACTGCTAACTCTTGATTCCATACATAACCAATATGGCTTTCTTACTTTTAAAGGATAACAGTAATCCATTGGTCTTAGGAATCAAAAATTTTGGTGCAATTCCAAATAAAAGTAATTAATTTCATACTTAACACCACCATCCTCCTATCAATCACCATACTAACTTTTCCACTAATCTACAACCTCATCTTCCCAAACAAAACCAACCAATTCCCCCTATATTGTAAAAACGCAGTTAAAACAGCATTCTTCATCAGCTTACCATCACTCCTAATATTCATAAACATAGGCCACGAATCAACAATTACTAACTGACAATGATTCTCAATAGGCTCATTTAACATCTCCATAAGCTTCAAACTAGACTACTTCTCCATCATTTTTATCCCCATTGCACTATATGTAACCTGATCAATCCTAGAATTCTCACTATGATACATACATTCAGACCCTTACATCCACCAATTCTTCAAGTACCTAATTACCTTTCTCTTTACCATAATTATCTTAGTTTCCGCTAACAACCTATTTCAACTGTTTATTGGATGAGAGGGTGTAGGAATCATATCATTTATATTAATCGGCTGATGATACGGACGTACTGACGCCAACACAGCAGCCCTACAAGCCGTACTATACAACCGTATTGGTGACATCGGCTTCATACTTTCCATAGCCTGACTAATAACCAACAACAATTCATGAGACCTCCAACATATCTTCATAACCAATATAGACACACTAGCCCTACTAGGACTCATCATCGCCGCAACAGGCAAATCAGCCCAATTCGGCCTACACCCATGACTTCCATCAGCCATAGAAGGCCCAACCCCAGTATCAGCACTACTTCACTCAAGTACTATAGTAGTAGCCGGAATCTTCCTACTCATCCGTTTCCATCCAATATTAGAAAACAACACCACAATCCTAACTATCGCCCTATGCCTAGGAGCAATAACAACCCTTTTCACCGCAATTTGCGCCATCACACAAAACGACATCAAAAAAATCGTAGCCTTCTCAACATCAAGCCAACTAGGACTAATAATAGTAACAATTGGACTAAACCAACCATACCTAGCATTCCTCCACATTTGCACCCATGCATTCTTCAAAGCAATACTATTCCTATGTTCAGGCTCAATCATCCACAACCTAAATGACGAACAAGATATTCGAAAAATAGGAGGACTACTAACACTTCTTCCTATTACCTCATCAGCCCTAATCACAGGAAGCCTAGCATTAATAGGCACTCCATTCCTAGCAGGATTCTACTCTAAAGACTCTATCATTGAAGCCATAAACACATCCTACACCAACACATGAGCCCTAACCCTAACACTTATCGCCACAATACTAACAGCTGTATATAGTATACGAATTATTTTCTTTGCATTACTAAACCAACCACGATTCCTCCCCCTATCACCTATCAACGAAAACAACCCAAATCTCACCAACCCAATTATACGCTTAGCCATAGGAAGCATCTTCGCCGGATTCATCCTAACAACAAACATCCCACCAACATCTATTATCACAATAACAATACCACCTACAACAAAAATGTCCGCCCTAATAGTAACCATCCTAGGACTACTAATTGCCATAGAATTAAATTCTTCAACCAATAAACTACCTACAATACCATTCATCCATACACACAACTTCTCAAACATGCTAGGCTACTTTACCTTCCTATTCCACCGACTATACCCCCTAGCAAATCTTCAACTAGGCCAACATATTGCTACCATACTAATTGATTTAAACTGATACGAAAAAACCGGACCTAAAGGCCAAGCCAATCTTCACAGCAACCTATCTTCATCTATTACTTCAACCCATAAAGGCCTAATTAAAACCTACTTTCTATCCTTCATCATCTCCATTACAATAATTATATTAATTATCTAATCACGACCACGTACAATTTCTAAAACAATATAAATAGTAATAAACAAAACTCAACCTAATAAGACTAAAATTCATCCACCACAACCATACAACAAAGACACACCACTAGAATCCTGCCCAACACAATAAACACCAACAGTATCAAACAACTCCACAGCAGTATCAACCTCAACTTCACCTGACATAAAATACCACACTAACTCAACAAATAAAGTGAATAATAGTATACTAAAAGCCACCATATTTCCAACCCAACTTTCAGGATATTCTTCAGTAGCCATAGCAGAAGTATAACCAAAAACTACTAATATACCCCCCAAATAAACCAAAAATACTACCAACCCTAAAAAAGTATTCTCCAAACTCACAACAATTGCACTACCCAAACCACCACTTACTACAAGACTTAACCCACCATAGATTGGAGATGGTTTAGAAGCAAAAGCAACAAAACCAAAAATAAATAAAACTGAAAATAAAAAAACAACCATTATTTTCATTATTTTAGTATGGACTCTAACCATAACCTATGGCATGAAAAACCACCGTTGTCATTCAACTACAAAAACTAATGTTCAATCTCCGCAAAACCCACCCCATCATAAAAATCATTAATCACTCATTCATCGATCTACCAGCACCATCTAACATCTCTGCCTGATGAAACTTCGGATCACTACTAGGCATCTGCTTAACTATACAAATCCTTACAGGCTTATTCTTAGCAATGCACTACACCGCTGATACAGCAACAGCTTTCTCATCAGTAGCCCACATCTGTCGAGACGTAAATTACGGCTGATTAATCCGCAACCTTCACGCCAATGGAGCCTCTATATTCTTCATATGTTTATTCTTACATATCGGACGGGGAATCTACTACGGCTCCTACCTCTACAAAGAAACATGAAACATCGGAGTAATTCTCCTCCTAACCGTTATAGCAACCGCCTTTGTCGGCTATGTACTCCCATGAGGACAAATATCATTCTGAGGAGCAACAGTCATTACCAACCTCTTATCAGCCATCCCATATATTGGAACAACACTAGTAGAATGAATCTGAGGAGGCTTCTCCGTAGACAAAGCCACCTTAACACGATTCTTCGCCTTCCACTTCATTCTCCCATTCATTATCACAGCCTTAGTACTTGTCCACCTCCTATTCCTACATGAAACAGGATCCAACAACCCATCAGGAATCAATCCTGACTCAGACAAAATCCCATTCCACCCATACTATACTATTAAAGATGCACTAGGACTTATACTCATACTATTAATCCTCCTTCTCCTAACCCTATTCTCACCAGACATACTAAGCGACCCAGACAACTTTTCCCCAGCCAACCCACTCAACACACCACCACATATCAAACCCGAATGATACTTTCTTTTTGCATACGCCATCCTACGATCAATCCCCAACAAACTAGGAGGAGTACTAGCACTACTAGCATCTATCCTTATCCTACTAGCCATACCACTCCTACATACATCCAACCAACGAAGCATAATATTTCGCCCAATTTCCCAAACACTCTTCTGAATCCTCACAGCTAACCTACTTATCCTAACCTGAATCGGAGGGCAACCAGTAGAAGAACCATACATTATCATCGGACAAGTAGCCTCAATCTCATATTTCCTCCTAATTATCGTATTAATACCCATAGCAGGACTTTTCGAAAACTTCATACTTAAACCCAAATGAAGAGTCCAAGTAATTTAACCAAAATACTGGCCTTGTAAGCCAGCAATGAAGGACCAACCCTTCCTAGGACACATCAAGAAGAAGGCAATAACACCTCACCATCAACACCCAAAGCTGACATTCTAAATAAACTACTTCCTGAAACAAACCCTGCTATTATGTCATACCCTAATTTTCTATCCATTATACCAACTATTAATATTCAAACATGTACAATTTTGCAAATCACAGCAAGAGGTAAGTACATATAATTCAACAGTACTAGAGACTATAAATCAATGACTTATAGGATATAATTGTATTATATAATACATAAATATGTATATAGTACATTAATATATTTACCCCTAGCATATAAGTAGATACATACTATTCAACATTACTAAAATACATTAGATTAAACAATTACTATATAGTGATTTACATAATAGCATATCTAATATACATTAAACTATAGTATTACATAACAAATGATAACTATAACATTACATAATACATTATTATCATAATTTTACATAATACATATATTGTTGGATTACATAGACAATACAGTCAATGATTCATGAATCTAAACGATTTACCCACTAGCATATCATCACCATGAGTTATCCCTTAATCACCACCTCACGAGAGATCACCATCCCGCCATCTTAAGGCACATCATCCTTCAGAGCAAGCCCATTAACTGTGGTCGTACCTAAACAGCTTTTACTGGCTACTGGTTGCTACTTCAGGTCCATTAAATCCTATTCAGCTAATCTATGCTTTTCGTCGAGGCATTTGTGATGACTTGAGTGCTATTCGTCTCGTATCGCGGCATCTGGTTGAGAGGTAACTGGCATTGGGGGGGATTTTTTTTTGGGGAGGTTTATCAACTGGGCGGGAGCCTGGAAAATCGCCGACGTCGTATTTGACTAACATTAAATGAATAATACACAGTTATTGTTGAATGAGTTAATTTTAAGTTAATGATATTAAGACATATAATTAATTTAAGTGATAATATGGGATACATTAATAGTTCTTAGATAAGTAAAAAGTACATTTAAGATTAATTATATATGGAAATTAAATCAATGATTTTAAGACATATATATATATATATTATAATAATACAATTATTTTATAGATTCCCCCGGGTGCACACTCGCGGGTCGCGTAATTTATAATAATTTATAATAATTTATAATAATTTATAATAATTTATAATAATTTATAATAATTTATAATAATTTATAATAATTTATAATAATTTATAATAATTTATAATAATTTATAATAATTTATAATAATTTATAATAATTTATAATAATTTATAATAATTTATAATAATTTATAATATTTATAATATTTATAATATTTATAATAACCAAATCTTTAAAGCAAAGCTTTGGATTCATTAAACCCCCCCTACCCCCCCACTAAATTTGATCCTTATTCCGTCAAACCCCAAAACCGGAGGACTTACACTTAGCTAGTACCATACGTACTTACTGGGACACATAGGAGTATTATAGTATTATAGTATTATAGTATTATAGTATTATAGTATTATAGTATTATAGTATTATAGTATTATAGTATTATAGTATTATAGTATTATAGTATTATAGTATTATAGTATTATAGTATTATAGTATTATAGTATTATAGTATTATAGTATTATAGTATTATAGTATTATAGTATTATAGTATTATAGTATTATAGTGTTATAGTGTTATAGTGTTATAGTGTTATAGTATGTAATAGTGTGACAGTGTAACACAGACATATCATAATCTAATAAATCATAAAACAGATAATCACAAATTTAATCACCCTATTTAGTATTACAGTTATATCGCAATCGTATGTTATCCCAGTACAACTTGATATTATCATCCATTACACAGACAAAAAGCCTTTATTCTACAAACCATAAACACCCTAATTTTAACCGACATAACATATTACCCTACAAATTTCATAATCTAAAAGACT
>BufferZone_019 [organism=Trichosurus vulpecula]
NNNNNNGTAGCTTAACCAAAAGCAAAGCACTGAAAATGCTTAGATGGACCATGACAAGTCCCATAAACACAAAGGTTTGGTCCTAGCCTTACTGTTAATTATAATTAAACCTACACATGCAAGTTTCCGCTGCCCAGTGAGAATGCCCTCAAAATTATTCATAAATCAACAGGAGCAGGCATCAGGCACACCACAGGTAGCCCACCACGCCTTGCTTAACCACACCCCCACGGGATACAGCAGTGACTAACATTAAGCCATAAACGAAAGTTTGACTAAATCATAATTATTAGGGTTGGTAAATTTCGTGCCAGCCACCGCGGCCATACGATTAACCCAAATTAACAGAAAACCGGCGTAAAGTGTGTTTAAGCACTAACAACCAATAAAGCTAAAGTTCAACTAAACTGTAATACGCTATAGTTGACACTAAAATACACAACGAAAGTGGCTTTATCTACGCTGAAGACACTATAGCTAAGAAACAAACTGGGATTAGAGACCCCACTATGCTTAGCCCTAAACCAAGATAATCCGATAACAATATTATTCGCCAGAGAACTACTAGCCAGCGCTTAAAACTCAAAGGACTTGGCGGTGCCCTAAACCCACCTAGAGGAGCCTGTTCTATAATCGATAAACCCCGATAAACCTCACCCATTCTTGCCAATACAGCCTATATACCGCCATCGTCAGCCTACCCCATAGGGAAAAAAAGTAAGCAAGATCATAAATCATAAAAACGTTAGGTCAAGGTGTAGCATATGAATGGGAAAGAAATGGGCTACATTTTCTAAATTAGAATATAACGAACTACCTTATGAAACCTAAGATACTGAAGGAGGATTTAGTAGTAAATTAAGAATAGAGAGCTTAATTGAAACAGGCAATAGGACGCGCACACACCGCCCGTCACCCTCCTCAATTAAAACCCAAAACATAAATAATAAAACTCAAACAAAAAGAGGAGAAAAGTCGTAACATGGTAAGTGTACTGGAAGGTGCACTTGGAGTATCAAAATGTAGCTTATAATAAAGCATTTAGCTTACACCTAAAAGATTTCAGTTAATACTGACCATTTTGAGCCAATCACAGCCCTAACACCCATCAAAAAAATTATCTCAACAAACAAAAAAAAACATTTAACCTATCACAGTATAGGAGATAGAACAGATAAACAGGCGCAATAACATTAGTACCGTAAGGGAAAAATGAAAGACCAATTAAAAGCACCAAAAAGCAAAGATTTAACCTTTTACCTTTTGCATAATGATTTAGCCAGTCAAACCGGACAAAAAGAGTTACGCCCGCCTCCCCGAAATCAAGTGAGCTACTATAAAACAGTACATCAGAACCAACTCGTCTATGTAGCAAAATAGTGAGAAGATTTTATAGTAGAGGTGAAAAGCCAACCGAACTTGAAGATAGCTGGTTGTCCAAAACATGAATTTTAGTTCAACTTTAAATTTTAATCAAAGTCCTAACAACCATAATTTAAATTTAAAATATAATCCAAAGAGGGACAACTCTTTAGATCATGTGAACAAACTTTCTTAGAGGATAATGTACATTATAACAAACATTGTGGGCTTAAAAGCAGCCATCAATTAAGAAAGCGTTAAAGCTCAAACCTACCCACACCTTAATACCAATAATCCTACCAAATTCCCTAACCCTATATTGGACGATTTTATTAACTTATAAAAGACATAATGCTAAAATCAGTAACAAGAAATAATTCTCCTTGCACAAGCCTACATTAGTAACGGAACAACCACTAACAATTAACAAACAAATAACAATAATCACAAACTAGCAAAATTATCAACACATTGTTAACCCGACACAGGAGTGCATCCAGGAAAGATTAAAAAGAATAAAAGGAACTCGGCAAACAAAAACCCCGCCTGTTTACCAAAAACATCACCTCTAGCATACCAAGTATTAGAGGCACTGCCTGCCCAGTGAGTTAAACTTTAACGGCCGCGGTATCCTGACCGTGCAAAGGTAGCATAATCACTTGTCCCTTAAATAGAGACTAGTATGAATGGCATAACGAGGGTTTAACTGTCTCTTATCCTTAATCAGTGAAATTGACCTTCCCGTGCAGAGGCGGGAATATCCTTACAAGACGAGAAGACCCTATGGAGCTTAAGATTCATAGTCTAACCTAACTCAACAAAACCCTACATGGAACAATATAATGACTAACTAGACTATAACCTTTGGTTGGGGTGACCTCGGAGCACAATAAAACCTCCGAATGACATAACTTAGATCTACTAATCCAAGTGTGACACCACCAGTAATTGACCCATATATTGATCAACGGAACAAGTTACCCTAGGGATAACAGCGCAATCCTATTCAAGAGCCCATATCGACAATTAGGGTTTACGACCTCGATGTTGGATCAGGACATCCAAATGGTGCAACCGCTATTAATGGTTCGTTTGTTCAACGATTAAAGTCCTACGTGATCTGAGTTCAGACCGGAGAAATCCAGGTCGGTTTCTATCTGTATATTAATTTCTCCCAGTACGAAAGGACAAGAGAAATAAGGCCCACGCTACTGACGAGCCTTAGAAATAAGATATGAACATATCTAAATATCTTAATTCAATAACTTAATGCTCTAGAAAAGAGCTATTAAGGTGGCAGAGCTGGCAATTGCATAAAACTTAAACCTTTATAACCAGAGGTTCAAATCCTCTCCTTAATACATGTTTATTATCAATCTACTACTATACATTATTCCAATCCTCCTAGCCGTTGCCTTCCTAACACTAGTAGAACGAAAAGCCCTAGGATATATACAATTCCGAAAAGGTCCTAATATTGTAGGACCTTACGGCCTTCTACAACCTATTGCTGATGCTGTCAAACTATTTACAAAAGAACCACTACGCCCACTAACATCATCAATCTCAATATTTATTATTGCCCCTATCCTAGCCCTCACCTTAGCATTTACTATCTGAACACCCTTACCAATACCCCACTCCCTAATCGACCTAAATTTAGGACTACTATTTATCCTAGCACTATCTGGATTATCAGTCTATTCAATTCTATGGTCTGGCTGAGCATCAAACTCTAAATACGCCCTCATAGGAGCCCTACGAGCCGTCGCTCAAACAATCTCATACGAAGTAACCCTGGCCATCATCTTATTATCAATTATACTTATTAACGGCTCCTTCACCCTAAAAAACTTAATCATCACACAAGAAAACATATGACTAATCATGACTACATGACCTCTAACCATGATATGATACATTTCCACCCTAGCAGAAACTAACCGAGCCCCATTCGATTTAACCGAAGGCGAATCAGAATTAGTGTCCGGCTTCAACGTTGAATATGCAGCAGGTCCATTTGCCATATTTTTCCTAGCTGAATACGCCAACATTATAGCTATAAACGCCATAACAACCATCCTATTCCTTGGCTCATCAATCAACCACAACTTCACCCATCTAAATACACTGTCATTCGTAATCAAAACAGCACTACTCACATTTATATTCCTATGAGTACGAGCCTCATACCCACGATTTCGATACGACCAACTAATATACCTACTATGAAAAAACTTTTTACCCTTAACATTAGCCTTCTGCCTATGATTTATCTCTATCCCAGTAGCACTTTCATGCATTCCACCACAAATCTAAGAAATATGTCTGACAAAAGAATTATCTTGATAGGATAAATAATAGGGGTGTAAACCCCCTTATTTCTAGAACAATAGGATTCGAACCCATATCCAAGAACTCAAAATTCTACGTGTTTCCATTACACCACATTCTAGTAAGGTCAGCTAAATAAGCTATCGGGCCCATACCCCGAAAATGTTGGTTTACATCCTTCCCATACTAATGTCCCCTTACGTCCTACTAATCATTTCCATTAGTCTACTCTTAGGCACATCACTCACCTTACTAAGCAATCATTGACTAGTAGCCTGAATAGGCCTAGAAATCAACACATTAGCGATTATCCCCATAATAACATACCCCAACCACCCTCGAGCCACAGAATCTGCCATCAAATATTTCCTAACACAATCAACCGCCTCCATAATACTCATATTCGCCATCATCAACAACGCCTGAATAACAAACCAATGAACATTATCCCAAATTTCCGACCAAACCTCCTCCATCATCATAACACTAGCCCTAGCAATTAAACTAGGACTAGCACCATTCCATTTCTGAGTCCCAGAAGTCACCCAAGGAATTCCACTAACATCAGGTATACTCCTACTCACCTGACAAAAAATCGCCCCAATATCACTAATATACCAAATCTCTCCCTCCCTAAACATAAAAATTTTAACTATCCTAGCATTCTCATCTACTCTACTAGGCGGTTGAGGCGGACTAAACCAAACACACCTACGAAAAATCCTAGCCTACTCATCCATCGCCCACATAGGATGAATAACCATTATCATCCTAATCAACCCTACCCTAATACTCTTAAACTTAATCATTTACATCGCCGCAACACTAACTCTATTCTTAGCCCTTAATCACTCATCAATTACAAAAATCAAATCACTAGCTAACCTATGAAACAAATCAACCCCAATAACCATCGTCATTTTACTCACCCTACTATCCCTAGGAGGCCTACCTCCCCTTACCGGTTTCATACCAAAATGACTAATCCTACAAGAACTGGTAGAACATAACAACATTCCCATAGCCATACTAATAGCACTATCCGCCCTATTAAACCTTTTTTTCTACATACGAATTATCTATGTATCAACACTAACCATACCTCCATCCACAAACAATTCCAAACTTCAATGACCCCATCAACAAACCAAAACAATCAATATCATCCCATCACTAACAATTATCTCATCACTCCTACTTCCACTAACCCCTATATTCATCACCCTATCATAGCTAAGAATTACAAGCCTTTATCTTGCATCATCCGAACGCAAATCGAACACTTTAATTAAGCTAAATTCTTTCATCAGGCCCCGGCAGTTCTCTAACTACTTCTTTGAATTTGCAATTCAACGTAATATATACTTCAAAGCCATATTAAAGGTTTAGGTTCAAACTAGACCAAAGGCCTTCAAAGCCTTAAGCAGGTGTTGAATCACCTAACCTTTGCCACACCTACCAGCCTCACGCCTTTGGAAGAAAAAAAAGGCGTGAGGCCCCGGGAGATCTCCCAACAACCCTTATCTACTAAATTGGTGGGTTTTTATCCCACTTCTTCTTAGTTAACAGCTAAGCACCTTAACATTTGGCTTCAATTTAATGGTAAAAAGAGATTATTAGTCTCTGTCTTTGAATTTACAGTTCAATGCTTACCTCAGCCATTTTACCTATGTTCATTACCCGTTGATTATTCTCAACTAACCATAAAGATATTGGTACATTATACCTTATCTTTGGTGCTTGAGCAGGAATAACAGGCACCGCTCTAAGTCTATTAATTCGCGCAGAACTTGGTCAACCAGGAACTCTTATTGGCGATGATCAAATCTACAATGTAATTGTAACTGCACATGCATTCATCATAATCTTCTTCATAGTTATACCAATTATAATTGGAGGGTTCGGTAACTGACTAGTCCCCCTAATAATTGGCGCACCAGATATAGCCTTTCCCCGAATAAATAATATAAGTTTCTGACTATTACCACCATCTTTTCTACTTTTACTAGCATCATCAGCAGTAGAAGCTGGAGCAGGAACTGGATGAACCGTCTACCCACCTTTAGCAGGTAATCTAGCACATGCAGGCGCCTCTGTAGACCTAACTATCTTTTCATTACATTTAGCAGGAATCTCATCCATCCTAGGAGCCATCAACTTCATTACTACAATTATCAATATGAAACCACCAGCCCTTTCACAATACCAAACACCACTATTCGTCTGATCAGTCATAATTACTGCCGTTTTACTTCTTCTATCACTTCCAGTATTAGCAGCAGGTATTACTATACTTTTAACAGATCGAAACTTAAATACTACATTTTTTGACCCGGCAGGAGGAGGAGACCCAATCCTATATCAACACTTATTCTGATTTTTTGGACATCCAGAAGTATACATTCTTATTTTACCAGGATTCGGTATAATTTCACACATCGTAACATACTACTCTGGCAAAAAAGAACCATTTGGCTACATAGGAATAGTATGAGCTATAATATCTATTGGATTCCTAGGATTTATCGTTTGAGCCCACCATATATTTACAGTAGGACTCGATGTAGACACCCGAGCTTATTTCACCTCAGCCACCATAATCATTGCTATTCCAACCGGGGTAAAAGTTTTCAGTTGACTAGCCACACTTCATGGAGGAAACATCAAATGATCACCCGCTATACTTTGAGCCTTAGGATTTATTTTCCTTTTTACAATCGGAGGTCTTACAGGAATCGTATTAGCCAACTCATCCCTAGACATCGTTCTTCACGATACCTATTATGTAGTAGCCCACTTCCATTATGTACTATCTATAGGAGCCGTATTTGCTATCATAGGCGGCTTTGTCCATTGATTCCCACTATTCACAGGATATATACTAAATGACTTATGAGCAAAAATCCATTTCTCCATTATATTTGTTGGAGTAAACATAACATTCTTCCCTCAACATTTTCTTGGCCTATCCGGAATACCACGACGATACTCAGACTACCCAGATGCCTATACAATATGAAACGTAATTTCATCTATTGGCTCGTTTATTTCACTAACAGCCGTCATCCTTATAGTATTCATCATCTGAGAAGCCTTCGCATCTAAACGAGAGGTATCTTCAGTGGAACTTACAACAACCAATCTTGAATGACTTTATGGTTGTCCTCCACCTTACCACACATTTGAACAACCAGTATTCGTTAAATCCCAATTATAAGAAAGGGAGGAATCGAACCCCCTAAAATTGATTTCAAGTCAACCTCATAACCTCTATGACTTTCTCATAAGATATTAGTAATAATAATTACATAACTTTGCCATAGTTAAATTATAGGTTTAAATCCTATATATCTTACATGCCTTATCCCATACAACTGGGCTTCCAAGACGCCACATCACCTATCATAGAAGAATTAACATACTTTCATGACCACACACTAATAATTGTGTTCCTAATTAGTTCACTAGTACTATATATTATTATTCTAATACTTACAACAAAATTGACTCACACAAGCACAATAGACGCTCAAGAAGTAGAAACTATCTGAACTATTATACCAGCCGCTATTCTAGTACTCATTGCCCTACCCTCCTTACGCATCCTATATATAATGGATGAGATCTACAACCCATATCTAACAGTAAAAGCTATAGGCCATCAATGATATTGAAGTTACGAATATACTGATTACGAAGACCTAATATTTGACTCATATATAGTTCCAACCCAAGATCTAGCCCCTGGCCAATTTCGATTACTGGAAGTTGATAATCGAATAGTTCTACCAATAGAATTACCCATCCGTATACTCATCTCATCAGAAGACGTACTTCACGCATGAACTGTGCCATCCTTAGGATTAAAAGCCGATGCTATTCCAGGACGACTAAACCAAGCCACCCTAACATCAACTCGCCCAGGAGTCTTCTATGGTCAATGTTCAGAAATCTGTGGCTCCAATCACAGTTTCATGCCCATTGTCCTAGAAATAACAACACTAAAATATTTTGAAAAATGGTCTTCTATAATGCAATCATTTTTAAGATAACCATAATACATTAAAGTATTAAAGGATTTAAATATCCCTTAAAATATATGCCACAACTTGATACTTCAACATGATTTCTAACAATTTCCCTCATAATCATCTCATTATTCTGCGTATATCAAACAAAAATAATTAATCAAACTATAATCTCCATCACCCAACAAGACAAAAAAGATGTCACTTCACAAACCCAACTACACTGAGAAAAGAAATGAACGAAAATCTATTTGCCACATTCATCACCCCTACTATCATAGGTATTACAACACTACCAATCATTATACTATTCCCATGCCTAATTCTTACCACTCCAAAACGCTGACTGCCCAATCGCATCCAAACCCTACAAATCTGACTAATCCGATTAATTACAAAGCAAATGATAACAATACACAACAAACAAGGCCGAACATGAACACTCATACTCATATCCCTAATCCTATTTATTGCATCAACAAATCTACTTGGACTATTACCATATTCATTCACCCCAACTACACAACTATCCATAAACATTGGTATAGCTATTCCACTATGATTAGGAACTGTAATTATAGGATTCCGAAATAAACCAAAAACTTCTCTCGCACACTTCCTACCACAAGGCACACCAACCCCACTAATCCCTATACTCATTATTATTGAAACTATCAGCCTATTCATTCAACCCTTAGCCCTAGCAGTACGACTAACAGCCAATATCACTGCAGGTCACTTACTTATTCACCTAATTGGCTCAGCCGCACTAGCCCTTTCATCTATCAGCATAACGGTATCAACCATTACATTCACCATCTTATTCCTACTAACAATCCTAGAACTAGCTGTAGCCATAATTCAAGCTTACGTTTTTACACTTTTAGTAAGCTTGTATCTACATGATAACTCCTAATGACCCACCAAACACATGCTTACCACATAGTAAATCCAAGTCCATGACCATTAACAGGAGCCCTATCAGCTCTCCTACTCACCTCAGGCCTAATTATATGATTTCACTTTAATTCCTCCCTACTAGCCCTAATTGGCCTTACATGCATACTTTTAACAATATACCAATGATGACGTGATATTATTCGAGAAGGAACATTCCAAGGCCATCATACTCCTGCAGTGCAAAAAGGCTTACGATATGGAATAGTCCTTTTTATTATTTCCGAAGTATTCTTCTTCTTAGGATTTTTCTGAGCCTTTTATCATTCAAGCCTAGCCCCAACCCACGAATTAGGAGGTTGCTGACCACCCACTGGAATTCATCCTTTAAACCCATTAGAAGTGCCTCTACTCAATACATCAATCCTTCTAGCCTCAGGAGTGTCAATTACATGAGCCCATCACAGTCTAATAGAAGGAAATCGTAAACAAATAATCCAAGCACTGTCAATCACAATTGCACTAGGCTTATATTTCACAATCCTTCAAGCCATAGAATATTATGAATCATCATTCACAATCTCAGACGGCATCTATGGGTCAACATTTTTCGTAGCAACAGGCTTTCACGGCCTACATGTAATTATCGGATCAACATTCCTAATTGTATGCCTCCTACGTCAATTTAATTACCACTTCACATCAACACACCACTTTGGATTTGAAGCCGCCGCCTGATATTGACATTTTGTAGATGTTGTATGACTCTTCCTATATGTGTCAATTTATTGATGAGGCTCATATTTTTCTAGTATAATAAGTACTACTGATTTCCAATCATTAAGTTCTGGGTAAAACCAGAGAAAAATAATCAACCTCATCATCACACTAATCATCAATACCACCCTATCTACCATCATCGTTCTCATCGCCTTCTGACTTCCCCAACTTTACCTATATCTAGAAAAATCTAGTCCATATGAATGCGGCTTTGATCCCCTAGGATCGGCACGACTGCCTTTTTCAATAAAATTTTTCCTTGTTGCTATTACATTCCTCCTATTCGACCTCGAAATTGCTCTCTTACTACCACTACCATGAGCCATCCAATTATCAGAGCCCAATACAATATTAATTCTAGCATACTGTTTAATCTTACTTTTAACAGCCGGTCTAGCCTACGAATGACTACAAAAAGGCCTAGAATGAGCCGAATAGGTTTTTAATCTAATCAAGATAATTGATTTCGACTCAATTAATCATGGTGCAAACCCATGAATACCTTATGACATCAATCAATCTCAACCTAACCGTAGCCTTTTCCCTAGCCCTAGCAGGAGTACTAATCTACCGATCACATCTAATATCAACACTCCTATGTCTAGAAGGAATGATACTATCTCTATTCGTCATAATAGCACTCCTTATTTCCCACTTCCACATATTCTCTACATCAATAGCACCAATTATCCTACTAGTATTCTCTGCATGCGAAGCAGGTGTAGGCCTGGCACTCCTAGTAAAAACCTCAAACAACTATGGCAATGATTACGTACAAAACCTAAACCTCCTACAATGTTAAAAATCTTAATTCCAACGTTCATATTAATTCCACTCACCTGACTATCTAAAAAACCATGAATTTGACTCAACTCCACCTCACACAGCCTAACCATCAGCGTAATTAGTCTAACTCTTCTTTACTATAACACAGACCTCAGCCACAACTATAACTCCTCATTCTTCACAGACTCACTATCCAGCCCACTAGTAGTATTATCCTGCTGACTACTACCACTCATAATAATCGCTAGCCAAAACCATTTAACCAAAGAATCCACTAACCGAAAAAAAACCTATTTGACCATACTCATCATTCTCCAATTATCCCTAATCATAGCCTTCTCATCATCAGAACTAATCATATTTTATGTCCTATTCGAAACTACTCTAATTCCAACTCTAATCGTTATTACACGATGAGGCAATCAAAACGAGCGACTTAACGCAGGTCTATATTTCCTATTTTATACCCTAGCCGGATCACTGCCCCTCCTAGTAGCCCTCCTATATCTATACAACAACATTGGATCACTTCACATACTAACTATTTCCATAATATCTACTTCCATGTACCCTTCCTTATCAAACTCAATCCTATGATTTGCATGTATAACTGCATTTATAGTAAAAATACCATTATATGGCCTTCACCTATGACTCCCCAAAGCACACGTCGAAGCTCCAATCGCAGGATCCATAGTCCTAGCAGCTATTCTCCTAAAACTAGGTGGCTATGGCATTATACGAATAACGATCCTTACACAACCAATTACCTCACACCTCTACTACCCCTTCATCATCCTATCAATATGAGGAATAATCATAACAAGTTCAATCTGCCTACGTCAAACAGACCTAAAATCCCTAATCGCCTACTCCTCAGTAAGCCATATAGGCCTAGTAATTATTGCAGCCCTTATACAATCACCACTAAGCTTCATAGGAGCAACAGCCCTAATAATCGCCCACGGACTAACCTCTTCTATACTATTCTGCCTAGCCAATACAAACTACGAACGAATTCATAGTCGTACCATAATCCTAGCCCGAGGCCTACAAACTATCTTACCCCTAATATGTACATGATGACTCCTTGCAAGCCTAGCCAACCTTGCTCTTCCCCCCACAATCAACCTCCTCGGAGAATTAATAGTTATTGTATCCTCCTTTTCATGGTCCAACTTCTCCATCATCTTACTAGGACTCAACACAGCCATCACAGCCCTCTACTCACTTCACATACTAATTACATCACAACGAGGAAAATTTACCCACCACTTACATCCAATCAAACCCTCATTCACTCGAGAACATATCCTAATAACCCTACACCTAATCCCACTATTAATCATCTCTGTCAACCCAAAATTCATTTTGGGAATTACATACTGCAAATATAGTTTAACAAAAACATTAGATTGTGAATCTAAACATAGAAGTTTAAACCTTCTTATATGCCGAGAAAGTTCCAAGAACTGCTAACTCTTGATTCCATACATAACCAATATGGCTTTCTTACTTTTAAAGGATAACAGTAATCCATTGGTCTTAGGAATCAAAAATTTTGGTGCAATTCCAAATAAAAGTAATTAATTTCATACTTAACACCACCATCCTCCTATCAATCACCATACTAACTTTTCCACTAATCTACAACCTCATCTTCCCAAACAAAACCAACCAATTCCCCCTATATTGTAAAAACGCAGTTAAAACAGCATTCTTCATCAGCTTACCATCACTCCTATTATTCATAAACATAGGCCACGAATCAACAATTACTAACTGACAATGATTCTCAATAGGCTCATTTAACATCTCCATAAGCTTCAAACTAGACTACTTCTCCATCATTTTTATCCCCATTGCACTATATGTAACCTGATCAATCCTAGAATTCTCACTATGATATATACATTCAGACCCCTACATCCACCAATTCTTCAAGTACCTAATTACCTTTCTCTTTACCATAATTATCTTAGTTTCCGCTAACAACCTATTTCAACTGTTTATTGGATGAGAGGGTGTAGGAATCATATCATTTATATTAATCGGCTGATGGTACGGACGTACTGACGCCAACACAGCAGCCCTACAAGCCGTACTATACAACCGTATTGGTGACATCGGCTTCATACTTTCCATAGCCTGACTAATAACCAACAACAATTCATGAGACCTCCAACATATCTTCATAACCAATATAGACACACTAGCCCTACTAGGACTCATCATCGCCGCAACAGGCAAATCAGCCCAATTCGGCCTACACCCATGACTTCCATCAGCCATAGAAGGCCCAACCCCAGTATCAGCACTACTTCACTCAAGTACTATAGTAGTAGCCGGAATCTTCCTACTCATCCGTTTCCATCCAATATTAGAAAACAACACCACAATCCTAACTATCGCCCTATGCCTAGGAGCAATAACAACCCTTTTCACCGCAATTTGCGCCATTACACAAAACGACATCAAAAAAATCGTAGCCTTCTCAACATCAAGCCAACTAGGACTAATAATAGTAACAATTGGACTAAACCAACCACACCTAGCATTCCTCCACATTTGCACCCATGCATTCTTCAAAGCAATACTATTCCTATGTTCAGGCTCAATCATCCACAACCTAAATGACGAACAAGATATTCGAAAAATAGGAGGACTACTAACACTTCTTCCTATTACCTCATCAGCCCTAATCACAGGAAGCCTAGCATTAATAGGCACTCCATTCCTAGCAGGATTCTACTCTAAAGACTCTATTATTGAAGCCATAAATACATCCTACACCAACACATGAGCCCTAACCCTAACACTTATCGCCACAATACTAACAGCTGTATATAGTATACGAATTATTTTCTTTGCATTACTAAACCAACCACGATTCCTCCCCCTATCACCTATCAACGAAAACAACCCAAACCTCACCAACCCAATTATACGCTTAGCCATAGGAAGCATCTTCGCCGGATTCATCCTAACAACAAACATCCCACCAACATCTATTATCACAATAACAATACCACCTACAACAAAAATGTCCGCCCTAATAGTAACCATCCTAGGACTACTAATTGCCATAGAATTAAATTCTTCAACCAATAAACTACCTACAATACCATTCATCCATACACACAACTTCTCAAACATGCTAGGCTACTTTACCTTCCTATTCCACCGACTATACCCCCTAGCAAACCTTCAACTAGGCCAACATATTGCTACCATACTAATTGATTTAAACTGATACGAAAAAACCGGACCTAAAGGCCAAGCCAATCTTCACAGCAACCTATCTTCATCTATTACTTCAACCCATAAAGGCCTAATTAAAACCTACTTTCTATCCTTCATCATCTCCATTACAATAATTATATTAATTATCTAATCACGACCACGTACAATTTCTAAAACAATATAAATAGTAATAAACAAAACTCAACCTAATAAGACTAAAATTCATCCACCACAACCATACAACAAAGACACACCACTAGAATCCTGCCCAACACAATAAACACCAACAGTATCAAACAACTCCACAGCAGTATCAACCTCAACTTCACCTGACATAAAATACCACACTAACTCAACAAATAAAGTGAATAATAGTATACTAAAAGCCACCATATTCCCAACCCAACTTTCAGGATATTCTTCAGTAGCCATAGCAGAAGTATAACCAAAAACTACTAATATACCCCCCAAATAAACCAAAAATACTACCAACCCTAAAAAAGTATTTTCCAAACTCACAACAATTGCACTACCCAAACCTCCACTTACTACAAGACTTAACCCACCATAGATTGGAGATGGTTTAGAGGCAAAAGCAACAAAACCAAAAATAAATAAAACTGAAAATAAAAAAACAACCATTATTTTCATTATTTTAGTATGGACTCTAACCATAACCTATGGCATGAAAAACCACCGTTGTCATTCAACTACAAAAACTAATGTTCAATCTCCGCAAAACCCACCCCATCATAAAAATCATTAATCACTCATTCATCGATCTACCAACACCATCCAACATCTCTGCCTGATGAAACTTCGGATCACTACTAGGCATCTGCTTAACTATACAAATCCTTACAGGCTTATTCTTAGCAATGCACTACACCGCTGATACAGCAACAGCTTTCTCATCAGTAGCCCACATCTGTCGAGACGTAAATTACGGCTGATTAATCCGCAATCTTCACGCCAATGGAGCCTCTATATTCTTCATATGTTTATTCTTACATATCGGACGGGGAATCTACTATGGCTCCTACCTCTACAAAGAAACATGAAACATCGGAGTAATTCTCCTCCTAACCGTTATAGCAACCGCTTTTGTCGGCTATGTACTCCCATGAGGACAAATATCATTCTGAGGAGCAACAGTCATTACCAACCTCTTATCAGCCATCCCATATATTGGAACAACACTAGTAGAATGAATCTGAGGAGGCTTCTCCGTAGACAAAGCCACCTTAACACGATTCTTCGCCTTCCACTTCATCCTCCCATTCATTATCACAGCCCTAGTACTTGTCCACCTCCTATTCCTACATGAAACAGGATCCAACAACCCATCAGGAATCAATCCTGACTCAGACAAAATCCCATTCCACCCATACTATACTATCAAAGATGCACTAGGACTTATACTCATACTATTAATCCTCCTTCTCCTAACCCTATTCTCACCAGACATACTAAGCGACCCAGACAACTTTTCCCCAGCCAACCCACTCAACACACCACCACATATCAAACCCGAATGATACTTTCTTTTTGCGTACGCCATCCTACGATCAATCCCCAACAAACTAGGAGGAGTACTAGCACTACTAGCATCTATCCTTATCCTACTAGCCATACCACTCCTACATACATCCAACCAACGAAGCATAATATTTCGCCCAATTTCCCAAACACTCTTCTGAATCCTCACAGCTAACCTACTTATCCTAACCTGAATCGGAGGGCAACCAGTAGAAGAACCATACATTATCATCGGACAAGTAGCCTCAATCTCATATTTCCTCCTAATTATCGTATTAATACCCATAGCAGGACTTTTCGAAAACTTCATACTTAAACCCAAATGAAGAGTCCAAGTAATTTAACCAAAATACTGGCCTTGTAAGCCAGCAATGAAGGACCAACCCTTCCTAGGACACATCAAGAAGAAGGCAATAACACCTCACCATCAACACCCAAAGCTGACATTCTAAATAAACTACTTCCTGAAATAAACCCTACCATTATGTCATACCCTAATTTTCTATACATTGTACCAACTATTAATATTCAAACATGTACAATCTTGCAAACCACAGCAAGAGGTAAGTACATATAATTCAACAGTACTAGAGACTATAAATCAATGACTTATAGGATATAAATGTATTATATAATACATAAATATGTATATAGTACATTAATATATTTACCTCTAGCATATAAGTAGATACATACTATTCAACATTACTAAAATACATTAGATTAAATAATTACTATACAATGATTAATATAATAGCGTATCTAACATACATTAAACTATAATATTACATAATAAGTAATAACTATAACATTACATAATACATTATTATCATAATTTTACATAATACATATATTGTTGAGTTACATAGACATTACAGTCAATGATTCATGAATCTAAACGATTTATCCACTAGCATATCATTACCATAAGTTATTCCTTAATCACCACCTCACGAGAGATCACCATCCCGCCATCTTAAGGCACATCATCCTTCAGAGCAAGCCCATCAACTGTGGTCGTACCTAAACAGCTTTTACTGGCTACTGGTTGCTACTTCAGGTCCATTAAATCCTATTCAGCTAATCTATGCTTTTCGTCGAGGCATTTGTGATGACTTGAGTGCTATTCGTCTCGTATCGCGGCATCTGGTTGAGAGGTAACTGGCATTGAGGGGNWTTTTTTTTTGGGGAGGTTTATCAACTGGGCGGGAGCCTGGAAGATCGCCGACGTCGTATTTGACTAACATTAAATGAATAATACACAGATATTGTTGAATGAGTCAATTTTAAATTAATGATATTAAGACATNTAGTTAATTTAAGTGATAATATGGGATACATTAATAATCCTTAGATAAGTAAAAAGTACATTTAAGATTAATTATATATGGAAATTAANTCAATGATTTTAAGACATATATATATATATATTATAATAATACAATTATTTTATAGATTCCCCCGGGTGCACACTCGCGGNTCGCGTAATTTATAATAATTTATAATAATTTATAATAATTTATAATAATTTATAATAATTTATAATAATTTATAATAATTTATAATAATTTATAATAATTTATAATAATTTATAATAATTTATAATAANTTATAATAATTTATAATAATTTATAATAATTTATAATAATTTATAATAATTTATAATNNNNNNNNNNNNNNNNNNNNTTATAATAACCAGATCTTTAAAGCAAAGCTTTGGATTCATTAAACCCCCCCTACCCCCCCACTAAATTTAATCCTTATTCCGTCAAACCCCAAAACCGGAGGACTTACACTTAGCTAGTACCATACGTACTTACTGGGACACATAGGAGTATTATAGTATTATAGTATTATAGTATTATAGTATTATAGTATTATAGTATTATAGTATTATAGTATTATAGTATTATAGTATTATAGTATTATAGTATTATAGTATTATAGTATTATAGTATTATAGTATTATAGTATTATAGTATTATAGTATTATAGTATTATAGTATTATAGTATTATAGTATTATAGTATTATAGTNTNATAGTNTNATAGTGTGATAGTGTGATAGNNNNNNATAGTGTGATAGTGTAACACAGACATATCATAATTTAATAAATCATAAAACAGATAATCACAAATTTAATCACTCTATTTAGTATTACAGTTATATCGCAATCGTATGTTATCCCAGTACAACTTGATATTATCATCCATTACACAGACAAAAAGCCTTTATTCTACAAACCATAAACACCCTAATTTTAACCGACATAACATATTACCCTACAAATTTCATAATCTAAAAGACT
>BufferZone_024 [organism=Trichosurus vulpecula]
NNNNATGTAGCTTAACCAAAAGCAAAGCACTGAAAATGCTTAGATGGACCATGACAAGTCCCATAAACACAAAGGTTTGGTCCTAGCCTTACTGTTAATTATAATTAAACCTACACATGCAAGTTTCCGCTGCCCAGTGAGAATGCCCTCAAAATTATTCATAAATCAACAGGAGCAGGCATCAGGCACACCACAGGTAGCCCACCACGCCTTGCTTAACCACACCCCCACGGGATACAGCAGTGACTAACATTAAGCCATAAACGAAAGTTTGACTAAATCATAATTATTAGGGTTGGTAAATTTCGTGCCAGCCACCGCGGCCATACGATTAACCCAAATTAACAGAAAACCGGCGTAAAGTGTGTTTAAGCACTAACAACCAATAAAGCTAAAGTTCAACTAAACTGTAATACGCTATAGTTGACACTAAAATACACAACGAAAGTGGCTTTATCTACGCTGAAGACACTATAGCTAAGAAACAAACTGGGATTAGAGACCCCACTATGCTTAGCCCTAAACCAAGATAATCCGATAACAATATTATTCGCCAGAGAACTACTAGCCAGCGCTTAAAACTCAAAGGACTTGGCGGTGCCCTAAACCCACCTAGAGGAGCCTGTTCTATAATCGATAAACCCCGATAAACCTCACCCATTCTTGCCAATACAGCCTATATACCGCCATCGTCAGCCTACCCCATAGGGAAAAAAAGTAAGCAAGATCATAAATCATAAAAACGTTAGGTCAAGGTGTAGCATATGAATGGGAAAGAAATGGGCTACATTTTCTAAATTAGAATATAACGAACTACCTTATGAAACCTAAGATACTGAAGGAGGATTTAGTAGTAAATTAAGAATAGAGAGCTTAATTGAAATAGGCAATAGGACGCGCACACACCGCCCGTCACCCTCCTCAATTAAAACCCAAAACATAAATAATAAAACTCAAACAAAAAGAGGAGAAAAGTCGTAACATGGTAAGTGTACTGGAAGGTGCACTTGGAGTATCAAAATGTAGCTTATAATAAAGCATTTAGCTTACACCTAAAAGATTTCAGTTAATACTGACCATTTTGAGCCAATCATAGCCCTAACACCCATCAAAAAAATTATCTCAACAAACAAAAAAAAACATTTAACCTATCACAGTATAGGAGATAGAACAGATAAACAGGCGCAATAACATTAGTACCGTAAGGGAAAAATGAAAGACCAATTAAAAGCACCAAAAAGCAAAGATTTAACCTTTTACCTTTTGCATAATGATTTAGCCAGTCAAACCGGACAAAAAGAGTTACGCCCGCCTCCCCGAAATCAAGTGAGCTACTATAAAACAGTACACCAGAACCAACTCGTCTATGTAGCAAAATAGTGAGAAGATTTTATAGTAGAGGTGAAAAGCCAACCGAACTTGAAGATAGCTGGTTGTCCAAAACATGAATTTTAGTTCAACTTTAAATTTTAATCAAAGTCCTAACAACCATAATTTAAATTTAAAATATAATCCAAAGAGGGACAACTCTTTAGATCATGTGAACAAACTTTCTTAGAGGATAATGTACATTATAACAAACATTGTGGGCTTAAAAGCAGCCATCAATTAAGAAAGCGTTAAAGCTCAAACCTACCCATACCTTAATACCAATAATCCTACCAAATTCCCTAACCCTATATTGGACGATTTTATTAACTTATAAAAGACATAATGCTAAAATCAGTAACAAGAAATAATTCTCCTTGCACAAGCCTACATTAGTAACGGAACAACCACTAACAATTAACAAACAAATAACAATAATCACAAACTAGCAAAATTATCAACACATTGTTAACCCAACACAGGAGTGCATCCAGGAAAGATTAAAAAGAATAAAAGGAACTCGGCAAACAAAAACCCCGCCTGTTTACCAAAAACATCACCTCTAGCATACCAAGTATTAGAGGCACTGCCTGCCCAGTGAGTTAAACTTTAACGGCCGCGGTATCCTGACCGTGCAAAGGTAGCATAATCACTTGTCCCTTAAATAGAGACTAGTATGAATGGCATAACGAGGGTTTAACTGTCTCTTATCCTTAATCAGTGAAATTGACCTTCCCGTGCAGAGGCGGGAATATCCTTACAAGACGAGAAGACCCTATGGAGCTTAAGATTCATAGTCTAACCTAACTCAACAAAACCCTACATGGAACAATATAATGACTAACTAGACTATAACCTTTGGTTGGGGTGACCTCGGAGCACAATAAAACCTCCGAATGACATAACTTAGATCTACCAATCCAAGTGTGACACCACCAGTAATTGACCCATATATTGATCAACGGAACAAGTTACCCTAGGGATAACAGCGCAATCCTATTCAAGAGCCCATATCGACAATTAGGGTTTACGACCTCGATGTTGGATCAGGACATCCAAATGGTGCAACCGCTATTAATGGTTCGTTTGTTCAACGATTAAAGTCCTACGTGATCTGAGTTCAGACCGGAGAAATCCAGGTCGGTTTCTATCTGTATATTAATTTCTCCCAGTACGAAAGGACAAGAGAAATAAGGCCCACGCTACTGACGAGCCTTAGAAATAAGATATGAACATATCTAAATATCTTAATTCAATAACTTAATGCTCTAGAAAAGAGCTATTAAGGTGGCAGAGCTGGCAATTGCATAAAACTTAAACCTTTATAACCAGAGGTTCAAATCCTCTCCTTAATACATGTTTATTATCAATCTATTACTATACATCATTCCAATCCTCCTAGCCGTTGCCTTCCTAACACTAGTAGAACGAAAAGCCCTAGGATATATACAATTCCGAAAAGGTCCTAATATTGTAGGACCTTACGGCCTTCTACAACCTATTGCCGATGCTGTCAAACTATTTACAAAAGAACCACTACGCCCACTAACATCATCAATCTCAATATTTATTATTGCCCCTATCCTAGCCCTCACCTTAGCATTTACTATCTGAACACCCTTACCAATACCCCACTCCCTAATCGACCTAAATTTAGGACTACTATTTATCCTAGCACTATCTGGATTATCAGTCTATTCAATTCTATGGTCTGGCTGAGCATCAAACTCTAAATACGCCCTCATAGGAGCCCTACGAGCCGTCGCTCAAACAATCTCATACGAAGTAACCCTGGCCATCATCTTATTATCAATTATACTTATTAACGGCTCCTTCACCCTAAAAAACTTAATCATCACACAAGAAAACATATGACTAATCATGACTACATGACCTCTAACCATGATATGATATATTTCCACCCTAGCAGAAACTAACCGAGCCCCATTCGATTTAACCGAAGGCGAATCAGAACTAGTGTCCGGCTTCAACGTTGAATATGCAGCAGGTCCATTTGCCATATTTTTCCTAGCTGAATACGCCAACATTATAGCTATAAACGCCATAACAACCATCCTATTCCTTGGCTCATCAATCAACCACAACTTCACCCATCTAAATACACTGTCATTCGTAATCAAAACAGCACTACTCACATTTATATTCCTATGAGTACGAGCCTCATACCCACGATTTCGATACGACCAACTAATATACCTACTATGAAAAAACTTTTTACCCTTAACATTAGCCTTCTGCCTATGATTTATCTCTATCCCAGTAGCACTTTCATGCATTCCACCGCAAATCTAAGAAATATGTCTGACAAAAGAATTATCTTGATAGGATAAATAATAGGGGTGCAAACCCCCTTATTTCTAGAACAATAGGATTCGAACCCATATCCAAGAACTCAAAATTCTACGTGTTTCCATTACACCACATTCTAGTAAGGTCAGCTAAATAAGCTATCGGGCCCATACCCCGAAAATGTTGGTTTACATCCTTCCCATACTAATGTCCCCTTACGTCCTACTAATCATTTCCATCAGTCTACTCTTAGGCACATCACTCACCTTACTAAGCAATCATTGACTAGTAGCCTGAATAGGCCTAGAAATCAATACATTAGCGATTATCCCCATAATAACATACCCCAACCACCCTCGAGCCACAGAATCTGCCATCAAATATTTCCTAACACAATCAACCGCCTCCATAATACTCATATTCGCCATCATCAACAACGCCTGAATAACAAACCAATGAACATTATCCCAAATTTCCGACCAAACCTCCTCCATCACCATAACACTAGCCCTAGCAATTAAACTAGGACTAGCACCATTCCATTTCTGAGTCCCAGAAGTCACCCAAGGAATCCCACTAACATCAGGTATACTCCTACTTACCTGACAAAAAATCGCCCCAATATCACTAATATACCAAATCTCTCCCTCCCTAAACATAAAAATTTTAACTATCCTAGCATTCTCATCTACTCTACTAGGCGGTTGAGGCGGACTAAACCAAACACACCTACGAAAAATCCTAGCCTACTCATCCATCGCCCACATAGGATGAATAACCATTATCATCCTAATCAACCCTACCCTAATACTCTTAAACTTAATCATTTACATCGCCGCAACACTAACTCTATTCTTAGCCCTTAATCACTCCTCAATTACAAAAATCAAATCACTAGCTAACCTATGAAACAAATCAACCCCAATAACTATCGTCATTTTACTCACCCTACTATCCCTAGGAGGCCTACCTCCCCTTACCGGTTTCATACCAAAATGACTAATCCTACAAGAACTGGTAGAACATAACAACATTCCCATAGCCATACTAATAGCACTATCCGCCCTATTAAACCTTTTTTTCTACATACGAATTATCTATGTATCAACACTAACCATACCTCCATCCACAAACAATTCCAAACTTCAATGACCCCATCAACAAACCAAAACAATCAATATCATCCCATCACTAACAATTATCTCATCACTCCTACTTCCACTAACCCCTATATTCATCACCCTATCATAACTAAGAATTACAAGCCTTTATCTTGCATCATCCGAACGCAAATCGAACACTTTAATTAAGCTAAATTCTTTCATCAGGCCCCGGCAGTTCTCTAACTACTTCTTTGAATTTGCAATTCAACGTAATATATACTTCAAAGCCATATTAAAGGTTTAGGTTCAAACTAGACCAAAGGCCTTCAAAGCCTTAAGCAGGTGTTGAATCACCTAACCTTTGCCGCACCTACCAGCCTCACGCCTTTGGAAGAAAAAAAAGGCGTGAGGCCCCGGGAGATCTCCCAACAACCCTTATCTACTAAATTGGTGGGTTTTTATCCCACTTCTTCTTAGTTAACAGCTAAGCACCTTAACATTTGGCTTCAATTTAATGGTAAAAAGAGATTATTAGTCTCTGTCTTTGAATTTACAGTTCAATGCTTACCTCAGCCATTTTACCTATGTTCATTACCCGTTGATTATTCTCAACTAACCATAAAGATATTGGTACATTATACCTTATCTTTGGTGCTTGAGCAGGAATAACAGGCACCGCTCTAAGTCTATTAATTCGCGCAGAACTTGGTCAACCAGGAACTCTTATTGGCGATGATCAAATCTACAATGTAATTGTAACTGCACATGCATTCATCATAATCTTCTTCATAGTCATACCAATTATAATTGGAGGGTTCGGTAACTGACTAGTCCCCCTAATAATTGGCGCACCAGATATAGCCTTTCCCCGAATAAATAATATAAGTTTCTGACTATTACCACCATCTTTCCTACTTTTACTAGCATCATCAGCAGTAGAAGCTGGAGCAGGAACTGGATGAACCGTCTACCCACCTTTAGCAGGTAATCTAGCACATGCAGGCGCCTCTGTAGACCTAACTATCTTTTCATTACATTTAGCAGGAATCTCATCCATCCTAGGAGCCATCAACTTCATTACTACAATTATCAATATGAAACCACCAGCCCTTTCACAATACCAAACACCACTATTCGTCTGATCAGTTATAATTACTGCCGTTTTACTTCTTCTATCACTTCCAGTATTAGCAGCAGGTATTACTATACTTTTAACAGATCGAAACTTAAATACTACATTTTTTGACCCGGCAGGAGGAGGAGACCCAATCCTATATCAACACTTATTCTGATTTTTTGGACATCCAGAAGTATATATTCTTATTTTACCAGGATTTGGTATAATTTCACACATCGTAACATACTACTCTGGCAAAAAAGAACCATTTGGCTACATAGGAATAGTATGAGCTATAATATCTATTGGATTCCTAGGATTTATTGTTTGAGCCCACCACATATTTACAGTAGGACTCGATGTAGACACCCGAGCTTATTTCACCTCAGCCACCATAATCATTGCTATTCCAACCGGGGTAAAAGTTTTCAGTTGACTCGCCACACTCCATGGAGGAAACATCAAATGATCACCTGCTATACTTTGAGCCTTAGGATTTATTTTCCTTTTTACAATCGGAGGTCTTACAGGAATCGTATTAGCCAACTCATCCCTAGACATCGTTCTTCACGATACCTATTATGTAGTAGCCCACTTCCATTATGTACTATCTATAGGAGCCGTATTTGCTATCATAGGCGGCTTTGTCCATTGATTCCCACTATTCACAGGATATATACTAAATGACTTATGAGCAAAAATCCATTTCTCCATTATATTTGTTGGAGTAAACATAACATTCTTCCCTCAACATTTTCTTGGCCTATCCGGAATACCACGACGATACTCAGACTACCCAGATGCCTATACAATATGAAACGTAATTTCATCTATTGGCTCGTTTATTTCACTAACAGCCGTCATCCTTATAGTATTCATCATCTGAGAAGCCTTCGCATCTAAACGAGAGGTATCTTCAGTGGAACTTACAACAACTAATCTTGAATGACTTTATGGTTGTCCTCCACCTTACCACACATTTGAACAACCAGTATTCGTTAAATCCCAATTATAAGAAAGGGAGGAATCGAACCCCCTAAAATTGATTTCAAGTCAACCTCATAACCTCTATGACTTTCTCATAAGATATTAGTAATAATAATTACATAACTTTGCCATAGTTAAATTATAGGTTTAAATCCTATATATCTTACATGCCTTATCCCATACAACTGGGCTTCCAAGACGCCACATCACCTATCATAGAAGAATTAACATACTTTCATGACCACACACTAATAATTGTGTTCCTAATTAGTTCACTAGTACTATATATTATTATTCTAATACTTACAACAAAATTGACTCACACAAGCACAATAGACGCTCAAGAAGTAGAAACTATCTGAACTATTATACCAGCCGCTATTCTAGTACTCATTGCCCTACCCTCCTTACGCATCCTATATATAATGGATGAAATCTACAACCCATATCTAACAGTAAAAGCTATAGGCCATCAATGATATTGAAGTTACGAATATACTGATTACGAAGACCTAATATTTGACTCATACATAGTTCCAACCCAAGATCTAGCCCCCGGCCAATTTCGACTACTGGAAGTTGATAATCGAATAGTTCTACCAATAGAATTACCCATCCGTATACTCATCTCATCAGAAGACGTACTTCATGCATGAACTGTGCCATCCTTAGGATTAAAAGCCGATGCTATTCCAGGACGACTAAACCAAGCTACCCTAACATCAACTCGCCCAGGAGTCTTCTATGGTCAATGTTCAGAAATCTGTGGCTCCAATCACAGTTTCATGCCCATTGTCCTAGAAATAACAACACTAAAATATTTTGAAAAATGGTCTTCTATAATGCAATCATTTTTAAGATAACCATAATACATTAAAGTATTAAAGGATTTAAAAATCCCTTAAAACATATGCCACAACTTGATACTTCAACATGATTCCTAACAATTTCCCTCATAATCATCTCATTATTCTGCGTATACCAAACAAAAATAATTAATCAAACTATAATCTCCATCACCCAACAAGACAAAAAAGATATCACCTCACAAACCCAACTACACTGAGAAAAGAAATGAACGAAAATCTATTTGCCACATTCATCACCCCTACTATCATAGGTATTACAACACTACCAATCATTATACTATTCCCATGCCTAATTCTTACCACTCCAAAACGCTGACTGCCCAATCGCATCCAAACCCTACAAATCTGACTAATCCGATTAATTACAAAGCAAATGATAACAATACACAACAAACAAGGCCGAACATGAACACTCATACTCATATCCCTAATCCTATTTATTGCATCAACAAATCTACTTGGGCTATTACCATATTCATTCACCCCAACTACACAACTATCCATAAACATTGGTATAGCTATTCCACTATGATTAGGAACTGTAATTATAGGATTCCGAAATAAACCAAAAACTTCTCTCGCACACTTCCTACCACAAGGCACACCAACCCCACTAATCCCTATACTTATTATTATTGAAACTATCAGCCTATTCATTCAACCCTTAGCCCTGGCAGTACGACTAACAGCCAATATCACTGCAGGTCACTTACTTATTCACCTAATTGGCTCAGCCACACTAGCCCTTTCATCTATCAGCATAACAGTATCAACCATTACATTCACCATCTTATTCCTACTAACAATCCTAGAACTAGCTGTAGCCATAATTCAAGCTTACGTTTTTACACTTTTAGTAAGCTTGTATCTACATGATAACTCCTAATGACCCACCAAACACATGCTTACCACATAGTAAATCCAAGTCCATGACCATTAACAGGAGCCCTATCAGCTCTCCTACTCACCTCAGGCCTAATTATATGATTTCACTTTAATTCCTCCCTACTAGCCCTAATTGGCCTTACATGCATACTTTTAACAATATACCAATGATGACGCGATATTATTCGAGAAGGAACATTCCAAGGCCATCATACTCCCGCAGTGCAAAAAGGCTTACGATATGGAATAGTCCTTTTTATTATTTCCGAAGTATTCTTCTTCTTAGGGTTTTTCTGAGCCTTTTATCATTCAAGCCTAGCCCCAACCCACGAATTAGGAGGTTGCTGACCACCCACTGGAATTCATCCTTTAAACCCATTAGAAGTGCCTCTACTCAATACATCAATTCTTCTAGCCTCAGGAGTGTCAATTACATGAGCCCATCACAGTCTAATAGAAGGAAATCGTAAACAAATAATCCAAGCACTGTCAATCACAATTACATTAGGCTTATATTTCACAATCCTTCAAGCCATAGAATATTATGAATCATCATTCACAATCTCAGACGGCATCTATGGGTCAACATTTTTCGTAGCAACAGGCTTTCACGGCCTACATGTAATTATCGGATCAACATTCCTAATTGTATGCCTCCTACGTCAATTTAATTACCACTTCACATCAACACACCACTTTGGATTTGAAGCCGCCGCCTGATACTGACATTTTGTAGATGTTGTATGACTCTTCCTATATGTGTCAATTTATTGATGAGGCTCATATTTTTCTAGTATAATAAGTACTACTGATTTCCAATCATTAAGTTCTGGGTAAAACCAGAGAAAAATAATCAACCTCATCATCACACTAATCATCAATACCACCCTATCTACCATCATCGTTCTCATCGCCTTCTGACTTCCCCAACTTTACCTATATCTAGAAAAATCCAGTCCATATGAATGCGGCTTTGATCCCCTAGGATCGGCACGACTGCCTTTTTCAATAAAATTTTTCCTTGTTGCTATTACATTCCTCCTATTCGACCTCGAAATTGCTCTCTTACTACCACTACCATGAGCCATCCAATTATCAGACCCCAATACAATATTAATTCTAGCATACTGTTTAATCTTACTTTTAACAGCCGGTCTAGCCTACGAATGACTACAAAAAGGCCTAGAATGAGCCGAATAGGTTTTTAATCTAATCAAGATAATTGATTTCGACTCAATTAATCATGGTGCAAACCCATGAATACCTTATGACATCAATCAATCTCAACCTAACCGTAGCCTTTTCCCTAGCCCTAGCAGGAGTACTAATCTACCGATCACATCTAATATCAACACTCCTATGTCTAGAAGGAATGATACTATCTCTATTCGTCATAATAGCACTCCTAATTTCCCACTTCCACATATTCTCTACATCGATAGCACCAATTATCCTACTAGTATTCTCTGCATGCGAAGCAGGTGTAGGCCTGGCACTCCTAGTAAAAACCTCAAACAACTATGGCAATGATTACGTACAAAACCTAAACCTCCTACAATGTTAAAAATCCTAATTCCAACGTTCATATTAATTCCACTCACCTGACTATCTAAAAAACCATGAATTTGACTCAACTCCACCTCACACAGCCTAACCATCAGCGTAATTAGTCTAACTCTTCTTTACTATAACACAGACCTCAGCCACAACTATAACTCCTCATTCTTCACAGACTCACTATCCAGCCCACTAGTAGTATTATCCTGCTGACTACTACCACTCATAATAATTGCTAGCCAAAACCATTTAACCAAAGAATCCACTAACCGAAAAAAAACCTATTTGACCATACTCATCATTCTCCAATTATCCCTAATCATAGCCTTCTCATCATCAGAACTAATCATATTTTATGTCCTATTCGAAACTACTCTAATTCCAACTCTAATCGTCATTACACGATGAGGCAATCAAAACGAGCGACTTAACGCAGGCCTATATTTCCTATTTTATACCCTAGCCGGATCCCTGCCCCTCCTAGTAGCCCTCCTATATCTACACAACAACATTGGATCACTTCACATACTAACTATTTCCATAATATCTACTTCCATGTACCCCTCCTTATCAAACTCAATCCTATGATTTGCATGTATAACTGCATTCATAGTAAAAATACCATTATATGGCCTTCACCTATGACTCCCCAAAGCACACGTCGAAGCTCCAATCGCAGGATCCATAGTCCTAGCAGCTATTCTCCTAAAACTAGGTGGCTATGGCATTATACGAATAACAATCCTTACACAACCAATTACCTCACACCTCTACTATCCCTTCATCATCCTATCAATATGAGGAATAATCATAACAAGTTCAATCTGCCTACGTCAAACAGACCTAAAATCCCTAATCGCCTACTCCTCAGTAAGCCATATAGGCCTAGTAATTATTGCAGCCCTTATACAATCACCACTAAGCTTCATAGGAGCAACAGCCCTAATAATCGCCCACGGACTAACCTCCTCTATACTATTCTGCCTAGCCAATACAAACTACGAACGAATTCATAGTCGTACCATAATCCTAGCCCGAGGCCTACAAACTATCTTGCCCCTAATATGTACATGATGACTCCTTGCAAGCCTAGCCAACCTTGCTCTTCCCCCCACAATCAACCTCCTCGGAGAATTAATAGTTATTGTATCCTCCTTTTCATGATCCAACTTCTCCATCATCTTACTAGGACTCAACACAGCCATCACAGCCCTCTACTCACTCCACATACTAATTACATCACAACGAGGAAAATTTACCCACCACTTACATCCAATCAAACCCTCATTCACTCGAGAACATATCCTAATAACCCTACACCTAATCCCACTATTAATCATCTCTGCCAACCCAAAGTTCATTTTGGGAATTACATACTGCAAATATAGTTTAACAAAAACATTAGATTGTGAATCTAAACATAGAAGTTTAAACCTTCTTATATGCCGAGAAAGTTCCAAGAACTGCTAACTCTTGATTCCATACATAACCAATATGGCTTTCTTACTTTTAAAGGATAACAGTAATCCATTGGTCTTAGGAATCAAAAATTTTGGTGCAATTCCAAATAAAAGTAATTAATTTCATACTTAACACCACCATCCTCCTATCAATCACCATACTAACTTTTCCACTAATCTACAACCTCATCTTCCCAAACAAAACCAACCAATTCCCCCTATATTGTAAAAACGCAGTTAAAACAGCATTCTTCATCAGCTTACCATCACTCCTAATATTCATAAACATAGGCCACGAATCAACAATTACTAACTGACAATGATTCTCAATAGGCTCATTTAACATCTCCATAAGCTTCAAACTAGACTACTTCTCCATCATTTTTATCCCCATTGCACTATATGTAACCTGATCAATCCTAGAATTCTCACTATGATACATACATTCAGACCCTTACATCCACCAATTCTTCAAGTACCTAATTACCTTTCTCTTTACCATAATTATCTTAGTTTCCGCTAACAACCTATTTCAACTGTTTATTGGATGAGAGGGTGTAGGAATCATATCATTTATATTAATCGGCTGATGATACGGACGTACTGACGCCAACACAGCAGCCCTACAAGCCGTACTATACAACCGTATTGGTGACATCGGCTTCATACTTTCCATAGCCTGACTAATAACCAACAACAATTCATGAGACCTCCAACATATCTTCATAACCAATATAGACACACTAGCCCTACTAGGACTCATCATCGCCGCAACAGGCAAATCAGCCCAATTCGGCCTACACCCATGACTTCCATCAGCCATAGAAGGCCCAACCCCAGTATCAGCACTACTTCACTCAAGTACTATAGTAGTAGCCGGAATCTTCCTACTCATCCGTTTCCATCCAATATTAGAAAACAACACCACAATCCTAACTATCGCCCTATGCCTAGGAGCAATAACAACCCTTTTCACCGCAATTTGCGCCATCACACAAAACGACATCAAAAAAATCGTAGCCTTCTCAACATCAAGCCAACTAGGACTAATAATAGTAACAATTGGACTAAACCAACCATACCTAGCATTCCTCCACATTTGCACCCATGCATTCTTCAAAGCAATACTATTCCTATGTTCAGGCTCAATCATCCACAACCTAAATGACGAACAAGATATTCGAAAAATAGGAGGACTACTAACACTTCTTCCTATTACCTCATCAGCCCTAATCACAGGAAGCCTAGCATTAATAGGCACTCCATTCCTAGCAGGATTCTACTCTAAAGACTCTATCATTGAAGCCATAAACACATCCTACACCAACACATGAGCCCTAACCCTAACACTTATCGCCACAATACTAACAGCTGTATATAGTATACGAATTATTTTCTTTGCATTACTAAACCAACCACGATTCCTCCCCCTATCACCTATCAACGAAAACAACCCAAATCTCACCAACCCAATTATACGCTTAGCCATAGGAAGCATCTTCGCCGGATTCATCCTAACAACAAACATCCCACCAACATCTATTATCACAATAACAATACCACCTACAACAAAAATGTCCGCCCTAATAGTAACCATCCTAGGACTACTAATTGCCATAGAATTAAATTCTTCAACCAATAAACTACCTACAATACCATTCATCCATACACACAACTTCTCAAACATGCTAGGCTACTTTACCTTCCTATTCCACCGACTATACCCCCTAGCAAATCTTCAACTAGGCCAACATATTGCTACCATACTAATTGATTTAAACTGATACGAAAAAACCGGACCTAAAGGCCAAGCCAATCTTCACAGCAACCTATCTTCATCTATTACTTCAACCCATAAAGGCCTAATTAAAACCTACTTTCTATCCTTCATCATCTCCATTACAATAATTATATTAATTATCTAATCACGACCACGTACAATTTCTAAAACAATATAAATAGTAATAAACAAAACTCAACCTAATAAGACTAAAATTCATCCACCACAACCATACAACAAAGACACACCACTAGAATCCTGCCCAACACAATAAACACCAACAGTATCAAACAACTCCACAGCAGTATCAACCTCAACTTCACCTGACATAAAATACCACACTAACTCAACAAATAAAGTGAATAATAGTATACTAAAAGCCACCATATTTCCAACCCAACTTTCAGGATATTCTTCAGTAGCCATAGCAGAAGTATAACCAAAAACTACTAATATACCCCCCAAATAAACCAAAAATACTACCAACCCTAAAAAAGTATTCTCCAAACTCACAACAATTGCACTACCCAAACCACCACTTACTACAAGACTTAACCCACCATAGATTGGAGATGGTTTAGAAGCAAAAGCAACAAAACCAAAAATAAATAAAACTGAAAATAAAAAAACAACCATTATTTTCATTATTTTAGTATGGACTCTAACCATAACCTATGGCATGAAAAACCACCGTTGTCATTCAACTACAAAAACTAATGTTCAATCTCCGCAAAACCCACCCCATCATAAAAATCATTAATCACTCATTCATCGATCTACCAGCACCATCTAACATCTCTGCCTGATGAAACTTCGGATCACTACTAGGCATCTGCTTAACTATACAAATCCTTACAGGCTTATTCTTAGCAATGCACTACACCGCTGATACAGCAACAGCTTTCTCATCAGTAGCCCACATCTGTCGAGACGTAAATTACGGCTGATTAATCCGCAACCTTCACGCCAATGGAGCCTCTATATTCTTCATATGTTTATTCTTACATATCGGACGGGGAATCTACTACGGCTCCTACCTCTACAAAGAAACATGAAACATCGGAGTAATTCTCCTCCTAACCGTTATAGCAACCGCCTTTGTCGGCTATGTACTCCCATGAGGACAAATATCATTCTGAGGAGCAACAGTCATTACCAACCTCTTATCAGCCATCCCATATATTGGAACAACACTAGTAGAATGAATCTGAGGAGGCTTCTCCGTAGACAAAGCCACCTTAACACGATTCTTCGCCTTCCACTTCATTCTCCCATTCATTATCACAGCCTTAGTACTTGTCCACCTCCTATTCCTACATGAAACAGGATCCAACAACCCATCAGGAATCAATCCTGACTCAGACAAAATCCCATTCCACCCATACTATACTATTAAAGATGCACTAGGACTTATACTCATACTATTAATCCTCCTTCTCCTAACCCTATTCTCACCAGACATACTAAGCGACCCAGACAACTTTTCCCCAGCCAACCCACTCAACACACCACCACATATCAAACCCGAATGATACTTTCTTTTTGCATACGCCATCCTACGATCAATCCCCAACAAACTAGGAGGAGTACTAGCACTACTAGCATCTATCCTTATCCTACTAGCCATACCACTCCTACATACATCCAACCAACGAAGCATAATATTTCGCCCAATTTCCCAAACACTCTTCTGAATCCTCACAGCTAACCTACTTATCCTAACCTGAATCGGAGGGCAACCAGTAGAAGAACCATACATTATCATCGGACAAGTAGCCTCAATCTCATATTTCCTCCTAATTATCGTATTAATACCCATAGCAGGACTTTTCGAAAACTTCATACTTAAACCCAAATGAAGAGTCCAAGTAATTTAACCAAAATACTGGCCTTGTAAGCCAGCAATGAAGGACCAACCCTTCCTAGGACACATCAAGAAGAAGGCAATAACACCTCACCATCAACACCCAAAGCTGACATTCTAAATAAACTACTTCCTGAAACAAACCCTGCTATTATGTCATACCCTAATTTTCTATCCATTATACCAACTATTAATATTCAAACATGTACAATTTTGCAAATCACAGCAAGAGGTAAGTACATATAATTCAACAGTACTAGAGACTATAAATCAATGACTTATAGGATATAATTGTATTATATAATACATAAATATGTATATAGTACATTAATATATTTACCCCTAGCATATAAGTAGATACATACTATTCAACATTACTAAAATACATTAGATTAAACAATTACTATATAGTGATTTACATAATAGCATATCTAATATACATTAAACTATAGTATTACATAACAAATGATAACTATAACATTACATAATACATTATTATCATAATTTTACATAATACATATATTGTTGGATTACATAGACAATACAGTCAATGATTCATGAATCTAAACGATTTACCCACTAGCATATCATCACCATGAGTTATCCCTTAATCACCACCTCACGAGAGATCACCATCCCGCCATCTTAAGGCACATCATCCTTCAGAGCAAGCCCATTAACTGTGGTCGTACCTAAACAGCTTTTACTGGCTACTGGTTGCTACTTCAGGTCCATTAAATCCTATTCAGCTAATCTATGCTTTTCGTCGAGGCATTTGTGATGACTTGAGTGCTATTCGTCTCGTATCGCGGCATCTGGTTGAGAGGTAACTGGCATTGGGGGGGATTTTTTTTTGGGGAGGTTTATCAACTGGGCGGGAGCCTGGAAAATCGCCGACGTCGTATTTGACTAACATTAAATGAATAATACACAGTTATTGTTGAATGAGTTAATTTTAAGTTAATGATATTAAGACATATAATTAATTTAAGTGATAATATGGGATACATTAATAGTTCTTAGATAAGTAAAAAGTACATTTAAGATTAATTATATATGGAAATTAAATCAATGATTTTAAGACATATATATATATATATTATAATAATACAATTATTTTATAGATTCCCCCGGGTGCACACTCGCGGGTCGCGTAATTTATAATAATTTATAATAATTTATAATAATTTATAATAATTTATAATAATTTATAATAATTTATAATAATTTATAATAATTTATAATAATTTATAATAATTTATAATAATTTATAATAATTTATAATAATTTATAATAATTTATAATAATTTATAATAATTTATAATAATTTATAATATTTATAATATTTATAATATTTATAATAACCAAATCTTTAAAGCAAAGCTTTGGATTCATTAAACCCCCCCTACCCCCCCACTAAATTTGATCCTTATTCCGTCAAACCCCAAAACCGGAGGACTTACACTTAGCTAGTACCATACGTACTTACTGGGACACATAGGAGTATTATAGTATTATAGTATTATAGTATTATAGTATTATAGTATTATAGTATTATAGTATTATAGTATTATAGTATTATAGTATTATAGTATTATAGTATTATAGTATTATAGTATTATAGTATTATAGTATTATAGTATTATAGTATTATAGTATTATAGTATTATAGTATTATAGTATTATAGTRTTATAGTRTTATAGTGTTATAGTGTTATAGTGTTATAGTGTTATAGTATGTAATAGTGTGACAGTGTAACACAGACATATCATAATCTAATAAATCATAAAACAGATAATCACAAATTTAATCACCCTATTTAGTATTACAGTTATATCGCAATCGTATGTTATCCCAGTACAACTTGATATTATCATCCATTACACAGACAAAAAGCCTTTATTCTACAAACCATAAACACCCTAATTTTAACCGACATAACATATTACCCTACAAATTTCATAATCTAAAAGACT
>BufferZone_025 [organism=Trichosurus vulpecula]
NNNNATGTAGCTTAACCAAAAGCAAAGCACTGAAAATGCTTAGATGGACCATGACAAGTCCCATAAACACAAAGGTTTGGTCCTAGCCTTACTGTTAATTATAATTAAACCTACACATGCAAGTTTCCGCTGCCCAGTGAGAATGCCCTCAAAATTATTCATAAATCAACAGGAGCAGGCATCAGGCACACCACAGGTAGCCCACCACGCCTTGCTTAACCACACCCCCACGGGATACAGCAGTGACTAACATTAAGCCATAAACGAAAGTTTGACTAAATCATAATTATTAGGGTTGGTAAATTTCGTGCCAGCCACCGCGGCCATACGATTAACCCAAATTAACAGAAAACCGGCGTAAAGTGTGTTTAAGCACTAACAACCAATAAAGCTAAAGTTCAACTAAACTGTAATACGCTATAGTTGACACTAAAATACACAACGAAAGTGGCTTTATCTACGCTGAAGACACTATAGCTAAGAAACAAACTGGGATTAGAGACCCCACTATGCTTAGCCCTAAACCAAGATAATCCGATAACAATATTATTCGCCAGAGAACTACTAGCCAGCGCTTAAAACTCAAAGGACTTGGCGGTGCCCTAAGCCCACCTAGAGGAGCCTGTTCTATAATCGATAAACCCCGATAAACCTCACCCATTCTTGCCAATACAGCCTATATACCGCCATCGTCAGCCTACCCCATAGGGAAAAAAAGTAAGCAAGATCATAAATCATAAAAACGTTAGGTCAAGGTGTAGCATATGAATGGGAAAGAAATGGGCTACATTTTCTAAATTAGAATATAACGAACTACCTTATGAAACCTAAGATACTGAAGGAGGATTTAGTAGTAAATTAAGAATAGAGAGCTTAATTGAAATAGGCAATAGGACGCGCACACACCGCCCGTCACCCTCCTCAATTAAAACCCAAAACATAAATAATAAAACTCAAACAAAAAGAGGAGAAAAGTCGTAACATGGTAAGTGTACTGGAAGGTGCACTTGGAGTATCAAAATGTAGCTTATAATAAAGCATTTAGCTTACACCTAAAAGATTTCAGTTAATACTGACCATTTTGAGCCAATCATAGCCCTAACACCCATCAAAAAAATTATCTCAACAAACAAAAAAAAACATTTAACCTATCACAGTATAGGAGATAGAACAGATAAACAGGCGCAATAACATTAGTACCGTAAGGGAAAAATGAAAGACCAATTAAAAGCACCAAAAAGCAAAGATTTAACCTTTTACCTTTTGCATAATGATTTAGCCAGTCAAACCGGACAAAAAGAGTTACGCCCGCCTCCCCGAAATCAAGTGAGCTACTATAAAACAGTACACCAGAACCAACTCGTCTATGTAGCAAAATAGTGAGAAGATTTTATAGTAGAGGTGAAAAGCCAACCGAACTTGAAGATAGCTGGTTGTCCAAAACATGAATTTTAGTTCAACTTTAAATTTTAATCAAAGTCCTAACAACCATAATTTAAATTTAAAATATAATCCAAAGAGGGACAACTCTTTAGATCATGTGAACAAACTTTCTTAGAGGATAATGTACATTATAACAAACATTGTGGGCTTAAAAGCAGCCATCAATTAAGAAAGCGTTAAAGCTCAAACCTACCCATACCTTAATACCAATAATCCTACCAAATTCCCTAACCCTATATTGGACGATTTTATTAACTTATAAAAGACATAATGCTAAAATCAGTAACAAGAAATAATTCTCCTTGCACAAGCCTACATTAGTAACGGAACAACCACTAACAATTAACAAACAAATAACAATAATCACAAACTAGCAAAATTATCAACACATTGTTAACCCAACACAGGAGTGCATCCAGGAAAGATTAAAAAGAATAAAAGGAACTCGGCAAACAAAAACCCCGCCTGTTTACCAAAAACATCACCTCTAGCATACCAAGTATTAGAGGCACTGCCTGCCCAGTGAGTTAAACTTTAACGGCCGCGGTATCCTGACCGTGCAAAGGTAGCATAATCACTTGTCCCTTAAATAGAGACTAGTATGAATGGCATAACGAGGGTTTAACTGTCTCTTATCCTTAATCAGTGAAATTGACCTTCCCGTGCAGAGGCGGGAATATCCTTACAAGACGAGAAGACCCTATGGAGCTTAAGATTCATAGTCTAACCTAACTCAACAAAACCCTACATGGAACAATATAATGACTAACTAGACTATAACCTTTGGTTGGGGTGACCTCGGAGCACAATAAAACCTCCGAATGACATAACTTAGATCTACCAATCCAAGTGTGACACCACCAGTAATTGACCCATATATTGATCAACGGAACAAGTTACCCTAGGGATAACAGCGCAATCCTATTCAAGAGCCCATATCGACAATTAGGGTTTACGACCTCGATGTTGGATCAGGACATCCAAATGGTGCAACCGCTATTAATGGTTCGTTTGTTCAACGATTAAAGTCCTACGTGATCTGAGTTCAGACCGGAGAAATCCAGGTCGGTTTCTATCTGTATATTAATTTCTCCCAGTACGAAAGGACAAGAGAAATAAGGCCCACGCTACTGACGAGCCTTAGAAATAAGATATGAACATATCTAAATATCTTAATTCAATAACTTAATGCTCTAGAAAAGAGCTATTAAGGTGGCAGAGCTGGCAATTGCATAAAACTTAAACCTTTATAACCAGAGGTTCAAATCCTCTCCTTAATACATGTTTATTATCAATCTATTACTATACATCATTCCAATCCTCCTAGCCGTTGCCTTCCTAACACTAGTAGAACGAAAAGCCCTAGGATATATACAATTCCGAAAAGGTCCTAATATTGTAGGACCTTACGGCCTTCTACAACCTATTGCCGATGCTGTCAAACTATTTACAAAAGAACCACTACGCCCACTAACATCATCAATCTCAATATTTATTATTGCCCCTATCCTAGCCCTCACCTTAGCATTTACTATCTGAACACCCTTACCAATACCCCACTCCCTAATCGACCTAAATTTAGGACTACTATTTATCCTAGCACTATCTGGGTTATCAGTCTATTCAATTCTATGGTCTGGCTGAGCATCAAACTCTAAATACGCCCTCATAGGAGCCCTACGAGCCGTCGCTCAAACAATCTCATACGAAGTAACCCTGGCCATCATCTTATTATCAATTATACTTATTAACGGCTCCTTCACCCTAAAAAACTTAATCATCACACAAGAAAACATATGACTAATCATGACTACATGACCTCTAACCATGATATGATATATTTCCACCCTAGCAGAAACTAACCGAGCCCCATTCGATTTAACCGAAGGCGAATCAGAACTAGTGTCCGGCTTCAACGTTGAATATGCAGCAGGTCCATTTGCCATATTTTTCCTAGCTGAATACGCCAACATTATAGCTATAAACGCCATAACAACCATCCTATTCCTTGGCTCATCAATCAACCACAACTTCACCCATCTAAATACACTGTCATTCGTAATCAAAACAGCACTACTCACATTTATATTCCTATGAGTACGAGCCTCATACCCACGATTTCGATACGACCAACTAATATACCTACTATGAAAAAACTTTTTACCCTTAACATTAGCCTTCTGCCTATGATTTATCTCTATCCCAGTAGCACTTTCATGCATTCCACCGCAAATCTAAGAAATATGTCTGACAAAAGAATTATCTTGATAGGATAAATAATAGGGGTGCAAACCCCCTTATTTCTAGAACAATAGGATTCGAACCCATATCCAAGAACTCAAAATTCTACGTGTTTCCATTACACCACATTCTAGTAAGGTCAGCTAAATAAGCTATCGGGCCCATACCCCGAAAATGTTGGTTTACATCCTTCCCATACTAATGTCCCCTTACGTCCTACTAATCATTTCCATCAGTCTACTCTTAGGCACATCACTCACCTTACTAAGCAATCATTGACTAGTAGCCTGAATAGGCCTAGAAATCAATACATTAGCGATTATCCCCATAATAACATACCCCAACCACCCTCGAGCCACAGAATCTGCCATCAAATATTTCCTAACACAATCAACCGCCTCCATAATACTCATATTCGCCATCATCAACAACGCCTGAATAACAAACCAATGAACATTATCCCAAATTTCCGACCAAACCTCCTCCATCACCATAACACTAGCCCTAGCAATTAAACTAGGACTAGCACCATTCCATTTCTGAGTCCCAGAAGTCACCCAAGGAATCCCACTAACATCAGGTATACTCCTACTTACCTGACAAAAAATCGCCCCAATATCACTAATATACCAAATCTCTCCCTCCCTAAACATAAAAATTTTAACTATCCTAGCATTCTCATCTACTCTACTAGGCGGTTGAGGCGGACTAAACCAAACACACCTACGAAAAATCCTAGCCTACTCATCCATCGCCCACATAGGATGAATAACCATTATCATCCTAATCAACCCTACCCTAATACTCTTAAACTTAATCATTTACATCGCCGCAACACTAACTCTATTCTTAGCCCTTAATCACTCCTCAATTACAAAAATCAAATCACTAGCTAACCTATGAAACAAATCAACCCCAATAACTATCGTCATTTTACTCACCCTACTATCCCTAGGAGGCCTACCTCCCCTTACCGGTTTCATACCAAAATGACTAATCCTACAAGAACTGGTAAAACATAACAACATTCCCATAGCCATACTAATAGCACTATCCGCCCTATTAAACCTTTTTTTCTACATACGAATTATCTATGTATCAACACTAACCATACCTCCATCCACAAACAATTCCAAACTTCAATGACCCTATCAACAAACCAAAACAATCAATATCATCCCATCACTAACAATTATCTCATCACTCCTACTTCCACTAACCCCTATATTCATCACCCTATCATAACTAAGAATTACAAGCCTCTATCTTGCATCATCCGAACGCAAATCGAACACTTTAATTAAGCTAAATTCTTTCATCAGGCCCTGGCAGTTCTCTAACTACTTCTTTGAATTTGCAATTCAACGTAATATATACTTCAAAGCCATATTAAAGGTTTAGGTTCAAACTAGACCAAAGGCCTTCAAAGCCTTAAGCAGGTGTTGAATCACCTAACCTTTGCCGCACCTACCAGCCTCACGCCTTTGGAAGAAAAAAAAGGCGTGAGGCCCCGGGAGATCTCCCAACAACCCTTATCTACTAAATTGGTGGGTTTTTATCCCACTTCTTCTTAGTTAACAGCTAAGCACCTTAACATTTGGCTTCAATTTAATGGTAAAAAGAGATTATTAGTCTCTGTCTTTGAATTTACAGTTCAATGCTTACCTCAGCCATTTTACCTATGTTCATTACCCGTTGATTATTCTCAACTAACCATAAAGATATTGGTACATTATACCTTATCTTTGGTGCTTGAGCAGGAATAACAGGCACCGCTCTAAGTCTATTAATTCGCGCAGAACTTGGTCAACCAGGAACTCTTATTGGCGATGATCAAATCTACAATGTAATTGTAACTGCACATGCATTCATCATAATCTTCTTCATAGTCATACCAATTATAATTGGAGGGTTCGGTAACTGACTAGTCCCCCTAATAATTGGCGCACCAGATATAGCCTTTCCCCGAATAAATAATATAAGTTTCTGACTATTACCACCATCTTTCCTACTTTTACTAGCATCATCAGCAGTAGAAGCTGGAGCAGGAACTGGATGAACCGTCTATCCACCTTTAGCAGGTAATCTAGCACATGCAGGCGCCTCTGTAGACCTAACTATCTTTTCATTACATTTAGCAGGAATCTCATCCATCCTAGGAGCCATCAACTTCATTACTACAATTATCAATATGAAACCACCAGCCCTTTCACAATACCAAACACCACTATTCGTCTGATCAGTTATAATTACTGCCGTTTTACTTCTTCTATCACTTCCAGTATTAGCAGCAGGTATTACTATACTTTTAACAGATCGAAACTTAAATACTACATTTTTTGACCCGGCAGGAGGAGGAGACCCAATCCTATATCAACACTTATTCTGATTTTTTGGACATCCAGAAGTATATATTCTTATTTTACCAGGATTTGGTATAATTTCACACATCGTAACATACTACTCTGGCAAAAAAGAACCATTTGGCTACATAGGAATAGTATGAGCTATAATATCTATTGGATTCCTAGGATTTATTGTTTGAGCCCACCACATATTTACAGTAGGACTCGATGTAGACACCCGAGCTTATTTCACCTCAGCCACCATAATCATTGCTATTCCAACCGGGGTAAAAGTTTTCAGTTGACTCGCCACACTTCATGGAGGAAACATCAAATGATCACCTGCTATACTTTGAGCCTTAGGATTTATTTTCCTTTTTACAATCGGAGGTCTTACAGGAATCGTATTAGCCAACTCATCCCTAGACATCGTTCTTCACGATACCTATTATGTAGTAGCCCACTTCCATTATGTACTATCTATAGGAGCCGTATTTGCTATCATAGGCGGCTTTGTCCATTGATTCCCACTATTCACAGGATATATACTAAATGACTTATGAGCAAAAATCCATTTCTCCATTATATTTGTTGGAGTAAACATAACATTCTTCCCTCAACATTTTCTTGGCCTATCCGGAATACCACGACGATACTCAGACTACCCAGATGCCTATACAATATGAAACGTAATTTCATCTATTGGCTCGTTTATTTCACTAACAGCCGTCATCCTTATAGTATTCACCATCTGAGAAGCCTTCGCATCTAAACGAGAGGTAGCTTCAGTGGAACTTACAACAACTAATCTTGAATGACTTTATGGTTGTCCTCCACCTTACCACACATTTGAACAACCAGTATTCGTTAAATCCCAATTATAAGAAAGGGAGGAATCGAACCCCCTAAAATTGATTTCAAGTCAACCTCATAACCTCTATGACTTTCTCATAAGATATTAGTAATAATAATTACATAACTTTGCCATAGTTAAATTATAGGTTTAAATCCTATATATCTTACATGCCTTATCCCATACAACTGGGCTTCCAAGACGCCACATCACCTATCATAGAAGAATTAACATACTTTCATGACCACACACTAATAATTGTATTCCTAATTAGTTCACTAGTACTATATATTATTATTCTAATACTTACAACAAAATTGACTCACACAAGCACAATAGACGCTCAAGAAGTAGAAACTATCTGAACTATTATACCAGCCGCTATTCTAGTACTCATTGCCCTACCCTCCTTACGCATCCTATATATAATGGATGAAATCTACAACCCATATCTAACAGTAAAAGCTATAGGCCATCAATGATATTGAAGTTACGAATATACTGATTACGAAGACCTAATATTTGACTCATACATAGTTCCAACCCAAGATCTAGCCCCCGGCCAATTTCGACTACTGGAAGTTGATAATCGAATAGTTCTACCAATAGAATTACCCATCCGTATACTCATCTCATCAGAAGACGTACTTCACGCATGAACTGTGCCATCCTTAGGATTAAAAGCCGATGCTATTCCAGGACGACTAAACCAAGCCACCCTAACATCAACTCGCCCAGGAGTCTTCTATGGTCAATGTTCAGAAATCTGTGGCTCCAATCACAGTTTCATGCCCATTGTCCTAGAAATAACAACACTAAAATATTTTGAAAAATGGTCTTCTATAATGCAATCATTTTTAAGATAACCATAATACATTAAAGTATTAAAGGATTTAAAAATCCCTTAAAACATATGCCACAACTTGATACTTCAACATGATTCCTAACAATTTCCCTCATAATCATCTCATTATTCTGCGTGTACCAAACAAAAATAATTAATCAAACTATAATCTCCATCACCCAACAAAACAAAAAAGATATCACCTCACAAACCCAACTACACTGAGAAAAGAAATGAACGAAAATCTATTTGCCACATTCATCACCCCTACTATCATAGGTATTACAACACTACCAATCATTATACTATTCCCATGCCTAATTCTTACCACTCCAAAACGCTGACTGCCCAATCGCATCCAAACCCTACAAATCTGACTAATCCGATTAATTACAAAGCAAATGATAACAATACACAACAAACAAGGCCGAACATGAACACTCATACTCATATCCCTAATCCTATTTATTGCATCAACTAATCTACTTGGGCTATTACCATATTCATTCACCCCAACTACACAACTATCCATAAACATTGGTATAGCTATTCCACTATGATTAGGAACTGTAATTATAGGATTCCGAAATAAACCAAAAACTTCTCTCGCACACTTCCTACCACAAGGCACACCAACCCCACTAATCCCTATACTTATTATTATTGAAACTATCAGCCTATTCATTCAACCCTTAGCCCTGGCAGTACGACTAACAGCCAATATCACTGCAGGTCACTTACTTATTCACCTAATTGGCTCAGCCACACTAGCCCTTTCATCTATCAACATAACAGTATCAACCATTACATTCACCATCTTATTCCTACTAACAATCCTAGAACTAGCTGTAGCCATAATTCAAGCTTACGTTTTTACACTTTTAGTAAGCTTGTATCTACATGATAACTCCTAATGACCCACCAAACACATGCTTACCACATAGTAAATCCAAGTCCATGACCATTAACAGGAGCCCTATCAGCTCTCCTACTCACCTCAGGCCTAATTATATGATTTCACTTTAATTCCTCCCTACTAGCCCTAATTGGCCTTACATGCATACTTTTAACAATATACCAATGATGACGCGATATTATTCGAGAAGGGACATTCCAAGGCCATCATACTCCCGCAGTGCAAAAAGGCTTACGATATGGAATAGTCCTTTTTATTATTTCCGAAGTATTCTTCTTCTTAGGGTTTTTCTGAGCCTTTTATCATTCAAGCCTAGCCCCAACCCACGAATTAGGAGGTTGCTGACCACCCACTGGAATTCATCCTTTAAACCCATTAGAAGTGCCTCTACTCAATACATCAATCCTTCTAGCCTCAGGAGTGTCAATTACATGAGCCCATCACAGTCTAATAGAAGGAAATCGTAAACAAATAATCCAAGCACTGTCAATCACAATTGCATTAGGCTTATATTTCACAATCCTTCAAGCCATAGAATATTATGAATCATCATTCACAATCTCAGACGGCATCTATGGGTCAACATTTTTCGTAGCAACAGGCTTTCACGGCCTACATGTAATTATCGGATCAACATTCCTAATTGTATGCCTCCTACGTCAATTTAATTACCACTTCACATCAACACACCACTTTGGATTTGAAGCCGCCGCCTGATACTGACATTTTGTAGATGTTGTATGACTCTTCCTATATGTGTCAATTTATTGATGAGGCTCATATTTTTCTAGTATAATAAGTACTACTGATTTCCAATCATTAAGTTCTGGGTAAAACCAGAGAAAAATAATCAACCTCATCATCACACTAATCATCAATACCACCCTATCTACCATCATCGTTCTCATCGCCTTCTGACTTCCCCAACTTTACCTATATCTAGAAAAATCCAGTCCATATGAATGCGGCTTTGATCCCCTAGGATCGGCACGACTGCCTTTTTCAATAAAATTTTTCCTTGTTGCTATTACATTCCTCCTATTCGATCTCGAAATTGCTCTCTTACTACCACTACCATGAGCCATCCAATTATCAGAGCCCAATACAATATTAATTCTAGCATACTGTTTAATCTTACTTTTAACAGCCGGCCTAGCCTACGAATGACTACAAAAAGGCCTAGAATGAGCCGAATAGGTTTTTAATCTAATCAAGATAATTGATTTCGACTCAATTAATCATGGTGCAAACCCATGAATACCTTATGACATCAATCAATCTCAACCTAACCGTAGCCTTTTCCCTAGCCCTAGCAGGAGTACTAATCTACCGATCACATCTAATATCAACACTCCTATGTCTAGAAGGAATGATACTATCTCTATTCGTCATAATAGCACTCCTAATTTCCCACTTCCACATATTCTCTACATCAATAGCACCAATTATCCTACTAGTATTCTCTGCATGCGAAGCAGGTGTAGGCCTGGCACTCCTAGTAAAAACCTCAAACAACTATGGCAATGATTACGTACAAAACCTAAACCTCCTACAATGTTAAAAATCCTAATTCCAACGTTCATATTAATTCCACTCACCTGACTATCTAAAAAACCATGAATTTGACTCAACTCCACCTCACACAGCCTAACCATCAGCGTAATTAGTCTAACTCTTCTTTACTATAACACAGACCTCAGCCACAACTATAACTCCTCATTCTTCACAGACTCACTATCCAGCCCACTAGTAGTATTATCCTGCTGACTACTACCACTCATAATAATTGCTAGCCAAAACCATTTAACCAAAGAATCCACTAACCGAAAAAAAACCTATTTGACCATACTCATCATTCTCCAATTATCCCTAATCATAGCCTTCTCATCATCAGAACTAATCATATTTTATGTCCTATTCGAAACTACTCTAATTCCAACTCTAATCGTCATTACACGATGAGGTAATCAAAACGAGCGACTTAACGCAGGCCTATATTTCCTATTTTATACCCTAGCCGGATCGCTGCCCCTCCTAGTAGCCCTCCTATATCTACACAACAACATTGGATCACTTCACATACTAACTATTTCCATAATATCTACTTCCATGTACCCCTCCTTATCAAACTCAATCCTATGATTTGCATGTATAACTGCATTCATAGTAAAAATACCATTATATGGCCTTCACCTATGACTCCCCAAAGCACACGTCGAAGCTCCAATCGCAGGATCCATAGTCCTAGCAGCTATTCTCCTAAAACTAGGTGGCTATGGCATTATACGAATAACAATCCTTACACAACCAATTACCTCACACCTCTACTACCCCTTCATCATCCTATCAATATGAGGAATAATCATAACAAGTTCAATCTGCCTACGTCAAACAGACCTAAAATCCCTAATCGCCTACTCCTCAGTAAGCCATATAGGCCTAGTAATTATTGCAGCCCTTATACAATCACCACTAAGCTTCATAGGAGCAACAGCCCTAATAATCGCCCACGGACTAACCTCCTCTATACTATTCTGCCTAGCCAATACAAACTACGAACGAATTCATAGTCGTACCATAATCCTAGCCCGAGGCCTACAAACTATCTTGCCCCTAATATGTACATGATGACTCCTTGCAAGCCTAGCCAACCTTGCTCTTCCCCCCACAATCAACCTCCTCGGAGAATTAATAGTTATTGTATCCTCCTTTTCATGATCCAACTTCTCCATCATCTTACTAGGACTCAACACAGCCATCACAGCCCTCTACTCACTCCACATACTAATTACATCACAACGAGGAAAATTTACCCACCACTTACATCCAATCAAACCCTCATTCACTCGAGAACATATCCTAATAACCCTACACCTAATCCCACTATTAATCATCTCTGCCAACCCAAAGTTCATTTTGGGAATTACATACTGCAAATATAGTTTAACAAAAACATTAGATTGTGAATCTAAACATAGAAGTTCAAACCTTCTTATATGCCGAGAAAGTTCCAAGAACTGCTAACTCTTGATTCCATACATAACCAATATGGCTTTCTTACTTTTAAAGGATAACAGTAATCCATTGGTCTTAGGAATCAAAAATTTTGGTGCAATTCCAAATAAAAGTAATTAATTTCATACTTAACACCACCATCCTCCTATCAATCACCATACTAACTTTTCCACTAATCTACAACCTCATCTTCCCAAACAAAACCAACCAATTCCCCCTATATTGTAAAAACGCAGTTAAAACAGCATTCTTCATCAGCTTACCATCACTCCTAATATTCATAAACATAGGCCACGAATCAACAATTACTAACTGACAATGATTCTCAATAGGCTCATTTAACATCTCCATAAGCTTCAAACTAGACTACTTCTCCATCATTTTTATYCCCATTGCACTATATGTAACCTGATCAATCCTAGAATTCTCACTATGATACATACATTCAGACCCTTACATCCACCAATTCTTCAAGTACCTAATTACCTTTCTCTTTACCATAATTATCTTAGTTTCCGCTAACAACCTATTTCAACTGTTTATTGGATGAGAGGGTGTAGGAATCATATCATTTATATTAATCGGCTGATGATACGGACGTACTGACGCCAACACAGCAGCCCTACAAGCCGTACTATACAACCGTATTGGCGACATCGGCTTCATACTTTCCATAGCCTGACTAATAACCAACAACAATTCATGAGACCTCCAACATATCTTCATAACCAATATAGACACACTAGCCCTACTAGGACTCATCATCGCCGCAACAGGCAAATCAGCCCAATTCGGCCTACACCCATGACTTCCATCAGCCATAGAAGGCCCAACCCCAGTATCAGCGCTACTTCACTCAAGTACTATAGTAGTAGCCGGAATCTTCCTACTCATCCGTTTCCATCCAATATTAGAAAACAACACCACAATCCTAACTATCGCCCTATGCCTAGGAGCAATAACAACCCTTTTCACCGCAATTTGCGCCATCACACAAAACGACATCAAAAAAATCGTAGCCTTCTCAACATCAAGCCAACTAGGACTAATAATAGTAACAATTGGACTAAACCAACCACACCTAGCATTCCTCCACATTTGCACCCATGCATTCTTCAAAGCAATACTATTCCTATGTTCAGGCTCAATCATCCACAACCTAAATGACGAACAAGATATTCGAAAAATAGGAGGACTACTAACACTTCTTCCTATTACCTCATCAGCCCTAATCACAGGAAGCCTAGCATTAATAGGCACTCCATTCCTAGCAGGATTCTACTCTAAAGACTCTATCATTGAAGCCATAAACACATCCTACACCAACACATGAGCCCTAACCCTAACACTTATCGCCACAATACTAACAGCTATATATAGTATACGAATTATTTTCTTTGCATTACTAAACCAACCACGATTCCTCCCCCTATCACCTATCAACGAAAACAACCCAAATCTCACCAACCCAATTATACGCTTAGCCATAGGAAGCATCTTCGCCGGATTCACCCTAACAACAAACATCCCACCAACATCTATTATCACAATAACAATACCACCTACAACAAAAATGTCCGCCCTAATAGTAACCATCCTAGGACTACTAATTGCCATAGAATTAAATTCTTCAACCAATAAACTACCTACAATACCATTCATCCATACACACAACTTCTCAAACATGCTAGGCTACTTCACCTTCCTATTCCACCGACTATACCCCCTAGCAAATCTTCAACTAGGCCAACATATTGCTACCATACTAATTGATTTAAACTGATACGAAAAAACCGGACCTAAAGGCCAAGCCAATCTTCACAGCAACCTATCTTCATCTATTACTTCAACCCATAAAGGCCTAATTAAAACCTACTTTCTATCCTTCATCATCTCCATTACAATAATTATATTAATTATCTAATCACGACCACGTACAATTTCTAAAACAATATAAATAGTAATAAACAAAACTCAACCTAATAAGACTAAAATTCATCCACCACAACCATACAACAAAGACACACCACTAGAATCCTGCCCAACACAATAAACACCAACAGTATCAAACAACTCCACAGCAGTATCAACCTCAACTTCACCTGACATAAAATACCACACTAACTCAACAAATAAAGTGAATAACAGTATACTAAAAGCCACCATATTTCCAACCCAACTTTCAGGATATTCTTCAGTAGCCATAGCAGAAGTATAACCAAAAACTACTAATATACCCCCCAAATAAACCAAAAATACTACCAACCCTAAAAAAGTATTCTCCAAACTCACAACAATTGCACTACCCAAACCACCACTTACTACAAGACTTAACCCACCATAGATTGGAGATGGTTTAGAAGCAAAAGCAACAAAACCAAAAATAAATAAAACTGAAAATAAAAAAACAACCATTATTTCCATTATTTTAGTATGGACTCTAACCATAACCTATGGCATGAAAAACCACCGTTGTCATTCAACTACAAAAACTAATGTTCAATCTCCGCAAAACCCACCCCATCATAAAAATCATTAATCACTCATTCATCGATCTACCAGCACCATCCAACATCTCTGCCTGATGAAACTTCGGATCACTACTAGGCATCTGCTTAACTATACAAATCCTTACAGGCTTATTCTTAGCAATGCACTACACCGCTGATACAGCAACAGCTTTCTCATCAGTAGCCCACATCTGTCGAGACGTAAATTACGGCTGATTAATCCGCAACCTTCACGCCAATGGAGCCTCTATATTCTTCATATGTTTATTCTTACATATCGGACGGGGAATCTACTACGGCTCCTACCTCTACAAAGAAACATGAAACATCGGAGTAATTCTCCTCCTAACCGTTATAGCAACCGCCTTTGTCGGCTATGTACTCCCATGAGGACAAATATCATTCTGAGGAGCAACAGTCATTACCAACCTCTTATCAGCCATCCCATATATTGGAACAACACTAGTAGAATGAATCTGAGGAGGCTTCTCCGTAGACAAAGCCACCTTAACACGATTCTTCGCCTTCCACTTCATTCTCCCATTCATTATCACAGCCTTAGTACTTGTCCACCTCCTATTCCTACATGAAACAGGATCCAACAACCCATCAGGAATCAATCCTGACTCAGACAAAATCCCATTCCACCCATACTATACTATTAAAGATGCACTAGGACTTATACTCATACTATTAACCCTCCTTCTCCTAACCCTATTCTCACCAGACATACTAAGCGACCCAGACAACTTTTCCCCAGCCAACCCACTCAACACACCACCACATATCAAACCCGAATGATACTTTCTTTTTGCATACGCCATCCTACGATCAATCCCCAACAAACTAGGAGGAGTACTAGCACTACTAGCATCTATCCTTATCCTACTAGCCATACCACTCCTACATACATCCAACCAACGAAGCATAATATTTCGCCCAATTTCCCAAACACTCTTCTGAATCCTCACAGCTAACCTACTTATCCTAACCTGAATCGGAGGGCAACCAGTAGAAGAACCATACATTATCATCGGACAAGTAGCCTCAATCTCATATTTCCTCCTAATTATCGTATTAATACCCATAGCAGGACTTTTCGAAAACTTCATACTTAAACCCAAATGAAGAGTCCAAGTAATTTAACCAAAATACTGGCCTTGTAAGCCAGCAATGAAGGACCAACCCTTCCCAGGACACATCAAGAAGAAGGCAATAACACCTCACCATCAACACCCAAAGCTGACATTCTAAATAAACTACTTCCTGAAACAAANNNTGCTATTATGTCATACCCTAATTTTCTATCCATTATACCAACTATTAATATTCAAACATGTACAATTTTGCAAATCACAGCAAGAGGTAAGTACATATAATTCAATAGTACTAGAGACTATAAATCAATGACTTATAGGATATAATTGTATTATATAATACATAAATATGTATATAGTACATTAATATATTTACCTCTAGCATATAAGTAGATACATACTATTCAACATTACTAAAATACATTAGATTAAATAATTACTACATAATGATTTATATAATAGCATATCTAATATACATTAAACTATAATATTACATAACAAATAATAACTATAACATTACATAATACATTATTATCATAATCTTACATAATACATATATTGTTGAGTTACATAGACATTACAGTCAATGATTCATGAATCTAAACGATTTACCCACTAGCATATCATCACCATGAGTTATCCCTTAATCACCACCTCACGAGAGATCACCATCCCGCCATCTTAAGGCACATCATCCTTCAGAGCAAGCCCATTAACTGTGGTCGTACCTAAACAGCTTTTACTGGCTACTGGTTGCTACTTCAGGTCCATTAAGTCCTATTCAGCTAATCTATGCTTTTCGTCGAGGCATTTGTGATGACTTGAGTGCTATTCGTCTCGTATCGCGGCATCTGGTTGAGAGGTAACTGGCATTGGGGGGGATTTTTTTTTGGGGAGGTTTATCAACTGGGCGGGAGCCTGGAAAATCGCCGACGTCGTATTTGACTAACATTAAATGAATAATACACAGTTATTGTTGAATGAGTTAATTTTAAATCAATGATATTAAGACATAAAATTAATTTAAGTGATAATATGGGATACATTAATAATCCTTAGATAAGTAAAAAGTACATTTAAGATTAATTATATATGGAAATTAAATCAATGATTTTAAGACNNNNNNNNNNNNNTATTATAATAATACAATTATTTTATAGATTCCCCCGGGTGCACACTCGCGGGTCGCGTAATTTATAATAATTTATAATAATTTATAATAATTTATAATAATTTATAATAATTTATAATAATTTATAATAATTTATAATAATTTATAATAATTTATAATAATTTATAATAATTTATAATAATTTATAATAATTTATAATAATTTATAATAATTTATAATAATTTATAATAATTTATAATNNNNNNNNNNNNNNNNNNNTTTATAATAACCAAATCTTTAAAGCAAAGCTTTGGATTCATTAAACCCCCCCTACCCCCCCACTAAATTTAATCCTTATTCCGTCAAACCCCAAAACCGGAGGACTTACACTTAGCTAGTACCATACGTACTTACTGGGACACATAGGAGTATTATAGTATTATAGTATTATAGTATTATAGTATTATAGTATTATAGTATTATAGTATTATAGTATTATAGTATTATAGTATTATAGTATTATAGTATTATAGTATTATAGTATTATAGTATTATAGTATTATAGTATTATAGTATTATAGTATTATANTATTATAGTATTATAGTATTATAGTATTATAGTATTATAGTATTATAGTATTATAGTATTATAGTATTATAGTATGTAATAGTGTGACAGTGTAACACAGACATATCATAATCTAATAAATCATAAAACAGATAATCACAAATTTAATCACCCTATTTAGTATTACAGTTATATCGCAATCGTATGTTATCCCAGTACAACTTGATATTATCATCCATTACACAGACAAAAAGCCTTTATTCTACAAACCATAAACACCCTAATTTTAACCGACATAACATATTACCCTACAAATTTCATAATCTAAAAGACT
>BufferZone_026 [organism=Trichosurus vulpecula]
NNNNNTGTAGCTTAACCAAAAGCAAAGCACTGAAAATGCTTAGATGGACCATGACAAGTCCCATAAACACAAAGGTTTGGTCCTAGCCTTACTGTTAATTATAATTAAACCTACACATGCAAGTTTCCGCTGCCCAGTGAGAATGCCCTCAAAATTATTCATAAATCAACAGGAGCAGGCATCAGGCACACCACAGGTAGCCCACCACGCCTTGCTTAACCACACCCCCACGGGATACAGCAGTGACTAACATTAAGCCATAAACGAAAGTTTGACTAAATCATAATTATTAGGGTTGGTAAATTTCGTGCCAGCCACCGCGGCCATACGATTAACCCAAATTAACAGAAAACCGGCGTAAAGTGTGTTTAAGCACTAACAACCAATAAAGCTAAAGTTCAACTAAACTGTAATACGCTATAGTTGACACTAAAATACACAACGAAAGTGGCTTTATCTACGCTGAAGACACTATAGCTAAGAAACAAACTGGGATTAGAGACCCCACTATGCTTAGCCCTAAACCAAGATAATCCGATAACAATATTATTCGCCAGAGAACTACTAGCCAGCGCTTAAAACTCAAAGGACTTGGCGGTGCCCTAAGCCCACCTAGAGGAGCCTGTTCTATAATCGATAAACCCCGATAAACCTCACCCATTCTTGCCAATACAGCCTATATACCGCCATCGTCAGCCTACCCCATAGGGAAAAAAAGTAAGCAAGATCATAAATCATAAAAACGTTAGGTCAAGGTGTAGCATATGAATGGGAAAGAAATGGGCTACATTTTCTAAATTAGAATATAACGAACTACCTTATGAAACCTAAGATACTGAAGGAGGATTTAGTAGTAAATTAAGAATAGAGAGCTTAATTGAAATAGGCAATAGGACGCGCACACACCGCCCGTCACCCTCCTCAATTAAAACCCAAAACATAAATAATAAAACTCAAACAAAAAGAGGAGAAAAGTCGTAACATGGTAAGTGTACTGGAAGGTGCACTTGGAGTATCAAAATGTAGCTTATAATAAAGCATTTAGCTTACACCTAAAAGATTTCAGTTAATACTGACCATTTTGAGCCAATCATAGCCCTAACACCCATCAAAAAAATTATCTCAACAAACAAAAAAAAACATTTAACCTATCACAGTATAGGAGATAGAACAGATAAACAGGCGCAATAACATTAGTACCGTAAGGGAAAAATGAAAGACCAATTAAAAGCACCAAAAAGCAAAGATTTAACCTTTTACCTTTTGCATAATGATTTAGCCAGTCAAACCGGACAAAAAGAGTTACGCCCGCCTCCCCGAAATCAAGTGAGCTACTATAAAACAGTACACCAGAACCAACTCGTCTATGTAGCAAAATAGTGAGAAGATTTTATAGTAGAGGTGAAAAGCCAACCGAACTTGAAGATAGCTGGTTGTCCAAAACATGAATTTTAGTTCAACTTTAAATTTTAATCAAAGTCCTAACAACCATAATTTAAATTTAAAATATAATCCAAAGAGGGACAACTCTTTAGATCATGTGAACAAACTTTCTTAGAGGATAATGTACATTATAACAAACATTGTGGGCTTAAAAGCAGCCATCAATTAAGAAAGCGTTAAAGCTCAAACCTACCCATACCTTAATACCAATAATCCTACCAAATTCCCTAACCCTATATTGGACGATTTTATTAACTTATAAAAGACATAATGCTAAAATCAGTAACAAGAAATAATTCTCCTTGCACAAGCCTACATTAGTAACGGAACAACCACTAACAATTAACAAACAAATAACAATAATCACAAACTAGCAAAATTATCAACACATTGTTAACCCAACACAGGAGTGCATCCAGGAAAGATTAAAAAGAATAAAAGGAACTCGGCAAACAAAAACCCCGCCTGTTTACCAAAAACATCACCTCTAGCATACCAAGTATTAGAGGCACTGCCTGCCCAGTGAGTTAAACTTTAACGGCCGCGGTATCCTGACCGTGCAAAGGTAGCATAATCACTTGTCCCTTAAATAGAGACTAGTATGAATGGCATAACGAGGGTTTAACTGTCTCTTATCCTTAATCAGTGAAATTGACCTTCCCGTGCAGAGGCGGGAATATCCTTACAAGACGAGAAGACCCTATGGAGCTTAAGATTCATAGTCTAACCTAACTCAACAAAACCCTACATGGAACAATATAATGACTAACTAGACTATAACCTTTGGTTGGGGTGACCTCGGAGCACAATAAAACCTCCGAATGACATAACTTAGATCTACCAATCCAAGTGTGACACCACCAGTAATTGACCCATATATTGATCAACGGAACAAGTTACCCTAGGGATAACAGCGCAATCCTATTCAAGAGCCCATATCGACAATTAGGGTTTACGACCTCGATGTTGGATCAGGACATCCAAATGGTGCAACCGCTATTAATGGTTCGTTTGTTCAACGATTAAAGTCCTACGTGATCTGAGTTCAGACCGGAGAAATCCAGGTCGGTTTCTATCTGTATATTAATTTCTCCCAGTACGAAAGGACAAGAGAAATAAGGCCCACGCTACTGACGAGCCTTAGAAATAAGATATGAACATATCTAAATATCTTAATTCAATAACTTAATGCTCTAGAAAAGAGCTATTAAGGTGGCAGAGCTGGCAATTGCATAAAACTTAAACCTTTATAACCAGAGGTTCAAATCCTCTCCTTAATACATGTTTATTATCAATCTATTACTATACATCATTCCAATCCTCCTAGCCGTTGCCTTCCTAACACTAGTAGAACGAAAAGCCCTAGGATATATACAATTCCGAAAAGGTCCTAATATTGTAGGACCTTACGGCCTTCTACAACCTATTGCCGATGCTGTCAAACTATTTACAAAAGAACCACTACGCCCACTAACATCATCAATCTCAATATTTATTATTGCCCCTATCCTAGCCCTCACCTTAGCATTTACTATCTGAACACCCTTACCAATACCCCACTCCCTAATCGACCTAAATTTAGGACTACTATTTATCCTAGCACTATCTGGGTTATCAGTCTATTCAATTCTATGGTCTGGCTGAGCATCAAACTCTAAATACGCCCTCATAGGAGCCCTACGAGCCGTCGCTCAAACAATCTCATACGAAGTAACCCTGGCCATCATCTTATTATCAATTATACTTATTAACGGCTCCTTCACCCTAAAAAACTTAATCATCACACAAGAAAACATATGACTAATCATGACTACATGACCTCTAACCATGATATGATATATTTCCACCCTAGCAGAAACTAACCGAGCCCCATTCGATTTAACCGAAGGCGAATCAGAACTAGTGTCCGGCTTCAACGTTGAATATGCAGCAGGTCCATTTGCCATATTTTTCCTAGCTGAATACGCCAACATTATAGCTATAAACGCCATAACAACCATCCTATTCCTTGGCTCATCAATCAACCACAACTTCACCCATCTAAATACACTGTCATTCGTAATCAAAACAGCACTACTCACATTTATATTCCTATGAGTACGAGCCTCATACCCACGATTTCGATACGACCAACTAATATACCTACTATGAAAAAACTTTTTACCCTTAACATTAGCCTTCTGCCTATGATTTATCTCTATCCCAGTAGCACTTTCATGCATTCCACCGCAAATCTAAGAAATATGTCTGACAAAAGAATTATCTTGATAGGATAAATAATAGGGGTGCAAACCCCCTTATTTCTAGAACAATAGGATTCGAACCCATATCCAAGAACTCAAAATTCTACGTGTTTCCATTACACCACATTCTAGTAAGGTCAGCTAAATAAGCTATCGGGCCCATACCCCGAAAATGTTGGTTTACATCCTTCCCATACTAATGTCCCCTTACGTCCTACTAATCATTTCCATCAGTCTACTCTTAGGCACATCACTCACCTTACTAAGCAATCATTGACTAGTAGCCTGAATAGGCCTAGAAATCAATACATTAGCGATTATCCCCATAATAACATACCCCAACCACCCTCGAGCCACAGAATCTGCCATCAAATATTTCCTAACACAATCAACCGCCTCCATAATACTCATATTCGCCATCATCAACAACGCCTGAATAACAAACCAATGAACATTATCCCAAATTTCCGACCAAACCTCCTCCATCACCATAACACTAGCCCTAGCAATTAAACTAGGACTAGCACCATTCCATTTCTGAGTCCCAGAAGTCACCCAAGGAATCCCACTAACATCAGGTATACTCCTACTTACCTGACAAAAAATCGCCCCAATATCACTAATATACCAAATCTCTCCCTCCCTAAACATAAAAATTTTAACTATCCTAGCATTCTCATCTACTCTACTAGGCGGTTGAGGCGGACTAAACCAAACACACCTACGAAAAATCCTAGCCTACTCATCCATCGCCCACATAGGATGAATAACCATTATCATCCTAATCAACCCTACCCTAATACTCTTAAACTTAATCATTTACATCGCCGCAACACTAACTCTATTCTTAGCCCTTAATCACTCCTCAATTACAAAAATCAAATCACTAGCTAACCTATGAAACAAATCAACCCCAATAACTATCGTCATTTTACTCACCCTACTATCCCTAGGAGGCCTACCTCCCCTTACCGGTTTCATACCAAAATGACTAATCCTACAAGAACTGGTAAAACATAACAACATTCCCATAGCCATACTAATAGCACTATCCGCCCTATTAAACCTTTTTTTCTACATACGAATTATCTATGTATCAACACTAACCATACCTCCATCCACAAACAATTCCAAACTTCAATGACCCTATCAACAAACCAAAACAATCAATATCATCCCATCACTAACAATTATCTCATCACTCCTACTTCCACTAACCCCTATATTCATCACCCTATCATAACTAAGAATTACAAGCCTCTATCTTGCATCATCCGAACGCAAATCGAACACTTTAATTAAGCTAAATTCTTTCATCAGGCCCTGGCAGTTCTCTAACTACTTCTTTGAATTTGCAATTCAACGTAATATATACTTCAAAGCCATATTAAAGGTTTAGGTTCAAACTAGACCAAAGGCCTTCAAAGCCTTAAGCAGGTGTTGAATCACCTAACCTTTGCCGCACCTACCAGCCTCACGCCTTTGGAAGAAAAAAAAGGCGTGAGGCCCCGGGAGATCTCCCAACAACCCTTATCTACTAAATTGGTGGGTTTTTATCCCACTTCTTCTTAGTTAACAGCTAAGCACCTTAACATTTGGCTTCAATTTAATGGTAAAAAGAGATTATTAGTCTCTGTCTTTGAATTTACAGTTCAATGCTTACCTCAGCCATTTTACCTATGTTCATTACCCGTTGATTATTCTCAACTAACCATAAAGATATTGGTACATTATACCTTATCTTTGGTGCTTGAGCAGGAATAACAGGCACCGCTCTAAGTCTATTAATTCGCGCAGAACTTGGTCAACCAGGAACTCTTATTGGCGATGATCAAATCTACAATGTAATTGTAACTGCACATGCATTCATCATAATCTTCTTCATAGTCATACCAATTATAATTGGAGGGTTCGGTAACTGACTAGTCCCCCTAATAATTGGCGCACCAGATATAGCCTTTCCCCGAATAAATAATATAAGTTTCTGACTATTACCACCATCTTTCCTACTTTTACTAGCATCATCAGCAGTAGAAGCTGGAGCAGGAACTGGATGAACCGTCTATCCACCTTTAGCAGGTAATCTAGCACATGCAGGCGCCTCTGTAGACCTAACTATCTTTTCATTACATTTAGCAGGAATCTCATCCATCCTAGGAGCCATCAACTTCATTACTACAATTATCAATATGAAACCACCAGCCCTTTCACAATACCAAACACCACTATTCGTCTGATCAGTTATAATTACTGCCGTTTTACTTCTTCTATCACTTCCAGTATTAGCAGCAGGTATTACTATACTTTTAACAGATCGAAACTTAAATACTACATTTTTTGACCCGGCAGGAGGAGGAGACCCAATCCTATATCAACACTTATTCTGATTTTTTGGACATCCAGAAGTATATATTCTTATTTTACCAGGATTTGGTATAATTTCACACATCGTAACATACTACTCTGGCAAAAAAGAACCATTTGGCTACATAGGAATAGTATGAGCTATAATATCTATTGGATTCCTAGGATTTATTGTTTGAGCCCACCACATATTTACAGTAGGACTCGATGTAGACACCCGAGCTTATTTCACCTCAGCCACCATAATCATTGCTATTCCAACCGGGGTAAAAGTTTTCAGTTGACTCGCCACACTTCATGGAGGAAACATCAAATGATCACCTGCTATACTTTGAGCCTTAGGATTTATTTTCCTTTTTACAATCGGAGGTCTTACAGGAATCGTATTAGCCAACTCATCCCTAGACATCGTTCTTCACGATACCTATTATGTAGTAGCCCACTTCCATTATGTACTATCTATAGGAGCCGTATTTGCTATCATAGGCGGCTTTGTCCATTGATTCCCACTATTCACAGGATATATACTAAATGACTTATGAGCAAAAATCCATTTCTCCATTATATTTGTTGGAGTAAACATAACATTCTTCCCTCAACATTTTCTTGGCCTATCCGGAATACCACGACGATACTCAGACTACCCAGATGCCTATACAATATGAAACGTAATTTCATCTATTGGCTCGTTTATTTCACTAACAGCCGTCATCCTTATAGTATTCACCATCTGAGAAGCCTTCGCATCTAAACGAGAGGTAGCTTCAGTGGAACTTACAACAACTAATCTTGAATGACTTTATGGTTGTCCTCCACCTTACCACACATTTGAACAACCAGTATTCGTTAAATCCCAATTATAAGAAAGGGAGGAATCGAACCCCCTAAAATTGATTTCAAGTCAACCTCATAACCTCTATGACTTTCTCATAAGATATTAGTAATAATAATTACATAACTTTGCCATAGTTAAATTATAGGTTTAAATCCTATATATCTTACATGCCTTATCCCATACAACTGGGCTTCCAAGACGCCACATCACCTATCATAGAAGAATTAACATACTTTCATGACCACACACTAATAATTGTATTCCTAATTAGTTCACTAGTACTATATATTATTATTCTAATACTTACAACAAAATTGACTCACACAAGCACAATAGACGCTCAAGAAGTAGAAACTATCTGAACTATTATACCAGCCGCTATTCTAGTACTCATTGCCCTACCCTCCTTACGCATCCTATATATAATGGATGAAATCTACAACCCATATCTAACAGTAAAAGCTATAGGCCATCAATGATATTGAAGTTACGAATATACTGATTACGAAGACCTAATATTTGACTCATACATAGTTCCAACCCAAGATCTAGCCCCCGGCCAATTTCGACTACTGGAAGTTGATAATCGAATAGTTCTACCAATAGAATTACCCATCCGTATACTCATCTCATCAGAAGACGTACTTCACGCATGAACTGTGCCATCCTTAGGATTAAAAGCCGATGCTATTCCAGGACGACTAAACCAAGCCACCCTAACATCAACTCGCCCAGGAGTCTTCTATGGTCAATGTTCAGAAATCTGTGGCTCCAATCACAGTTTCATGCCCATTGTCCTAGAAATAACAACACTAAAATATTTTGAAAAATGGTCTTCTATAATGCAATCATTTTTAAGATAACCATAATACATTAAAGTATTAAAGGATTTAAAAATCCCTTAAAACATATGCCACAACTTGATACTTCAACATGATTCCTAACAATTTCCCTCATAATCATCTCATTATTCTGCGTGTACCAAACAAAAATAATTAATCAAACTATAATCTCCATCACCCAACAAAACAAAAAAGATATCACCTCACAAACCCAACTACACTGAGAAAAGAAATGAACGAAAATCTATTTGCCACATTCATCACCCCTACTATCATAGGTATTACAACACTACCAATCATTATACTATTCCCATGCCTAATTCTTACCACTCCAAAACGCTGACTGCCCAATCGCATCCAAACCCTACAAATCTGACTAATCCGATTAATTACAAAGCAAATGATAACAATACACAACAAACAAGGCCGAACATGAACACTCATACTCATATCCCTAATCCTATTTATTGCATCAACTAATCTACTTGGGCTATTACCATATTCATTCACCCCAACTACACAACTATCCATAAACATTGGTATAGCTATTCCACTATGATTAGGAACTGTAATTATAGGATTCCGAAATAAACCAAAAACTTCTCTCGCACACTTCCTACCACAAGGCACACCAACCCCACTAATCCCTATACTTATTATTATTGAAACTATCAGCCTATTCATTCAACCCTTAGCCCTGGCAGTACGACTAACAGCCAATATCACTGCAGGTCACTTACTTATTCACCTAATTGGCTCAGCCACACTAGCCCTTTCATCTATCAACATAACAGTATCAACCATTACATTCACCATCTTATTCCTACTAACAATCCTAGAACTAGCTGTAGCCATAATTCAAGCTTACGTTTTTACACTTTTAGTAAGCTTGTATCTACATGATAACTCCTAATGACCCACCAAACACATGCTTACCACATAGTAAATCCAAGTCCATGACCATTAACAGGAGCCCTATCAGCTCTCCTACTCACCTCAGGCCTAATTATATGATTTCACTTTAATTCCTCCCTACTAGCCCTAATTGGCCTTACATGCATACTTTTAACAATATACCAATGATGACGCGATATTATTCGAGAAGGGACATTCCAAGGCCATCATACTCCCGCAGTGCAAAAAGGCTTACGATATGGAATAGTCCTTTTTATTATTTCCGAAGTATTCTTCTTCTTAGGGTTTTTCTGAGCCTTTTATCATTCAAGCCTAGCCCCAACCCACGAATTAGGAGGTTGCTGACCACCCACTGGAATTCATCCTTTAAACCCATTAGAAGTGCCTCTACTCAATACATCAATCCTTCTAGCCTCAGGAGTGTCAATTACATGAGCCCATCACAGTCTAATAGAAGGAAATCGTAAACAAATAATCCAAGCACTGTCAATCACAATTGCATTAGGCTTATATTTCACAATCCTTCAAGCCATAGAATATTATGAATCATCATTCACAATCTCAGACGGCATCTATGGGTCAACATTTTTCGTAGCAACAGGCTTTCACGGCCTACATGTAATTATCGGATCAACATTCCTAATTGTATGCCTCCTACGTCAATTTAATTACCACTTCACATCAACACACCACTTTGGATTTGAAGCCGCCGCCTGATACTGACATTTTGTAGATGTTGTATGACTCTTCCTATATGTGTCAATTTATTGATGAGGCTCATATTTTTCTAGTATAATAAGTACTACTGATTTCCAATCATTAAGTTCTGGGTAAAACCAGAGAAAAATAATCAACCTCATCATCACACTAATCATCAATACCACCCTATCTACCATCATCGTTCTCATCGCCTTCTGACTTCCCCAACTTTACCTATATCTAGAAAAATCCAGTCCATATGAATGCGGCTTTGATCCCCTAGGATCGGCACGACTGCCTTTTTCAATAAAATTTTTCCTTGTTGCTATTACATTCCTCCTATTCGATCTCGAAATTGCTCTCTTACTACCACTACCATGAGCCATCCAATTATCAGAGCCCAATACAATATTAATTCTAGCATACTGTTTAATCTTACTTTTAACAGCCGGCCTAGCCTACGAATGACTACAAAAAGGCCTAGAATGAGCCGAATAGGTTTTTAATCTAATCAAGATAATTGATTTCGACTCAATTAATCATGGTGCAAACCCATGAATACCTTATGACATCAATCAATCTCAACCTAACCGTAGCCTTTTCCCTAGCCCTAGCAGGAGTACTAATCTACCGATCACATCTAATATCAACACTCCTATGTCTAGAAGGAATGATACTATCTCTATTCGTCATAATAGCACTCCTAATTTCCCACTTCCACATATTCTCTACATCAATAGCACCAATTATCCTACTAGTATTCTCTGCATGCGAAGCAGGTGTAGGCCTGGCACTCCTAGTAAAAACCTCAAACAACTATGGCAATGATTACGTACAAAACCTAAACCTCCTACAATGTTAAAAATCCTAATTCCAACGTTCATATTAATTCCACTCACCTGACTATCTAAAAAACCATGAATTTGACTCAACTCCACCTCACACAGCCTAACCATCAGCGTAATTAGTCTAACTCTTCTTTACTATAACACAGACCTCAGCCACAACTATAACTCCTCATTCTTCACAGACTCACTATCCAGCCCACTAGTAGTATTATCCTGCTGACTACTACCACTCATAATAATTGCTAGCCAAAACCATTTAACCAAAGAATCCACTAACCGAAAAAAAACCTATTTGACCATACTCATCATTCTCCAATTATCCCTAATCATAGCCTTCTCATCATCAGAACTAATCATATTTTATGTCCTATTCGAAACTACTCTAATTCCAACTCTAATCGTCATTACACGATGAGGTAATCAAAACGAGCGACTTAACGCAGGCCTATATTTCCTATTTTATACCCTAGCCGGATCGCTGCCCCTCCTAGTAGCCCTCCTATATCTACACAACAACATTGGATCACTTCACATACTAACTATTTCCATAATATCTACTTCCATGTACCCCTCCTTATCAAACTCAATCCTATGATTTGCATGTATAACTGCATTCATAGTAAAAATACCATTATATGGCCTTCACCTATGACTCCCCAAAGCACACGTCGAAGCTCCAATCGCAGGATCCATAGTCCTAGCAGCTATTCTCCTAAAACTAGGTGGCTATGGCATTATACGAATAACAATCCTTACACAACCAATTACCTCACACCTCTACTACCCCTTCATCATCCTATCAATATGAGGAATAATCATAACAAGTTCAATCTGCCTACGTCAAACAGACCTAAAATCCCTAATCGCCTACTCCTCAGTAAGCCATATAGGCCTAGTAATTATTGCAGCCCTTATACAATCACCACTAAGCTTCATAGGAGCAACAGCCCTAATAATCGCCCACGGACTAACCTCCTCTATACTATTCTGCCTAGCCAATACAAACTACGAACGAATTCATAGTCGTACCATAATCCTAGCCCGAGGCCTACAAACTATCTTGCCCCTAATATGTACATGATGACTCCTTGCAAGCCTAGCCAACCTTGCTCTTCCCCCCACAATCAACCTCCTCGGAGAATTAATAGTTATTGTATCCTCCTTTTCATGATCCAACTTCTCCATCATCTTACTAGGACTCAACACAGCCATCACAGCCCTCTACTCACTCCACATACTAATTACATCACAACGAGGAAAATTTACCCACCACTTACATCCAATCAAACCCTCATTCACTCGAGAACATATCCTAATAACCCTACACCTAATCCCACTATTAATCATCTCTGCCAACCCAAAGTTCATTTTGGGAATTACATACTGCAAATATAGTTTAACAAAAACATTAGATTGTGAATCTAAACATAGAAGTTCAAACCTTCTTATATGCCGAGAAAGTTCCAAGAACTGCTAACTCTTGATTCCATACATAACCAATATGGCTTTCTTACTTTTAAAGGATAACAGTAATCCATTGGTCTTAGGAATCAAAAATTTTGGTGCAATTCCAAATAAAAGTAATTAATTTCATACTTAACACCACCATCCTCCTATCAATCACCATACTAACTTTTCCACTAATCTACAACCTCATCTTCCCAAACAAAACCAACCAATTCCCCCTATATTGTAAAAACGCAGTTAAAACAGCATTCTTCATCAGCTTACCATCACTCCTAATATTCATAAACATAGGCCACGAATCAACAATTACTAACTGACAATGATTCTCAATAGGCTCATTTAACATCTCCATAAGCTTCAAACTAGACTACTTCTCCATCATTTTTATCCCCATTGCACTATATGTAACCTGATCAATCCTAGAATTCTCACTATGATACATACATTCAGACCCTTACATCCACCAATTCTTCAAGTACCTAATTACCTTTCTCTTTACCATAATTATCTTAGTTTCCGCTAACAACCTATTTCAACTGTTTATTGGATGAGAGGGTGTAGGAATCATATCATTTATATTAATCGGCTGATGATACGGACGTACTGACGCCAACACAGCAGCCCTACAAGCCGTACTATACAACCGTATTGGCGACATCGGCTTCATACTTTCCATAGCCTGACTAATAACCAACAACAATTCATGAGACCTCCAACATATCTTCATAACCAATATAGACACACTAGCCCTACTAGGACTCATCATCGCCGCAACAGGCAAATCAGCCCAATTCGGCCTACACCCATGACTTCCATCAGCCATAGAAGGCCCAACCCCAGTATCAGCGCTACTTCACTCAAGTACTATAGTAGTAGCCGGAATCTTCCTACTCATCCGTTTCCATCCAATATTAGAAAACAACACCACAATCCTAACTATCGCCCTATGCCTAGGAGCAATAACAACCCTTTTCACCGCAATTTGCGCCATCACACAAAACGACATCAAAAAAATCGTAGCCTTCTCAACATCAAGCCAACTAGGACTAATAATAGTAACAATTGGACTAAACCAACCACACCTAGCATTCCTCCACATTTGCACCCATGCATTCTTCAAAGCAATACTATTCCTATGTTCAGGCTCAATCATCCACAACCTAAATGACGAACAAGATATTCGAAAAATAGGAGGACTACTAACACTTCTTCCTATTACCTCATCAGCCCTAATCACAGGAAGCCTAGCATTAATAGGCACTCCATTCCTAGCAGGATTCTACTCTAAAGACTCTATCATTGAAGCCATAAACACATCCTACACCAACACATGAGCCCTAACCCTAACACTTATCGCCACAATACTAACAGCTATATATAGTATACGAATTATTTTCTTTGCATTACTAAACCAACCACGATTCCTCCCCCTATCACCTATCAACGAAAACAACCCAAATCTCACCAACCCAATTATACGCTTAGCCATAGGAAGCATCTTCGCCGGATTCACCCTAACAACAAACATCCCACCAACATCTATTATCACAATAACAATACCACCTACAACAAAAATGTCCGCCCTAATAGTAACCATCCTAGGACTACTAATTGCCATAGAATTAAATTCTTCAACCAATAAACTACCTACAATACCATTCATCCATACACACAACTTCTCAAACATGCTAGGCTACTTCACCTTCCTATTCCACCGACTATACCCCCTAGCAAATCTTCAACTAGGCCAACATATTGCTACCATACTAATTGATTTAAACTGATACGAAAAAACCGGACCTAAAGGCCAAGCCAATCTTCACAGCAACCTATCTTCATCTATTACTTCAACCCATAAAGGCCTAATTAAAACCTACTTTCTATCCTTCATCATCTCCATTACAATAATTATATTAATTATCTAATCACGACCACGTACAATTTCTAAAACAATATAAATAGTAATAAACAAAACTCAACCTAATAAGACTAAAATTCATCCACCACAACCATACAACAAAGACACACCACTAGAATCCTGCCCAACACAATAAACACCAACAGTATCAAACAACTCCACAGCAGTATCAACCTCAACTTCACCTGACATAAAATACCACACTAACTCAACAAATAAAGTGAATAACAGTATACTAAAAGCCACCATATTTCCAACCCAACTTTCAGGATATTCTTCAGTAGCCATAGCAGAAGTATAACCAAAAACTACTAATATACCCCCCAAATAAACCAAAAATACTACCAACCCTAAAAAAGTATTCTCCAAACTCACAACAATTGCACTACCCAAACCACCACTTACTACAAGACTTAACCCACCATAGATTGGAGATGGTTTAGAAGCAAAAGCAACAAAACCAAAAATAAATAAAACTGAAAATAAAAAAACAACCATTATTTCCATTATTTTAGTATGGACTCTAACCATAACCTATGGCATGAAAAACCACCGTTGTCATTCAACTACAAAAACTAATGTTCAATCTCCGCAAAACCCACCCCATCATAAAAATCATTAATCACTCATTCATCGATCTACCAGCACCATCCAACATCTCTGCCTGATGAAACTTCGGATCACTACTAGGCATCTGCTTAACTATACAAATCCTTACAGGCTTATTCTTAGCAATGCACTACACCGCTGATACAGCAACAGCTTTCTCATCAGTAGCCCACATCTGTCGAGACGTAAATTACGGCTGATTAATCCGCAACCTTCACGCCAATGGAGCCTCTATATTCTTCATATGTTTATTCTTACATATCGGACGGGGAATCTACTACGGCTCCTACCTCTACAAAGAAACATGAAACATCGGAGTAATTCTCCTCCTAACCGTTATAGCAACCGCCTTTGTCGGCTATGTACTCCCATGAGGACAAATATCATTCTGAGGAGCAACAGTCATTACCAACCTCTTATCAGCCATCCCATATATTGGAACAACACTAGTAGAATGAATCTGAGGAGGCTTCTCCGTAGACAAAGCCACCTTAACACGATTCTTCGCCTTCCACTTCATTCTCCCATTCATTATCACAGCCTTAGTACTTGTCCACCTCCTATTCCTACATGAAACAGGATCCAACAACCCATCAGGAATCAATCCTGACTCAGACAAAATCCCATTCCACCCATACTATACTATTAAAGATGCACTAGGACTTATACTCATACTATTAACCCTCCTTCTCCTAACCCTATTCTCACCAGACATACTAAGCGACCCAGACAACTTTTCCCCAGCCAACCCACTCAACACACCACCACATATCAAACCCGAATGATACTTTCTTTTTGCATACGCCATCCTACGATCAATCCCCAACAAACTAGGAGGAGTACTAGCACTACTAGCATCTATCCTTATCCTACTAGCCATACCACTCCTACATACATCCAACCAACGAAGCATAATATTTCGCCCAATTTCCCAAACACTCTTCTGAATCCTCACAGCTAACCTACTTATCCTAACCTGAATCGGAGGGCAACCAGTAGAAGAACCATACATTATCATCGGACAAGTAGCCTCAATCTCATATTTCCTCCTAATTATCGTATTAATACCCATAGCAGGACTTTTCGAAAACTTCATACTTAAACCCAAATGAAGAGTCCAAGTAATTTAACCAAAATACTGGCCTTGTAAGCCAGCAATGAAGGACCAACCCTTCCCAGGACACATCAAGAAGAAGGCAATAACACCTCACCATCAACACCCAAAGCTGACATTCTAAATAAACTACTTCCTGAAACAAANNNTGCTATTATGTCATACCCTAATTTTCTATCCATTATACCAACTATTAATATTCAAACATGTACAATTTTGCAAATCACAGCAAGAGGTAAGTACATATAATTCAATAGTACTAGAGACTATAAATCAATGACTTATAGGATATAATTGTATTATATAATACATAAATATGTATATAGTACATTAATATATTTACCTCTAGCATATAAGTAGATACATACTATTCAACATTACTAAAATACATTAGATTAAATAATTACTACATAATGATTTATATAATAGCATATCTAATAYACATTAAACTATAATATTACATAACAAATAATAACTATAACATTACATAATACATTATTATCATAATCTTACATAATACATATATTGTTGAGTTACATAGACATTACAGTCAATGATTCATGAATCTAAACGATTTACCCACTAGCATATCATCACCATGAGTTATCCCTTAATCACCACCTCACGAGAGATCACCATCCCGCCATCTTAAGGCACATCATCCTTCAGAGCAAGCCCATTAACTGTGGTCGTACCTAAACAGCTTTTACTGGCTACTGGTTGCTACTTCAGGTCCATTAAGTCCTATTCAGCTAATCTATGCTTTTCGTCGAGGCATTTGTGATGACTTGAGTGCTATTCGTCTCGTATCGCGGCATCTGGTTGAGAGGTAACTGGCATTGGGGGGGATTTTTTTTTGGGGAGGTTTATCAACTGGGCGGGAGCCTGGAAAATCGCCGACGTCGTATTTGACTAACATTAAATGAATAATACACAGTTATTGTTGAATGAGTTAATTTTAAATCAATGATATTAAGACATAAAATTAATTTAAGTGATAATATGGGATACATTAATAATCCTTAGATAAGTAAAAAGTACATTTAAGATTAATTATATATGGAAATTAAATCAATGATTTTAAGACATANNNNNNNNNNTATTATAATAATACAATTATTTTATAGATTCCCCCGGGTGCACACTCGCGGGTCGCGTAATTTATAATAATTTATAATAATTTATAATAATTTATAATAATTTATAATAATTTATAATAATTTATAATAATTTATAATAATTTATAATAATTTATAATAATTTATAATAATTTATAATAATTTATAATAATTTATAATAATTTATAATAATTTATAATAATTTATAATAATTTATAATNNNNNNNNNNNTTATAATNTTTATAATAACCAAATCTTTAAAGCAAAGCTTTGGATTCATTAAACCCCCCCTACCCCCCCACTAAATTTAATCCTTATTCCGTCAAACCCCAAAACCGGAGGACTTACACTTAGCTAGTACCATACGTACTTACTGGGACACATAGGAGTATTATAGTATTATAGTATTATAGTATTATAGTATTATAGTATTATAGTATTATAGTATTATAGTATTATAGTATTATAGTATTATAGTATTATAGTATTATAGTATTATAGTATTATAGTATTATAGTATTATAGTATTATAGTATTATAGTATTATAGTATTATAGTATTATAGTATTATAGTATTATAGTATTATAGTATTATAGTATTATAGTATTATAGTATTATAGTATGTAATAGTGTGACAGTGTAACACAGACATATCATAATCTAATAAATCATAAAACAGATAATCACAAATTTAATCACCCTATTTAGTATTACAGTTATATCGCAATCGTATGTTATCCCAGTACAACTTGATATTATCATCCATTACACAGACAAAAAGCCTTTATTCTACAAACCATAAACACCCTAATTTTAACCGACATAACATATTACCCTACAAATTTCATAATCTAAAAGACT
>BufferZone_027 [organism=Trichosurus vulpecula]
NNNNNNNNNNNNNNNCCAAAAGCAAAGCACTGAAAATGCTTAGATGGACCATGACAAGTCCCATAAACACAAAGGTTTGGTCCTAGCCTTACTGTTAATTATAATTAAACCTACACATGCAAGTTTCCGCTGCCCAGTGAGAATGCCCTCAAAATTATTCATAAATCAACAGGAGCAGGCATCAGGCACACCACAGGTAGCCCACCACGCCTTGCTTAACCACACCCCCACGGGATACAGCAGTGACTAACATTAAGCCATAAACGAAAGTTTGACTAAATCATAATTATTAGGGTTGGTAAATTTCGTGCCAGCCACCGCGGCCATACGATTAACCCAAATTAACAGAAAACCGGCGTAAAGTGTGTTTAAGCACTAACAACCAATAAAGCTAAAGTTCAACTAAACTGTAATACGCTATAGTTGACACTAAAATACACAACGAAAGTGGCTTTATCTACGCTGAAGACACTATAGCTAAGAAACAAACTGGGATTAGAGACCCCACTATGCTTAGCCCTAAACCAAGATAATCCGATAACAATATTATTCGCCAGAGAACTACTAGCCAGCGCTTAAAACTCAAAGGACTTGGCGGTGCCCTAAACCCACCTAGAGGAGCCTGTTCTATAATCGATAAACCCCGATAAACCTCACCCATTCTTGCCAATACAGCCTATATACCGCCATCGTCAGCCTACCCCATAGGGAAAAAAAGTAAGCAAGATCATAAATCATAAAAACGTTAGGTCAAGGTGTAGCATATGAATGGGAAAGAAATGGGCTACATTTTCTAAATTAGAATATAACGAACTACCTTATGAAACCTAAGATACTGAAGGAGGATTTAGTAGTAAATTAAGAATAGAGAGCTTAATTGAAATAGGCAATAGGACGCGCACACACCGCCCGTCACCCTCCTCAATTAAAACCCAAAACATAAATAATAAAACTCAAACAAAAAGAGGAGAAAAGTCGTAACATGGTAAGTGTACTGGAAGGTGCACTTGGAGTATCAAAATGTAGCTTATAATAAAGCATTTAGCTTACACCTAAAAGATTTCAGTTAATACTGACCATTTTGAGCCAATCATAGCCCTAACACCCATCAAAAAAATTATCTCAACAAACAAAAAAAAACATTTAACCTATCACAGTATAGGAGATAGAACAGATAAACAGGCGCAATAACATTAGTACCGTAAGGGAAAAATGAAAGACCAATTAAAAGCACCAAAAAGCAAAGATTTAACCTTTTACCTTTTGCATAATGATTTAGCCAGTCAAACCGGACAAAAAGAGTTACGCCCGCCTCCCCGAAATCAAGTGAGCTACTATAAAACAGTACACCAGAACCAACTCGTCTATGTAGCAAAATAGTGAGAAGATTTTATAGTAGAGGTGAAAAGCCAACCGAACTTGAAGATAGCTGGTTGTCCAAAACATGAATTTTAGTTCAACTTTAAATTTTAATCAAAGTCCTAACAACCATAATTTAAATTTAAAATATAATCCAAAGAGGGACAACTCTTTAGATCATGTGAACAAACTTTCTTAGAGGATAATGTACATTATAACAAACATTGTGGGCTTAAAAGCAGCCATCAATTAAGAAAGCGTTAAAGCTCAAACCTACCCATACCTTAATACCAATAATCCTACCAAATTCCCTAACCCTATATTGGACGATTTTATTAACTTATAAAAGACATAATGCTAAAATCAGTAACAAGAAATAATTCTCCTTGCACAAGCCTACATTAGTAACGGAACAACCACTAACAATTAACAAACAAATAACAATAATCACAAACTAGCAAAATTATCAACACATTGTTAACCCAACACAGGAGTGCATCCAGGAAAGATTAAAAAGAATAAAAGGAACTCGGCAAACAAAAACCCCGCCTGTTTACCAAAAACATCACCTCTAGCATACCAAGTATTAGAGGCACTGCCTGCCCAGTGAGTTAAACTTTAACGGCCGCGGTATCCTGACCGTGCAAAGGTAGCATAATCACTTGTCCCTTAAATAGAGACTAGTATGAATGGCATAACGAGGGTTTAACTGTCTCTTATCCTTAATCAGTGAAATTGACCTTCCCGTGCAGAGGCGGGAATATCCTTACAAGACGAGAAGACCCTATGGAGCTTAAGATTCATAGTCTAACCTAACTCAACAAAACCCTACATGGAACAATATAATGACTAACTAGACTATAACCTTTGGTTGGGGTGACCTCGGAGCACAATAAAACCTCCGAATGACATAACTTAGATCTACCAATCCAAGTGTGACACCACCAGTAATTGACCCATATATTGATCAACGGAACAAGTTACCCTAGGGATAACAGCGCAATCCTATTCAAGAGCCCATATCGACAATTAGGGTTTACGACCTCGATGTTGGATCAGGACATCCAAATGGTGCAACCGCTATTAATGGTTCGTTTGTTCAACGATTAAAGTCCTACGTGATCTGAGTTCAGACCGGAGAAATCCAGGTCGGTTTCTATCTGTATATTAATTTCTCCCAGTACGAAAGGACAAGAGAAATAAGGCCCACGCTACTGACGAGCCTTAGAAATAAGATATGAACATATCTAAATATCTTAATTCAATAACTTAATGCTCTAGAAAAGAGCTATTAAGGTGGCAGAGCTGGCAATTGCATAAAACTTAAACCTTTATAACCAGAGGTTCAAATCCTCTCCTTAATACATGTTTATTATCAATCTATTACTATACATCATTCCAATCCTCCTAGCCGTTGCCTTCCTAACACTAGTAGAACGAAAAGCCCTAGGATATATACAATTCCGAAAAGGTCCTAATATTGTAGGACCTTACGGCCTTCTACAACCTATTGCCGATGCTGTCAAACTATTTACAAAAGAACCACTACGCCCACTAACATCATCAATCTCAATATTTATTATTGCCCCTATCCTAGCCCTCACCTTAGCATTTACTATCTGAACACCCTTACCAATACCCCACTCCCTAATCGACCTAAATTTAGGACTACTATTTATCCTAGCACTATCTGGATTATCAGTCTATTCAATTCTATGGTCTGGCTGAGCATCAAACTCTAAATACGCCCTCATAGGAGCCCTACGAGCCGTCGCTCAAACAATCTCATACGAAGTAACCCTGGCCATCATCTTATTATCAATTATACTTATTAACGGCTCCTTCACCCTAAAAAACTTAATCATCACACAAGAAAACATATGACTAATCATGACTACATGACCTCTAACCATGATATGATATATTTCCACCCTAGCAGAAACTAACCGAGCCCCATTCGATTTAACCGAAGGCGAATCAGAACTAGTGTCCGGCTTCAACGTTGAATATGCAGCAGGTCCATTTGCCATATTTTTCCTAGCTGAATACGCCAACATTATAGCTATAAACGCCATAACAACCATCCTATTCCTTGGCTCATCAATCAACCACAACTTCACCCATCTAAATACACTGTCATTCGTAATCAAAACAGCACTACTCACATTTATATTCCTATGAGTACGAGCCTCATACCCACGATTTCGATACGACCAACTAATATACCTACTATGAAAAAACTTTTTACCCTTAACATTAGCCTTCTGCCTATGATTTATCTCTATCCCAGTAGCACTTTCATGCATTCCACCGCAAATCTAAGAAATATGTCTGACAAAAGAATTATCTTGATAGGATAAATAATAGGGGTGCAAACCCCCTTATTTCTAGAACAATAGGATTCGAACCCATATCCAAGAACTCAAAATTCTACGTGTTTCCATTACACCACATTCTAGTAAGGTCAGCTAAATAAGCTATCGGGCCCATACCCCGAAAATGTTGGTTTACATCCTTCCCATACTAATGTCCCCTTACGTCCTACTAATCATTTCCATCAGTCTACTCTTAGGCACATCACTCACCTTACTAAGCAATCATTGACTAGTAGCCTGAATAGGCCTAGAAATCAATACATTAGCGATTATCCCCATAATAACATACCCCAACCACCCTCGAGCCACAGAATCTGCCATCAAATATTTCCTAACACAATCAACCGCCTCCATAATACTCATATTCGCCATCATCAACAACGCCTGAATAACAAACCAATGAACATTATCCCAAATTTCCGACCAAACCTCCTCCATCACCATAACACTAGCCCTAGCAATTAAACTAGGACTAGCACCATTCCATTTCTGAGTCCCAGAAGTCACCCAAGGAATCCCACTAACATCAGGTATACTCCTACTTACCTGACAAAAAATCGCCCCAATATCACTAATATACCAAATCTCTCCCTCCCTAAACATAAAAATTTTAACTATCCTAGCATTCTCATCTACTCTACTAGGCGGTTGAGGCGGACTAAACCAAACACACCTACGAAAAATCCTAGCCTACTCATCCATCGCCCACATAGGATGAATAACCATTATCATCCTAATCAACCCTACCCTAATACTCTTAAACTTAATCATTTACATCGCCGCAACACTAACTCTATTCTTAGCCCTTAATCACTCCTCAATTACAAAAATCAAATCACTAGCTAACCTATGAAACAAATCAACCCCAATAACTATCGTCATTTTACTCACCCTACTATCCCTAGGAGGCCTACCTCCCCTTACCGGTTTCATACCAAAATGACTAATCCTACAAGAACTGGTAGAACATAACAACATTCCCATAGCCATACTAATAGCACTATCCGCCCTATTAAACCTTTTTTTCTACATACGAATTATCTATGTATCAACACTAACCATACCTCCATCCACAAACAATTCCAAACTTCAATGACCCCATCAACAAACCAAAACAATCAATATCATCCCATCACTAACAATTATCTCATCACTCCTACTTCCACTAACCCCTATATTCATCACCCTATCATAACTAAGAATTACAAGCCTTTATCTTGCATCATCCGAACGCAAATCGAACACTTTAATTAAGCTAAATTCTTTCATCAGGCCCCGGCAGTTCTCTAACTACTTCTTTGAATTTGCAATTCAACGTAATATATACTTCAAAGCCATATTAAAGGTTTAGGTTCAAACTAGACCAAAGGCCTTCAAAGCCTTAAGCAGGTGTTGAATCACCTAACCTTTGCCGCACCTACCAGCCTCACGCCTTTGGAAGAAAAAAAAGGCGTGAGGCCCCGGGAGATCTCCCAACAACCCTTATCTACTAAATTGGTGGGTTTTTATCCCACTTCTTCTTAGTTAACAGCTAAGCACCTTAACATTTGGCTTCAATTTAATGGTAAAAAGAGATTATTAGTCTCTGTCTTTGAATTTACAGTTCAATGCTTACCTCAGCCATTTTACCTATGTTCATTACCCGTTGATTATTCTCAACTAACCATAAAGATATTGGTACATTATACCTTATCTTTGGTGCTTGAGCAGGAATAACAGGCACCGCTCTAAGTCTATTAATTCGCGCAGAACTTGGTCAACCAGGAACTCTTATTGGCGATGATCAAATCTACAATGTAATTGTAACTGCACATGCATTCATCATAATCTTCTTCATAGTCATACCAATTATAATTGGAGGGTTCGGTAACTGACTAGTCCCCCTAATAATTGGCGCACCAGATATAGCCTTTCCCCGAATAAATAATATAAGTTTCTGACTATTACCACCATCTTTCCTACTTTTACTAGCATCATCAGCAGTAGAAGCTGGAGCAGGAACTGGATGAACCGTCTACCCACCTTTAGCAGGTAATCTAGCACATGCAGGCGCCTCTGTAGACCTAACTATCTTTTCATTACATTTAGCAGGAATCTCATCCATCCTAGGAGCCATCAACTTCATTACTACAATTATCAATATGAAACCACCAGCCCTTTCACAATACCAAACACCACTATTCGTCTGATCAGTTATAATTACTGCCGTTTTACTTCTTCTATCACTTCCAGTATTAGCAGCAGGTATTACTATACTTTTAACAGATCGAAACTTAAATACTACATTTTTTGACCCGGCAGGAGGAGGAGACCCAATCCTATATCAACACTTATTCTGATTTTTTGGACATCCAGAAGTATATATTCTTATTTTACCAGGATTTGGTATAATTTCACACATCGTAACATACTACTCTGGCAAAAAAGAACCATTTGGCTACATAGGAATAGTATGAGCTATAATATCTATTGGATTCCTAGGATTTATTGTTTGAGCCCACCACATATTTACAGTAGGACTCGATGTAGACACCCGAGCTTATTTCACCTCAGCCACCATAATCATTGCTATTCCAACCGGGGTAAAAGTTTTCAGTTGACTCGCCACACTCCATGGAGGAAACATCAAATGATCACCTGCTATACTTTGAGCCTTAGGATTTATTTTCCTTTTTACAATCGGAGGTCTTACAGGAATCGTATTAGCCAACTCATCCCTAGACATCGTTCTTCACGATACCTATTATGTAGTAGCCCACTTCCATTATGTACTATCTATAGGAGCCGTATTTGCTATCATAGGCGGCTTTGTCCATTGATTCCCACTATTCACAGGATATATACTAAATGACTTATGAGCAAAAATCCATTTCTCCATTATATTTGTTGGAGTAAACATAACATTCTTCCCTCAACATTTTCTTGGCCTATCCGGAATACCACGACGATACTCAGACTACCCAGATGCCTATACAATATGAAACGTAATTTCATCTATTGGCTCGTTTATTTCACTAACAGCCGTCATCCTTATAGTATTCATCATCTGAGAAGCCTTCGCATCTAAACGAGAGGTATCTTCAGTGGAACTTACAACAACTAATCTTGAATGACTTTATGGTTGTCCTCCACCTTACCACACATTTGAACAACCAGTATTCGTTAAATCCCAATTATAAGAAAGGGAGGAATCGAACCCCCTAAAATTGATTTCAAGTCAACCTCATAACCTCTATGACTTTCTCATAAGATATTAGTAATAATAATTACATAACTTTGCCATAGTTAAATTATAGGTTTAAATCCTATATATCTTACATGCCTTATCCCATACAACTGGGCTTCCAAGACGCCACATCACCTATCATAGAAGAATTAACATACTTTCATGACCACACACTAATAATTGTGTTCCTAATTAGTTCACTAGTACTATATATTATTATTCTAATACTTACAACAAAATTGACTCACACAAGCACAATAGACGCTCAAGAAGTAGAAACTATCTGAACTATTATACCAGCCGCTATTCTAGTACTCATTGCCCTACCCTCCTTACGCATCCTATATATAATGGATGAAATCTACAACCCATATCTAACAGTAAAAGCTATAGGCCATCAATGATATTGAAGTTACGAATATACTGATTACGAAGACCTAATATTTGACTCATACATAGTTCCAACCCAAGATCTAGCCCCCGGCCAATTTCGACTACTGGAAGTTGATAATCGAATAGTTCTACCAATAGAATTACCCATCCGTATACTCATCTCATCAGAAGACGTACTTCATGCATGAACTGTGCCATCCTTAGGATTAAAAGCCGATGCTATTCCAGGACGACTAAACCAAGCTACCCTAACATCAACTCGCCCAGGAGTCTTCTATGGTCAATGTTCAGAAATCTGTGGCTCCAATCACAGTTTCATGCCCATTGTCCTAGAAATAACAACACTAAAATATTTTGAAAAATGGTCTTCTATAATGCAATCATTTTTAAGATAACCATAATACATTAAAGTATTAAAGGATTTAAAAATCCCTTAAAACATATGCCACAACTTGATACTTCAACATGATTCCTAACAATTTCCCTCATAATCATCTCATTATTCTGCGTATACCAAACAAAAATAATTAATCAAACTATAATCTCCATCACCCAACAAGACAAAAAAGATATCACCTCACAAACCCAACTACACTGAGAAAAGAAATGAACGAAAATCTATTTGCCACATTCATCACCCCTACTATCATAGGTATTACAACACTACCAATCATTATACTATTCCCATGCCTAATTCTTACCACTCCAAAACGCTGACTGCCCAATCGCATCCAAACCCTACAAATCTGACTAATCCGATTAATTACAAAGCAAATGATAACAATACACAACAAACAAGGCCGAACATGAACACTCATACTCATATCCCTAATCCTATTTATTGCATCAACAAATCTACTTGGGCTATTACCATATTCATTCACCCCAACTACACAACTATCCATAAACATTGGTATAGCTATTCCACTATGATTAGGAACTGTAATTATAGGATTCCGAAATAAACCAAAAACTTCTCTCGCACACTTCCTACCACAAGGCACACCAACCCCACTAATCCCTATACTTATTATTATTGAAACTATCAGCCTATTCATTCAACCCTTAGCCCTGGCAGTACGACTAACAGCCAATATCACTGCAGGTCACTTACTTATTCACCTAATTGGCTCAGCCACACTAGCCCTTTCATCTATCAGCATAACAGTATCAACCATTACATTCACCATCTTATTCCTACTAACAATCCTAGAACTAGCTGTAGCCATAATTCAAGCTTACGTTTTTACACTTTTAGTAAGCTTGTATCTACATGATAACTCCTAATGACCCACCAAACACATGCTTACCACATAGTAAATCCAAGTCCATGACCATTAACAGGAGCCCTATCAGCTCTCCTACTCACCTCAGGCCTAATTATATGATTTCACTTTAATTCCTCCCTACTAGCCCTAATTGGCCTTACATGCATACTTTTAACAATATACCAATGATGACGCGATATTATTCGAGAAGGAACATTCCAAGGCCATCATACTCCCGCAGTGCAAAAAGGCTTACGATATGGAATAGTCCTTTTTATTATTTCCGAAGTATTCTTCTTCTTAGGGTTTTTCTGAGCCTTTTATCATTCAAGCCTAGCCCCAACCCACGAATTAGGAGGTTGCTGACCACCCACTGGAATTCATCCTTTAAACCCATTAGAAGTGCCTCTACTCAATACATCAATTCTTCTAGCCTCAGGAGTGTCAATTACATGAGCCCATCACAGTCTAATAGAAGGAAATCGTAAACAAATAATCCAAGCACTGTCAATCACAATTACATTAGGCTTATATTTCACAATCCTTCAAGCCATAGAATATTATGAATCATCATTCACAATCTCAGACGGCATCTATGGGTCAACATTTTTCGTAGCAACAGGCTTTCACGGCCTACATGTAATTATCGGATCAACATTCCTAATTGTATGCCTCCTACGTCAATTTAATTACCACTTCACATCAACACACCACTTTGGATTTGAAGCCGCCGCCTGATACTGACATTTTGTAGATGTTGTATGACTCTTCCTATATGTGTCAATTTATTGATGAGGCTCATATTTTTCTAGTATAATAAGTACTACTGATTTCCAATCATTAAGTTCTGGGTAAAACCAGAGAAAAATAATCAACCTCATCATCACACTAATCATCAATACCACCCTATCTACCATCATCGTTCTCATCGCCTTCTGACTTCCCCAACTTTACCTATATCTAGAAAAATCCAGTCCATATGAATGCGGCTTTGATCCCCTAGGATCGGCACGACTGCCTTTTTCAATAAAATTTTTCCTTGTTGCTATTACATTCCTCCTATTCGACCTCGAAATTGCTCTCTTACTACCACTACCATGAGCCATCCAATTATCAGACCCCAATACAATATTAATTCTAGCATACTGTTTAATCTTACTTTTAACAGCCGGTCTAGCCTACGAATGACTACAAAAAGGCCTAGAATGAGCCGAATAGGTTTTTAATCTAATCAAGATAATTGATTTCGACTCAATTAATCATGGTGCAAACCCATGAATACCTTATGACATCAATCAATCTCAACCTAACCGTAGCCTTTTCCCTAGCCCTAGCAGGAGTACTAATCTACCGATCACATCTAATATCAACACTCCTATGTCTAGAAGGAATGATACTATCTCTATTCGTCATAATAGCACTCCTAATTTCCCACTTCCACATATTCTCTACATCGATAGCACCAATTATCCTACTAGTATTCTCTGCATGCGAAGCAGGTGTAGGCCTGGCACTCCTAGTAAAAACCTCAAACAACTATGGCAATGATTACGTACAAAACCTAAACCTCCTACAATGTTAAAAATCCTAATTCCAACGTTCATATTAATTCCACTCACCTGACTATCTAAAAAACCATGAATTTGACTCAACTCCACCTCACACAGCCTAACCATCAGCGTAATTAGTCTAACTCTTCTTTACTATAACACAGACCTCAGCCACAACTATAACTCCTCATTCTTCACAGACTCACTATCCAGCCCACTAGTAGTATTATCCTGCTGACTACTACCACTCATAATAATTGCTAGCCAAAACCATTTAACCAAAGAATCCACTAACCGAAAAAAAACCTATTTGACCATACTCATCATTCTCCAATTATCCCTAATCATAGCCTTCTCATCATCAGAACTAATCATATTTTATGTCCTATTCGAAACTACTCTAATTCCAACTCTAATCGTCATTACACGATGAGGCAATCAAAACGAGCGACTTAACGCAGGCCTATATTTCCTATTTTATACCCTAGCCGGATCCCTGCCCCTCCTAGTAGCCCTCCTATATCTACACAACAACATTGGATCACTTCACATACTAACTATTTCCATAATATCTACTTCCATGTACCCCTCCTTATCAAACTCAATCCTATGATTTGCATGTATAACTGCATTCATAGTAAAAATACCATTATATGGCCTTCACCTATGACTCCCCAAAGCACACGTCGAAGCTCCAATCGCAGGATCCATAGTCCTAGCAGCTATTCTCCTAAAACTAGGTGGCTATGGCATTATACGAATAACAATCCTTACACAACCAATTACCTCACACCTCTACTATCCCTTCATCATCCTATCAATATGAGGAATAATCATAACAAGTTCAATCTGCCTACGTCAAACAGACCTAAAATCCCTAATCGCCTACTCCTCAGTAAGCCATATAGGCCTAGTAATTATTGCAGCCCTTATACAATCACCACTAAGCTTCATAGGAGCAACAGCCCTAATAATCGCCCACGGACTAACCTCCTCTATACTATTCTGCCTAGCCAATACAAACTACGAACGAATTCATAGTCGTACCATAATCCTAGCCCGAGGCCTACAAACTATCTTGCCCCTAATATGTACATGATGACTCCTTGCAAGCCTAGCCAACCTTGCTCTTCCCCCCACAATCAACCTCCTCGGAGAATTAATAGTTATTGTATCCTCCTTTTCATGATCCAACTTCTCCATCATCTTACTAGGACTCAACACAGCCATCACAGCCCTCTACTCACTCCACATACTAATTACATCACAACGAGGAAAATTTACCCACCACTTACATCCAATCAAACCCTCATTCACTCGAGAACATATCCTAATAACCCTACACCTAATCCCACTATTAATCATCTCTGCCAACCCAAAGTTCATTTTGGGAATTACATACTGCAAATATAGTTTAACAAAAACATTAGATTGTGAATCTAAACATAGAAGTTTAAACCTTCTTATATGCCGAGAAAGTTCCAAGAACTGCTAACTCTTGATTCCATACATAACCAATATGGCTTTCTTACTTTTAAAGGATAACAGTAATCCATTGGTCTTAGGAATCAAAAATTTTGGTGCAATTCCAAATAAAAGTAATTAATTTCATACTTAACACCACCATCCTCCTATCAATCACCATACTAACTTTTCCACTAATCTACAACCTCATCTTCCCAAACAAAACCAACCAATTCCCCCTATATTGTAAAAACGCAGTTAAAACAGCATTCTTCATCAGCTTACCATCACTCCTAATATTCATAAACATAGGCCACGAATCAACAATTACTAACTGACAATGATTCTCAATAGGCTCATTTAACATCTCCATAAGCTTCAAACTAGACTACTTCTCCATCATTTTTATCCCCATTGCACTATATGTAACCTGATCAATCCTAGAATTCTCACTATGATACATACATTCAGACCCTTACATCCACCAATTCTTCAAGTACCTAATTACCTTTCTCTTTACCATAATTATCTTAGTTTCCGCTAACAACCTATTTCAACTGTTTATTGGATGAGAGGGTGTAGGAATCATATCATTTATATTAATCGGCTGATGATACGGACGTACTGACGCCAACACAGCAGCCCTACAAGCCGTACTATACAACCGTATTGGTGACATCGGCTTCATACTTTCCATAGCCTGACTAATAACCAACAACAATTCATGAGACCTCCAACATATCTTCATAACCAATATAGACACACTAGCCCTACTAGGACTCATCATCGCCGCAACAGGCAAATCAGCCCAATTCGGCCTACACCCATGACTTCCATCAGCCATAGAAGGCCCAACCCCAGTATCAGCACTACTTCACTCAAGTACTATAGTAGTAGCCGGAATCTTCCTACTCATCCGTTTCCATCCAATATTAGAAAACAACACCACAATCCTAACTATCGCCCTATGCCTAGGAGCAATAACAACCCTTTTCACCGCAATTTGCGCCATCACACAAAACGACATCAAAAAAATCGTAGCCTTCTCAACATCAAGCCAACTAGGACTAATAATAGTAACAATTGGACTAAACCAACCATACCTAGCATTCCTCCACATTTGCACCCATGCATTCTTCAAAGCAATACTATTCCTATGTTCAGGCTCAATCATCCACAACCTAAATGACGAACAAGATATTCGAAAAATAGGAGGACTACTAACACTTCTTCCTATTACCTCATCAGCCCTAATCACAGGAAGCCTAGCATTAATAGGCACTCCATTCCTAGCAGGATTCTACTCTAAAGACTCTATCATTGAAGCCATAAACACATCCTACACCAACACATGAGCCCTAACCCTAACACTTATCGCCACAATACTAACAGCTGTATATAGTATACGAATTATTTTCTTTGCATTACTAAACCAACCACGATTCCTCCCCCTATCACCTATCAACGAAAACAACCCAAATCTCACCAACCCAATTATACGCTTAGCCATAGGAAGCATCTTCGCCGGATTCATCCTAACAACAAACATCCCACCAACATCTATTATCACAATAACAATACCACCTACAACAAAAATGTCCGCCCTAATAGTAACCATCCTAGGACTACTAATTGCCATAGAATTAAATTCTTCAACCAATAAACTACCTACAATACCATTCATCCATACACACAACTTCTCAAACATGCTAGGCTACTTTACCTTCCTATTCCACCGACTATACCCCCTAGCAAATCTTCAACTAGGCCAACATATTGCTACCATACTAATTGATTTAAACTGATACGAAAAAACCGGACCTAAAGGCCAAGCCAATCTTCACAGCAACCTATCTTCATCTATTACTTCAACCCATAAAGGCCTAATTAAAACCTACTTTCTATCCTTCATCATCTCCATTACAATAATTATATTAATTATCTAATCACGACCACGTACAATTTCTAAAACAATATAAATAGTAATAAACAAAACTCAACCTAATAAGACTAAAATTCATCCACCACAACCATACAACAAAGACACACCACTAGAATCCTGCCCAACACAATAAACACCAACAGTATCAAACAACTCCACAGCAGTATCAACCTCAACTTCACCTGACATAAAATACCACACTAACTCAACAAATAAAGTGAATAATAGTATACTAAAAGCCACCATATTTCCAACCCAACTTTCAGGATATTCTTCAGTAGCCATAGCAGAAGTATAACCAAAAACTACTAATATACCCCCCAAATAAACCAAAAATACTACCAACCCTAAAAAAGTATTCTCCAAACTCACAACAATTGCACTACCCAAACCACCACTTACTACAAGACTTAACCCACCATAGATTGGAGATGGTTTAGAAGCAAAAGCAACAAAACCAAAAATAAATAAAACTGAAAATAAAAAAACAACCATTATTTNCATTATTTTAGTATGGACTCTAACCATAACCTATGGCATGAAAAACCACCGTTGTCATTCAACTACAAAAACTAATGTTCAATCTCCGCAAAACCCACCCCATCATAAAAATCATTAATCACTCATTCATCGATCTACCAGCACCATCTAACATCTCTGCCTGATGAAACTTCGGATCACTACTAGGCATCTGCTTAACTATACAAATCCTTACAGGCTTATTCTTAGCAATGCACTACACCGCTGATACAGCAACAGCTTTCTCATCAGTAGCCCACATCTGTCGAGACGTAAATTACGGCTGATTAATCCGCAACCTTCACGCCAATGGAGCCTCTATATTCTTCATATGTTTATTCTTACATATCGGACGGGGAATCTACTACGGCTCCTACCTCTACAAAGAAACATGAAACATCGGAGTAATTCTCCTCCTAACCGTTATAGCAACCGCCTTTGTCGGCTATGTACTCCCATGAGGACAAATATCATTCTGAGGAGCAACAGTCATTACCAACCTCTTATCAGCCATCCCATATATTGGAACAACACTAGTAGAATGAATCTGAGGAGGCTTCTCCGTAGACAAAGCCACCTTAACACGATTCTTCGCCTTCCACTTCATTCTCCCATTCATTATCACAGCCTTAGTACTTGTCCACCTCCTATTCCTACATGAAACAGGATCCAACAACCCATCAGGAATCAATCCTGACTCAGACAAAATCCCATTCCACCCATACTATACTATTAAAGATGCACTAGGACTTATACTCATACTATTAATCCTCCTTCTCCTAACCCTATTCTCACCAGACATACTAAGCGACCCAGACAACTTTTCCCCAGCCAACCCACTCAACACACCACCACATATCAAACCCGAATGATACTTTCTTTTTGCATACGCCATCCTACGATCAATCCCCAACAAACTAGGAGGAGTACTAGCACTACTAGCATCTATCCTTATCCTACTAGCCATACCACTCCTACATACATCCAACCAACGAAGCATAATATTTCGCCCAATTTCCCAAACACTCTTCTGAATCCTCACAGCTAACCTACTTATCCTAACCTGAATCGGAGGGCAACCAGTAGAAGAACCATACATTATCATCGGACAAGTAGCCTCAATCTCATATTTCCTCCTAATTATCGTATTAATACCCATAGCAGGACTTTTCGAAAACTTCATACTTAAACCCAAATGAAGAGTCCAAGTAATTTAACCAAAATACTGGCCTTGTAAGCCAGCAATGAAGGACCAACCCTTCCTAGGACACATCAAGAAGAAGGCAATAACACCTCACCATCAACACCCAAAGCTGACATTCTAAATAAACTACTTCCTGAAACAAACCCTGCTATTATGTCATACCCTAATTTTCTATCCATTATACCAACTATTAATATTCAAACATGTACAATTTTGCAAATCACAGCAAGAGGTAAGTACATATAATTCAACAGTACTAGAGACTATAAATCAATGACTTATAGGATATAATTGTATTATATAATACATAAATATGTATATAGTACATTAATATATTTACCCCTAGCATATAAGTAGATACATACTATTCAACATTACTAAAATACATTAGATTAAACAATTACTATATAGTGATTTACATAATAGCATATCTAATATACATTAAACTATAGTATTACATAACAAATGATAACTATAACATTACATAATACATTATTATCATAATTTTACATAATACATATATTGTTGGATTACATAGACAATACAGTCAATGATTCATGAATCTAAACGATTTACCCACTAGCATATCATCACCATGAGTTATCCCTTAATCACCACCTCACGAGAGATCACCATCCCGCCATCTTAAGGCACATCATCCTTCAGAGCAAGCCCATTAACTGTGGTCGTACCTAAACAGCTTTTACTGGCTACTGGTTGCTACTTCAGGTCCATTAAATCCTATTCAGCTAATCTATGCTTTTCGTCGAGGCATTTGTGATGACTTGAGTGCTATTCGTCTCGTATCGCGGCATCTGGTTGAGAGGTAACTGGCATTGGGGGGGATTTTTTTTTGGGGAGGTTTATCAACTGGGCGGGAGCCTGGAAAATCGCCGACGTCGTATTTGACTAACATTAAATGAATAATACACAGTTATTGTTGAATGAGTTAATTTTAAGTTAATGATATTAAGACATATAATTAATTTAAGTGATAATATGGGATACATTAATAGTTCTTAGATAAGTAAAAAGTACATTTAAGATTAATTATATATGGAAATTAAATCAATGATTTTAAGACATATATATATATATATTATAATAATACAATTATTTTATAGATTCCCCCGGGTGCACACTCGCGGGTCGCGTAATTTATAATAATTTATAATAATTTATAATAATTTATAATAATTTATAATAATTTATAATAATTTATAATAATTTATAATAATTTATAATAATTTATAATAATTTATAATAATTTATAATAATTTATAATAATTTATAATAATTTATAATAATTTATAATAATTTATAATAATTTATAATATTTATAATATTTATAATATTTATAATAACCAAATCTTTAAAGCAAAGCTTTGGATTCATTAAACCCCCCCTACCCCCCCACTAAATTTGATCCTTATTCCGTCAAACCCCAAAACCGGAGGACTTACACTTAGCTAGTACCATACGTACTTACTGGGACACATAGGAGTATTATAGTATTATAGTATTATAGTATTATAGTATTATAGTATTATAGTATTATAGTATTATAGTATTATAGTATTATAGTATTATAGTATTATAGTATTATAGTATTATAGTATTATAGTATTATAGTATTATAGTATTATAGTATTATAGTATTATAGTATTATAGTATTATAGTATTATAGTRTTATAGTRTTATAGTGTTATAGTGTTATAGTGTTATAGTGTTATAGTATGTAATAGTGTGACAGTGTAACACAGACATATCATAATCTAATAAATCATAAAACAGATAATCACAAATTTAATCACCCTATTTAGTATTACAGTTATATCGCAATCGTATGTTATCCCAGTACAACTTGATATTATCATCCATTACACAGACAAAAAGCCTTTATTCTACAAACCATAAACACCCTAATTTTAACCGACATAACATATTACCCTACAAATTTCATAATCTAAAAGACT
>BufferZone_031 [organism=Trichosurus vulpecula]
NNNNNNNNNNNNNNNNNNNNNNNNNNNNNNNNNNNNNNNNNNNNNNNNNNNNNNNNNNNNNNNNNNNNNNNNNNNNNNNNNNNNNNNNNNNNNNNNNNNNNNNNNNNNNNNNNNNNNNNNNAGTTTCCGCTGCCCAGTGAGAATGCCCTCAAAATTATTCATAAATCAACAGGAGCAGGCATCAGGCACACCACAGGTAGCCCACCACGCCTTGCTTAACCACACCCCCACGGGATACAGCAGTNACTAACATTAAGCCATAAACGAAAGTTTGACTAAATCATAATTATTAGGGTTGGTAAATTTCGTGCCAGCCACCGCGGCCATACGATTAACCCAAATTAACAGAAAACCGGCGTAAAGTGTGTTTAAGCACTAACAACCAATAAAGCTAAAGTTCAACTAAACTGTAATACGCTATAGTTGACACTAAAATACACAACGAAAGTGGCTTTATCTACGCTGAAGACACTATAGCTAAGAAACAAACTGGGATTAGAGACCCCACTATGCTTAGCCCTAAACCAAGATAATCCGATAACAATATTATTCGCCAGAGAACTACTAGCCAGCGCTTAAAACTCAAAGGACTTGGCGGTGCCCTAAGCCCACCTAGAGGAGCCTGTTCTATAATCGATAAACCCCGATAAACCTCACCCATTCTTGCCAATACAGCCTATATACCGCCATCGTCAGCCTACCCCATAGGGAAAAAAAGTAAGCAAGATCATAAATCATAAAAACGTTAGGTCAAGGTGTAGCATATGAATGGGAAAGAAATGGGCTACATTTTCTAAATTAGAATATAACGAACTACCTTATGAAACCTAAGATACTGAAGGAGGATTTAGTAGTAAATTAAGAATAGAGAGCTTAATTGAAATAGGCAATAGGACGCGCACACACCGCCCGTCACCCTCCTCAATTAAAACCCAAAACATAAATAATAAAACTCAAACAAAAAGAGGAGAAAAGTCGTAACATGGTAAGTGTACTGGAAGGTGCACTTGGAGTATCAAAATGTAGCTTATAATAAAGCATTTAGCTTACACCTAAAAGATTTCAGTTAATACTGACCATTTTGAGCCAATCATAGCCCTAACACCCATCAAAAAAATTATCTCAACAAACAAAAAAAAACATTTAACCTATCACAGTATAGGAGATAGAACAGATAAACAGGCGCAATAACATTAGTACCGTAAGGGAAAAATGAAAGACCAATTAAAAGCACCAAAAAGCAAAGATTTAACCTTTTACCTTTTGCATAATGATTTAGCCAGTCAAACCGGACAAAAAGAGTTACGCCCGCCTCCCCGAAATCAAGTGAGCTACTATAAAACAGTACACCAGAACCAACTCGTCTATGTAGCAAAATAGTGAGAAGATTTTATAGTAGAGGTGAAAAGCCAACCGAACTTGAAGATAGCTGGTTGTCCAAAACATGAATTTTAGTTCAACTTTAAATTTTAATCAAAGTCCTAACAACCATAATTTAAATTTAAAATATAATCCAAAGAGGGACAACTCTTTAGATCATGTGAACAAACTTTCTTAGAGGATAATGTACATTATAACAAACATTGTGGGCTTAAAAGCAGCCATCAATTAAGAAAGCGTTAAAGCTCAAACCTACCCATACCTTAATACCAATAATCCTACCAAATTCCCTAACCCTATATTGGACGATTTTATTAACTTATAAAAGACATAATGCTAAAATCAGTAACAAGAAATAATTCTCCTTGCACAAGCCTACATTAGTAACGGAACAACCACTAACAATTAACAAACAAATAACAATAATCACAAACTAGCAAAATTATCAACACATTGTTAACCCAACACAGGAGTGCATCCAGGAAAGATTAAAAAGAATAAAAGGAACTCGGCAAACAAAAACCCCGCCTGTTTACCAAAAACATCACCTCTAGCATACCAAGTATTAGAGGCACTGCCTGCCCAGTGAGTTAAACTTTAACGGCCGCGGTATCCTGACCGTGCAAAGGTAGCATAATCACTTGTCCCTTAAATAGAGACTAGTATGAATGGCATAACGAGGGTTTAACTGTCTCTTATCCTTAATCAGTGAAATTGACCTTCCCGTGCAGAGGCGGGAATATCCTTACAAGACGAGAAGACCCTATGGAGCTTAAGATTCATAGTCTAACCTAACTCAACAAAACCCTACATGGAACAATATAATGACTAACTAGACTATAACCTTTGGTTGGGGTGACCTCGGAGCACAATAAAACCTCCGAATGACATAACTTAGATCTACCAATCCAAGTGTGACACCACCAGTAATTGACCCATATATTGATCAACGGAACAAGTTACCCTAGGGATAACAGCGCAATCCTATTCAAGAGCCCATATCGACAATTAGGGTTTACGACCTCGATGTTGGATCAGGACATCCAAATGGTGCAACCGCTATTAATGGTTCGTTTGTTCAACGATTAAAGTCCTACGTGATCTGAGTTCAGACCGGAGAAATCCAGGTCGGTTTCTATCTGTATATTAATTTCTCCCAGTACGAAAGGACAAGAGAAATAAGGCCCACGCTACTGACGAGCCTTAGAAATAAGATATGAACATATCTAAATATCTTAATTCAATAACTTAATGCTCTAGAAAAGAGCTATTAAGGTGGCAGAGCTGGCAATTGCATAAAACTTAAACCTTTATAACCAGAGGTTCAAATCCTCTCCTTAATACATGTTTATTATCAATCTATTACTATACATCATTCCAATCCTCCTAGCCGTTGCCTTCCTAACACTAGTAGAACGAAAAGCCCTAGGATATATACAATTCCGAAAAGGTCCTAATATTGTAGGACCTTACGGCCTTCTACAACCTATTGCCGATGCTGTCAAACTATTTACAAAAGAACCACTACGCCCACTAACATCATCAATCTCAATATTTATTATTGCCCCTATCCTAGCCCTCACCTTAGCATTTACTATCTGAACACCCTTACCAATACCCCACTCCCTAATCGACCTAAATTTAGGACTACTATTTATCCTAGCACTATCTGGGTTATCAGTCTATTCAATTCTATGGTCTGGCTGAGCATCAAACTCTAAATACGCCCTCATAGGAGCCCTACGAGCCGTCGCTCAAACAATCTCATACGAAGTAACCCTGGCCATCATCTTATTATCAATTATACTTATTAACGGCTCCTTCACCCTAAAAAACTTAATCATCACACAAGAAAACATATGACTAATCATGACTACATGACCTCTAACCATGATATGATATATTTCCACCCTAGCAGAAACTAACCGAGCCCCATTCGATTTAACCGAAGGCGAATCAGAACTAGTGTCCGGCTTCAACGTTGAATATGCAGCAGGTCCATTTGCCATATTTTTCCTAGCTGAATACGCCAACATTATAGCTATAAACGCCATAACAACCATCCTATTCCTTGGCTCATCAATCAACCACAACTTCACCCATCTAAATACACTGTCATTCGTAATCAAAACAGCACTACTCACATTTATATTCCTATGAGTACGAGCCTCATACCCACGATTTCGATACGACCAACTAATATACCTACTATGAAAAAACTTTTTACCCTTAACATTAGCCTTCTGCCTATGATTTATCTCTATCCCAGTAGCACTTTCATGCATTCCACCGCAAATCTAAGAAATATGTCTGACAAAAGAATTATCTTGATAGGATAAATAATAGGGGTGCAAACCCCCTTATTTCTAGAACAATAGGATTCGAACCCATATCCAAGAACTCAAAATTCTACGTGTTTCCATTACACCACATTCTAGTAAGGTCAGCTAAATAAGCTATCGGGCCCATACCCCGAAAATGTTGGTTTACATCCTTCCCATACTAATGTCCCCTTACGTCCTACTAATCATTTCCATCAGTCTACTCTTAGGCACATCACTCACCTTACTAAGCAATCATTGACTAGTAGCCTGAATAGGCCTAGAAATCAATACATTAGCGATTATCCCCATAATAACATACCCCAACCACCCTCGAGCCACAGAATCTGCCATCAAATATTTCCTAACACAATCAACCGCCTCCATAATACTCATATTCGCCATCATCAACAACGCCTGAATAACAAACCAATGAACATTATCCCAAATTTCCGACCAAACCTCCTCCATCACCATAACACTAGCCCTAGCAATTAAACTAGGACTAGCACCATTCCATTTCTGAGTCCCAGAAGTCACCCAAGGAATCCCACTAACATCAGGTATACTCCTACTTACCTGACAAAAAATCGCCCCAATATCACTAATATACCAAATCTCTCCCTCCCTAAACATAAAAATTTTAACTATCCTAGCATTCTCATCTACTCTACTAGGCGGTTGAGGCGGACTAAACCAAACACACCTACGAAAAATCCTAGCCTACTCATCCATCGCCCACATAGGATGAATAACCATTATCATCCTAATCAACCCTACCCTAATACTCTTAAACTTAATCATTTACATCGCCGCAACACTAACTCTATTCTTAGCCCTTAATCACTCCTCAATTACAAAAATCAAATCACTAGCTAACCTATGAAACAAATCAACCCCAATAACTATCGTCATTTTACTCACCCTACTATCCCTAGGAGGCCTACCTCCCCTTACCGGTTTCATACCAAAATGACTAATCCTACAAGAACTGGTAAAACATAACAACATTCCCATAGCCATACTAATAGCACTATCCGCCCTATTAAACCTTTTTTTCTACATACGAATTATCTATGTATCAACACTAACCATACCTCCATCCACAAACAATTCCAAACTTCAATGACCCTATCAACAAACCAAAACAATCAATATCATCCCATCACTAACAATTATCTCATCACTCCTACTTCCACTAACCCCTATATTCATCACCCTATCATAACTAAGAATTACAAGCCTCTATCTTGCATCATCCGAACGCAAATCGAACACTTTAATTAAGCTAAATTCTTTCATCAGGCCCTGGCAGTTCTCTAACTACTTCTTTGAATTTGCAATTCAACGTAATATATACTTCAAAGCCATATTAAAGGTTTAGGTTCAAACTAGACCAAAGGCCTTCAAAGCCTTAAGCAGGTGTTGAATCACCTAACCTTTGCCGCACCTACCAGCCTCACGCCTTTGGAAGAAAAAAAAGGCGTGAGGCCCCGGGAGATCTCCCAACAACCCTTATCTACTAAATTGGTGGGTTTTTATCCCACTTCTTCTTAGTTAACAGCTAAGCACCTTAACATTTGGCTTCAATTTAATGGTAAAAAGAGATTATTAGTCTCTGTCTTTGAATTTACAGTTCAATGCTTACCTCAGCCATTTTACCTATGTTCATTACCCGTTGATTATTCTCAACTAACCATAAAGATATTGGTACATTATACCTTATCTTTGGTGCTTGAGCAGGAATAACAGGCACCGCTCTAAGTCTATTAATTCGCGCAGAACTTGGTCAACCAGGAACTCTTATTGGCGATGATCAAATCTACAATGTAATTGTAACTGCACATGCATTCATCATAATCTTCTTCATAGTCATACCAATTATAATTGGAGGGTTCGGTAACTGACTAGTCCCCCTAATAATTGGCGCACCAGATATAGCCTTTCCCCGAATAAATAATATAAGTTTCTGACTATTACCACCATCTTTCCTACTTTTACTAGCATCATCAGCAGTAGAAGCTGGAGCAGGAACTGGATGAACCGTCTATCCACCTTTAGCAGGTAATCTAGCACATGCAGGCGCCTCTGTAGACCTAACTATCTTTTCATTACATTTAGCAGGAATCTCATCCATCCTAGGAGCCATCAACTTCATTACTACAATTATCAATATGAAACCACCAGCCCTTTCACAATACCAAACACCACTATTCGTCTGATCAGTTATAATTACTGCCGTTTTACTTCTTCTATCACTTCCAGTATTAGCAGCAGGTATTACTATACTTTTAACAGATCGAAACTTAAATACTACATTTTTTGACCCGGCAGGAGGAGGAGACCCAATCCTATATCAACACTTATTCTGATTTTTTGGACATCCAGAAGTATATATTCTTATTTTACCAGGATTTGGTATAATTTCACACATCGTAACATACTACTCTGGCAAAAAAGAACCATTTGGCTACATAGGAATAGTATGAGCTATAATATCTATTGGATTCCTAGGATTTATTGTTTGAGCCCACCACATATTTACAGTAGGACTCGATGTAGACACCCGAGCTTATTTCACCTCAGCCACCATAATCATTGCTATTCCAACCGGGGTAAAAGTTTTCAGTTGACTCGCCACACTTCATGGAGGAAACATCAAATGATCACCTGCTATACTTTGAGCCTTAGGATTTATTTTCCTTTTTACAATCGGAGGTCTTACAGGAATCGTATTAGCCAACTCATCCCTAGACATCGTTCTTCACGATACCTATTATGTAGTAGCCCACTTCCATTATGTACTATCTATAGGAGCCGTATTTGCTATCATAGGCGGCTTTGTCCATTGATTCCCACTATTCACAGGATATATACTAAATGACTTATGAGCAAAAATCCATTTCTCCATTATATTTGTTGGAGTAAACATAACATTCTTCCCTCAACATTTTCTTGGCCTATCCGGAATACCACGACGATACTCAGACTACCCAGATGCCTATACAATATGAAACGTAATTTCATCTATTGGCTCGTTTATTTCACTAACAGCCGTCATCCTTATAGTATTCACCATCTGAGAAGCCTTCGCATCTAAACGAGAGGTAGCTTCAGTGGAACTTACAACAACTAATCTTGAATGACTTTATGGTTGTCCTCCACCTTACCACACATTTGAACAACCAGTATTCGTTAAATCCCAATTATAAGAAAGGGAGGAATCGAACCCCCTAAAATTGATTTCAAGTCAACCTCATAACCTCTATGACTTTCTCATAAGATATTAGTAATAATAATTACATAACTTTGCCATAGTTAAATTATAGGTTTAAATCCTATATATCTTACATGCCTTATCCCATACAACTGGGCTTCCAAGACGCCACATCACCTATCATAGAAGAATTAACATACTTTCATGACCACACACTAATAATTGTATTCCTAATTAGTTCACTAGTACTATATATTATTATTCTAATACTTACAACAAAATTGACTCACACAAGCACAATAGACGCTCAAGAAGTAGAAACTATCTGAACTATTATACCAGCCGCTATTCTAGTACTCATTGCCCTACCCTCCTTACGCATCCTATATATAATGGATGAAATCTACAACCCATATCTAACAGTAAAAGCTATAGGCCATCAATGATATTGAAGTTACGAATATACTGATTACGAAGACCTAATATTTGACTCATACATAGTTCCAACCCAAGATCTAGCCCCCGGCCAATTTCGACTACTGGAAGTTGATAATCGAATAGTTCTACCAATAGAATTACCCATCCGTATACTCATCTCATCAGAAGACGTACTTCACGCATGAACTGTGCCATCCTTAGGATTAAAAGCCGATGCTATTCCAGGACGACTAAACCAAGCCACCCTAACATCAACTCGCCCAGGAGTCTTCTATGGTCAATGTTCAGAAATCTGTGGCTCCAATCACAGTTTCATGCCCATTGTCCTAGAAATAACAACACTAAAATATTTTGAAAAATGGTCTTCTATAATGCAATCATTTTTAAGATAACCATAATACATTAAAGTATTAAAGGATTTAAAAATCCCTTAAAACATATGCCACAACTTGATACTTCAACATGATTCCTAACAATTTCCCTCATAATCATCTCATTATTCTGCGTGTACCAAACAAAAATAATTAATCAAACTATAATCTCCATCACCCAACAAAACAAAAAAGATATCACCTCACAAACCCAACTACACTGAGAAAAGAAATGAACGAAAATCTATTTGCCACATTCATCACCCCTACTATCATAGGTATTACAACACTACCAATCATTATACTATTCCCATGCCTAATTCTTACCACTCCAAAACGCTGACTGCCCAATCGCATCCAAACCCTACAAATCTGACTAATCCGATTAATTACAAAGCAAATGATAACAATACACAACAAACAAGGCCGAACATGAACACTCATACTCATATCCCTAATCCTATTTATTGCATCAACTAATCTACTTGGGCTATTACCATATTCATTCACCCCAACTACACAACTATCCATAAACATTGGTATAGCTATTCCACTATGATTAGGAACTGTAATTATAGGATTCCGAAATAAACCAAAAACTTCTCTCGCACACTTCCTACCACAAGGCACACCAACCCCACTAATCCCTATACTTATTATTATTGAAACTATCAGCCTATTCATTCAACCCTTAGCCCTGGCAGTACGACTAACAGCCAATATCACTGCAGGTCACTTACTTATTCACCTAATTGGCTCAGCCACACTAGCCCTTTCATCTATCAACATAACAGTATCAACCATTACATTCACCATCTTATTCCTACTAACAATCCTAGAACTAGCTGTAGCCATAATTCAAGCTTACGTTTTTACACTTTTAGTAAGCTTGTATCTACATGATAACTCCTAATGACCCACCAAACACATGCTTACCACATAGTAAATCCAAGTCCATGACCATTAACAGGAGCCCTATCAGCTCTCCTACTCACCTCAGGCCTAATTATATGATTTCACTTTAATTCCTCCCTACTAGCCCTAATTGGCCTTACATGCATACTTTTAACAATATACCAATGATGACGCGATATTATTCGAGAAGGGACATTCCAAGGCCATCATACTCCCGCAGTGCAAAAAGGCTTACGATATGGAATAGTCCTTTTTATTATTTCCGAAGTATTCTTCTTCTTAGGGTTTTTCTGAGCCTTTTATCATTCAAGCCTAGCCCCAACCCACGAATTAGGAGGTTGCTGACCACCCACTGGAATTCATCCTTTAAACCCATTAGAAGTGCCTCTACTCAATACATCAATCCTTCTAGCCTCAGGAGTGTCAATTACATGAGCCCATCACAGTCTAATAGAAGGAAATCGTAAACAAATAATCCAAGCACTGTCAATCACAATTGCATTAGGCTTATATTTCACAATCCTTCAAGCCATAGAATATTATGAATCATCATTCACAATCTCAGACGGCATCTATGGGTCAACATTTTTCGTAGCAACAGGCTTTCACGGCCTACATGTAATTATCGGATCAACATTCCTAATTGTATGCCTCCTACGTCAATTTAATTACCACTTCACATCAACACACCACTTTGGATTTGAAGCCGCCGCCTGATACTGACATTTTGTAGATGTTGTATGACTCTTCCTATATGTGTCAATTTATTGATGAGGCTCATATTTTTCTAGTATAATAAGTACTACTGATTTCCAATCATTAAGTTCTGGGTAAAACCAGAGAAAAATAATCAACCTCATCATCACACTAATCATCAATACCACCCTATCTACCATCATCGTTCTCATCGCCTTCTGACTTCCCCAACTTTACCTATATCTAGAAAAATCCAGTCCATATGAATGCGGCTTTGATCCCCTAGGATCGGCACGACTGCCTTTTTCAATAAAATTTTTCCTTGTTGCTATTACATTCCTCCTATTCGATCTCGAAATTGCTCTCTTACTACCACTACCATGAGCCATCCAATTATCAGAGCCCAATACAATATTAATTCTAGCATACTGTTTAATCTTACTTTTAACAGCCGGCCTAGCCTACGAATGACTACAAAAAGGCCTAGAATGAGCCGAATAGGTTTTTAATCTAATCAAGATAATTGATTTCGACTCAATTAATCATGGTGCAAACCCATGAATACCTTATGACATCAATCAATCTCAACCTAACCGTAGCCTTTTCCCTAGCCCTAGCAGGAGTACTAATCTACCGATCACATCTAATATCAACACTCCTATGTCTAGAAGGAATGATACTATCTCTATTCGTCATAATAGCACTCCTAATTTCCCACTTCCACATATTCTCTACATCAATAGCACCAATTATCCTACTAGTATTCTCTGCATGCGAAGCAGGTGTAGGCCTGGCACTCCTAGTAAAAACCTCAAACAACTATGGCAATGATTACGTACAAAACCTAAACCTCCTACAATGTTAAAAATCCTAATTCCAACGTTCATATTAATTCCACTCACCTGACTATCTAAAAAACCATGAATTTGACTCAACTCCACCTCACACAGCCTAACCATCAGCGTAATTAGTCTAACTCTTCTTTACTATAACACAGACCTCAGCCACAACTATAACTCCTCATTCTTCACAGACTCACTATCCAGCCCACTAGTAGTATTATCCTGCTGACTACTACCACTCATAATAATTGCTAGCCAAAACCATTTAACCAAAGAATCCACTAACCGAAAAAAAACCTATTTGACCATACTCATCATTCTCCAATTATCCCTAATCATAGCCTTCTCATCATCAGAACTAATCATATTTTATGTCCTATTCGAAACTACTCTAATTCCAACTCTAATCGTCATTACACGATGAGGTAATCAAAACGAGCGACTTAACGCAGGCCTATATTTCCTATTTTATACCCTAGCCGGATCGCTGCCCCTCCTAGTAGCCCTCCTATATCTACACAACAACATTGGATCACTTCACATACTAACTATTTCCATAATATCTACTTCCATGTACCCCTCCTTATCAAACTCAATCCTATGATTTGCATGTATAACTGCATTCATAGTAAAAATACCATTATATGGCCTTCACCTATGACTCCCCAAAGCACACGTCGAAGCTCCAATCGCAGGATCCATAGTCCTAGCAGCTATTCTCCTAAAACTAGGTGGCTATGGCATTATACGAATAACAATCCTTACACAACCAATTACCTCACACCTCTACTACCCCTTCATCATCCTATCAATATGAGGAATAATCATAACAAGTTCAATCTGCCTACGTCAAACAGACCTAAAATCCCTAATCGCCTACTCCTCAGTAAGCCATATAGGCCTAGTAATTATTGCAGCCCTTATACAATCACCACTAAGCTTCATAGGAGCAACAGCCCTAATAATCGCCCACGGACTAACCTCCTCTATACTATTCTGCCTAGCCAATACAAACTACGAACGAATTCATAGTCGTACCATAATCCTAGCCCGAGGCCTACAAACTATCTTGCCCCTAATATGTACATGATGACTCCTTGCAAGCCTAGCCAACCTTGCTCTTCCCCCCACAATCAACCTCCTCGGAGAATTAATAGTTATTGTATCCTCCTTTTCATGATCCAACTTCTCCATCATCTTACTAGGACTCAACACAGCCATCACAGCCCTCTACTCACTCCACATACTAATTACATCACAACGAGGAAAATTTACCCACCACTTACATCCAATCAAACCCTCATTCACTCGAGAACATATCCTAATAACCCTACACCTAATCCCACTATTAATCATCTCTGCCAACCCAAAGTTCATTTTGGGAATTACATACTGCAAATATAGTTTAACAAAAACATTAGATTGTGAATCTAAACATAGAAGTTCAAACCTTCTTATATGCCGAGAAAGTTCCAAGAACTGCTAACTCTTGATTCCATACATAACCAATATGGCTTTCTTACTTTTAAAGGATAACAGTAATCCATTGGTCTTAGGAATCAAAAATTTTGGTGCAATTCCAAATAAAAGTAATTAATTTCATACTTAACACCACCATCCTCCTATCAATCACCATACTAACTTTTCCACTAATCTACAACCTCATCTTCCCAAACAAAACCAACCAATTCCCCCTATATTGTAAAAACGCAGTTAAAACAGCATTCTTCATCAGCTTACCATCACTCCTAATATTCATAAACATAGGCCACGAATCAACAATTACTAACTGACAATGATTCTCAATAGGCTCATTTAACATCTCCATAAGCTTCAAACTAGACTACTTCTCCATCATTTTTATCCCCATTGCACTATATGTAACCTGATCAATCCTAGAATTCTCACTATGATACATACATTCAGACCCTTACATCCACCAATTCTTCAAGTACCTAATTACCTTTCTCTTTACCATAATTATCTTAGTTTCCGCTAACAACCTATTTCAACTGTTTATTGGATGAGAGGGTGTAGGAATCATATCATTTATATTAATCGGCTGATGATACGGACGTACTGACGCCAACACAGCAGCCCTACAAGCCGTACTATACAACCGTATTGGCGACATCGGCTTCATACTTTCCATAGCCTGACTAATAACCAACAACAATTCATGAGACCTCCAACATATCTTCATAACCAATATAGACACACTAGCCCTACTAGGACTCATCATCGCCGCAACAGGCAAATCAGCCCAATTCGGCCTACACCCATGACTTCCATCAGCCATAGAAGGCCCAACCCCAGTATCAGCGCTACTTCACTCAAGTACTATAGTAGTAGCCGGAATCTTCCTACTCATCCGTTTCCATCCAATATTAGAAAACAACACCACAATCCTAACTATCGCCCTATGCCTAGGAGCAATAACAACCCTTTTCACCGCAATTTGCGCCATCACACAAAACGACATCAAAAAAATCGTAGCCTTCTCAACATCAAGCCAACTAGGACTAATAATAGTAACAATTGGACTAAACCAACCACACCTAGCATTCCTCCACATTTGCACCCATGCATTCTTCAAAGCAATACTATTCCTATGTTCAGGCTCAATCATCCACAACCTAAATGACGAACAAGATATTCGAAAAATAGGAGGACTACTAACACTTCTTCCTATTACCTCATCAGCCCTAATCACAGGAAGCCTAGCATTAATAGGCACTCCATTCCTAGCAGGATTCTACTCTAAAGACTCTATCATTGAAGCCATAAACACATCCTACACCAACACATGAGCCCTAACCCTAACACTTATCGCCACAATACTAACAGCTATATATAGTATACGAATTATTTTCTTTGCATTACTAAACCAACCACGATTCCTCCCCCTATCACCTATCAACGAAAACAACCCAAATCTCACCAACCCAATTATACGCTTAGCCATAGGAAGCATCTTCGCCGGATTCANCCTAACAACAAACATCCCACCAACATCTATTATCACAATAACAATACCACCTACAACAAAAATGTCCGCCCTAATAGTAACCATCCTAGGACTACTAATTGCCATAGAATTAAATTCTTCAACCAATAAACTACCTACAATACCATTCATCCATACACACAACTTCTCAAACATGCTAGGCTACTTCACCTTCCTATTCCACCGACTATACCCCCTAGCAAATCTTCAACTAGGCCAACATATTGCTACCATACTAATTGATTTAAACTGATACGAAAAAACCGGACCTAAAGGCCAAGCCAATCTTCACAGCAACCTATCTTCATCTATTACTTCAACCCATAAAGGCCTAATTAAAACCTACTTTCTATCCTTCATCATCTCCATTACAATAATTATATTAATTATCTAATCACGACCACGTACAATTTCTAAAACAATATAAATAGTAATAAACAAAACTCAACCTAATAAGACTAAAATTCATCCACCACAACCATACAACAAAGACACACCACTAGAATCCTGCCCAACACAATAAACACCAACAGTATCAAACAACTCCACAGCAGTATCAACCTCAACTTCACCTGACATAAAATACCACACTAACTCAACAAATAAAGTGAATAACAGTATACTAAAAGCCACCATATTTCCAACCCAACTTTCAGGATATTCTTCAGTAGCCATAGCAGAAGTATAACCAAAAACTACTAATATACCCCCCAAATAAACCAAAAATACTACCAACCCTAAAAAAGTATTCTCCAAACTCACAACAATTGCACTACCCAAACCACCACTTACTACAAGACTTAACCCACCATAGATTGGAGATGGTTTAGAAGCAAAAGCAACAAAANNNNNNNNNNNNAAAANTGAANNNNNNNNNNNNNNNNNNNNNNNNNNNNNNNNNNNNNNNNNNNNNNNNNNNNNNNNNNNNNNNNNNNNNNNNNNNNNNNNNNNNNCNNNNNNNNNNNNNNNTCAATCTCCGCAAAACCCACCCCATCATAAAAATCATTAATCACTNATTCATCGATCTACCAGCACCATCNAACATCTCTGCCTGNNNNNNNNNNNNNNNNNNNNNNNNNNNNNNNNNNNNNNNNNNNNNNNNNNNNNNNNNNNNNNNNNNNNNNNNNNNNNNNNNNNNNNNNNNNNNNNNNNNNNNNNNNNNNNNNNNNNNNNNNNNNNNNNNNNNNNNNNNNNNNNNNATNNGCANNNNNNNNNNNNNNNNNNNNNCTATATTCTTCATATGTTTATTCTTACATATCGGACGGGGAATCTACTACGGCTCCTACCTCTACAAAGAAACATGAAACATCGGAGTAATTCTCCTCCTAACCGTTATAGCAACCGCCTTTGTCGGCTATGTACTCCCATGAGGACAAATATCATTCTGAGGAGCAACAGTCATTACCAACCTCTTATCAGCCATCCCATATATTGGAACAACACTAGTAGAATGAATCTGAGGAGGCTTCTCCGTAGACAAAGCCACCTTAACACGATTCTTCGCCTTCCACTTCATTCTCCCATTCATTATCACAGCCTTAGTACTTGTCCACCTCCTATTCCTACATGAAACAGGATCCAACAACCCATCAGGAATCAATCCTGACTCAGACAAAATCCCATTCCACCCATACTATACTATTAAAGATGCACTAGGACTTATACTCANACTATTAACCCTCCTTCTCCTAACCCTATTCTCACCAGACATACTAAGCGACCCAGACAACTTTTCCCCAGCCAACCCACTCAACACACCACCACATATCAAACCCGAATGATACTTTCTTTTTGCATACGCCATCCTACGATCAATCCCCAACAAACTAGGAGGAGTACTAGCACTACTAGCATCTATCCTTATCCTACTAGCCATACCACTCCTACATACATCCAACCAACGAAGCATAATATTTCGCCNAATTTCCCAAACACTCTTCTGAATCCTCACAGCTAACCTACTTATCCTAACCTGAATCGGAGGGCAACCAGTAGAAGAACCATACATTATCATCGGACAAGTAGCCTCAATCTCATATTTCCTCCTAATTATCGTATTAATACCCATAGCAGGACTTTTCGAAAACTTCATACTTAAACCCAAATGAAGAGTCCAAGTAATTTAACCAAANTNNNNNNNNNGTAAGCCAGCAATGAAGGACCAACCCTTCCCAGGACACATCAAGAAGAAGGCAATAACACCTCACCATCAACACCCAAAGCTGACATTCTAAATAAACTACTTCCTGAAAYAAANNNTNCNATTATGTCATACCCTAATTTTCTATNCATTNTACCAACTATTAATATTCAAACATGTACAATNTTGCAAANCACAGCAAGAGGTAAGTACATATAATTCAANNNNNNNNNNNNNNNNNNNNNNNNNNNNNNNNNNNNNNNNNNNNNNNNNNNNNNNNNNNNNNNNNNNNNNNNNNNNNNNNNNNNNNNNNNNNNNNNNNNNNNNNNNNNNNATACTATTCAACATTACTAAAATACATTAGATTAAATAATTACTACATAATGATTTNNNNNNNNNNNNATCTAATATACATTAAACTATAATATTACATAACAAATAATAACTATAACATTACATAATACATTATTATCATAATNTTACATAATACATATATTGTTNNNTTACATAGACANTACAGTCAATGATTCATGAATCTAAACGATTTACCCACTAGCATATCATCACCATGAGTTATCCCTTAATCACCACCTCACGAGAGATCACCATCCCGCCATCTTAAGGCACATCATCCTTCAGAGCAAGCCCATTAACTGTGGTCGTACCTAAACNGCTTTTACTGGCTACTGGTTGCTACTTCAGGTCCATTAANTCCTATTCAGCTAATCTATGCTTTTCGTCGAGGCATTTGTGATGACTTGAGTGCTATTCGTCTCGTATCGCGGCATCTGGTTGAGAGGTAACTGGCATTGGGGGGGATTTTTTTTTGGGGAGGTTTATCAACTGGGCGGGAGCCTGGAAAATCGCCGACGTCGTATTTGACTAACATTAAATGAATAATACACAGTTATTGTTGAATGAGTNAATTTTAANTNAATGATATTAAGACATAWAATTAATTTAAGTGATAATATGGGATACATTAATANTNCTTAGATAAGTAAAAAGTACATTTAAGATTAATTATATATGGAAATTAAATCAATGATTTTAAGACNNNNNNNNNNNNNNNNTATAATAATACAATTATTTTATAGATTCCCCCGGGTGCACACTCGCGGGTCGCGTAANNNNNNNNNNNNNNNNNNNNNNNNNNNNNNNNNNNNNNNNNNNNNNNNNNNNNNNNNNNNNNNNNNNNNNNNNNNNNNNNNNNNNNNNNNNNNNNNNNNNNNNNNNNNNNNNNNNNNNNNNNNNNNNNNNNNNNNNNNNNNNNNNNNNNNNNNNNNNNNNNNNNNNNNNNNNNNNNNNNNNNNNNNNNNNNNNNNNNNNNNNNNNNNNNNNNNNNNNNNNNNNNNNNNNNNNNNNNNNNNNNNNNNNNNNNNNNNNNNNNNNNNNNNNNNNNNNNNNNNNNNNNNNNNNNNNNNNNNNNNNNNNNNNNNNNNNNNNNNNNNNNNNNNNNNNNNNNNNNNNNNNNNNNNNNNNNNNNNNNNNNNNNNNNNNNNNNNNNNNNNNNNNNNNNNNNNNNNNNNNNNNNNNNNNNNNNNNNNNNNNNNNNNNNNNNNNNNNNNNNNNNNNNNNNNNNNNNNNNNNNNNNNNNNNNNNNNNNNNNNNNNNNNNNNNNNNNNNNNNNNNNNNNNNNNNNNNNNNNNNNNNNNNNNNNNNNNNNNNNNNNNNNNNNNNNNNNNNNNNNNNNNNNNNNNNNNNNNNNNNNNNNNNNNNNNNNNNNNNNNNNNNNNNNNNNNNNNNNNNCTAATAAATCATAAAACAGATAATCACAAATTTAATCACCCTATTTAGTATTACAGTTATATNNNNNNNNNNNNNNNNNNNNNNNNNNNNNNNNNNNNNNNNNNNNNNNNNNNNNNNNNNNNNNNNNNNNNNNNNNNNNNNNNNNNNNNNNNNNNNNNNNNNNNNNNNNNNNNNNNNNNNNNNNNNNNNNNNNNNNNNNNN
>BufferZone_033 [organism=Trichosurus vulpecula]
NNNNNNNNNNNNNNNCCAAAAGCAAAGCACTGAAAATGCTTAGATGGACCATGACAAGTCCCATAAACACAAAGGTTTGGTCCTAGCCTTACTGTTAATTATAATTAAACCTACACATGCAAGTTTCCGCTGCCCAGTGAGAATGCCCTCAAAATTATTCATAAATCAACAGGAGCAGGCATCAGGCACACCACAGGTAGCCCACCACGCCTTGCTTAACCACACCCCCACGGGATACAGCAGTGACTAACATTAAGCCATAAACGAAAGTTTGACTAAATCATAATTATTAGGGTTGGTAAATTTCGTGCCAGCCACCGCGGCCATACGATTAACCCAAATTAACAGAAAACCGGCGTAAAGTGTGTTTAAGCACTAACAACCAATAAAGCTAAAGTTCAACTAAACTGTAATACGCTATAGTTGACACTAAAATACACAACGAAAGTGGCTTTATCTACGCTGAAGACACTATAGCTAAGAAACAAACTGGGATTAGAGACCCCACTATGCTTAGCCCTAAACCAAGATAATCCGATAACAATATTATTCGCCAGAGAACTACTAGCCAGCGCTTAAAACTCAAAGGACTTGGCGGTGCCCTAAACCCACCTAGAGGAGCCTGTTCTATAATCGATAAACCCCGATAAACCTCACCCATTCTTGCCAATACAGCCTATATACCGCCATCGTCAGCCTACCCCATAGGGAAAAAAAGTAAGCAAGATCATAAATCATAAAAACGTTAGGTCAAGGTGTAGCATATGAATGGGAAAGAAATGGGCTACATTTTCTAAATTAGAATATAACGAACTACCTTATGAAACCTAAGATACTGAAGGAGGATTTAGTAGTAAATTAAGAATAGAGAGCTTAATTGAAACAGGCAATAGGACGCGCACACACCGCCCGTCACCCTCCTCAATTAAAACCCAAAACATAAATAATAAAACTCAAACAAAAAGAGGAGAAAAGTCGTAACATGGTAAGTGTACTGGAAGGTGCACTTGGAGTATCAAAATGTAGCTTATAATAAAGCATTTAGCTTACACCTAAAAGATTTCAGTTAATACTGACCATTTTGAGCCAATCACAGCCCTAACACCCATCAAAAAAATTATCTCAACAAACAAAAAAAAACATTTAACCTATCACAGTATAGGAGATAGAACAGATAAACAGGCGCAATAACATTAGTACCGTAAGGGAAAAATGAAAGACCAATTAAAAGCACCAAAAAGCAAAGATTTAACCTTTTACCTTTTGCATAATGATTTAGCCAGTCAAACCGGACAAAAAGAGTTACGCCCGCCTCCCCGAAATCAAGTGAGCTACTATAAAACAGTACATCAGAACCAACTCGTCTATGTAGCAAAATAGTGAGAAGATTTTATAGTAGAGGTGAAAAGCCAACCGAACTTGAAGATAGCTGGTTGTCCAAAACATGAATTTTAGTTCAACTTTAAATTTTAATCAAAGTCCTAACAACCATAATTTAAATTTAAAATATAATCCAAAGAGGGACAACTCTTTAGATCATGTGAACAAACTTTCTTAGAGGATAATGTACATTATAACAAACATTGTGGGCTTAAAAGCAGCCATCAATTAAGAAAGCGTTAAAGCTCAAACCTACCCACACCTTAATACCAATAATCCTACCAAATTCCCTAACCCTATATTGGACGATTTTATTAACTTATAAAAGACATAATGCTAAAATCAGTAACAAGAAATAATTCTCCTTGCACAAGCCTACATTAGTAACGGAACAACCACTAACAATTAACAAACAAATAACAATAATCACAAACTAGCAAAATTATCAACACATTGTTAACCCGACACAGGAGTGCATCCAGGAAAGATTAAAAAGAATAAAAGGAACTCGGCAAACAAAAACCCCGCCTGTTTACCAAAAACATCACCTCTAGCATACCAAGTATTAGAGGCACTGCCTGCCCAGTGAGTTAAACTTTAACGGCCGCGGTATCCTGACCGTGCAAAGGTAGCATAATCACTTGTCCCTTAAATAGAGACTAGTATGAATGGCATAACGAGGGTTTAACTGTCTCTTATCCTTAATCAGTGAAATTGACCTTCCCGTGCAGAGGCGGGAATATCCTTACAAGACGAGAAGACCCTATGGAGCTTAAGATTCATAGTCTAACCTAACTCAACAAAACCCTACATGGAACAATATAATGACTAACTAGACTATAACCTTTGGTTGGGGTGACCTCGGAGCACAATAAAACCTCCGAATGACATAACTTAGATCTACTAATCCAAGTGTGACACCACCAGTAATTGACCCATATATTGATCAACGGAACAAGTTACCCTAGGGATAACAGCGCAATCCTATTCAAGAGCCCATATCGACAATTAGGGTTTACGACCTCGATGTTGGATCAGGACATCCAAATGGTGCAACCGCTATTAATGGTTCGTTTGTTCAACGATTAAAGTCCTACGTGATCTGAGTTCAGACCGGAGAAATCCAGGTCGGTTTCTATCTGTATATTAATTTCTCCCAGTACGAAAGGACAAGAGAAATAAGGCCCACGCTACTGACGAGCCTTAGAAATAAGATATGAACATATCTAAATATCTTAATTCAATAACTTAATGCTCTAGAAAAGAGCTATTAAGGTGGCAGAGCTGGCAATTGCATAAAACTTAAACCTTTATAACCAGAGGTTCAAATCCTCTCCTTAATACATGTTTATTATCAATCTACTACTATACATTATTCCAATCCTCCTAGCCGTTGCCTTCCTAACACTAGTAGAACGAAAAGCCCTAGGATATATACAATTCCGAAAAGGTCCTAATATTGTAGGACCTTACGGCCTTCTACAACCTATTGCTGATGCTGTCAAACTATTTACAAAAGAACCACTACGCCCACTAACATCATCAATCTCAATATTTATTATTGCCCCTATCCTAGCCCTCACCTTAGCATTTACTATCTGAACACCCTTACCAATACCCCACTCCCTAATCGACCTAAATTTAGGACTACTATTTATCCTAGCACTATCTGGATTATCAGTCTATTCAATTCTATGGTCTGGCTGAGCATCAAACTCTAAATACGCCCTCATAGGAGCCCTACGAGCCGTCGCTCAAACAATCTCATACGAAGTAACCCTGGCCATCATCTTATTATCAATTATACTTATTAACGGCTCCTTCACCCTAAAAAACTTAATCATCACACAAGAAAACATATGACTAATCATGACTACATGACCTCTAACCATGATATGATACATTTCCACCCTAGCAGAAACTAACCGAGCCCCATTCGATTTAACCGAAGGCGAATCAGAATTAGTGTCCGGCTTCAACGTTGAATATGCAGCAGGTCCATTTGCCATATTTTTCCTAGCTGAATACGCCAACATTATAGCTATAAACGCCATAACAACCATCCTATTCCTTGGCTCATCAATCAACCACAACTTCACCCATCTAAATACACTGTCATTCGTAATCAAAACAGCACTACTCACATTTATATTCCTATGAGTACGAGCCTCATACCCACGATTTCGATACGACCAACTAATATACCTACTATGAAAAAACTTTTTACCCTTAACATTAGCCTTCTGCCTATGATTTATCTCTATCCCAGTAGCACTTTCATGCATTCCACCACAAATCTAAGAAATATGTCTGACAAAAGAATTATCTTGATAGGATAAATAATAGGGGTGTAAACCCCCTTATTTCTAGAACAATAGGATTCGAACCCATATCCAAGAACTCAAAATTCTACGTGTTTCCATTACACCACATTCTAGTAAGGTCAGCTAAATAAGCTATCGGGCCCATACCCCGAAAATGTTGGTTTACATCCTTCCCATACTAATGTCCCCTTACGTCCTACTAATCATTTCCATTAGTCTACTCTTAGGCACATCACTCACCTTACTAAGCAATCATTGACTAGTAGCCTGAATAGGCCTAGAAATCAACACATTAGCGATTATCCCCATAATAACATACCCCAACCACCCTCGAGCCACAGAATCTGCCATCAAATATTTCCTAACACAATCAACCGCCTCCATAATACTCATATTCGCCATCATCAACAACGCCTGAATAACAAACCAATGAACATTATCCCAAATTTCCGACCAAACCTCCTCCATCATCATAACACTAGCCCTAGCAATTAAACTAGGACTAGCACCATTCCATTTCTGAGTCCCAGAAGTCACCCAAGGAATTCCACTAACATCAGGTATACTCCTACTCACCTGACAAAAAATCGCCCCAATATCACTAATATACCAAATCTCTCCCTCCCTAAACATAAAAATTTTAACTATCCTAGCATTCTCATCTACTCTACTAGGCGGTTGAGGCGGACTAAACCAAACACACCTACGAAAAATCCTAGCCTACTCATCCATCGCCCACATAGGATGAATAACCATTATCATCCTAATCAACCCTACCCTAATACTCTTAAACTTAATCATTTACATCGCCGCAACACTAACTCTATTCTTAGCCCTTAATCACTCATCAATTACAAAAATCAAATCACTAGCTAACCTATGAAACAAATCAACCCCAATAACCATCGTCATTTTACTCACCCTACTATCCCTAGGAGGCCTACCTCCCCTTACCGGTTTCATACCAAAATGACTAATCCTACAAGAACTGGTAGAACATAACAACATTCCCATAGCCATACTAATAGCACTATCCGCCCTATTAAACCTTTTTTTCTACATACGAATTATCTATGTATCAACACTAACCATACCTCCATCCACAAACAATTCCAAACTTCAATGACCCCATCAACAAACCAAAACAATCAATATCATCCCATCACTAACAATTATCTCATCACTCCTACTTCCACTAACCCCTATATTCATCACCCTATCATAGCTAAGAATTACAAGCCTTTATCTTGCATCATCCGAACGCAAATCGAACACTTTAATTAAGCTAAATTCTTTCATCAGGCCCCGGCAGTTCTCTAACTACTTCTTTGAATTTGCAATTCAACGTAATATATACTTCAAAGCCATATTAAAGGTTTAGGTTCAAACTAGACCAAAGGCCTTCAAAGCCTTAAGCAGGTGTTGAATCACCTAACCTTTGCCACACCTACCAGCCTCACGCCTTTGGAAGAAAAAAAAGGCGTGAGGCCCCGGGAGATCTCCCAACAACCCTTATCTACTAAATTGGTGGGTTTTTATCCCACTTCTTCTTAGTTAACAGCTAAGCACCTTAACATTTGGCTTCAATTTAATGGTAAAAAGAGATTATTAGTCTCTGTCTTTGAATTTACAGTTCAATGCTTACCTCAGCCATTTTACCTATGTTCATTACCCGTTGATTATTCTCAACTAACCATAAAGATATTGGTACATTATACCTTATCTTTGGTGCTTGAGCAGGAATAACAGGCACCGCTCTAAGTCTATTAATTCGCGCAGAACTTGGTCAACCAGGAACTCTTATTGGCGATGATCAAATCTACAATGTAATTGTAACTGCACATGCATTCATCATAATCTTCTTCATAGTTATACCAATTATAATTGGAGGGTTCGGTAACTGACTAGTCCCCCTAATAATTGGCGCACCAGATATAGCCTTTCCCCGAATAAATAATATAAGTTTCTGACTATTACCACCATCTTTTCTACTTTTACTAGCATCATCAGCAGTAGAAGCTGGAGCAGGAACTGGATGAACCGTCTACCCACCTTTAGCAGGTAATCTAGCACATGCAGGCGCCTCTGTAGACCTAACTATCTTTTCATTACATTTAGCAGGAATCTCATCCATCCTAGGAGCCATCAACTTCATTACTACAATTATCAATATGAAACCACCAGCCCTTTCACAATACCAAACACCACTATTCGTCTGATCAGTCATAATTACTGCCGTTTTACTTCTTCTATCACTTCCAGTATTAGCAGCAGGTATTACTATACTTTTAACAGATCGAAACTTAAATACTACATTTTTTGACCCGGCAGGAGGAGGAGACCCAATCCTATATCAACACTTATTCTGATTTTTTGGACATCCAGAAGTATACATTCTTATTTTACCAGGATTCGGTATAATTTCACACATCGTAACATACTACTCTGGCAAAAAAGAACCATTTGGCTACATAGGAATAGTATGAGCTATAATATCTATTGGATTCCTAGGATTTATCGTTTGAGCCCACCATATATTTACAGTAGGACTCGATGTAGACACCCGAGCTTATTTCACCTCAGCCACCATAATCATTGCTATTCCAACCGGGGTAAAAGTTTTCAGTTGACTAGCCACACTTCATGGAGGAAACATCAAATGATCACCCGCTATACTTTGAGCCTTAGGATTTATTTTCCTTTTTACAATCGGAGGTCTTACAGGAATCGTATTAGCCAACTCATCCCTAGACATCGTTCTTCACGATACCTATTATGTAGTAGCCCACTTCCATTATGTACTATCTATAGGAGCCGTATTTGCTATCATAGGCGGCTTTGTCCATTGATTCCCACTATTCACAGGATATATACTAAATGACTTATGAGCAAAAATCCATTTCTCCATTATATTTGTTGGAGTAAACATAACATTCTTCCCTCAACATTTTCTTGGCCTATCCGGAATACCACGACGATACTCAGACTACCCAGATGCCTATACAATATGAAACGTAATTTCATCTATTGGCTCGTTTATTTCACTAACAGCCGTCATCCTTATAGTATTCATCATCTGAGAAGCCTTCGCATCTAAACGAGAGGTATCTTCAGTGGAACTTACAACAACCAATCTTGAATGACTTTATGGTTGTCCTCCACCTTACCACACATTTGAACAACCAGTATTCGTTAAATCCCAATTATAAGAAAGGGAGGAATCGAACCCCCTAAAATTGATTTCAAGTCAACCTCATAACCTCTATGACTTTCTCATAAGATATTAGTAATAATAATTACATAACTTTGCCATAGTTAAATTATAGGTTTAAATCCTATATATCTTACATGCCTTATCCCATACAACTGGGCTTCCAAGACGCCACATCACCTATCATAGAAGAATTAACATACTTTCATGACCACACACTAATAATTGTGTTCCTAATTAGTTCACTAGTACTATATATTATTATTCTAATACTTACAACAAAATTGACTCACACAAGCACAATAGACGCTCAAGAAGTAGAAACTATCTGAACTATTATACCAGCCGCTATTCTAGTACTCATTGCCCTACCCTCCTTACGCATCCTATATATAATGGATGAGATCTACAACCCATATCTAACAGTAAAAGCTATAGGCCATCAATGATATTGAAGTTACGAATATACTGATTACGAAGACCTAATATTTGACTCATATATAGTTCCAACCCAAGATCTAGCCCCTGGCCAATTTCGATTACTGGAAGTTGATAATCGAATAGTTCTACCAATAGAATTACCCATCCGTATACTCATCTCATCAGAAGACGTACTTCACGCATGAACTGTGCCATCCTTAGGATTAAAAGCCGATGCTATTCCAGGACGACTAAACCAAGCCACCCTAACATCAACTCGCCCAGGAGTCTTCTATGGTCAATGTTCAGAAATCTGTGGCTCCAATCACAGTTTCATGCCCATTGTCCTAGAAATAACAACACTAAAATATTTTGAAAAATGGTCTTCTATAATGCAATCATTTTTAAGATAACCATAATACATTAAAGTATTAAAGGATTTAAATATCCCTTAAAATATATGCCACAACTTGATACTTCAACATGATTTCTAACAATTTCCCTCATAATCATCTCATTATTCTGCGTATATCAAACAAAAATAATTAATCAAACTATAATCTCCATCACCCAACAAGACAAAAAAGATGTCACTTCACAAACCCAACTACACTGAGAAAAGAAATGAACGAAAATCTATTTGCCACATTCATCACCCCTACTATCATAGGTATTACAACACTACCAATCATTATACTATTCCCATGCCTAATTCTTACCACTCCAAAACGCTGACTGCCCAATCGCATCCAAACCCTACAAATCTGACTAATCCGATTAATTACAAAGCAAATGATAACAATACACAACAAACAAGGCCGAACATGAACACTCATACTCATATCCCTAATCCTATTTATTGCATCAACAAATCTACTTGGACTATTACCATATTCATTCACCCCAACTACACAACTATCCATAAACATTGGTATAGCTATTCCACTATGATTAGGAACTGTAATTATAGGATTCCGAAATAAACCAAAAACTTCTCTCGCACACTTCCTACCACAAGGCACACCAACCCCACTAATCCCTATACTCATTATTATTGAAACTATCAGCCTATTCATTCAACCCTTAGCCCTAGCAGTACGACTAACAGCCAATATCACTGCAGGTCACTTACTTATTCACCTAATTGGCTCAGCCGCACTAGCCCTTTCATCTATCAGCATAACGGTATCAACCATTACATTCACCATCTTATTCCTACTAACAATCCTAGAACTAGCTGTAGCCATAATTCAAGCTTACGTTTTTACACTTTTAGTAAGCTTGTATCTACATGATAACTCCTAATGACCCACCAAACACATGCTTACCACATAGTAAATCCAAGTCCATGACCATTAACAGGAGCCCTATCAGCTCTCCTACTCACCTCAGGCCTAATTATATGATTTCACTTTAATTCCTCCCTACTAGCCCTAATTGGCCTTACATGCATACTTTTAACAATATACCAATGATGACGTGATATTATTCGAGAAGGAACATTCCAAGGCCATCATACTCCTGCAGTGCAAAAAGGCTTACGATATGGAATAGTCCTTTTTATTATTTCCGAAGTATTCTTCTTCTTAGGATTTTTCTGAGCCTTTTATCATTCAAGCCTAGCCCCAACCCACGAATTAGGAGGTTGCTGACCACCCACTGGAATTCATCCTTTAAACCCATTAGAAGTGCCTCTACTCAATACATCAATCCTTCTAGCCTCAGGAGTGTCAATTACATGAGCCCATCACAGTCTAATAGAAGGAAATCGTAAACAAATAATCCAAGCACTGTCAATCACAATTGCACTAGGCTTATATTTCACAATCCTTCAAGCCATAGAATATTATGAATCATCATTCACAATCTCAGACGGCATCTATGGGTCAACATTTTTCGTAGCAACAGGCTTTCACGGCCTACATGTAATTATCGGATCAACATTCCTAATTGTATGCCTCCTACGTCAATTTAATTACCACTTCACATCAACACACCACTTTGGATTTGAAGCCGCCGCCTGATATTGACATTTTGTAGATGTTGTATGACTCTTCCTATATGTGTCAATTTATTGATGAGGCTCATATTTTTCTAGTATAATAAGTACTACTGATTTCCAATCATTAAGTTCTGGGTAAAACCAGAGAAAAATAATCAACCTCATCATCACACTAATCATCAATACCACCCTATCTACCATCATCGTTCTCATCGCCTTCTGACTTCCCCAACTTTACCTATATCTAGAAAAATCTAGTCCATATGAATGCGGCTTTGATCCCCTAGGATCGGCACGACTGCCTTTTTCAATAAAATTTTTCCTTGTTGCTATTACATTCCTCCTATTCGACCTCGAAATTGCTCTCTTACTACCACTACCATGAGCCATCCAATTATCAGAGCCCAATACAATATTAATTCTAGCATACTGTTTAATCTTACTTTTAACAGCCGGTCTAGCCTACGAATGACTACAAAAAGGCCTAGAATGAGCCGAATAGGTTTTTAATCTAATCAAGATAATTGATTTCGACTCAATTAATCATGGTGCAAACCCATGAATACCTTATGACATCAATCAATCTCAACCTAACCGTAGCCTTTTCCCTAGCCCTAGCAGGAGTACTAATCTACCGATCACATCTAATATCAACACTCCTATGTCTAGAAGGAATGATACTATCTCTATTCGTCATAATAGCACTCCTTATTTCCCACTTCCACATATTCTCTACATCAATAGCACCAATTATCCTACTAGTATTCTCTGCATGCGAAGCAGGTGTAGGCCTGGCACTCCTAGTAAAAACCTCAAACAACTATGGCAATGATTACGTACAAAACCTAAACCTCCTACAATGTTAAAAATCTTAATTCCAACGTTCATATTAATTCCACTCACCTGACTATCTAAAAAACCATGAATTTGACTCAACTCCACCTCACACAGCCTAACCATCAGCGTAATTAGTCTAACTCTTCTTTACTATAACACAGACCTCAGCCACAACTATAACTCCTCATTCTTCACAGACTCACTATCCAGCCCACTAGTAGTATTATCCTGCTGACTACTACCACTCATAATAATCGCTAGCCAAAACCATTTAACCAAAGAATCCACTAACCGAAAAAAAACCTATTTGACCATACTCATCATTCTCCAATTATCCCTAATCATAGCCTTCTCATCATCAGAACTAATCATATTTTATGTCCTATTCGAAACTACTCTAATTCCAACTCTAATCGTTATTACACGATGAGGCAATCAAAACGAGCGACTTAACGCAGGTCTATATTTCCTATTTTATACCCTAGCCGGATCACTGCCCCTCCTAGTAGCCCTCCTATATCTATACAACAACATTGGATCACTTCACATACTAACTATTTCCATAATATCTACTTCCATGTACCCTTCCTTATCAAACTCAATCCTATGATTTGCATGTATAACTGCATTTATAGTAAAAATACCATTATATGGCCTTCACCTATGACTCCCCAAAGCACACGTCGAAGCTCCAATCGCAGGATCCATAGTCCTAGCAGCTATTCTCCTAAAACTAGGTGGCTATGGCATTATACGAATAACGATCCTTACACAACCAATTACCTCACACCTCTACTACCCCTTCATCATCCTATCAATATGAGGAATAATCATAACAAGTTCAATCTGCCTACGTCAAACAGACCTAAAATCCCTAATCGCCTACTCCTCAGTAAGCCATATAGGCCTAGTAATTATTGCAGCCCTTATACAATCACCACTAAGCTTCATAGGAGCAACAGCCCTAATAATCGCCCACGGACTAACCTCTTCTATACTATTCTGCCTAGCCAATACAAACTACGAACGAATTCATAGTCGTACCATAATCCTAGCCCGAGGCCTACAAACTATCTTACCCCTAATATGTACATGATGACTCCTTGCAAGCCTAGCCAACCTTGCTCTTCCCCCCACAATCAACCTCCTCGGAGAATTAATAGTTATTGTATCCTCCTTTTCATGGTCCAACTTCTCCATCATCTTACTAGGACTCAACACAGCCATCACAGCCCTCTACTCACTTCACATACTAATTACATCACAACGAGGAAAATTTACCCACCACTTACATCCAATCAAACCCTCATTCACTCGAGAACATATCCTAATAACCCTACACCTAATCCCACTATTAATCATCTCTGTCAACCCAAAATTCATTTTGGGAATTACATACTGCAAATATAGTTTAACAAAAACATTAGATTGTGAATCTAAACATAGAAGTTTAAACCTTCTTATATGCCGAGAAAGTTCCAAGAACTGCTAACTCTTGATTCCATACATAACCAATATGGCTTTCTTACTTTTAAAGGATAACAGTAATCCATTGGTCTTAGGAATCAAAAATTTTGGTGCAATTCCAAATAAAAGTAATTAATTTCATACTTAACACCACCATCCTCCTATCAATCACCATACTAACTTTTCCACTAATCTACAACCTCATCTTCCCAAACAAAACCAACCAATTCCCCCTATATTGTAAAAACGCAGTTAAAACAGCATTCTTCATCAGCTTACCATCACTCCTATTATTCATAAACATAGGCCACGAATCAACAATTACTAACTGACAATGATTCTCAATAGGCTCATTTAACATCTCCATAAGCTTCAAACTAGACTACTTCTCCATCATTTTTATCCCCATTGCACTATATGTAACCTGATCAATCCTAGAATTCTCACTATGATATATACATTCAGACCCCTACATCCACCAATTCTTCAAGTACCTAATTACCTTTCTCTTTACCATAATTATCTTAGTTTCCGCTAACAACCTATTTCAACTGTTTATTGGATGAGAGGGTGTAGGAATCATATCATTTATATTAATCGGCTGATGGTACGGACGTACTGACGCCAACACAGCAGCCCTACAAGCCGTACTATACAACCGTATTGGTGACATCGGCTTCATACTTTCCATAGCCTGACTAATAACCAACAACAATTCATGAGACCTCCAACATATCTTCATAACCAATATAGACACACTAGCCCTACTAGGACTCATCATCGCCGCAACAGGCAAATCAGCCCAATTCGGCCTACACCCATGACTTCCATCAGCCATAGAAGGCCCAACCCCAGTATCAGCACTACTTCACTCAAGTACTATAGTAGTAGCCGGAATCTTCCTACTCATCCGTTTCCATCCAATATTAGAAAACAACACCACAATCCTAACTATCGCCCTATGCCTAGGAGCAATAACAACCCTTTTCACCGCAATTTGCGCCATTACACAAAACGACATCAAAAAAATCGTAGCCTTCTCAACATCAAGCCAACTAGGACTAATAATAGTAACAATTGGACTAAACCAACCACACCTAGCATTCCTCCACATTTGCACCCATGCATTCTTCAAAGCAATACTATTCCTATGTTCAGGCTCAATCATCCACAACCTAAATGACGAACAAGATATTCGAAAAATAGGAGGACTACTAACACTTCTTCCTATTACCTCATCAGCCCTAATCACAGGAAGCCTAGCATTAATAGGCACTCCATTCCTAGCAGGATTCTACTCTAAAGACTCTATTATTGAAGCCATAAATACATCCTACACCAACACATGAGCCCTAACCCTAACACTTATCGCCACAATACTAACAGCTGTATATAGTATACGAATTATTTTCTTTGCATTACTAAACCAACCACGATTCCTCCCCCTATCACCTATCAACGAAAACAACCCAAACCTCACCAACCCAATTATACGCTTAGCCATAGGAAGCATCTTCGCCGGATTCATCCTAACAACAAACATCCCACCAACATCTATTATCACAATAACAATACCACCTACAACAAAAATGTCCGCCCTAATAGTAACCATCCTAGGACTACTAATTGCCATAGAATTAAATTCTTCAACCAATAAACTACCTACAATACCATTCATCCATACACACAACTTCTCAAACATGCTAGGCTACTTTACCTTCCTATTCCACCGACTATACCCCCTAGCAAACCTTCAACTAGGCCAACATATTGCTACCATACTAATTGATTTAAACTGATACGAAAAAACCGGACCTAAAGGCCAAGCCAATCTTCACAGCAACCTATCTTCATCTATTACTTCAACCCATAAAGGCCTAATTAAAACCTACTTTCTATCCTTCATCATCTCCATTACAATAATTATATTAATTATCTAATCACGACCACGTACAATTTCTAAAACAATATAAATAGTAATAAACAAAACTCAACCTAATAAGACTAAAATTCATCCACCACAACCATACAACAAAGACACACCACTAGAATCCTGCCCAACACAATAAACACCAACAGTATCAAACAACTCCACAGCAGTATCAACCTCAACTTCACCTGACATAAAATACCACACTAACTCAACAAATAAAGTGAATAATAGTATACTAAAAGCCACCATATTCCCAACCCAACTTTCAGGATATTCTTCAGTAGCCATAGCAGAAGTATAACCAAAAACTACTAATATACCCCCCAAATAAACCAAAAATACTACCAACCCTAAAAAAGTATTTTCCAAACTCACAACAATTGCACTACCCAAACCTCCACTTACTACAAGACTTAACCCACCATAGATTGGAGATGGTTTAGAGGCAAAAGCAACAAAACCAAAAATAAATAAAACTGAAAATAAAAAAACAACCATTATTTTCATTATTTTAGTATGGACTCTAACCATAACCTATGGCATGAAAAACCACCGTTGTCATTCAACTACAAAAACTAATGTTCAATCTCCGCAAAACCCACCCCATCATAAAAATCATTAATCACTCATTCATCGATCTACCAACACCATCCAACATCTCTGCCTGATGAAACTTCGGATCACTACTAGGCATCTGCTTAACTATACAAATCCTTACAGGCTTATTCTTAGCAATGCACTACACCGCTGATACAGCAACAGCTTTCTCATCAGTAGCCCACATCTGTCGAGACGTAAATTACGGCTGATTAATCCGCAATCTTCACGCCAATGGAGCCTCTATATTCTTCATATGTTTATTCTTACATATCGGACGGGGAATCTACTATGGCTCCTACCTCTACAAAGAAACATGAAACATCGGAGTAATTCTCCTCCTAACCGTTATAGCAACCGCTTTTGTCGGCTATGTACTCCCATGAGGACAAATATCATTCTGAGGAGCAACAGTCATTACCAACCTCTTATCAGCCATCCCATATATTGGAACAACACTAGTAGAATGAATCTGAGGAGGCTTCTCCGTAGACAAAGCCACCTTAACACGATTCTTCGCCTTCCACTTCATCCTCCCATTCATTATCACAGCCNTAGTACTTGTCCACCTCCTATTCCTACATGAAACAGGATCCAACAACCCATCAGGAATCAATCCTGACTCAGACAAAATCCCATTCCACCCATACTATACTATCAAAGATGCACTAGGACTTATACTCATACTATTAATCCTCCTTCTCCTAACCCTATTCTCACCAGACATACTAAGCGACCCAGACAACTTTTCCCCAGCCAACCCACTCAACACACCACCACATATCAAACCCGAATGATACTTTCTTTTTGCNTACGCCATCCTACGATCAATCCCCAACAAACTAGGAGGAGTACTAGCACTACTAGCATCTATCCTTATCCTACTAGCCATACCACTCCTACATACATCCAACCAACGAAGCATAATATTTCGCCCAATTTCCCAAACACTCTTCTGAATCCTCACAGCTAACCTACTTATCCTAACCTGAATCGGAGGGCAACCAGTAGAAGAACCATACATTATCATCGGACAAGTAGCCTCAATCTCATATTTCCTCCTAATTATCGTATTAATACCCATAGCAGGACTTTTCGAAAACTTCATACTTAAACCCAAATGAAGAGTCCAAGTAATTTAACCAAAATACTGGCCTTGTAAGCCAGCAATGAAGGACCAACCCTTCCTAGGACACATCAAGAAGAAGGCAATAACACCTCACCATCAACACCCAAAGCTGACATTCTAAATAAACTACTTCCTGAAATAAACCCTACCATTATGTCATACCCTAATTTTCTATACATTGTACCAACTATTAATATTCAAACATGTACAATCTTGCAAACCACAGCAAGAGGTAAGTACATATAATTCAACAGTACTAGAGACTATAAATCAATGACTTATAGGATATAAATGTATTATATAATACATAAATATGTATATAGTACATTAATATATTTACCTCTAGCATATAAGTAGATACATACTATTCAACATTACTAAAATACATTAGATTAAATAATTACTATACAATGATTAATATAATAGCGTATCTAACATACATTAAACTATAATATTACATAATAAGTAATAACTATAACATTACATAATACATTATTATCATAATTTTACATAATACATATATTGTTGAGTTACATAGACATTACAGTCAATGATTCATGAATCTAAACGATTTATCCACTAGCATATCATTACCATAAGTTATTCCTTAATCACCACCTCACGAGAGATCACCATCCCGCCATCTTAAGGCACATCATCCTTCAGAGCAAGCCCATCAACTGTGGTCGTACCTAAACAGCTTTTACTGGCTACTGGTTGCTACTTCAGGTCCATTAAATCCTATTCAGCTAATCTATGCTTTTCGTCGAGGCATTTGTGATGACTTGAGTGCTATTCGTCTCGTATCGCGGCATCTGGTTGAGAGGTAACTGGCATTGAGGGGNWTTTTTTTTTGGGGAGGTTTATCAACTGGGCGGGAGCCTGGAAGATCGCCGACGTCGTATTTGACTAACATTAAATGAATAATACACAGATATTGTTGAATGAGTCAATTTTAAATTAATGATATTAAGACATNTAGTTAATTTAAGTGATAATATGGGATACATTAATAATCCTTAGATAAGTAAAAAGTACATTTAAGATTAATTATATATGGAAATTAAGTCAATGATTTTAAGACATATATATATATATATTNNNNNNATACAATTATTTTATAGATTCCCCCGGGTGCACACTCGCGGATCGCGTAATTTATAATAATTTATAATAATTTATAATAATTTATAATAATTTATAATAATTTATAATAATTTATAATAATTTATAATAATTTATAATAATTTATAATAANTTATAATAANTTATAATAATTTATAATAATTTATAATAATTTATAATAATTTATAATAATTTATAATAATTTATAATNNNNNNNNNNNNNNNNNNNNTTATAATAACCAGATCTTTAAAGCAAAGCTTTGGATTCATTAAACCCCCCCTACCCCCCCACTAAATTTAATCCTTATTCCGTCAAACCCCAAAACCGGAGGACTTACACTTAGCTAGTACCATACGTACTTACTGGGACACATAGGAGTATTATAGTATTATAGTATTATAGTATTATAGTATTATAGTATTATAGTATTATAGTATTATAGTATTATAGTATTATAGTATTATAGTATTATAGTATTATAGTATTATAGTATTATAGTATTATAGTATTATAGTATTATAGTATTATAGTATTATAGTATTATAGTATTATAGTATTATAGTATTATAGTATTATAGTNTNATAGTNTNATAGTGTGATAGTGTGATAGNNNNNNATAGTGTGATAGTGTAACACAGACATATCATAATTTAATAAATCATAAAACAGATAATCACAAATTTAATCACTCTATTTAGTATTACAGTTATATCGCAATCGTATGTTATCCCAGTACAACTTGATATTATCATCCATTACACAGACAAAAAGCCTTTATTCTACAAACCATAAACACCCTAATTTTAACCGACATAACATATTACCCTACAAATTTCATAATCTAAAAGACN
>BufferZone_035 [organism=Trichosurus vulpecula]
NNNNNNNNNNCTTAACCAAAAGCAAAGCACTGAAAATGCTTAGATGGACCATGACAAGTCCCATAAACACAAAGGTTTGGTCCTAGCCTTACTGTTAATTATAATTAAACCTACACATGCAAGTTTCCGCTGCCCAGTGAGAATGCCCTCAAAATTATTCATAAATCAACAGGAGCAGGCATCAGGCACACCACAGGTAGCCCACCACGCCTTGCTTAACCACACCCCCACGGGATACAGCAGTGACTAACATTAAGCCATAAACGAAAGTTTGACTAAATCATAATTATTAGGGTTGGTAAATTTCGTGCCAGCCACCGCGGCCATACGATTAACCCAAATTAACAGAAAACCGGCGTAAAGTGTGTTTAAGCACTAACAACCAATAAAGCTAAAGTTCAACTAAACTGTAATACGCTATAGTTGACACTAAAATACACAACGAAAGTGGCTTTATCTACGCTGAAGACACTATAGCTAAGAAACAAACTGGGATTAGAGACCCCACTATGCTTAGCCCTAAACCAAGATAATCCGATAACAATATTATTCGCCAGAGAACTACTAGCCAGCGCTTAAAACTCAAAGGACTTGGCGGTGCCCTAAGCCCACCTAGAGGAGCCTGTTCTATAATCGATAAACCCCGATAAACCTCACCCATTCTTGCCAATACAGCCTATATACCGCCATCGTCAGCCTACCCCATAGGGAAAAAAAGTAAGCAAGATCATAAATCATAAAAACGTTAGGTCAAGGTGTAGCATATGAATGGGAAAGAAATGGGCTACATTTTCTAAATTAGAATATAACGAACTACCTTATGAAACCTAAGATACTGAAGGAGGATTTAGTAGTAAATTAAGAATAGAGAGCTTAATTGAAATAGGCAATAGGACGCGCACACACCGCCCGTCACCCTCCTCAATTAAAACCCAAAACATAAATAATAAAACTCAAACAAAAAGAGGAGAAAAGTCGTAACATGGTAAGTGTACTGGAAGGTGCACTTGGAGTATCAAAATGTAGCTTATAATAAAGCATTTAGCTTACACCTAAAAGATTTCAGTTAATACTGACCATTTTGAGCCAATCATAGCCCTAACACCCATCAAAAAAATTATCTCAACAAACAAAAAAAAACATTTAACCTATCACAGTATAGGAGATAGAACAGATAAACAGGCGCAATAACATTAGTACCGTAAGGGAAAAATGAAAGACCAATTAAAAGCACCAAAAAGCAAAGATTTAACCTTTTACCTTTTGCATAATGATTTAGCCAGTCAAACCGGACAAAAAGAGTTACGCCCGCCTCCCCGAAATCAAGTGAGCTACTATAAAACAGTACACCAGAACCAACTCGTCTATGTAGCAAAATAGTGAGAAGATTTTATAGTAGAGGTGAAAAGCCAACCGAACTTGAAGATAGCTGGTTGTCCAAAACATGAATTTTAGTTCAACTTTAAATTTTAATCAAAGTCCTAACAACCATAATTTAAATTTAAAATATAATCCAAAGAGGGACAACTCTTTAGATCATGTGAACAAACTTTCTTAGAGGATAATGTACATTATAACAAACATTGTGGGCTTAAAAGCAGCCATCAATTAAGAAAGCGTTAAAGCTCAAACCTACCCATACCTTAATACCAATAATCCTACCAAATTCCCTAACCCTATATTGGACGATTTTATTAACTTATAAAAGACATAATGCTAAAATCAGTAACAAGAAATAATTCTCCTTGCACAAGCCTACATTAGTAACGGAACAACCACTAACAATTAACAAACAAATAACAATAATCACAAACTAGCAAAATTATCAACACATTGTTAACCCAACACAGGAGTGCATCCAGGAAAGATTAAAAAGAATAAAAGGAACTCGGCAAACAAAAACCCCGCCTGTTTACCAAAAACATCACCTCTAGCATACCAAGTATTAGAGGCACTGCCTGCCCAGTGAGTTAAACTTTAACGGCCGCGGTATCCTGACCGTGCAAAGGTAGCATAATCACTTGTCCCTTAAATAGAGACTAGTATGAATGGCATAACGAGGGTTTAACTGTCTCTTATCCTTAATCAGTGAAATTGACCTTCCCGTGCAGAGGCGGGAATATCCTTACAAGACGAGAAGACCCTATGGAGCTTAAGATTCATAGTCTAACCTAACTCAACAAAACCCTACATGGAACAATATAATGACTAACTAGACTATAACCTTTGGTTGGGGTGACCTCGGAGCACAATAAAACCTCCGAATGACATAACTTAGATCTACCAATCCAAGTGTGACACCACCAGTAATTGACCCATATATTGATCAACGGAACAAGTTACCCTAGGGATAACAGCGCAATCCTATTCAAGAGCCCATATCGACAATTAGGGTTTACGACCTCGATGTTGGATCAGGACATCCAAATGGTGCAACCGCTATTAATGGTTCGTTTGTTCAACGATTAAAGTCCTACGTGATCTGAGTTCAGACCGGAGAAATCCAGGTCGGTTTCTATCTGTATATTAATTTCTCCCAGTACGAAAGGACAAGAGAAATAAGGCCCACGCTACTGACGAGCCTTAGAAATAAGATATGAACATATCTAAATATCTTAATTCAATAACTTAATGCTCTAGAAAAGAGCTATTAAGGTGGCAGAGCTGGCAATTGCATAAAACTTAAACCTTTATAACCAGAGGTTCAAATCCTCTCCTTAATACATGTTTATTATCAATCTATTACTATACATCATTCCAATCCTCCTAGCCGTTGCCTTCCTAACACTAGTAGAACGAAAAGCCCTAGGATATATACAATTCCGAAAAGGTCCTAATATTGTAGGACCTTACGGCCTTCTACAACCTATTGCCGATGCTGTCAAACTATTTACAAAAGAACCACTACGCCCACTAACATCATCAATCTCAATATTTATTATTGCCCCTATCCTAGCCCTCACCTTAGCATTTACTATCTGAACACCCTTACCAATACCCCACTCCCTAATCGACCTAAATTTAGGACTACTATTTATCCTAGCACTATCTGGGTTATCAGTCTATTCAATTCTATGGTCTGGCTGAGCATCAAACTCTAAATACGCCCTCATAGGAGCCCTACGAGCCGTCGCTCAAACAATCTCATACGAAGTAACCCTGGCCATCATCTTATTATCAATTATACTTATTAACGGCTCCTTCACCCTAAAAAACTTAATCATCACACAAGAAAACATATGACTAATCATGACTACATGACCTCTAACCATGATATGATATATTTCCACCCTAGCAGAAACTAACCGAGCCCCATTCGATTTAACCGAAGGCGAATCAGAACTAGTGTCCGGCTTCAACGTTGAATATGCAGCAGGTCCATTTGCCATATTTTTCCTAGCTGAATACGCCAACATTATAGCTATAAACGCCATAACAACCATCCTATTCCTTGGCTCATCAATCAACCACAACTTCACCCATCTAAATACACTGTCATTCGTAATCAAAACAGCACTACTCACATTTATATTCCTATGAGTACGAGCCTCATACCCACGATTTCGATACGACCAACTAATATACCTACTATGAAAAAACTTTTTACCCTTAACATTAGCCTTCTGCCTATGATTTATCTCTATCCCAGTAGCACTTTCATGCATTCCACCGCAAATCTAAGAAATATGTCTGACAAAAGAATTATCTTGATAGGATAAATAATAGGGGTGCAAACCCCCTTATTTCTAGAACAATAGGATTCGAACCCATATCCAAGAACTCAAAATTCTACGTGTTTCCATTACACCACATTCTAGTAAGGTCAGCTAAATAAGCTATCGGGCCCATACCCCGAAAATGTTGGTTTACATCCTTCCCATACTAATGTCCCCTTACGTCCTACTAATCATTTCCATCAGTCTACTCTTAGGCACATCACTCACCTTACTAAGCAATCATTGACTAGTAGCCTGAATAGGCCTAGAAATCAATACATTAGCGATTATCCCCATAATAACATACCCCAACCACCCTCGAGCCACAGAATCTGCCATCAAATATTTCCTAACACAATCAACCGCCTCCATAATACTCATATTCGCCATCATCAACAACGCCTGAATAACAAACCAATGAACATTATCCCAAATTTCCGACCAAACCTCCTCCATCACCATAACACTAGCCCTAGCAATTAAACTAGGACTAGCACCATTCCATTTCTGAGTCCCAGAAGTCACCCAAGGAATCCCACTAACATCAGGTATACTCCTACTTACCTGACAAAAAATCGCCCCAATATCACTAATATACCAAATCTCTCCCTCCCTAAACATAAAAATTTTAACTATCCTAGCATTCTCATCTACTCTACTAGGCGGTTGAGGCGGACTAAACCAAACACACCTACGAAAAATCCTAGCCTACTCATCCATCGCCCACATAGGATGAATAACCATTATCATCCTAATCAACCCTACCCTAATACTCTTAAACTTAATCATTTACATCGCCGCAACACTAACTCTATTCTTAGCCCTTAATCACTCCTCAATTACAAAAATCAAATCACTAGCTAACCTATGAAACAAATCAACCCCAATAACTATCGTCATTTTACTCACCCTACTATCCCTAGGAGGCCTACCTCCCCTTACCGGTTTCATACCAAAATGACTAATCCTACAAGAACTGGTAAAACATAACAACATTCCCATAGCCATACTAATAGCACTATCCGCCCTATTAAACCTTTTTTTCTACATACGAATTATCTATGTATCAACACTAACCATACCTCCATCCACAAACAATTCCAAACTTCAATGACCCTATCAACAAACCAAAACAATCAATATCATCCCATCACTAACAATTATCTCATCACTCCTACTTCCACTAACCCCTATATTCATCACCCTATCATAACTAAGAATTACAAGCCTCTATCTTGCATCATCCGAACGCAAATCGAACACTTTAATTAAGCTAAATTCTTTCATCAGGCCCTGGCAGTTCTCTAACTACTTCTTTGAATTTGCAATTCAACGTAATATATACTTCAAAGCCATATTAAAGGTTTAGGTTCAAACTAGACCAAAGGCCTTCAAAGCCTTAAGCAGGTGTTGAATCACCTAACCTTTGCCGCACCTACCAGCCTCACGCCTTTGGAAGAAAAAAAAGGCGTGAGGCCCCGGGAGATCTCCCAACAACCCTTATCTACTAAATTGGTGGGTTTTTATCCCACTTCTTCTTAGTTAACAGCTAAGCACCTTAACATTTGGCTTCAATTTAATGGTAAAAAGAGATTATTAGTCTCTGTCTTTGAATTTACAGTTCAATGCTTACCTCAGCCATTTTACCTATGTTCATTACCCGTTGATTATTCTCAACTAACCATAAAGATATTGGTACATTATACCTTATCTTTGGTGCTTGAGCAGGAATAACAGGCACCGCTCTAAGTCTATTAATTCGCGCAGAACTTGGTCAACCAGGAACTCTTATTGGCGATGATCAAATCTACAATGTAATTGTAACTGCACATGCATTCATCATAATCTTCTTCATAGTCATACCAATTATAATTGGAGGGTTCGGTAACTGACTAGTCCCCCTAATAATTGGCGCACCAGATATAGCCTTTCCCCGAATAAATAATATAAGTTTCTGACTATTACCACCATCTTTCCTACTTTTACTAGCATCATCAGCAGTAGAAGCTGGAGCAGGAACTGGATGAACCGTCTATCCACCTTTAGCAGGTAATCTAGCACATGCAGGCGCCTCTGTAGACCTAACTATCTTTTCATTACATTTAGCAGGAATCTCATCCATCCTAGGAGCCATCAACTTCATTACTACAATTATCAATATGAAACCACCAGCCCTTTCACAATACCAAACACCACTATTCGTCTGATCAGTTATAATTACTGCCGTTTTACTTCTTCTATCACTTCCAGTATTAGCAGCAGGTATTACTATACTTTTAACAGATCGAAACTTAAATACTACATTTTTTGACCCGGCAGGAGGAGGAGACCCAATCCTATATCAACACTTATTCTGATTTTTTGGACATCCAGAAGTATATATTCTTATTTTACCAGGATTTGGTATAATTTCACACATCGTAACATACTACTCTGGCAAAAAAGAACCATTTGGCTACATAGGAATAGTATGAGCTATAATATCTATTGGATTCCTAGGATTTATTGTTTGAGCCCACCACATATTTACAGTAGGACTCGATGTAGACACCCGAGCTTATTTCACCTCAGCCACCATAATCATTGCTATTCCAACCGGGGTAAAAGTTTTCAGTTGACTCGCCACACTTCATGGAGGAAACATCAAATGATCACCTGCTATACTTTGAGCCTTAGGATTTATTTTCCTTTTTACAATCGGAGGTCTTACAGGAATCGTATTAGCCAACTCATCCCTAGACATCGTTCTTCACGATACCTATTATGTAGTAGCCCACTTCCATTATGTACTATCTATAGGAGCCGTATTTGCTATCATAGGCGGCTTTGTCCATTGATTCCCACTATTCACAGGATATATACTAAATGACTTATGAGCAAAAATCCATTTCTCCATTATATTTGTTGGAGTAAACATAACATTCTTCCCTCAACATTTTCTTGGCCTATCCGGAATACCACGACGATACTCAGACTACCCAGATGCCTATACAATATGAAACGTAATTTCATCTATTGGCTCGTTTATTTCACTAACAGCCGTCATCCTTATAGTATTCACCATCTGAGAAGCCTTCGCATCTAAACGAGAGGTAGCTTCAGTGGAACTTACAACAACTAATCTTGAATGACTTTATGGTTGTCCTCCACCTTACCACACATTTGAACAACCAGTATTCGTTAAATCCCAATTATAAGAAAGGGAGGAATCGAACCCCCTAAAATTGATTTCAAGTCAACCTCATAACCTCTATGACTTTCTCATAAGATATTAGTAATAATAATTACATAACTTTGCCATAGTTAAATTATAGGTTTAAATCCTATATATCTTACATGCCTTATCCCATACAACTGGGCTTCCAAGACGCCACATCACCTATCATAGAAGAATTAACATACTTTCATGACCACACACTAATAATTGTATTCCTAATTAGTTCACTAGTACTATATATTATTATTCTAATACTTACAACAAAATTGACTCACACAAGCACAATAGACGCTCAAGAAGTAGAAACTATCTGAACTATTATACCAGCCGCTATTCTAGTACTCATTGCCCTACCCTCCTTACGCATCCTATATATAATGGATGAAATCTACAACCCATATCTAACAGTAAAAGCTATAGGCCATCAATGATATTGAAGTTACGAATATACTGATTACGAAGACCTAATATTTGACTCATACATAGTTCCAACCCAAGATCTAGCCCCCGGCCAATTTCGACTACTGGAAGTTGATAATCGAATAGTTCTACCAATAGAATTACCCATCCGTATACTCATCTCATCAGAAGACGTACTTCACGCATGAACTGTGCCATCCTTAGGATTAAAAGCCGATGCTATTCCAGGACGACTAAACCAAGCCACCCTAACATCAACTCGCCCAGGAGTCTTCTATGGTCAATGTTCAGAAATCTGTGGCTCCAATCACAGTTTCATGCCCATTGTCCTAGAAATAACAACACTAAAATATTTTGAAAAATGGTCTTCTATAATGCAATCATTTTTAAGATAACCATAATACATTAAAGTATTAAAGGATTTAAAAATCCCTTAAAACATATGCCACAACTTGATACTTCAACATGATTCCTAACAATTTCCCTCATAATCATCTCATTATTCTGCGTGTACCAAACAAAAATAATTAATCAAACTATAATCTCCATCACCCAACAAAACAAAAAAGATATCACCTCACAAACCCAACTACACTGAGAAAAGAAATGAACGAAAATCTATTTGCCACATTCATCACCCCTACTATCATAGGTATTACAACACTACCAATCATTATACTATTCCCATGCCTAATTCTTACCACTCCAAAACGCTGACTGCCCAATCGCATCCAAACCCTACAAATCTGACTAATCCGATTAATTACAAAGCAAATGATAACAATACACAACAAACAAGGCCGAACATGAACACTCATACTCATATCCCTAATCCTATTTATTGCATCAACTAATCTACTTGGGCTATTACCATATTCATTCACCCCAACTACACAACTATCCATAAACATTGGTATAGCTATTCCACTATGATTAGGAACTGTAATTATAGGATTCCGAAATAAACCAAAAACTTCTCTCGCACACTTCCTACCACAAGGCACACCAACCCCACTAATCCCTATACTTATTATTATTGAAACTATCAGCCTATTCATTCAACCCTTAGCCCTGGCAGTACGACTAACAGCCAATATCACTGCAGGTCACTTACTTATTCACCTAATTGGCTCAGCCACACTAGCCCTTTCATCTATCAACATAACAGTATCAACCATTACATTCACCATCTTATTCCTACTAACAATCCTAGAACTAGCTGTAGCCATAATTCAAGCTTACGTTTTTACACTTTTAGTAAGCTTGTATCTACATGATAACTCCTAATGACCCACCAAACACATGCTTACCACATAGTAAATCCAAGTCCATGACCATTAACAGGAGCCCTATCAGCTCTCCTACTCACCTCAGGCCTAATTATATGATTTCACTTTAATTCCTCCCTACTAGCCCTAATTGGCCTTACATGCATACTTTTAACAATATACCAATGATGACGCGATATTATTCGAGAAGGGACATTCCAAGGCCATCATACTCCCGCAGTGCAAAAAGGCTTACGATATGGAATAGTCCTTTTTATTATTTCCGAAGTATTCTTCTTCTTAGGGTTTTTCTGAGCCTTTTATCATTCAAGCCTAGCCCCAACCCACGAATTAGGAGGTTGCTGACCACCCACTGGAATTCATCCTTTAAACCCATTAGAAGTGCCTCTACTCAATACATCAATCCTTCTAGCCTCAGGAGTGTCAATTACATGAGCCCATCACAGTCTAATAGAAGGAAATCGTAAACAAATAATCCAAGCACTGTCAATCACAATTGCATTAGGCTTATATTTCACAATCCTTCAAGCCATAGAATATTATGAATCATCATTCACAATCTCAGACGGCATCTATGGGTCAACATTTTTCGTAGCAACAGGCTTTCACGGCCTACATGTAATTATCGGATCAACATTCCTAATTGTATGCCTCCTACGTCAATTTAATTACCACTTCACATCAACACACCACTTTGGATTTGAAGCCGCCGCCTGATACTGACATTTTGTAGATGTTGTATGACTCTTCCTATATGTGTCAATTTATTGATGAGGCTCATATTTTTCTAGTATAATAAGTACTACTGATTTCCAATCATTAAGTTCTGGGTAAAACCAGAGAAAAATAATCAACCTCATCATCACACTAATCATCAATACCACCCTATCTACCATCATCGTTCTCATCGCCTTCTGACTTCCCCAACTTTACCTATATCTAGAAAAATCCAGTCCATATGAATGCGGCTTTGATCCCCTAGGATCGGCACGACTGCCTTTTTCAATAAAATTTTTCCTTGTTGCTATTACATTCCTCCTATTCGATCTCGAAATTGCTCTCTTACTACCACTACCATGAGCCATCCAATTATCAGAGCCCAATACAATATTAATTCTAGCATACTGTTTAATCTTACTTTTAACAGCCGGCCTAGCCTACGAATGACTACAAAAAGGCCTAGAATGAGCCGAATAGGTTTTTAATCTAATCAAGATAATTGATTTCGACTCAATTAATCATGGTGCAAACCCATGAATACCTTATGACATCAATCAATCTCAACCTAACCGTAGCCTTTTCCCTAGCCCTAGCAGGAGTACTAATCTACCGATCACATCTAATATCAACACTCCTATGTCTAGAAGGAATGATACTATCTCTATTCGTCATAATAGCACTCCTAATTTCCCACTTCCACATATTCTCTACATCAATAGCACCAATTATCCTACTAGTATTCTCTGCATGCGAAGCAGGTGTAGGCCTGGCACTCCTAGTAAAAACCTCAAACAACTATGGCAATGATTACGTACAAAACCTAAACCTCCTACAATGTTAAAAATCCTAATTCCAACGTTCATATTAATTCCACTCACCTGACTATCTAAAAAACCATGAATTTGACTCAACTCCACCTCACACAGCCTAACCATCAGCGTAATTAGTCTAACTCTTCTTTACTATAACACAGACCTCAGCCACAACTATAACTCCTCATTCTTCACAGACTCACTATCCAGCCCACTAGTAGTATTATCCTGCTGACTACTACCACTCATAATAATTGCTAGCCAAAACCATTTAACCAAAGAATCCACTAACCGAAAAAAAACCTATTTGACCATACTCATCATTCTCCAATTATCCCTAATCATAGCCTTCTCATCATCAGAACTAATCATATTTTATGTCCTATTCGAAACTACTCTAATTCCAACTCTAATCGTCATTACACGATGAGGTAATCAAAACGAGCGACTTAACGCAGGCCTATATTTCCTATTTTATACCCTAGCCGGATCGCTGCCCCTCCTAGTAGCCCTCCTATATCTACACAACAACATTGGATCACTTCACATACTAACTATTTCCATAATATCTACTTCCATGTACCCCTCCTTATCAAACTCAATCCTATGATTTGCATGTATAACTGCATTCATAGTAAAAATACCATTATATGGCCTTCACCTATGACTCCCCAAAGCACACGTCGAAGCTCCAATCGCAGGATCCATAGTCCTAGCAGCTATTCTCCTAAAACTAGGTGGCTATGGCATTATACGAATAACAATCCTTACACAACCAATTACCTCACACCTCTACTACCCCTTCATCATCCTATCAATATGAGGAATAATCATAACAAGTTCAATCTGCCTACGTCAAACAGACCTAAAATCCCTAATCGCCTACTCCTCAGTAAGCCATATAGGCCTAGTAATTATTGCAGCCCTTATACAATCACCACTAAGCTTCATAGGAGCAACAGCCCTAATAATCGCCCACGGACTAACCTCCTCTATACTATTCTGCCTAGCCAATACAAACTACGAACGAATTCATAGTCGTACCATAATCCTAGCCCGAGGCCTACAAACTATCTTGCCCCTAATATGTACATGATGACTCCTTGCAAGCCTAGCCAACCTTGCTCTTCCCCCCACAATCAACCTCCTCGGAGAATTAATAGTTATTGTATCCTCCTTTTCATGATCCAACTTCTCCATCATCTTACTAGGACTCAACACAGCCATCACAGCCCTCTACTCACTCCACATACTAATTACATCACAACGAGGAAAATTTACCCACCACTTACATCCAATCAAACCCTCATTCACTCGAGAACATATCCTAATAACCCTACACCTAATCCCACTATTAATCATCTCTGCCAACCCAAAGTTCATTTTGGGAATTACATACTGCAAATATAGTTTAACAAAAACATTAGATTGTGAATCTAAACATAGAAGTTCAAACCTTCTTATATGCCGAGAAAGTTCCAAGAACTGCTAACTCTTGATTCCATACATAACCAATATGGCTTTCTTACTTTTAAAGGATAACAGTAATCCATTGGTCTTAGGAATCAAAAATTTTGGTGCAATTCCAAATAAAAGTAATTAATTTCATACTTAACACCACCATCCTCCTATCAATCACCATACTAACTTTTCCACTAATCTACAACCTCATCTTCCCAAACAAAACCAACCAATTCCCCCTATATTGTAAAAACGCAGTTAAAACAGCATTCTTCATCAGCTTACCATCACTCCTAATATTCATAAACATAGGCCACGAATCAACAATTACTAACTGACAATGATTCTCAATAGGCTCATTTAACATCTCCATAAGCTTCAAACTAGACTACTTCTCCATCATTTTTATCCCCATTGCACTATATGTAACCTGATCAATCCTAGAATTCTCACTATGATACATACATTCAGACCCTTACATCCACCAATTCTTCAAGTACCTAATTACCTTTCTCTTTACCATAATTATCTTAGTTTCCGCTAACAACCTATTTCAACTGTTTATTGGATGAGAGGGTGTAGGAATCATATCATTTATATTAATCGGCTGATGATACGGACGTACTGACGCCAACACAGCAGCCCTACAAGCCGTACTATACAACCGTATTGGCGACATCGGCTTCATACTTTCCATAGCCTGACTAATAACCAACAACAATTCATGAGACCTCCAACATATCTTCATAACCAATATAGACACACTAGCCCTACTAGGACTCATCATCGCCGCAACAGGCAAATCAGCCCAATTCGGCCTACACCCATGACTTCCATCAGCCATAGAAGGCCCAACCCCAGTATCAGCGCTACTTCACTCAAGTACTATAGTAGTAGCCGGAATCTTCCTACTCATCCGTTTCCATCCAATATTAGAAAACAACACCACAATCCTAACTATCGCCCTATGCCTAGGAGCAATAACAACCCTTTTCACCGCAATTTGCGCCATCACACAAAACGACATCAAAAAAATCGTAGCCTTCTCAACATCAAGCCAACTAGGACTAATAATAGTAACAATTGGACTAAACCAACCACACCTAGCATTCCTCCACATTTGCACCCATGCATTCTTCAAAGCAATACTATTCCTATGTTCAGGCTCAATCATCCACAACCTAAATGACGAACAAGATATTCGAAAAATAGGAGGACTACTAACACTTCTTCCTATTACCTCATCAGCCCTAATCACAGGAAGCCTAGCATTAATAGGCACTCCATTCCTAGCAGGATTCTACTCTAAAGACTCTATCATTGAAGCCATAAACACATCCTACACCAACACATGAGCCCTAACCCTAACACTTATCGCCACAATACTAACAGCTATATATAGTATACGAATTATTTTCTTTGCATTACTAAACCAACCACGATTCCTCCCCCTATCACCTATCAACGAAAACAACCCAAATCTCACCAACCCAATTATACGCTTAGCCATAGGAAGCATCTTCGCCGGATTCACCCTAACAACAAACATCCCACCAACATCTATTATCACAATAACAATACCACCTACAACAAAAATGTCCGCCCTAATAGTAACCATCCTAGGACTACTAATTGCCATAGAATTAAATTCTTCAACCAATAAACTACCTACAATACCATTCATCCATACACACAACTTCTCAAACATGCTAGGCTACTTCACCTTCCTATTCCACCGACTATACCCCCTAGCAAATCTTCAACTAGGCCAACATATTGCTACCATACTAATTGATTTAAACTGATACGAAAAAACCGGACCTAAAGGCCAAGCCAATCTTCACAGCAACCTATCTTCATCTATTACTTCAACCCATAAAGGCCTAATTAAAACCTACTTTCTATCCTTCATCATCTCCATTACAATAATTATATTAATTATCTAATCACGACCACGTACAATTTCTAAAACAATATAAATAGTAATAAACAAAACTCAACCTAATAAGACTAAAATTCATCCACCACAACCATACAACAAAGACACACCACTAGAATCCTGCCCAACACAATAAACACCAACAGTATCAAACAACTCCACAGCAGTATCAACCTCAACTTCACCTGACATAAAATACCACACTAACTCAACAAATAAAGTGAATAACAGTATACTAAAAGCCACCATATTTCCAACCCAACTTTCAGGATATTCTTCAGTAGCCATAGCAGAAGTATAACCAAAAACTACTAATATACCCCCCAAATAAACCAAAAATACTACCAACCCTAAAAAAGTATTCTCCAAACTCACAACAATTGCACTACCCAAACCACCACTTACTACAAGACTTAACCCACCATAGATTGGAGATGGTTTAGAAGCAAAAGCAACAAAACCAAAAATAAATAAAACTGAAAATAAAAAAACAACCATTATTTCCATTATTTTAGTATGGACTCTAACCATAACCTATGGCATGAAAAACCACCGTTGTCATTCAACTACAAAAACTAATGTTCAATCTCCGCAAAACCCACCCCATCATAAAAATCATTAATCACTCATTCATCGATCTACCAGCACCATCCAACATCTCTGCCTGATGAAACTTCGGATCACTACTAGGCATCTGCTTAACTATACAAATCCTTACAGGCTTATTCTTAGCAATGCACTACACCGCTGATACAGCAACAGCTTTCTCATCAGTAGCCCACATCTGTCGAGACGTAAATTACGGCTGATTAATCCGCAACCTTCACGCCAATGGAGCCTCTATATTCTTCATATGTTTATTCTTACATATCGGACGGGGAATCTACTACGGCTCCTACCTCTACAAAGAAACATGAAACATCGGAGTAATTCTCCTCCTAACCGTTATAGCAACCGCCTTTGTCGGCTATGTACTCCCATGAGGACAAATATCATTCTGAGGAGCAACAGTCATTACCAACCTCTTATCAGCCATCCCATATATTGGAACAACACTAGTAGAATGAATCTGAGGAGGCTTCTCCGTAGACAAAGCCACCTTAACACGATTCTTCGCCTTCCACTTCATTCTCCCATTCATTATCACAGCCTTAGTACTTGTCCACCTCCTATTCCTACATGAAACAGGATCCAACAACCCATCAGGAATCAATCCTGACTCAGACAAAATCCCATTCCACCCATACTATACTATTAAAGATGCACTAGGACTTATACTCATACTATTAACCCTCCTTCTCCTAACCCTATTCTCACCAGACATACTAAGCGACCCAGACAACTTTTCCCCAGCCAACCCACTCAACACACCACCACATATCAAACCCGAATGATACTTTCTTTTTGCATACGCCATCCTACGATCAATCCCCAACAAACTAGGAGGAGTACTAGCACTACTAGCATCTATCCTTATCCTACTAGCCATACCACTCCTACATACATCCAACCAACGAAGCATAATATTTCGCCCAATTTCCCAAACACTCTTCTGAATCCTCACAGCTAACCTACTTATCCTAACCTGAATCGGAGGGCAACCAGTAGAAGAACCATACATTATCATCGGACAAGTAGCCTCAATCTCATATTTCCTCCTAATTATCGTATTAATACCCATAGCAGGACTTTTCGAAAACTTCATACTTAAACCCAAATGAAGAGTCCAAGTAATTTAACCAAAATACTGGCCTTGTAAGCCAGCAATGAAGGACCAACCCTTCCCAGGACACATCAAGAAGAAGGCAATAACACCTCACCATCAACACCCAAAGCTGACATTCTAAATAAACTACTTCCTGAAACAAANNNTGCTATTATGTCATACCCTAATTTTCTATCCATTATACCAACTATTAATATTCAAACATGTACAATTTTGCAAATCACAGCAAGAGGTAAGTACATATAATTCAATAGTACTAGAGACTATAAATCAATGACTTATAGGATATAATTGTATTATATAATACATAAATATGTATATAGTACATTAATATATTTACCTCTAGCATATAAGTAGATACATACTATTCAACATTACTAAAATACATTAGATTAAATAATTACTACATAATGATTTATATAATAGCATATCTAATATACATTAAACTATAATATTACATAACAAATAATAACTATAACATTACATAATACATTATTATCATAATCTTACATAATACATATATTGTTGAGTTACATAGACATTACAGTCAATGATTCATGAATCTAAACGATTTACCCACTAGCATATCATCACCATGAGTTATCCCTTAATCACCACCTCACGAGAGATCACCATCCCGCCATCTTAAGGCACATCATCCTTCAGAGCAAGCCCATTAACTGTGGTCGTACCTAAACAGCTTTTACTGGCTACTGGTTGCTACTTCAGGTCCATTAAGTCCTATTCAGCTAATCTATGCTTTTCGTCGAGGCATTTGTGATGACTTGAGTGCTATTCGTCTCGTATCGCGGCATCTGGTTGAGAGGTAACTGGCATTGGGGGGGATTTTTTTTTGGGGAGGTTTATCAACTGGGCGGGAGCCTGGAAAATCGCCGACGTCGTATTTGACTAACATTAAATGAATAATACACAGTTATTGTTGAATGAGTTAATTTTAAATCAATGATATTAAGACATAAAATTAATTTAAGTGATAATATGGGATACATTAATAATCCTTAGATAAGTAAAAAGTACATTTAAGATTAATTATATATGGAAATTAAATCAATGATTTTAAGACATATATATATATATATTATAATAATACAATTATTTTATAGATTCCCCCGGGTGCACACTCGCGGGTCGCGTAATTTATAATAATTTATAATAATTTATAATAATTTATAATAATTTATAATAATTTATAATAATTTATAATAATTTATAATAATTTATAATAATTTATAATAATTTATAATAATTTATAATAATTTATAATAATTTATAATAATTTATAATAATTTATAATAATTTATAATAATTTATAATNNNNNNNNNNNNTATAATNTTTATAATAACCAAATCTTTAAAGCAAAGCTTTGGATTCATTAAACCCCCCCTACCCCCCCACTAAATTTAATCCTTATTCCGTCAAACCCCAAAACCGGAGGACTTACACTTAGCTAGTACCATACGTACTTACTGGGACACATAGGAGTATTATAGTATTATAGTATTATAGTATTATAGTATTATAGTATTATAGTATTATAGTATTATAGTATTATAGTATTATAGTATTATAGTATTATAGTATTATAGTATTATAGTATTATAGTATTATAGTATTATAGTATTATAGTATTATAGTATTATAGTATTATAGTATTATAGTATTATAGTATTATAGTATTATAGTATTATAGTATTATAGTATTATAGTATTATAGTATGTAATAGTGTGACAGTGTAACACAGACATATCATAATCTAATAAATCATAAAACAGATAATCACAAATTTAATCACCCTATTTAGTATTACAGTTATATCGCAATCGTATGTTATCCCAGTACAACTTGATATTATCATCCATTACACAGACAAAAAGCCTTTATTCTACAAACCATAAACACCCTAATTTTAACCGACATAACATATTACCCTACAAATTTCATAATCTAAAAGACT
>BufferZone_036 [organism=Trichosurus vulpecula]
NNNNNNNNAGCTTAACCAAAAGCAAAGCACTGAAAATGCTTAGATGGACCATGACAAGTCCCATAAACACAAAGGTTTGGTCCTAGCCTTACTGTTAATTATAATTAAACCTACACATGCAAGTTTCCGCTGCCCAGTGAGAATGCCCTCAAAATTATTCATAAATCAACAGGAGCAGGCATCAGGCACACCACAGGTAGCCCACCACGCCTTGCTTAACCACACCCCCACGGGATACAGCAGTGACTAACATTAAGCCATAAACGAAAGTTTGACTAAATCATAATTATTAGGGTTGGTAAATTTCGTGCCAGCCACCGCGGCCATACGATTAACCCAAATTAACAGAAAACCGGCGTAAAGTGTGTTTAAGCACTAACAACCAATAAAGCTAAAGTTCAACTAAACTGTAATACGCTATAGTTGACACTAAAATACACAACGAAAGTGGCTTTATCTACGCTGAAGACACTATAGCTAAGAAACAAACTGGGATTAGAGACCCCACTATGCTTAGCCCTAAACCAAGATAATCCGATAACAATATTATTCGCCAGAGAACTACTAGCCAGCGCTTAAAACTCAAAGGACTTGGCGGTGCCCTAAACCCACCTAGAGGAGCCTGTTCTATAATCGATAAACCCCGATAAACCTCACCCATTCTTGCCAATACAGCCTATATACCGCCATCGTCAGCCTACCCCATAGGGAAAAAAAGTAAGCAAGATCATAAATCATAAAAACGTTAGGTCAAGGTGTAGCATATGAATGGGAAAGAAATGGGCTACATTTTCTAAATTAGAATATAACGAACTACCTTATGAAACCTAAGATACTGAAGGAGGATTTAGTAGTAAATTAAGAATAGAGAGCTTAATTGAAACAGGCAATAGGACGCGCACACACCGCCCGTCACCCTCCTCAATTAAAACCCAAAACATAAATAATAAAACTCAAACAAAAAGAGGAGAAAAGTCGTAACATGGTAAGTGTACTGGAAGGTGCACTTGGAGTATCAAAATGTAGCTTATAATAAAGCATTTAGCTTACACCTAAAAGATTTCAGTTAATACTGACCATTTTGAGCCAATCACAGCCCTAACACCCATCAAAAAAATTATCTCAACAAACAAAAAAAAACATTTAACCTATCACAGTATAGGAGATAGAACAGATAAACAGGCGCAATAACATTAGTACCGTAAGGGAAAAATGAAAGACCAATTAAAAGCACCAAAAAGCAAAGATTTAACCTTTTACCTTTTGCATAATGATTTAGCCAGTCAAACCGGACAAAAAGAGTTACGCCCGCCTCCCCGAAATCAAGTGAGCTACTATAAAACAGTACATCAGAACCAACTCGTCTATGTAGCAAAATAGTGAGAAGATTTTATAGTAGAGGTGAAAAGCCAACCGAACTTGAAGATAGCTGGTTGTCCAAAACATGAATTTTAGTTCAACTTTAAATTTTAATCAAAGTCCTAACAACCATAATTTAAATTTAAAATATAATCCAAAGAGGGACAACTCTTTAGATCATGTGAACAAACTTTCTTAGAGGATAATGTACATTATAACAAACATTGTGGGCTTAAAAGCAGCCATCAATTAAGAAAGCGTTAAAGCTCAAACCTACCCACACCTTAATACCAATAATCCTACCAAATTCCCTAACCCTATATTGGACGATTTTATTAACTTATAAAAGACATAATGCTAAAATCAGTAACAAGAAATAATTCTCCTTGCACAAGCCTACATTAGTAACGGAACAACCACTAACAATTAACAAACAAATAACAATAATCACAAACTAGCAAAATTATCAACACATTGTTAACCCGACACAGGAGTGCATCCAGGAAAGATTAAAAAGAATAAAAGGAACTCGGCAAACAAAAACCCCGCCTGTTTACCAAAAACATCACCTCTAGCATACCAAGTATTAGAGGCACTGCCTGCCCAGTGAGTTAAACTTTAACGGCCGCGGTATCCTGACCGTGCAAAGGTAGCATAATCACTTGTCCCTTAAATAGAGACTAGTATGAATGGCATAACGAGGGTTTAACTGTCTCTTATCCTTAATCAGTGAAATTGACCTTCCCGTGCAGAGGCGGGAATATCCTTACAAGACGAGAAGACCCTATGGAGCTTAAGATTCATAGTCTAACCTAACTCAACAAAACCCTACATGGAACAATATAATGACTAACTAGACTATAACCTTTGGTTGGGGTGACCTCGGAGCACAATAAAACCTCCGAATGACATAACTTAGATCTACTAATCCAAGTGTGACACCACCAGTAATTGACCCATATATTGATCAACGGAACAAGTTACCCTAGGGATAACAGCGCAATCCTATTCAAGAGCCCATATCGACAATTAGGGTTTACGACCTCGATGTTGGATCAGGACATCCAAATGGTGCAACCGCTATTAATGGTTCGTTTGTTCAACGATTAAAGTCCTACGTGATCTGAGTTCAGACCGGAGAAATCCAGGTCGGTTTCTATCTGTATATTAATTTCTCCCAGTACGAAAGGACAAGAGAAATAAGGCCCACGCTACTGACGAGCCTTAGAAATAAGATATGAACATATCTAAATATCTTAATTCAATAACTTAATGCTCTAGAAAAGAGCTATTAAGGTGGCAGAGCTGGCAATTGCATAAAACTTAAACCTTTATAACCAGAGGTTCAAATCCTCTCCTTAATACATGTTTATTATCAATCTACTACTATACATTATTCCAATCCTCCTAGCCGTTGCCTTCCTAACACTAGTAGAACGAAAAGCCCTAGGATATATACAATTCCGAAAAGGTCCTAATATTGTAGGACCTTACGGCCTTCTACAACCTATTGCTGATGCTGTCAAACTATTTACAAAAGAACCACTACGCCCACTAACATCATCAATCTCAATATTTATTATTGCCCCTATCCTAGCCCTCACCTTAGCATTTACTATCTGAACACCCTTACCAATACCCCACTCCCTAATCGACCTAAATTTAGGACTACTATTTATCCTAGCACTATCTGGATTATCAGTCTATTCAATTCTATGGTCTGGCTGAGCATCAAACTCTAAATACGCCCTCATAGGAGCCCTACGAGCCGTCGCTCAAACAATCTCATACGAAGTAACCCTGGCCATCATCTTATTATCAATTATACTTATTAACGGCTCCTTCACCCTAAAAAACTTAATCATCACACAAGAAAACATATGACTAATCATGACTACATGACCTCTAACCATGATATGATACATTTCCACCCTAGCAGAAACTAACCGAGCCCCATTCGATTTAACCGAAGGCGAATCAGAATTAGTGTCCGGCTTCAACGTTGAATATGCAGCAGGTCCATTTGCCATATTTTTCCTAGCTGAATACGCCAACATTATAGCTATAAACGCCATAACAACCATCCTATTCCTTGGCTCATCAATCAACCACAACTTCACCCATCTAAATACACTGTCATTCGTAATCAAAACAGCACTACTCACATTTATATTCCTATGAGTACGAGCCTCATACCCACGATTTCGATACGACCAACTAATATACCTACTATGAAAAAACTTTTTACCCTTAACATTAGCCTTCTGCCTATGATTTATCTCTATCCCAGTAGCACTTTCATGCATTCCACCACAAATCTAAGAAATATGTCTGACAAAAGAATTATCTTGATAGGATAAATAATAGGGGTGTAAACCCCCTTATTTCTAGAACAATAGGATTCGAACCCATATCCAAGAACTCAAAATTCTACGTGTTTCCATTACACCACATTCTAGTAAGGTCAGCTAAATAAGCTATCGGGCCCATACCCCGAAAATGTTGGTTTACATCCTTCCCATACTAATGTCCCCTTACGTCCTACTAATCATTTCCATTAGTCTACTCTTAGGCACATCACTCACCTTACTAAGCAATCATTGACTAGTAGCCTGAATAGGCCTAGAAATCAACACATTAGCGATTATCCCCATAATAACATACCCCAACCACCCTCGAGCCACAGAATCTGCCATCAAATATTTCCTAACACAATCAACCGCCTCCATAATACTCATATTCGCCATCATCAACAACGCCTGAATAACAAACCAATGAACATTATCCCAAATTTCCGACCAAACCTCCTCCATCATCATAACACTAGCCCTAGCAATTAAACTAGGACTAGCACCATTCCATTTCTGAGTCCCAGAAGTCACCCAAGGAATTCCACTAACATCAGGTATACTCCTACTCACCTGACAAAAAATCGCCCCAATATCACTAATATACCAAATCTCTCCCTCCCTAAACATAAAAATTTTAACTATCCTAGCATTCTCATCTACTCTACTAGGCGGTTGAGGCGGACTAAACCAAACACACCTACGAAAAATCCTAGCCTACTCATCCATCGCCCACATAGGATGAATAACCATTATCATCCTAATCAACCCTACCCTAATACTCTTAAACTTAATCATTTACATCGCCGCAACACTAACTCTATTCTTAGCCCTTAATCACTCATCAATTACAAAAATCAAATCACTAGCTAACCTATGAAACAAATCAACCCCAATAACCATCGTCATTTTACTCACCCTACTATCCCTAGGAGGCCTACCTCCCCTTACCGGTTTCATACCAAAATGACTAATCCTACAAGAACTGGTAGAACATAACAACATTCCCATAGCCATACTAATAGCACTATCCGCCCTATTAAACCTTTTTTTCTACATACGAATTATCTATGTATCAACACTAACCATACCTCCATCCACAAACAATTCCAAACTTCAATGACCCCATCAACAAACCAAAACAATCAATATCATCCCATCACTAACAATTATCTCATCACTCCTACTTCCACTAACCCCTATATTCATCACCCTATCATAGCTAAGAATTACAAGCCTTTATCTTGCATCATCCGAACGCAAATCGAACACTTTAATTAAGCTAAATTCTTTCATCAGGCCCCGGCAGTTCTCTAACTACTTCTTTGAATTTGCAATTCAACGTAATATATACTTCAAAGCCATATTAAAGGTTTAGGTTCAAACTAGACCAAAGGCCTTCAAAGCCTTAAGCAGGTGTTGAATCACCTAACCTTTGCCACACCTACCAGCCTCACGCCTTTGGAAGAAAAAAAAGGCGTGAGGCCCCGGGAGATCTCCCAACAACCCTTATCTACTAAATTGGTGGGTTTTTATCCCACTTCTTCTTAGTTAACAGCTAAGCACCTTAACATTTGGCTTCAATTTAATGGTAAAAAGAGATTATTAGTCTCTGTCTTTGAATTTACAGTTCAATGCTTACCTCAGCCATTTTACCTATGTTCATTACCCGTTGATTATTCTCAACTAACCATAAAGATATTGGTACATTATACCTTATCTTTGGTGCTTGAGCAGGAATAACAGGCACCGCTCTAAGTCTATTAATTCGCGCAGAACTTGGTCAACCAGGAACTCTTATTGGCGATGATCAAATCTACAATGTAATTGTAACTGCACATGCATTCATCATAATCTTCTTCATAGTTATACCAATTATAATTGGAGGGTTCGGTAACTGACTAGTCCCCCTAATAATTGGCGCACCAGATATAGCCTTTCCCCGAATAAATAATATAAGTTTCTGACTATTACCACCATCTTTTCTACTTTTACTAGCATCATCAGCAGTAGAAGCTGGAGCAGGAACTGGATGAACCGTCTACCCACCTTTAGCAGGTAATCTAGCACATGCAGGCGCCTCTGTAGACCTAACTATCTTTTCATTACATTTAGCAGGAATCTCATCCATCCTAGGAGCCATCAACTTCATTACTACAATTATCAATATGAAACCACCAGCCCTTTCACAATACCAAACACCACTATTCGTCTGATCAGTCATAATTACTGCCGTTTTACTTCTTCTATCACTTCCAGTATTAGCAGCAGGTATTACTATACTTTTAACAGATCGAAACTTAAATACTACATTTTTTGACCCGGCAGGAGGAGGAGACCCAATCCTATATCAACACTTATTCTGATTTTTTGGACATCCAGAAGTATACATTCTTATTTTACCAGGATTCGGTATAATTTCACACATCGTAACATACTACTCTGGCAAAAAAGAACCATTTGGCTACATAGGAATAGTATGAGCTATAATATCTATTGGATTCCTAGGATTTATCGTTTGAGCCCACCATATATTTACAGTAGGACTCGATGTAGACACCCGAGCTTATTTCACCTCAGCCACCATAATCATTGCTATTCCAACCGGGGTAAAAGTTTTCAGTTGACTAGCCACACTTCATGGAGGAAACATCAAATGATCACCCGCTATACTTTGAGCCTTAGGATTTATTTTCCTTTTTACAATCGGAGGTCTTACAGGAATCGTATTAGCCAACTCATCCCTAGACATCGTTCTTCACGATACCTATTATGTAGTAGCCCACTTCCATTATGTACTATCTATAGGAGCCGTATTTGCTATCATAGGCGGCTTTGTCCATTGATTCCCACTATTCACAGGATATATACTAAATGACTTATGAGCAAAAATCCATTTCTCCATTATATTTGTTGGAGTAAACATAACATTCTTCCCTCAACATTTTCTTGGCCTATCCGGAATACCACGACGATACTCAGACTACCCAGATGCCTATACAATATGAAACGTAATTTCATCTATTGGCTCGTTTATTTCACTAACAGCCGTCATCCTTATAGTATTCATCATCTGAGAAGCCTTCGCATCTAAACGAGAGGTATCTTCAGTGGAACTTACAACAACCAATCTTGAATGACTTTATGGTTGTCCTCCACCTTACCACACATTTGAACAACCAGTATTCGTTAAATCCCAATTATAAGAAAGGGAGGAATCGAACCCCCTAAAATTGATTTCAAGTCAACCTCATAACCTCTATGACTTTCTCATAAGATATTAGTAATAATAATTACATAACTTTGCCATAGTTAAATTATAGGTTTAAATCCTATATATCTTACATGCCTTATCCCATACAACTGGGCTTCCAAGACGCCACATCACCTATCATAGAAGAATTAACATACTTTCATGACCACACACTAATAATTGTGTTCCTAATTAGTTCACTAGTACTATATATTATTATTCTAATACTTACAACAAAATTGACTCACACAAGCACAATAGACGCTCAAGAAGTAGAAACTATCTGAACTATTATACCAGCCGCTATTCTAGTACTCATTGCCCTACCCTCCTTACGCATCCTATATATAATGGATGAGATCTACAACCCATATCTAACAGTAAAAGCTATAGGCCATCAATGATATTGAAGTTACGAATATACTGATTACGAAGACCTAATATTTGACTCATATATAGTTCCAACCCAAGATCTAGCCCCTGGCCAATTTCGATTACTGGAAGTTGATAATCGAATAGTTCTACCAATAGAATTACCCATCCGTATACTCATCTCATCAGAAGACGTACTTCACGCATGAACTGTGCCATCCTTAGGATTAAAAGCCGATGCTATTCCAGGACGACTAAACCAAGCCACCCTAACATCAACTCGCCCAGGAGTCTTCTATGGTCAATGTTCAGAAATCTGTGGCTCCAATCACAGTTTCATGCCCATTGTCCTAGAAATAACAACACTAAAATATTTTGAAAAATGGTCTTCTATAATGCAATCATTTTTAAGATAACCATAATACATTAAAGTATTAAAGGATTTAAATATCCCTTAAAATATATGCCACAACTTGATACTTCAACATGATTTCTAACAATTTCCCTCATAATCATCTCATTATTCTGCGTATATCAAACAAAAATAATTAATCAAACTATAATCTCCATCACCCAACAAGACAAAAAAGATGTCACTTCACAAACCCAACTACACTGAGAAAAGAAATGAACGAAAATCTATTTGCCACATTCATCACCCCTACTATCATAGGTATTACAACACTACCAATCATTATACTATTCCCATGCCTAATTCTTACCACTCCAAAACGCTGACTGCCCAATCGCATCCAAACCCTACAAATCTGACTAATCCGATTAATTACAAAGCAAATGATAACAATACACAACAAACAAGGCCGAACATGAACACTCATACTCATATCCCTAATCCTATTTATTGCATCAACAAATCTACTTGGACTATTACCATATTCATTCACCCCAACTACACAACTATCCATAAACATTGGTATAGCTATTCCACTATGATTAGGAACTGTAATTATAGGATTCCGAAATAAACCAAAAACTTCTCTCGCACACTTCCTACCACAAGGCACACCAACCCCACTAATCCCTATACTCATTATTATTGAAACTATCAGCCTATTCATTCAACCCTTAGCCCTAGCAGTACGACTAACAGCCAATATCACTGCAGGTCACTTACTTATTCACCTAATTGGCTCAGCCGCACTAGCCCTTTCATCTATCAGCATAACGGTATCAACCATTACATTCACCATCTTATTCCTACTAACAATCCTAGAACTAGCTGTAGCCATAATTCAAGCTTACGTTTTTACACTTTTAGTAAGCTTGTATCTACATGATAACTCCTAATGACCCACCAAACACATGCTTACCACATAGTAAATCCAAGTCCATGACCATTAACAGGAGCCCTATCAGCTCTCCTACTCACCTCAGGCCTAATTATATGATTTCACTTTAATTCCTCCCTACTAGCCCTAATTGGCCTTACATGCATACTTTTAACAATATACCAATGATGACGTGATATTATTCGAGAAGGAACATTCCAAGGCCATCATACTCCTGCAGTGCAAAAAGGCTTACGATATGGAATAGTCCTTTTTATTATTTCCGAAGTATTCTTCTTCTTAGGATTTTTCTGAGCCTTTTATCATTCAAGCCTAGCCCCAACCCACGAATTAGGAGGTTGCTGACCACCCACTGGAATTCATCCTTTAAACCCATTAGAAGTGCCTCTACTCAATACATCAATCCTTCTAGCCTCAGGAGTGTCAATTACATGAGCCCATCACAGTCTAATAGAAGGAAATCGTAAACAAATAATCCAAGCACTGTCAATCACAATTGCACTAGGCTTATATTTCACAATCCTTCAAGCCATAGAATATTATGAATCATCATTCACAATCTCAGACGGCATCTATGGGTCAACATTTTTCGTAGCAACAGGCTTTCACGGCCTACATGTAATTATCGGATCAACATTCCTAATTGTATGCCTCCTACGTCAATTTAATTACCACTTCACATCAACACACCACTTTGGATTTGAAGCCGCCGCCTGATATTGACATTTTGTAGATGTTGTATGACTCTTCCTATATGTGTCAATTTATTGATGAGGCTCATATTTTTCTAGTATAATAAGTACTACTGATTTCCAATCATTAAGTTCTGGGTAAAACCAGAGAAAAATAATCAACCTCATCATCACACTAATCATCAATACCACCCTATCTACCATCATCGTTCTCATCGCCTTCTGACTTCCCCAACTTTACCTATATCTAGAAAAATCTAGTCCATATGAATGCGGCTTTGATCCCCTAGGATCGGCACGACTGCCTTTTTCAATAAAATTTTTCCTTGTTGCTATTACATTCCTCCTATTCGACCTCGAAATTGCTCTCTTACTACCACTACCATGAGCCATCCAATTATCAGAGCCCAATACAATATTAATTCTAGCATACTGTTTAATCTTACTTTTAACAGCCGGTCTAGCCTACGAATGACTACAAAAAGGCCTAGAATGAGCCGAATAGGTTTTTAATCTAATCAAGATAATTGATTTCGACTCAATTAATCATGGTGCAAACCCATGAATACCTTATGACATCAATCAATCTCAACCTAACCGTAGCCTTTTCCCTAGCCCTAGCAGGAGTACTAATCTACCGATCACATCTAATATCAACACTCCTATGTCTAGAAGGAATGATACTATCTCTATTCGTCATAATAGCACTCCTTATTTCCCACTTCCACATATTCTCTACATCAATAGCACCAATTATCCTACTAGTATTCTCTGCATGCGAAGCAGGTGTAGGCCTGGCACTCCTAGTAAAAACCTCAAACAACTATGGCAATGATTACGTACAAAACCTAAACCTCCTACAATGTTAAAAATCTTAATTCCAACGTTCATATTAATTCCACTCACCTGACTATCTAAAAAACCATGAATTTGACTCAACTCCACCTCACACAGCCTAACCATCAGCGTAATTAGTCTAACTCTTCTTTACTATAACACAGACCTCAGCCACAACTATAACTCCTCATTCTTCACAGACTCACTATCCAGCCCACTAGTAGTATTATCCTGCTGACTACTACCACTCATAATAATCGCTAGCCAAAACCATTTAACCAAAGAATCCACTAACCGAAAAAAAACCTATTTGACCATACTCATCATTCTCCAATTATCCCTAATCATAGCCTTCTCATCATCAGAACTAATCATATTTTATGTCCTATTCGAAACTACTCTAATTCCAACTCTAATCGTTATTACACGATGAGGCAATCAAAACGAGCGACTTAACGCAGGTCTATATTTCCTATTTTATACCCTAGCCGGATCACTGCCCCTCCTAGTAGCCCTCCTATATCTATACAACAACATTGGATCACTTCACATACTAACTATTTCCATAATATCTACTTCCATGTACCCTTCCTTATCAAACTCAATCCTATGATTTGCATGTATAACTGCATTTATAGTAAAAATACCATTATATGGCCTTCACCTATGACTCCCCAAAGCACACGTCGAAGCTCCAATCGCAGGATCCATAGTCCTAGCAGCTATTCTCCTAAAACTAGGTGGCTATGGCATTATACGAATAACGATCCTTACACAACCAATTACCTCACACCTCTACTACCCCTTCATCATCCTATCAATATGAGGAATAATCATAACAAGTTCAATCTGCCTACGTCAAACAGACCTAAAATCCCTAATCGCCTACTCCTCAGTAAGCCATATAGGCCTAGTAATTATTGCAGCCCTTATACAATCACCACTAAGCTTCATAGGAGCAACAGCCCTAATAATCGCCCACGGACTAACCTCTTCTATACTATTCTGCCTAGCCAATACAAACTACGAACGAATTCATAGTCGTACCATAATCCTAGCCCGAGGCCTACAAACTATCTTACCCCTAATATGTACATGATGACTCCTTGCAAGCCTAGCCAACCTTGCTCTTCCCCCCACAATCAACCTCCTCGGAGAATTAATAGTTATTGTATCCTCCTTTTCATGGTCCAACTTCTCCATCATCTTACTAGGACTCAACACAGCCATCACAGCCCTCTACTCACTTCACATACTAATTACATCACAACGAGGAAAATTTACCCACCACTTACATCCAATCAAACCCTCATTCACTCGAGAACATATCCTAATAACCCTACACCTAATCCCACTATTAATCATCTCTGTCAACCCAAAATTCATTTTGGGAATTACATACTGCAAATATAGTTTAACAAAAACATTAGATTGTGAATCTAAACATAGAAGTTTAAACCTTCTTATATGCCGAGAAAGTTCCAAGAACTGCTAACTCTTGATTCCATACATAACCAATATGGCTTTCTTACTTTTAAAGGATAACAGTAATCCATTGGTCTTAGGAATCAAAAATTTTGGTGCAATTCCAAATAAAAGTAATTAATTTCATACTTAACACCACCATCCTCCTATCAATCACCATACTAACTTTTCCACTAATCTACAACCTCATCTTCCCAAACAAAACCAACCAATTCCCCCTATATTGTAAAAACGCAGTTAAAACAGCATTCTTCATCAGCTTACCATCACTCCTATTATTCATAAACATAGGCCACGAATCAACAATTACTAACTGACAATGATTCTCAATAGGCTCATTTAACATCTCCATAAGCTTCAAACTAGACTACTTCTCCATCATTTTTATCCCCATTGCACTATATGTAACCTGATCAATCCTAGAATTCTCACTATGATATATACATTCAGACCCCTACATCCACCAATTCTTCAAGTACCTAATTACCTTTCTCTTTACCATAATTATCTTAGTTTCCGCTAACAACCTATTTCAACTGTTTATTGGATGAGAGGGTGTAGGAATCATATCATTTATATTAATCGGCTGATGGTACGGACGTACTGACGCCAACACAGCAGCCCTACAAGCCGTACTATACAACCGTATTGGTGACATCGGCTTCATACTTTCCATAGCCTGACTAATAACCAACAACAATTCATGAGACCTCCAACATATCTTCATAACCAATATAGACACACTAGCCCTACTAGGACTCATCATCGCCGCAACAGGCAAATCAGCCCAATTCGGCCTACACCCATGACTTCCATCAGCCATAGAAGGCCCAACCCCAGTATCAGCACTACTTCACTCAAGTACTATAGTAGTAGCCGGAATCTTCCTACTCATCCGTTTCCATCCAATATTAGAAAACAACACCACAATCCTAACTATCGCCCTATGCCTAGGAGCAATAACAACCCTTTTCACCGCAATTTGCGCCATTACACAAAACGACATCAAAAAAATCGTAGCCTTCTCAACATCAAGCCAACTAGGACTAATAATAGTAACAATTGGACTAAACCAACCACACCTAGCATTCCTCCACATTTGCACCCATGCATTCTTCAAAGCAATACTATTCCTATGTTCAGGCTCAATCATCCACAACCTAAATGACGAACAAGATATTCGAAAAATAGGAGGACTACTAACACTTCTTCCTATTACCTCATCAGCCCTAATCACAGGAAGCCTAGCATTAATAGGCACTCCATTCCTAGCAGGATTCTACTCTAAAGACTCTATTATTGAAGCCATAAATACATCCTACACCAACACATGAGCCCTAACCCTAACACTTATCGCCACAATACTAACAGCTGTATATAGTATACGAATTATTTTCTTTGCATTACTAAACCAACCACGATTCCTCCCCCTATCACCTATCAACGAAAACAACCCAAACCTCACCAACCCAATTATACGCTTAGCCATAGGAAGCATCTTCGCCGGATTCATCCTAACAACAAACATCCCACCAACATCTATTATCACAATAACAATACCACCTACAACAAAAATGTCCGCCCTAATAGTAACCATCCTAGGACTACTAATTGCCATAGAATTAAATTCTTCAACCAATAAACTACCTACAATACCATTCATCCATACACACAACTTCTCAAACATGCTAGGCTACTTTACCTTCCTATTCCACCGACTATACCCCCTAGCAAACCTTCAACTAGGCCAACATATTGCTACCATACTAATTGATTTAAACTGATACGAAAAAACCGGACCTAAAGGCCAAGCCAATCTTCACAGCAACCTATCTTCATCTATTACTTCAACCCATAAAGGCCTAATTAAAACCTACTTTCTATCCTTCATCATCTCCATTACAATAATTATATTAATTATCTAATCACGACCACGTACAATTTCTAAAACAATATAAATAGTAATAAACAAAACTCAACCTAATAAGACTAAAATTCATCCACCACAACCATACAACAAAGACACACCACTAGAATCCTGCCCAACACAATAAACACCAACAGTATCAAACAACTCCACAGCAGTATCAACCTCAACTTCACCTGACATAAAATACCACACTAACTCAACAAATAAAGTGAATAATAGTATACTAAAAGCCACCATATTCCCAACCCAACTTTCAGGATATTCTTCAGTAGCCATAGCAGAAGTATAACCAAAAACTACTAATATACCCCCCAAATAAACCAAAAATACTACCAACCCTAAAAAAGTATTTTCCAAACTCACAACAATTGCACTACCCAAACCTCCACTTACTACAAGACTTAACCCACCATAGATTGGAGATGGTTTAGAGGCAAAAGCAACAAAACCAAAAATAAATAAAACTGAAAATAAAAAAACAACCATTATTTTCATTATTTTAGTATGGACTCTAACCATAACCTATGGCATGAAAAACCACCGTTGTCATTCAACTACAAAAACTAATGTTCAATCTCCGCAAAACCCACCCCATCATAAAAATCATTAATCACTCATTCATCGATCTACCAACACCATCCAACATCTCTGCCTGATGAAACTTCGGATCACTACTAGGCATCTGCTTAACTATACAAATCCTTACAGGCTTATTCTTAGCAATGCACTACACCGCTGATACAGCAACAGCTTTCTCATCAGTAGCCCACATCTGTCGAGACGTAAATTACGGCTGATTAATCCGCAATCTTCACGCCAATGGAGCCTCTATATTCTTCATATGTTTATTCTTACATATCGGACGGGGAATCTACTATGGCTCCTACCTCTACAAAGAAACATGAAACATCGGAGTAATTCTCCTCCTAACCGTTATAGCAACCGCTTTTGTCGGCTATGTACTCCCATGAGGACAAATATCATTCTGAGGAGCAACAGTCATTACCAACCTCTTATCAGCCATCCCATATATTGGAACAACACTAGTAGAATGAATCTGAGGAGGCTTCTCCGTAGACAAAGCCACCTTAACACGATTCTTCGCCTTCCACTTCATCCTCCCATTCATTATCACAGCCCTAGTACTTGTCCACCTCCTATTCCTACATGAAACAGGATCCAACAACCCATCAGGAATCAATCCTGACTCAGACAAAATCCCATTCCACCCATACTATACTATCAAAGATGCACTAGGACTTATACTCATACTATTAATCCTCCTTCTCCTAACCCTATTCTCACCAGACATACTAAGCGACCCAGACAACTTTTCCCCAGCCAACCCACTCAACACACCACCACATATCAAACCCGAATGATACTTTCTTTTTGCGTACGCCATCCTACGATCAATCCCCAACAAACTAGGAGGAGTACTAGCACTACTAGCATCTATCCTTATCCTACTAGCCATACCACTCCTACATACATCCAACCAACGAAGCATAATATTTCGCCCAATTTCCCAAACACTCTTCTGAATCCTCACAGCTAACCTACTTATCCTAACCTGAATCGGAGGGCAACCAGTAGAAGAACCATACATTATCATCGGACAAGTAGCCTCAATCTCATATTTCCTCCTAATTATCGTATTAATACCCATAGCAGGACTTTTCGAAAACTTCATACTTAAACCCAAATGAAGAGTCCAAGTAATTTAACCAAAATACTGGCCTTGTAAGCCAGCAATGAAGGACCAACCCTTCCTAGGACACATCAAGAAGAAGGCAATAACACCTCACCATCAACACCCAAAGCTGACATTCTAAATAAACTACTTCCTGAAATAAACCCTACCATTATGTCATACCCTAATTTTCTATACATTGTACCAACTATTAATATTCAAACATGTACAATCTTGCAAACCACAGCAAGAGGTAAGTACATATAATTCAACAGTACTAGAGACTATAAATCAATGACTTATAGGATATAAATGTATTATATAATACATAAATATGTATATAGTACATTAATATATTTACCTCTAGCATATAAGTAGATACATACTATTCAACATTACTAAAATACATTAGATTAAATAATTACTATACAATGATTAATATAATAGCGTATCTAACATACATTAAACTATAATATTACATAATAAGTAATAACTATAACATTACATAATACATTATTATCATAATTTTACATAATACATATATTGTTGAGTTACATAGACATTACAGTCAATGATTCATGAATCTAAACGATTTATCCACTAGCATATCATTACCATAAGTTATTCCTTAATCACCACCTCACGAGAGATCACCATCCCGCCATCTTAAGGCACATCATCCTTCAGAGCAAGCCCATCAACTGTGGTCGTACCTAAACAGCTTTTACTGGCTACTGGTTGCTACTTCAGGTCCATTAAATCCTATTCAGCTAATCTATGCTTTTCGTCGAGGCATTTGTGATGACTTGAGTGCTATTCGTCTCGTATCGCGGCATCTGGTTGAGAGGTAACTGGCATTGAGGGGNWTTTTTTTTTGGGGAGGTTTATCAACTGGGCGGGAGCCTGGAAGATCGCCGACGTCGTATTTGACTAACATTAAATGAATAATACACAGATATTGTTGAATGAGTCAATTTTAAATTAATGATATTAAGACATNTAGTTAATTTAAGTGATAATATGGGATACATTAATAATCCTTAGATAAGTAAAAAGTACATTTAAGATTAATTATATATGGAAATTAAGTCAATGATTTTAAGACATATATATATATANATNATAATAATACAATTATTTTATAGATTCCCCCGGGTGCACACTCGCGGATCGCGTAATTTATAATAATTTATAATAATTTATAATAATTTATAATAATTTATAATAATTTATAATAATTTATAATAATTTATAATAATTTATAATAATTTATAATAATTTATAATAATTTATAATAATTTATAATAATTTATAATAATTTATAATAATTTATAATAATTTATAATAATTTATAATNNNNNNNNNNNNNNNNNNNNNNATAATAACCAGATCTTTAAAGCAAAGCTTTGGATTCATTAAACCCCCCCTACCCCCCCACTAAATTTAATCCTTATTCCGTCAAACCCCAAAACCGGAGGACTTACACTTAGCTAGTACCATACGTACTTACTGGGACACATAGGAGTATTATAGTATTATAGTATTATAGTATTATAGTATTATAGTATTATAGTATTATAGTATTATAGTATTATAGTATTATAGTATTATAGTATTATAGTATTATAGTATTATAGTATTATAGTATTATAGTATTATAGTATTATAGTATTATAGTATTATAGTATTATAGTATTATAGTATTATAGTATTATAGTATTATAGTNTNATAGTNTNATAGTGTGATAGTGTGATAGNNNNNNATAGTGTGATAGTGTAACACAGACATATCATAATTTAATAAATCATAAAACAGATAATCACAAATTTAATCACTCTATTTAGTATTACAGTTATATCGCAATCGTATGTTATCCCAGTACAACTTGATATTATCATCCATTACACAGACAAAAAGCCTTTATTCTACAAACCATAAACACCCTAATTTTAACCGACATAACATATTACCCTACAAATTTCATAATCTAAAAGACT
>BufferZone_037 [organism=Trichosurus vulpecula]
NNNNNNNTAGCNTAACCAAAAGCAAAGCACTGAAAATGCTTAGATGGACCATGACAAGTCCCATAAACACAAAGGTTTGGTCCTAGCCTTACTGTTAATTATAATTAAACCTACACATGCAAGTTTCCGCTGCCCAGTGAGAATGCCCTCAAAATTATTCATAAATCAACAGGAGCAGGCATCAGGCACACCACAGGTAGCCCACCACGCCTTGCTTAACCACACCCCCACGGGATACAGCAGTGACTAACATTAAGCCATAAACGAAAGTTTGACTAAATCATAATTATTAGGGTTGGTAAATTTCGTGCCAGCCACCGCGGCCATACGATTAACCCAAATTAACAGAAAACCGGCGTAAAGTGTGTTTAAGCACTAACAACCAATAAAGCTAAAGTTCAACTAAACTGTAATACGCTATAGTTGACACTAAAATACACAACGAAAGTGGCTTTATCTACGCTGAAGACACTATAGCTAAGAAACAAACTGGGATTAGAGACCCCACTATGCTTAGCCCTAAACCAAGATAATCCGATAACAATATTATTCGCCAGAGAACTACTAGCCAGCGCTTAAAACTCAAAGGACTTGGCGGTGCCCTAAACCCACCTAGAGGAGCCTGTTCTATAATCGATAAACCCCGATAAACCTCACCCATTCTTGCCAATACAGCCTATATACCGCCATCGTCAGCCTACCCCATAGGGAAAAAAAGTAAGCAAGATCATAAATCATAAAAACGTTAGGTCAAGGTGTAGCATATGAATGGGAAAGAAATGGGCTACATTTTCTAAATTAGAATATAACGAACTACCTTATGAAACCTAAGATACTGAAGGAGGATTTAGTAGTAAATTAAGAATAGAGAGCTTAATTGAAATAGGCAATAGGACGCGCACACACCGCCCGTCACCCTCCTCAATTAAAACCCAAAACATAAATAATAAAACTCAAACAAAAAGAGGAGAAAAGTCGTAACATGGTAAGTGTACTGGAAGGTGCACTTGGAGTATCAAAATGTAGCTTATAATAAAGCATTTAGCTTACACCTAAAAGATTTCAGTTAATACTGACCATTTTGAGCCAATCATAGCCCTAACACCCATCAAAAAAATTATCTCAACAAACAAAAAAAAACATTTAACCTATCACAGTATAGGAGATAGAACAGATAAACAGGCGCAATAACATTAGTACCGTAAGGGAAAAATGAAAGACCAATTAAAAGCACCAAAAAGCAAAGATTTAACCTTTTACCTTTTGCATAATGATTTAGCCAGTCAAACCGGACAAAAAGAGTTACGCCCGCCTCCCCGAAATCAAGTGAGCTACTATAAAACAGTACACCAGAACCAACTCGTCTATGTAGCAAAATAGTGAGAAGATTTTATAGTAGAGGTGAAAAGCCAACCGAACTTGAAGATAGCTGGTTGTCCAAAACATGAATTTTAGTTCAACTTTAAATTTTAATCAAAGTCCTAACAACCATAATTTAAATTTAAAATATAATCCAAAGAGGGACAACTCTTTAGATCATGTGAACAAACTTTCTTAGAGGATAATGTACATTATAACAAACATTGTGGGCTTAAAAGCAGCCATCAATTAAGAAAGCGTTAAAGCTCAAACCTACCCATACCTTAATACCAATAATCCTACCAAATTCCCTAACCCTATATTGGACGATTTTATTAACTTATAAAAGACATAATGCTAAAATCAGTAACAAGAAATAATTCTCCTTGCACAAGCCTACATTAGTAACGGAACAACCACTAACAATTAACAAACAAATAACAATAATCACAAACTAGCAAAATTATCAACACATTGTTAACCCAACACAGGAGTGCATCCAGGAAAGATTAAAAAGAATAAAAGGAACTCGGCAAACAAAAACCCCGCCTGTTTACCAAAAACATCACCTCTAGCATACCAAGTATTAGAGGCACTGCCTGCCCAGTGAGTTAAACTTTAACGGCCGCGGTATCCTGACCGTGCAAAGGTAGCATAATCACTTGTCCCTTAAATAGAGACTAGTATGAATGGCATAACGAGGGTTTAACTGTCTCTTATCCTTAATCAGTGAAATTGACCTTCCCGTGCAGAGGCGGGAATATCCTTACAAGACGAGAAGACCCTATGGAGCTTAAGATTCATAGTCTAACCTAACTCAACAAAACCCTACATGGAACAATATAATGACTAACTAGACTATAACCTTTGGTTGGGGTGACCTCGGAGCACAATAAAACCTCCGAATGACATAACTTAGATCTACCAATCCAAGTGTGACACCACCAGTAATTGACCCATATATTGATCAACGGAACAAGTTACCCTAGGGATAACAGCGCAATCCTATTCAAGAGCCCATATCGACAATTAGGGTTTACGACCTCGATGTTGGATCAGGACATCCAAATGGTGCAACCGCTATTAATGGTTCGTTTGTTCAACGATTAAAGTCCTACGTGATCTGAGTTCAGACCGGAGAAATCCAGGTCGGTTTCTATCTGTATATTAATTTCTCCCAGTACGAAAGGACAAGAGAAATAAGGCCCACGCTACTGACGAGCCTTAGAAATAAGATATGAACATATCTAAATATCTTAATTCAATAACTTAATGCTCTAGAAAAGAGCTATTAAGGTGGCAGAGCTGGCAATTGCATAAAACTTAAACCTTTATAACCAGAGGTTCAAATCCTCTCCTTAATACATGTTTATTATCAATCTATTACTATACATCATTCCAATCCTCCTAGCCGTTGCCTTCCTAACACTAGTAGAACGAAAAGCCCTAGGATATATACAATTCCGAAAAGGTCCTAATATTGTAGGACCTTACGGCCTTCTACAACCTATTGCCGATGCTGTCAAACTATTTACAAAAGAACCACTACGCCCACTAACATCATCAATCTCAATATTTATTATTGCCCCTATCCTAGCCCTCACCTTAGCATTTACTATCTGAACACCCTTACCAATACCCCACTCCCTAATCGACCTAAATTTAGGACTACTATTTATCCTAGCACTATCTGGATTATCAGTCTATTCAATTCTATGGTCTGGCTGAGCATCAAACTCTAAATACGCCCTCATAGGAGCCCTACGAGCCGTCGCTCAAACAATCTCATACGAAGTAACCCTGGCCATCATCTTATTATCAATTATACTTATTAACGGCTCCTTCACCCTAAAAAACTTAATCATCACACAAGAAAACATATGACTAATCATGACTACATGACCTCTAACCATGATATGATATATTTCCACCCTAGCAGAAACTAACCGAGCCCCATTCGATTTAACCGAAGGCGAATCAGAACTAGTGTCCGGCTTCAACGTTGAATATGCAGCAGGTCCATTTGCCATATTTTTCCTAGCTGAATACGCCAACATTATAGCTATAAACGCCATAACAACCATCCTATTCCTTGGCTCATCAATCAACCACAACTTCACCCATCTAAATACACTGTCATTCGTAATCAAAACAGCACTACTCACATTTATATTCCTATGAGTACGAGCCTCATACCCACGATTTCGATACGACCAACTAATATACCTACTATGAAAAAACTTTTTACCCTTAACATTAGCCTTCTGCCTATGATTTATCTCTATCCCAGTAGCACTTTCATGCATTCCACCGCAAATCTAAGAAATATGTCTGACAAAAGAATTATCTTGATAGGATAAATAATAGGGGTGCAAACCCCCTTATTTCTAGAACAATAGGATTCGAACCCATATCCAAGAACTCAAAATTCTACGTGTTTCCATTACACCACATTCTAGTAAGGTCAGCTAAATAAGCTATCGGGCCCATACCCCGAAAATGTTGGTTTACATCCTTCCCATACTAATGTCCCCTTACGTCCTACTAATCATTTCCATCAGTCTACTCTTAGGCACATCACTCACCTTACTAAGCAATCATTGACTAGTAGCCTGAATAGGCCTAGAAATCAATACATTAGCGATTATCCCCATAATAACATACCCCAACCACCCTCGAGCCACAGAATCTGCCATCAAATATTTCCTAACACAATCAACCGCCTCCATAATACTCATATTCGCCATCATCAACAACGCCTGAATAACAAACCAATGAACATTATCCCAAATTTCCGACCAAACCTCCTCCATCACCATAACACTAGCCCTAGCAATTAAACTAGGACTAGCACCATTCCATTTCTGAGTCCCAGAAGTCACCCAAGGAATCCCACTAACATCAGGTATACTCCTACTTACCTGACAAAAAATCGCCCCAATATCACTAATATACCAAATCTCTCCCTCCCTAAACATAAAAATTTTAACTATCCTAGCATTCTCATCTACTCTACTAGGCGGTTGAGGCGGACTAAACCAAACACACCTACGAAAAATCCTAGCCTACTCATCCATCGCCCACATAGGATGAATAACCATTATCATCCTAATCAACCCTACCCTAATACTCTTAAACTTAATCATTTACATCGCCGCAACACTAACTCTATTCTTAGCCCTTAATCACTCCTCAATTACAAAAATCAAATCACTAGCTAACCTATGAAACAAATCAACCCCAATAACTATCGTCATTTTACTCACCCTACTATCCCTAGGAGGCCTACCTCCCCTTACCGGTTTCATACCAAAATGACTAATCCTACAAGAACTGGTAGAACATAACAACATTCCCATAGCCATACTAATAGCACTATCCGCCCTATTAAACCTTTTTTTCTACATACGAATTATCTATGTATCAACACTAACCATACCTCCATCCACAAACAATTCCAAACTTCAATGACCCCATCAACAAACCAAAACAATCAATATCATCCCATCACTAACAATTATCTCATCACTCCTACTTCCACTAACCCCTATATTCATCACCCTATCATAACTAAGAATTACAAGCCTTTATCTTGCATCATCCGAACGCAAATCGAACACTTTAATTAAGCTAAATTCTTTCATCAGGCCCCGGCAGTTCTCTAACTACTTCTTTGAATTTGCAATTCAACGTAATATATACTTCAAAGCCATATTAAAGGTTTAGGTTCAAACTAGACCAAAGGCCTTCAAAGCCTTAAGCAGGTGTTGAATCACCTAACCTTTGCCGCACCTACCAGCCTCACGCCTTTGGAAGAAAAAAAAGGCGTGAGGCCCCGGGAGATCTCCCAACAACCCTTATCTACTAAATTGGTGGGTTTTTATCCCACTTCTTCTTAGTTAACAGCTAAGCACCTTAACATTTGGCTTCAATTTAATGGTAAAAAGAGATTATTAGTCTCTGTCTTTGAATTTACAGTTCAATGCTTACCTCAGCCATTTTACCTATGTTCATTACCCGTTGATTATTCTCAACTAACCATAAAGATATTGGTACATTATACCTTATCTTTGGTGCTTGAGCAGGAATAACAGGCACCGCTCTAAGTCTATTAATTCGCGCAGAACTTGGTCAACCAGGAACTCTTATTGGCGATGATCAAATCTACAATGTAATTGTAACTGCACATGCATTCATCATAATCTTCTTCATAGTCATACCAATTATAATTGGAGGGTTCGGTAACTGACTAGTCCCCCTAATAATTGGCGCACCAGATATAGCCTTTCCCCGAATAAATAATATAAGTTTCTGACTATTACCACCATCTTTCCTACTTTTACTAGCATCATCAGCAGTAGAAGCTGGAGCAGGAACTGGATGAACCGTCTACCCACCTTTAGCAGGTAATCTAGCACATGCAGGCGCCTCTGTAGACCTAACTATCTTTTCATTACATTTAGCAGGAATCTCATCCATCCTAGGAGCCATCAACTTCATTACTACAATTATCAATATGAAACCACCAGCCCTTTCACAATACCAAACACCACTATTCGTCTGATCAGTTATAATTACTGCCGTTTTACTTCTTCTATCACTTCCAGTATTAGCAGCAGGTATTACTATACTTTTAACAGATCGAAACTTAAATACTACATTTTTTGACCCGGCAGGAGGAGGAGACCCAATCCTATATCAACACTTATTCTGATTTTTTGGACATCCAGAAGTATATATTCTTATTTTACCAGGATTTGGTATAATTTCACACATCGTAACATACTACTCTGGCAAAAAAGAACCATTTGGCTACATAGGAATAGTATGAGCTATAATATCTATTGGATTCCTAGGATTTATTGTTTGAGCCCACCACATATTTACAGTAGGACTCGATGTAGACACCCGAGCTTATTTCACCTCAGCCACCATAATCATTGCTATTCCAACCGGGGTAAAAGTTTTCAGTTGACTCGCCACACTCCATGGAGGAAACATCAAATGATCACCTGCTATACTTTGAGCCTTAGGATTTATTTTCCTTTTTACAATCGGAGGTCTTACAGGAATCGTATTAGCCAACTCATCCCTAGACATCGTTCTTCACGATACCTATTATGTAGTAGCCCACTTCCATTATGTACTATCTATAGGAGCCGTATTTGCTATCATAGGCGGCTTTGTCCATTGATTCCCACTATTCACAGGATATATACTAAATGACTTATGAGCAAAAATCCATTTCTCCATTATATTTGTTGGAGTAAACATAACATTCTTCCCTCAACATTTTCTTGGCCTATCCGGAATACCACGACGATACTCAGACTACCCAGATGCCTATACAATATGAAACGTAATTTCATCTATTGGCTCGTTTATTTCACTAACAGCCGTCATCCTTATAGTATTCATCATCTGAGAAGCCTTCGCATCTAAACGAGAGGTATCTTCAGTGGAACTTACAACAACTAATCTTGAATGACTTTATGGTTGTCCTCCACCTTACCACACATTTGAACAACCAGTATTCGTTAAATCCCAATTATAAGAAAGGGAGGAATCGAACCCCCTAAAATTGATTTCAAGTCAACCTCATAACCTCTATGACTTTCTCATAAGATATTAGTAATAATAATTACATAACTTTGCCATAGTTAAATTATAGGTTTAAATCCTATATATCTTACATGCCTTATCCCATACAACTGGGCTTCCAAGACGCCACATCACCTATCATAGAAGAATTAACATACTTTCATGACCACACACTAATAATTGTGTTCCTAATTAGTTCACTAGTACTATATATTATTATTCTAATACTTACAACAAAATTGACTCACACAAGCACAATAGACGCTCAAGAAGTAGAAACTATCTGAACTATTATACCAGCCGCTATTCTAGTACTCATTGCCCTACCCTCCTTACGCATCCTATATATAATGGATGAAATCTACAACCCATATCTAACAGTAAAAGCTATAGGCCATCAATGATATTGAAGTTACGAATATACTGATTACGAAGACCTAATATTTGACTCATACATAGTTCCAACCCAAGATCTAGCCCCCGGCCAATTTCGACTACTGGAAGTTGATAATCGAATAGTTCTACCAATAGAATTACCCATCCGTATACTCATCTCATCAGAAGACGTACTTCATGCATGAACTGTGCCATCCTTAGGATTAAAAGCCGATGCTATTCCAGGACGACTAAACCAAGCTACCCTAACATCAACTCGCCCAGGAGTCTTCTATGGTCAATGTTCAGAAATCTGTGGCTCCAATCACAGTTTCATGCCCATTGTCCTAGAAATAACAACACTAAAATATTTTGAAAAATGGTCTTCTATAATGCAATCATTTTTAAGATAACCATAATACATTAAAGTATTAAAGGATTTAAAAATCCCTTAAAACATATGCCACAACTTGATACTTCAACATGATTCCTAACAATTTCCCTCATAATCATCTCATTATTCTGCGTATACCAAACAAAAATAATTAATCAAACTATAATCTCCATCACCCAACAAGACAAAAAAGATATCACCTCACAAACCCAACTACACTGAGAAAAGAAATGAACGAAAATCTATTTGCCACATTCATCACCCCTACTATCATAGGTATTACAACACTACCAATCATTATACTATTCCCATGCCTAATTCTTACCACTCCAAAACGCTGACTGCCCAATCGCATCCAAACCCTACAAATCTGACTAATCCGATTAATTACAAAGCAAATGATAACAATACACAACAAACAAGGCCGAACATGAACACTCATACTCATATCCCTAATCCTATTTATTGCATCAACAAATCTACTTGGGCTATTACCATATTCATTCACCCCAACTACACAACTATCCATAAACATTGGTATAGCTATTCCACTATGATTAGGAACTGTAATTATAGGATTCCGAAATAAACCAAAAACTTCTCTCGCACACTTCCTACCACAAGGCACACCAACCCCACTAATCCCTATACTTATTATTATTGAAACTATCAGCCTATTCATTCAACCCTTAGCCCTGGCAGTACGACTAACAGCCAATATCACTGCAGGTCACTTACTTATTCACCTAATTGGCTCAGCCACACTAGCCCTTTCATCTATCAGCATAACAGTATCAACCATTACATTCACCATCTTATTCCTACTAACAATCCTAGAACTAGCTGTAGCCATAATTCAAGCTTACGTTTTTACACTTTTAGTAAGCTTGTATCTACATGATAACTCCTAATGACCCACCAAACACATGCTTACCACATAGTAAATCCAAGTCCATGACCATTAACAGGAGCCCTATCAGCTCTCCTACTCACCTCAGGCCTAATTATATGATTTCACTTTAATTCCTCCCTACTAGCCCTAATTGGCCTTACATGCATACTTTTAACAATATACCAATGATGACGCGATATTATTCGAGAAGGAACATTCCAAGGCCATCATACTCCCGCAGTGCAAAAAGGCTTACGATATGGAATAGTCCTTTTTATTATTTCCGAAGTATTCTTCTTCTTAGGGTTTTTCTGAGCCTTTTATCATTCAAGCCTAGCCCCAACCCACGAATTAGGAGGTTGCTGACCACCCACTGGAATTCATCCTTTAAACCCATTAGAAGTGCCTCTACTCAATACATCAATTCTTCTAGCCTCAGGAGTGTCAATTACATGAGCCCATCACAGTCTAATAGAAGGAAATCGTAAACAAATAATCCAAGCACTGTCAATCACAATTACATTAGGCTTATATTTCACAATCCTTCAAGCCATAGAATATTATGAATCATCATTCACAATCTCAGACGGCATCTATGGGTCAACATTTTTCGTAGCAACAGGCTTTCACGGCCTACATGTAATTATCGGATCAACATTCCTAATTGTATGCCTCCTACGTCAATTTAATTACCACTTCACATCAACACACCACTTTGGATTTGAAGCCGCCGCCTGATACTGACATTTTGTAGATGTTGTATGACTCTTCCTATATGTGTCAATTTATTGATGAGGCTCATATTTTTCTAGTATAATAAGTACTACTGATTTCCAATCATTAAGTTCTGGGTAAAACCAGAGAAAAATAATCAACCTCATCATCACACTAATCATCAATACCACCCTATCTACCATCATCGTTCTCATCGCCTTCTGACTTCCCCAACTTTACCTATATCTAGAAAAATCCAGTCCATATGAATGCGGCTTTGATCCCCTAGGATCGGCACGACTGCCTTTTTCAATAAAATTTTTCCTTGTTGCTATTACATTCCTCCTATTCGACCTCGAAATTGCTCTCTTACTACCACTACCATGAGCCATCCAATTATCAGACCCCAATACAATATTAATTCTAGCATACTGTTTAATCTTACTTTTAACAGCCGGTCTAGCCTACGAATGACTACAAAAAGGCCTAGAATGAGCCGAATAGGTTTTTAATCTAATCAAGATAATTGATTTCGACTCAATTAATCATGGTGCAAACCCATGAATACCTTATGACATCAATCAATCTCAACCTAACCGTAGCCTTTTCCCTAGCCCTAGCAGGAGTACTAATCTACCGATCACATCTAATATCAACACTCCTATGTCTAGAAGGAATGATACTATCTCTATTCGTCATAATAGCACTCCTAATTTCCCACTTCCACATATTCTCTACATCGATAGCACCAATTATCCTACTAGTATTCTCTGCATGCGAAGCAGGTGTAGGCCTGGCACTCCTAGTAAAAACCTCAAACAACTATGGCAATGATTACGTACAAAACCTAAACCTCCTACAATGTTAAAAATCCTAATTCCAACGTTCATATTAATTCCACTCACCTGACTATCTAAAAAACCATGAATTTGACTCAACTCCACCTCACACAGCCTAACCATCAGCGTAATTAGTCTAACTCTTCTTTACTATAACACAGACCTCAGCCACAACTATAACTCCTCATTCTTCACAGACTCACTATCCAGCCCACTAGTAGTATTATCCTGCTGACTACTACCACTCATAATAATTGCTAGCCAAAACCATTTAACCAAAGAATCCACTAACCGAAAAAAAACCTATTTGACCATACTCATCATTCTCCAATTATCCCTAATCATAGCCTTCTCATCATCAGAACTAATCATATTTTATGTCCTATTCGAAACTACTCTAATTCCAACTCTAATCGTCATTACACGATGAGGCAATCAAAACGAGCGACTTAACGCAGGCCTATATTTCCTATTTTATACCCTAGCCGGATCCCTGCCCCTCCTAGTAGCCCTCCTATATCTACACAACAACATTGGATCACTTCACATACTAACTATTTCCATAATATCTACTTCCATGTACCCCTCCTTATCAAACTCAATCCTATGATTTGCATGTATAACTGCATTCATAGTAAAAATACCATTATATGGCCTTCACCTATGACTCCCCAAAGCACACGTCGAAGCTCCAATCGCAGGATCCATAGTCCTAGCAGCTATTCTCCTAAAACTAGGTGGCTATGGCATTATACGAATAACAATCCTTACACAACCAATTACCTCACACCTCTACTATCCCTTCATCATCCTATCAATATGAGGAATAATCATAACAAGTTCAATCTGCCTACGTCAAACAGACCTAAAATCCCTAATCGCCTACTCCTCAGTAAGCCATATAGGCCTAGTAATTATTGCAGCCCTTATACAATCACCACTAAGCTTCATAGGAGCAACAGCCCTAATAATCGCCCACGGACTAACCTCCTCTATACTATTCTGCCTAGCCAATACAAACTACGAACGAATTCATAGTCGTACCATAATCCTAGCCCGAGGCCTACAAACTATCTTGCCCCTAATATGTACATGATGACTCCTTGCAAGCCTAGCCAACCTTGCTCTTCCCCCCACAATCAACCTCCTCGGAGAATTAATAGTTATTGTATCCTCCTTTTCATGATCCAACTTCTCCATCATCTTACTAGGACTCAACACAGCCATCACAGCCCTCTACTCACTCCACATACTAATTACATCACAACGAGGAAAATTTACCCACCACTTACATCCAATCAAACCCTCATTCACTCGAGAACATATCCTAATAACCCTACACCTAATCCCACTATTAATCATCTCTGCCAACCCAAAGTTCATTTTGGGAATTACATACTGCAAATATAGTTTAACAAAAACATTAGATTGTGAATCTAAACATAGAAGTTTAAACCTTCTTATATGCCGAGAAAGTTCCAAGAACTGCTAACTCTTGATTCCATACATAACCAATATGGCTTTCTTACTTTTAAAGGATAACAGTAATCCATTGGTCTTAGGAATCAAAAATTTTGGTGCAATTCCAAATAAAAGTAATTAATTTCATACTTAACACCACCATCCTCCTATCAATCACCATACTAACTTTTCCACTAATCTACAACCTCATCTTCCCAAACAAAACCAACCAATTCCCCCTATATTGTAAAAACGCAGTTAAAACAGCATTCTTCATCAGCTTACCATCACTCCTAATATTCATAAACATAGGCCACGAATCAACAATTACTAACTGACAATGATTCTCAATAGGCTCATTTAACATCTCCATAAGCTTCAAACTAGACTACTTCTCCATCATTTTTATCCCCATTGCACTATATGTAACCTGATCAATCCTAGAATTCTCACTATGATACATACATTCAGACCCTTACATCCACCAATTCTTCAAGTACCTAATTACCTTTCTCTTTACCATAATTATCTTAGTTTCCGCTAACAACCTATTTCAACTGTTTATTGGATGAGAGGGTGTAGGAATCATATCATTTATATTAATCGGCTGATGATACGGACGTACTGACGCCAACACAGCAGCCCTACAAGCCGTACTATACAACCGTATTGGTGACATCGGCTTCATACTTTCCATAGCCTGACTAATAACCAACAACAATTCATGAGACCTCCAACATATCTTCATAACCAATATAGACACACTAGCCCTACTAGGACTCATCATCGCCGCAACAGGCAAATCAGCCCAATTCGGCCTACACCCATGACTTCCATCAGCCATAGAAGGCCCAACCCCAGTATCAGCACTACTTCACTCAAGTACTATAGTAGTAGCCGGAATCTTCCTACTCATCCGTTTCCATCCAATATTAGAAAACAACACCACAATCCTAACTATCGCCCTATGCCTAGGAGCAATAACAACCCTTTTCACCGCAATTTGCGCCATCACACAAAACGACATCAAAAAAATCGTAGCCTTCTCAACATCAAGCCAACTAGGACTAATAATAGTAACAATTGGACTAAACCAACCATACCTAGCATTCCTCCACATTTGCACCCATGCATTCTTCAAAGCAATACTATTCCTATGTTCAGGCTCAATCATCCACAACCTAAATGACGAACAAGATATTCGAAAAATAGGAGGACTACTAACACTTCTTCCTATTACCTCATCAGCCCTAATCACAGGAAGCCTAGCATTAATAGGCACTCCATTCCTAGCAGGATTCTACTCTAAAGACTCTATCATTGAAGCCATAAACACATCCTACACCAACACATGAGCCCTAACCCTAACACTTATCGCCACAATACTAACAGCTGTATATAGTATACGAATTATTTTCTTTGCATTACTAAACCAACCACGATTCCTCCCCCTATCACCTATCAACGAAAACAACCCAAATCTCACCAACCCAATTATACGCTTAGCCATAGGAAGCATCTTCGCCGGATTCATCCTAACAACAAACATCCCACCAACATCTATTATCACAATAACAATACCACCTACAACAAAAATGTCCGCCCTAATAGTAACCATCCTAGGACTACTAATTGCCATAGAATTAAATTCTTCAACCAATAAACTACCTACAATACCATTCATCCATACACACAACTTCTCAAACATGCTAGGCTACTTTACCTTCCTATTCCACCGACTATACCCCCTAGCAAATCTTCAACTAGGCCAACATATTGCTACCATACTAATTGATTTAAACTGATACGAAAAAACCGGACCTAAAGGCCAAGCCAATCTTCACAGCAACCTATCTTCATCTATTACTTCAACCCATAAAGGCCTAATTAAAACCTACTTTCTATCCTTCATCATCTCCATTACAATAATTATATTAATTATCTAATCACGACCACGTACAATTTCTAAAACAATATAAATAGTAATAAACAAAACTCAACCTAATAAGACTAAAATTCATCCACCACAACCATACAACAAAGACACACCACTAGAATCCTGCCCAACACAATAAACACCAACAGTATCAAACAACTCCACAGCAGTATCAACCTCAACTTCACCTGACATAAAATACCACACTAACTCAACAAATAAAGTGAATAATAGTATACTAAAAGCCACCATATTTCCAACCCAACTTTCAGGATATTCTTCAGTAGCCATAGCAGAAGTATAACCAAAAACTACTAATATACCCCCCAAATAAACCAAAAATACTACCAACCCTAAAAAAGTATTCTCCAAACTCACAACAATTGCACTACCCAAACCACCACTTACTACAAGACTTAACCCACCATAGATTGGAGATGGTTTAGAAGCAAAAGCAACAAAACCAAAAATAAATAAAACTGAAAATAAAAAAACAACCATTATTTTCATTATTTTAGTATGGACTCTAACCATAACCTATGGCATGAAAAACCACCGTTGTCATTCAACTACAAAAACTAATGTTCAATCTCCGCAAAACCCACCCCATCATAAAAATCATTAATCACTCATTCATCGATCTACCAGCACCATCTAACATCTCTGCCTGATGAAACTTCGGATCACTACTAGGCATCTGCTTAACTATACAAATCCTTACAGGCTTATTCTTAGCAATGCACTACACCGCTGATACAGCAACAGCTTTCTCATCAGTAGCCCACATCTGTCGAGACGTAAATTACGGCTGATTAATCCGCAACCTTCACGCCAATGGAGCCTCTATATTCTTCATATGTTTATTCTTACATATCGGACGGGGAATCTACTACGGCTCCTACCTCTACAAAGAAACATGAAACATCGGAGTAATTCTCCTCCTAACCGTTATAGCAACCGCCTTTGTCGGCTATGTACTCCCATGAGGACAAATATCATTCTGAGGAGCAACAGTCATTACCAACCTCTTATCAGCCATCCCATATATTGGAACAACACTAGTAGAATGAATCTGAGGAGGCTTCTCCGTAGACAAAGCCACCTTAACACGATTCTTCGCCTTCCACTTCATTCTCCCATTCATTATCACAGCCTTAGTACTTGTCCACCTCCTATTCCTACATGAAACAGGATCCAACAACCCATCAGGAATCAATCCTGACTCAGACAAAATCCCATTCCACCCATACTATACTATTAAAGATGCACTAGGACTTATACTCATACTATTAATCCTCCTTCTCCTAACCCTATTCTCACCAGACATACTAAGCGACCCAGACAACTTTTCCCCAGCCAACCCACTCAACACACCACCACATATCAAACCCGAATGATACTTTCTTTTTGCATACGCCATCCTACGATCAATCCCCAACAAACTAGGAGGAGTACTAGCACTACTAGCATCTATCCTTATCCTACTAGCCATACCACTCCTACATACATCCAACCAACGAAGCATAATATTTCGCCCAATTTCCCAAACACTCTTCTGAATCCTCACAGCTAACCTACTTATCCTAACCTGAATCGGAGGGCAACCAGTAGAAGAACCATACATTATCATCGGACAAGTAGCCTCAATCTCATATTTCCTCCTAATTATCGTATTAATACCCATAGCAGGACTTTTCGAAAACTTCATACTTAAACCCAAATGAAGAGTCCAAGTAATTTAACCAAAATACTGGCCTTGTAAGCCAGCAATGAAGGACCAACCCTTCCTAGGACACATCAAGAAGAAGGCAATAACACCTCACCATCAACACCCAAAGCTGACATTCTAAATAAACTACTTCCTGAAACAAACCCTGCTATTATGTCATACCCTAATTTTCTATCCATTATACCAACTATTAATATTCAAACATGTACAATTTTGCAAATCACAGCAAGAGGTAAGTACATATAATTCAACAGTACTAGAGACTATAAATCAATGACTTATAGGATATAATTGTATTATATAATACATAAATATGTATATAGTACATTAATATATTTACCCCTAGCATATAAGTAGATACATACTATTCAACATTACTAAAATACATTAGATTAAACAATTACTATATAGTGATTTACATAATAGCATATCTAATATACATTAAACTATAGTATTACATAACAAATGATAACTATAACATTACATAATACATTATTATCATAATTTTACATAATACATATATTGTTGGATTACATAGACAATACAGTCAATGATTCATGAATCTAAACGATTTACCCACTAGCATATCATCACCATGAGTTATCCCTTAATCACCACCTCACGAGAGATCACCATCCCGCCATCTTAAGGCACATCATCCTTCAGAGCAAGCCCATTAACTGTGGTCGTACCTAAACAGCTTTTACTGGCTACTGGTTGCTACTTCAGGTCCATTAAATCCTATTCAGCTAATCTATGCTTTTCGTCGAGGCATTTGTGATGACTTGAGTGCTATTCGTCTCGTATCGCGGCATCTGGTTGAGAGGTAACTGGCATTGGGGGGGATTTTTTTTTGGGGAGGTTTATCAACTGGGCGGGAGCCTGGAAAATCGCCGACGTCGTATTTGACTAACATTAAATGAATAATACACAGTTATTGTTGAATGAGTTAATTTTAAGTTAATGATATTAAGACATATAATTAATTTAAGTGATAATATGGGATACATTAATAGTTCTTAGATAAGTAAAAAGTACATTTAAGATTAATTATATATGGAAATTAAATCAATGATTTTAAGACATATATATATATATATTATAATAATACAATTATTTTATAGATTCCCCCGGGTGCACACTCGCGGGTCGCGTAATTTATAATAATTTATAATAATTTATAATAATTTATAATAATTTATAATAATTTATAATAATTTATAATAATTTATAATAATTTATAATAATTTATAATAATTTATAATAATTTATAATAATTTATAATAATTTATAATAATTTATAATAATTTATAATAATTTATAATAATTTATAATATTTATAATATTTATAATATTTATAATAACCAAATCTTTAAAGCAAAGCTTTGGATTCATTAAACCCCCCCTACCCCCCCACTAAATTTGATCCTTATTCCGTCAAACCCCAAAACCGGAGGACTTACACTTAGCTAGTACCATACGTACTTACTGGGACACATAGGAGTATTATAGTATTATAGTATTATAGTATTATAGTATTATAGTATTATAGTATTATAGTATTATAGTATTATAGTATTATAGTATTATAGTATTATAGTATTATAGTATTATAGTATTATAGTATTATAGTATTATAGTATTATAGTATTATAGTATTATAGTATTATAGTATTATAGTATTATAGTATTATAGTRTTATAGTGTTATAGTGTTATAGTGTTATAGTGTTATAGTATGTAATAGTGTGACAGTGTAACACAGACATATCATAATCTAATAAATCATAAAACAGATAATCACAAATTTAATCACCCTATTTAGTATTACAGTTATATCGCAATCGTATGTTATCCCAGTACAACTTGATATTATCATCCATTACACAGACAAAAAGCCTTTATTCTACAAACCATAAACACCCTAATTTTAACCGACATAACATATTACCCTACAAATTTCATAATCTAAAAGACT
>BufferZone_039 [organism=Trichosurus vulpecula]
NTTAATGTAGCTTAACCAAAAGCAAAGCACTGAAAATGCTTAGATGGACCATGACAAGTCCCATAAACACAAAGGTTTGGTCCTAGCCTTACTGTTAATTATAATTAAACCTACACATGCAAGTTTCCGCTGCCCAGTGAGAATGCCCTCAAAATTATTCATAAATCAACAGGAGCAGGCATCAGGCACACCACAGGTAGCCCACCACGCCTTGCTTAACCACACCCCCACGGGATACAGCAGTGACTAACATTAAGCCATAAACGAAAGTTTGACTAAATCATAATTATTAGGGTTGGTAAATTTCGTGCCAGCCACCGCGGCCATACGATTAACCCAAATTAACAGAAAACCGGCGTAAAGTGTGTTTAAGCACTAACAACCAATAAAGCTAAAGTTCAACTAAACTGTAATACGCTATAGTTGACACTAAAATACACAACGAAAGTGGCTTTATCTACGCTGAAGACACTATAGCTAAGAAACAAACTGGGATTAGAGACCCCACTATGCTTAGCCCTAAACCAAGATAATCCGATAACAATATTATTCGCCAGAGAACTACTAGCCAGCGCTTAAAACTCAAAGGACTTGGCGGTGCCCTAAGCCCACCTAGAGGAGCCTGTTCTATAATCGATAAACNCCGATAAACCTCACCCATTCTTGCCAATACAGCCTATATACCGCCATCGTCAGCCTACCCCATAGGGAAAAAAAGTAAGCAAGATCATAAATCATAAAAACGTTAGGTCAAGGTGTAGCATATGAATGGGAAAGAAATGGGCTACATTTTCTAAATTAGAATATAACGAACTACCTTATGAAACCTAAGATACTGAAGGAGGATTTAGTAGTAAATTAAGAATAGAGAGCTTAATTGAAATAGGCAATAGGACGCGCACACACCGCCCGTCACCCTCCTCAATTAAAACCCAAAACATAAATAATAAAACTCAAACAAAAAGAGGAGAAAAGTCGTAACATGGTAAGTGTACTGGAAGGTGCACTTGGAGTATCAAAATGTAGCTTATAATAAAGCATTTAGCTTACACCTAAAAGATTTCAGTTAATACTGACCATTTTGAGCCAATCATAGCCCTAACACCCATCAAAAAAATTATCTCAACAAACAAAAAAAAACATTTAACCTATCACAGTATAGGAGATAGAACAGATAAACAGGCGCAATAACATTAGTACCGTAAGGGAAAAATGAAAGACCAATTAAAAGCACCAAAAAGCAAAGATTTAACCTTTTACCTTTTGCATAATGATTTAGCCAGTCAAACCGGACAAAAAGAGTTACGCCCGCCTCCCCGAAATCAAGTGAGCTACTATAAAACAGTACACCAGAACCAACTCGTCTATGTAGCAAAATAGTGAGAAGATTTTATAGTAGAGGTGAAAAGCCAACCGAACTTGAAGATAGCTGGTTGTCCAAAACATGAATTTTAGTTCAACTTTAAATTTTAATCAAAGTCCTAACAACCATAATTTAAATTTAAAATATAATCCAAAGAGGGACAACTCTTTAGATCATGTGAACAAACTTTCTTAGAGGATAATGTACATTATAACAAACATTGTGGGCTTAAAAGCAGCCATCAATTAAGAAAGCGTTAAAGCTCAAACCTACCCATACCTTAATACCAATAATCCTACCAAATTCCCTAACCCTATATTGGACGATTTTATTAACTTATAAAAGACATAATGCTAAAATCAGTAACAAGAAATAATTCTCCTTGCACAAGCCTACATTAGTAACGGAACAACCACTAACAATTAACAAACAAATAACAATAATCACAAACTAGCAAAATTATCAACACATTGTTAACCCAACACAGGAGTGCATCCAGGAAAGATTAAAAAGAATAAAAGGAACTCGGCAAACAAAAACCCCGCCTGTTTACCAAAAACATCACCTCTAGCATACCAAGTATTAGAGGCACTGCCTGCCCAGTGAGTTAAACTTTAACGGCCGCGGTATCCTGACCGTGCAAAGGTAGCATAATCACTTGTCCCTTAAATAGAGACTAGTATGAATGGCATAACGAGGGTTTAACTGTCTCTTATCCTTAATCAGTGAAATTGACCTTCCCGTGCAGAGGCGGGAATATCCTTACAAGACGAGAAGACCCTATGGAGCTTAAGATTCATAGTCTAACCTAACTCAACAAAACCCTACATGGAACAATATAATGACTAACTAGACTATAACCTTTGGTTGGGGTGACCTCGGAGCACAATAAAACCTCCGAATGACATAACTTAGATCTACCAATCCAAGTGTGACACCACCAGTAATTGACCCATATATTGATCAACGGAACAAGTTACCCTAGGGATAACAGCGCAATCCTATTCAAGAGCCCATATCGACAATTAGGGTTTACGACCTCGATGTTGGATCAGGACATCCAAATGGTGCAACCGCTATTAATGGTTCGTTTGTTCAACGATTAAAGTCCTACGTGATCTGAGTTCAGACCGGAGAAATCCAGGTCGGTTTCTATCTGTATATTAATTTCTCCCAGTACGAAAGGACAAGAGAAATAAGGCCCACGCTACTGACGAGCCTTAGAAATAAGATATGAACATATCTAAATATCTTAATTCAATAACTTAATGCTCTAGAAAAGAGCTATTAAGGTGGCAGAGCTGGCAATTGCATAAAACTTAAACCTTTATAACCAGAGGTTCAAATCCTCTCCTTAATACATGTTTATTATCAATCTATTACTATACATCATTCCAATCCTCCTAGCCGTTGCCTTCCTAACACTAGTAGAACGAAAAGCCCTAGGATATATACAATTCCGAAAAGGTCCTAATATTGTAGGACCTTACGGCCTTCTACAACCTATTGCCGATGCTGTCAAACTATTTACAAAAGAACCACTACGCCCACTAACATCATCAATCTCAATATTTATTATTGCCCCTATCCTAGCCCTCACCTTAGCATTTACTATCTGAACACCCTTACCAATACCCCACTCCCTAATCGACCTAAATTTAGGACTACTATTTATCCTAGCACTATCTGGGTTATCAGTCTATTCAATTCTATGGTCTGGCTGAGCATCAAACTCTAAATACGCCCTCATAGGAGCCCTACGAGCCGTCGCTCAAACAATCTCATACGAAGTAACCCTGGCCATCATCTTATTATCAATTATACTTATTAACGGCTCCTTCACCCTAAAAAACTTAATCATCACACAAGAAAACATATGACTAATCATGACTACATGACCTCTAACCATGATATGATATATTTCCACCCTAGCAGAAACTAACCGAGCCCCATTCGATTTAACCGAAGGCGAATCAGAACTAGTGTCCGGCTTCAACGTTGAATATGCAGCAGGTCCATTTGCCATATTTTTCCTAGCTGAATACGCCAACATTATAGCTATAAACGCCATAACAACCATCCTATTCCTTGGCTCATCAATCAACCACAACTTCACCCATCTAAATACACTGTCATTCGTAATCAAAACAGCACTACTCACATTTATATTCCTATGAGTACGAGCCTCATACCCACGATTTCGATACGACCAACTAATATACCTACTATGAAAAAACTTTTTACCCTTAACATTAGCCTTCTGCCTATGATTTATCTCTATCCCAGTAGCACTTTCATGCATTCCACCGCAAATCTAAGAAATATGTCTGACAAAAGAATTATCTTGATAGGATAAATAATAGGGGTGCAAACCCCCTTATTTCTAGAACAATAGGATTCGAACCCATATCCAAGAACTCAAAATTCTACGTGTTTCCATTACACCACATTCTAGTAAGGTCAGCTAAATAAGCTATCGGGCCCATACCCCGAAAATGTTGGTTTACATCCTTCCCATACTAATGTCCCCTTACGTCCTACTAATCATTTCCATCAGTCTACTCTTAGGCACATCACTCACCTTACTAAGCAATCATTGACTAGTAGCCTGAATAGGCCTAGAAATCAATACATTAGCGATTATCCCCATAATAACATACCCCAACCACCCTCGAGCCACAGAATCTGCCATCAAATATTTCCTAACACAATCAACCGCCTCCATAATACTCATATTCGCCATCATCAACAACGCCTGAATAACAAACCAATGAACATTATCCCAAATTTCCGACCAAACCTCCTCCATCACCATAACACTAGCCCTAGCAATTAAACTAGGACTAGCACCATTCCATTTCTGAGTCCCAGAAGTCACCCAAGGAATCCCACTAACATCAGGTATACTCCTACTTACCTGACAAAAAATCGCCCCAATATCACTAATATACCAAATCTCTCCCTCCCTAAACATAAAAATTTTAACTATCCTAGCATTCTCATCTACTCTACTAGGCGGTTGAGGCGGACTAAACCAAACACACCTACGAAAAATCCTAGCCTACTCATCCATCGCCCACATAGGATGAATAACCATTATCATCCTAATCAACCCTACCCTAATACTCTTAAACTTAATCATTTACATCGCCGCAACACTAACTCTATTCTTAGCCCTTAATCACTCCTCAATTACAAAAATCAAATCACTAGCTAACCTATGAAACAAATCAACCCCAATAACTATCGTCATTTTACTCACCCTACTATCCCTAGGAGGCCTACCTCCCCTTACCGGTTTCATACCAAAATGACTAATCCTACAAGAACTGGTAAAACATAACAACATTCCCATAGCCATACTAATAGCACTATCCGCCCTATTAAACCTTTTTTTCTACATACGAATTATCTATGTATCAACACTAACCATACCTCCATCCACAAACAATTCCAAACTTCAATGACCCTATCAACAAACCAAAACAATCAATATCATCCCATCACTAACAATTATCTCATCACTCCTACTTCCACTAACCCCTATATTCATCACCCTATCATAACTAAGAATTACAAGCCTCTATCTTGCATCATCCGAACGCAAATCGAACACTTTAATTAAGCTAAATTCTTTCATCAGGCCCTGGCAGTTCTCTAACTACTTCTTTGAATTTGCAATTCAACGTAATATATACTTCAAAGCCATATTAAAGGTTTAGGTTCAAACTAGACCAAAGGCCTTCAAAGCCTTAAGCAGGTGTTGAATCACCTAACCTTTGCCGCACCTACCAGCCTCACGCCTTTGGAAGAAAAAAAAGGCGTGAGGCCCCGGGAGATCTCCCAACAACCCTTATCTACTAAATTGGTGGGTTTTTATCCCACTTCTTCTTAGTTAACAGCTAAGCACCTTAACATTTGGCTTCAATTTAATGGTAAAAAGAGATTATTAGTCTCTGTCTTTGAATTTACAGTTCAATGCTTACCTCAGCCATTTTACCTATGTTCATTACCCGTTGATTATTCTCAACTAACCATAAAGATATTGGTACATTATACCTTATCTTTGGTGCTTGAGCAGGAATAACAGGCACCGCTCTAAGTCTATTAATTCGCGCAGAACTTGGTCAACCAGGAACTCTTATTGGCGATGATCAAATCTACAATGTAATTGTAACTGCACATGCATTCATCATAATCTTCTTCATAGTCATACCAATTATAATTGGAGGGTTCGGTAACTGACTAGTCCCCCTAATAATTGGCGCACCAGATATAGCCTTTCCCCGAATAAATAATATAAGTTTCTGACTATTACCACCATCTTTCCTACTTTTACTAGCATCATCAGCAGTAGAAGCTGGAGCAGGAACTGGATGAACCGTCTATCCACCTTTAGCAGGTAATCTAGCACATGCAGGCGCCTCTGTAGACCTAACTATCTTTTCATTACATTTAGCAGGAATCTCATCCATCCTAGGAGCCATCAACTTCATTACTACAATTATCAATATGAAACCACCAGCCCTTTCACAATACCAAACACCACTATTCGTCTGATCAGTTATAATTACTGCCGTTTTACTTCTTCTATCACTTCCAGTATTAGCAGCAGGTATTACTATACTTTTAACAGATCGAAACTTAAATACTACATTTTTTGACCCGGCAGGAGGAGGAGACCCAATCCTATATCAACACTTATTCTGATTTTTTGGACATCCAGAAGTATATATTCTTATTTTACCAGGATTTGGTATAATTTCACACATCGTAACATACTACTCTGGCAAAAAAGAACCATTTGGCTACATAGGAATAGTATGAGCTATAATATCTATTGGATTCCTAGGATTTATTGTTTGAGCCCACCACATATTTACAGTAGGACTCGATGTAGACACCCGAGCTTATTTCACCTCAGCCACCATAATCATTGCTATTCCAACCGGGGTAAAAGTTTTCAGTTGACTCGCCACACTTCATGGAGGAAACATCAAATGATCACCTGCTATACTTTGAGCCTTAGGATTTATTTTCCTTTTTACAATCGGAGGTCTTACAGGAATCGTATTAGCCAACTCATCCCTAGACATCGTTCTTCACGATACCTATTATGTAGTAGCCCACTTCCATTATGTACTATCTATAGGAGCCGTATTTGCTATCATAGGCGGCTTTGTCCATTGATTCCCACTATTCACAGGATATATACTAAATGACTTATGAGCAAAAATCCATTTCTCCATTATATTTGTTGGAGTAAACATAACATTCTTCCCTCAACATTTTCTTGGCCTATCCGGAATACCACGACGATACTCAGACTACCCAGATGCCTATACAATATGAAACGTAATTTCATCTATTGGCTCGTTTATTTCACTAACAGCCGTCATCCTTATAGTATTCACCATCTGAGAAGCCTTCGCATCTAAACGAGAGGTAGCTTCAGTGGAACTTACAACAACTAATCTTGAATGACTTTATGGTTGTCCTCCACCTTACCACACATTTGAACAACCAGTATTCGTTAAATCCCAATTATAAGAAAGGGAGGAATCGAACCCCCTAAAATTGATTTCAAGTCAACCTCATAACCTCTATGACTTTCTCATAAGATATTAGTAATAATAATTACATAACTTTGCCATAGTTAAATTATAGGTTTAAATCCTATATATCTTACATGCCTTATCCCATACAACTGGGCTTCCAAGACGCCACATCACCTATCATAGAAGAATTAACATACTTTCATGACCACACACTAATAATTGTATTCCTAATTAGTTCACTAGTACTATATATTATTATTCTAATACTTACAACAAAATTGACTCACACAAGCACAATAGACGCTCAAGAAGTAGAAACTATCTGAACTATTATACCAGCCGCTATTCTAGTACTCATTGCCCTACCCTCCTTACGCATCCTATATATAATGGATGAAATCTACAACCCATATCTAACAGTAAAAGCTATAGGCCATCAATGATATTGAAGTTACGAATATACTGATTACGAAGACCTAATATTTGACTCATACATAGTTCCAACCCAAGATCTAGCCCCCGGCCAATTTCGACTACTGGAAGTTGATAATCGAATAGTTCTACCAATAGAATTACCCATCCGTATACTCATCTCATCAGAAGACGTACTTCACGCATGAACTGTGCCATCCTTAGGATTAAAAGCCGATGCTATTCCAGGACGACTAAACCAAGCCACCCTAACATCAACTCGCCCAGGAGTCTTCTATGGTCAATGTTCAGAAATCTGTGGCTCCAATCACAGTTTCATGCCCATTGTCCTAGAAATAACAACACTAAAATATTTTGAAAAATGGTCTTCTATAATGCAATCATTTTTAAGATAACCATAATACATTAAAGTATTAAAGGATTTAAAAATCCCTTAAAACATATGCCACAACTTGATACTTCAACATGATTCCTAACAATTTCCCTCATAATCATCTCATTATTCTGCGTGTACCAAACAAAAATAATTAATCAAACTATAATCTCCATCACCCAACAAAACAAAAAAGATATCACCTCACAAACCCAACTACACTGAGAAAAGAAATGAACGAAAATCTATTTGCCACATTCATCACCCCTACTATCATAGGTATTACAACACTACCAATCATTATACTATTCCCATGCCTAATTCTTACCACTCCAAAACGCTGACTGCCCAATCGCATCCAAACCCTACAAATCTGACTAATCCGATTAATTACAAAGCAAATGATAACAATACACAACAAACAAGGCCGAACATGAACACTCATACTCATATCCCTAATCCTATTTATTGCATCAACTAATCTACTTGGGCTATTACCATATTCATTCACCCCAACTACACAACTATCCATAAACATTGGTATAGCTATTCCACTATGATTAGGAACTGTAATTATAGGATTCCGAAATAAACCAAAAACTTCTCTCGCACACTTCCTACCACAAGGCACACCAACCCCACTAATCCCTATACTTATTATTATTGAAACTATCAGCCTATTCATTCAACCCTTAGCCCTGGCAGTACGACTAACAGCCAATATCACTGCAGGTCACTTACTTATTCACCTAATTGGCTCAGCCACACTAGCCCTTTCATCTATCAACATAACAGTATCAACCATTACATTCACCATCTTATTCCTACTAACAATCCTAGAACTAGCTGTAGCCATAATTCAAGCTTACGTTTTTACACTTTTAGTAAGCTTGTATCTACATGATAACTCCTAATGACCCACCAAACACATGCTTACCACATAGTAAATCCAAGTCCATGACCATTAACAGGAGCCCTATCAGCTCTCCTACTCACCTCAGGCCTAATTATATGATTTCACTTTAATTCCTCCCTACTAGCCCTAATTGGCCTTACATGCATACTTTTAACAATATACCAATGATGACGCGATATTATTCGAGAAGGGACATTCCAAGGCCATCATACTCCCGCAGTGCAAAAAGGCTTACGATATGGAATAGTCCTTTTTATTATTTCCGAAGTATTCTTCTTCTTAGGGTTTTTCTGAGCCTTTTATCATTCAAGCCTAGCCCCAACCCACGAATTAGGAGGTTGCTGACCACCCACTGGAATTCATCCTTTAAACCCATTAGAAGTGCCTCTACTCAATACATCAATCCTTCTAGCCTCAGGAGTGTCAATTACATGAGCCCATCACAGTCTAATAGAAGGAAATCGTAAACAAATAATCCAAGCACTGTCAATCACAATTGCATTAGGCTTATATTTCACAATCCTTCAAGCCATAGAATATTATGAATCATCATTCACAATCTCAGACGGCATCTATGGGTCAACATTTTTCGTAGCAACAGGCTTTCACGGCCTACATGTAATTATCGGATCAACATTCCTAATTGTATGCCTCCTACGTCAATTTAATTACCACTTCACATCAACACACCACTTTGGATTTGAAGCCGCCGCCTGATACTGACATTTTGTAGATGTTGTATGACTCTTCCTATATGTGTCAATTTATTGATGAGGCTCATATTTTTCTAGTATAATAAGTACTACTGATTTCCAATCATTAAGTTCTGGGTAAAACCAGAGAAAAATAATCAACCTCATCATCACACTAATCATCAATACCACCCTATCTACCATCATCGTTCTCATCGCCTTCTGACTTCCCCAACTTTACCTATATCTAGAAAAATCCAGTCCATATGAATGCGGCTTTGATCCCCTAGGATCGGCACGACTGCCTTTTTCAATAAAATTTTTCCTTGTTGCTATTACATTCCTCCTATTCGATCTCGAAATTGCTCTCTTACTACCACTACCATGAGCCATCCAATTATCAGAGCCCAATACAATATTAATTCTAGCATACTGTTTAATCTTACTTTTAACAGCCGGCCTAGCCTACGAATGACTACAAAAAGGCCTAGAATGAGCCGAATAGGTTTTTAATCTAATCAAGATAATTGATTTCGACTCAATTAATCATGGTGCAAACCCATGAATACCTTATGACATCAATCAATCTCAACCTAACCGTAGCCTTTTCCCTAGCCCTAGCAGGAGTACTAATCTACCGATCACATCTAATATCAACACTCCTATGTCTAGAAGGAATGATACTATCTCTATTCGTCATAATAGCACTCCTAATTTCCCACTTCCACATATTCTCTACATCAATAGCACCAATTATCCTACTAGTATTCTCTGCATGCGAAGCAGGTGTAGGCCTGGCACTCCTAGTAAAAACCTCAAACAACTATGGCAATGATTACGTACAAAACCTAAACCTCCTACAATGTTAAAAATCCTAATTCCAACGTTCATATTAATTCCACTCACCTGACTATCTAAAAAACCATGAATTTGACTCAACTCCACCTCACACAGCCTAACCATCAGCGTAATTAGTCTAACTCTTCTTTACTATAACACAGACCTCAGCCACAACTATAACTCCTCATTCTTCACAGACTCACTATCCAGCCCACTAGTAGTATTATCCTGCTGACTACTACCACTCATAATAATTGCTAGCCAAAACCATTTAACCAAAGAATCCACTAACCGAAAAAAAACCTATTTGACCATACTCATCATTCTCCAATTATCCCTAATCATAGCCTTCTCATCATCAGAACTAATCATATTTTATGTCCTATTCGAAACTACTCTAATTCCAACTCTAATCGTCATTACACGATGAGGTAATCAAAACGAGCGACTTAACGCAGGCCTATATTTCCTATTTTATACCCTAGCCGGATCGCTGCCCCTCCTAGTAGCCCTCCTATATCTACACAACAACATTGGATCACTTCACATACTAACTATTTCCATAATATCTACTTCCATGTACCCCTCCTTATCAAACTCAATCCTATGATTTGCATGTATAACTGCATTCATAGTAAAAATACCATTATATGGCCTTCACCTATGACTCCCCAAAGCACACGTCGAAGCTCCAATCGCAGGATCCATAGTCCTAGCAGCTATTCTCCTAAAACTAGGTGGCTATGGCATTATACGAATAACAATCCTTACACAACCAATTACCTCACACCTCTACTACCCCTTCATCATCCTATCAATATGAGGAATAATCATAACAAGTTCAATCTGCCTACGTCAAACAGACCTAAAATCCCTAATCGCCTACTCCTCAGTAAGCCATATAGGCCTAGTAATTATTGCAGCCCTTATACAATCACCACTAAGCTTCATAGGAGCAACAGCCCTAATAATCGCCCACGGACTAACCTCCTCTATACTATTCTGCCTAGCCAATACAAACTACGAACGAATTCATAGTCGTACCATAATCCTAGCCCGAGGCCTACAAACTATCTTGCCCCTAATATGTACATGATGACTCCTTGCAAGCCTAGCCAACCTTGCTCTTCCCCCCACAATCAACCTCCTCGGAGAATTAATAGTTATTGTATCCTCCTTTTCATGATCCAACTTCTCCATCATCTTACTAGGACTCAACACAGCCATCACAGCCCTCTACTCACTCCACATACTAATTACATCACAACGAGGAAAATTTACCCACCACTTACATCCAATCAAACCCTCATTCACTCGAGAACATATCCTAATAACCCTACACCTAATCCCACTATTAATCATCTCTGCCAACCCAAAGTTCATTTTGGGAATTACATACTGCAAATATAGTTTAACAAAAACATTAGATTGTGAATCTAAACATAGAAGTTCAAACCTTCTTATATGCCGAGAAAGTTCCAAGAACTGCTAACTCTTGATTCCATACATAACCAATATGGCTTTCTTACTTTTAAAGGATAACAGTAATCCATTGGTCTTAGGAATCAAAAATTTTGGTGCAATTCCAAATAAAAGTAATTAATTTCATACTTAACACCACCATCCTCCTATCAATCACCATACTAACTTTTCCACTAATCTACAACCTCATCTTCCCAAACAAAACCAACCAATTCCCCCTATATTGTAAAAACGCAGTTAAAACAGCATTCTTCATCAGCTTACCATCACTCCTAATATTCATAAACATAGGCCACGAATCAACAATTACTAACTGACAATGATTCTCAATAGGCTCATTTAACATCTCCATAAGCTTCAAACTAGACTACTTCTCCATCATTTTTATCCCCATTGCACTATATGTAACCTGATCAATCCTAGAATTCTCACTATGATACATACATTCAGACCCTTACATCCACCAATTCTTCAAGTACCTAATTACCTTTCTCTTTACCATAATTATCTTAGTTTCCGCTAACAACCTATTTCAACTGTTTATTGGATGAGAGGGTGTAGGAATCATATCATTTATATTAATCGGCTGATGATACGGACGTACTGACGCCAACACAGCAGCCCTACAAGCCGTACTATACAACCGTATTGGCGACATCGGCTTCATACTTTCCATAGCCTGACTAATAACCAACAACAATTCATGAGACCTCCAACATATCTTCATAACCAATATAGACACACTAGCCCTACTAGGACTCATCATCGCCGCAACAGGCAAATCAGCCCAATTCGGCCTACACCCATGACTTCCATCAGCCATAGAAGGCCCAACCCCAGTATCAGCGCTACTTCACTCAAGTACTATAGTAGTAGCCGGAATCTTCCTACTCATCCGTTTCCATCCAATATTAGAAAACAACACCACAATCCTAACTATCGCCCTATGCCTAGGAGCAATAACAACCCTTTTCACCGCAATTTGCGCCATCACACAAAACGACATCAAAAAAATCGTAGCCTTCTCAACATCAAGCCAACTAGGACTAATAATAGTAACAATTGGACTAAACCAACCACACCTAGCATTCCTCCACATTTGCACCCATGCATTCTTCAAAGCAATACTATTCCTATGTTCAGGCTCAATCATCCACAACCTAAATGACGAACAAGATATTCGAAAAATAGGAGGACTACTAACACTTCTTCCTATTACCTCATCAGCCCTAATCACAGGAAGCCTAGCATTAATAGGCACTCCATTCCTAGCAGGATTCTACTCTAAAGACTCTATCATTGAAGCCATAAACACATCCTACACCAACACATGAGCCCTAACCCTAACACTTATCGCCACAATACTAACAGCTATATATAGTATACGAATTATTTTCTTTGCATTACTAAACCAACCACGATTCCTCCCCCTATCACCTATCAACGAAAACAACCCAAATCTCACCAACCCAATTATACGCTTAGCCATAGGAAGCATCTTCGCCGGATTCACCCTAACAACAAACATCCCACCAACATCTATTATCACAATAACAATACCACCTACAACAAAAATGTCCGCCCTAATAGTAACCATCCTAGGACTACTAATTGCCATAGAATTAAATTCTTCAACCAATAAACTACCTACAATACCATTCATCCATACACACAACTTCTCAAACATGCTAGGCTACTTCACCTTCCTATTCCACCGACTATACCCCCTAGCAAATCTTCAACTAGGCCAACATATTGCTACCATACTAATTGATTTAAACTGATACGAAAAAACCGGACCTAAAGGCCAAGCCAATCTTCACAGCAACCTATCTTCATCTATTACTTCAACCCATAAAGGCCTAATTAAAACCTACTTTCTATCCTTCATCATCTCCATTACAATAATTATATTAATTATCTAATCACGACCACGTACAATTTCTAAAACAATATAAATAGTAATAAACAAAACTCAACCTAATAAGACTAAAATTCATCCACCACAACCATACAACAAAGACACACCACTAGAATCCTGCCCAACACAATAAACACCAACAGTATCAAACAACTCCACAGCAGTATCAACCTCAACTTCACCTGACATAAAATACCACACTAACTCAACAAATAAAGTGAATAACAGTATACTAAAAGCCACCATATTTCCAACCCAACTTTCAGGATATTCTTCAGTAGCCATAGCAGAAGTATAACCAAAAACTACTAATATACCCCCCAAATAAACCAAAAATACTACCAACCCTAAAAAAGTATTCTCCAAACTCACAACAATTGCACTACCCAAACCACCACTTACTACAAGACTTAACCCACCATAGATTGGAGATGGTTTAGAAGCAAAAGCAACAAAACCAAAAATAAATAAAACTGAAAATAAAAAAACAACCATTATTTCCATTATTTTAGTATGGACTCTAACCATAACCTATGGCATGAAAAACCACCGTTGTCATTCAACTACAAAAACTAATGTTCAATCTCCGCAAAACCCACCCCATCATAAAAATCATTAATCACTCATTCATCGATCTACCAGCACCATCCAACATCTCTGCCTGATGAAACTTCGGATCACTACTAGGCATCTGCTTAACTATACAAATCCTTACAGGCTTATTCTTAGCAATGCACTACACCGCTGATACAGCAACAGCTTTCTCATCAGTAGCCCACATCTGTCGAGACGTAAATTACGGCTGATTAATCCGCAACCTTCACGCCAATGGAGCCTCTATATTCTTCATATGTTTATTCTTACATATCGGACGGGGAATCTACTACGGCTCCTACCTCTACAAAGAAACATGAAACATCGGAGTAATTCTCCTCCTAACCGTTATAGCAACCGCCTTTGTCGGCTATGTACTCCCATGAGGACAAATATCATTCTGAGGAGCAACAGTCATTACCAACCTCTTATCAGCCATCCCATATATTGGAACAACACTAGTAGAATGAATCTGAGGAGGCTTCTCCGTAGACAAAGCCACCTTAACACGATTCTTCGCCTTCCACTTCATTCTCCCATTCATTATCACAGCCTTAGTACTTGTCCACCTCCTATTCCTACATGAAACAGGATCCAACAACCCATCAGGAATCAATCCTGACTCAGACAAAATCCCATTCCACCCATACTATACTATTAAAGATGCACTAGGACTTATACTCATACTATTAACCCTCCTTCTCCTAACCCTATTCTCACCAGACATACTAAGCGACCCAGACAACTTTTCCCCAGCCAACCCACTCAACACACCACCACATATCAAACCCGAATGATACTTTCTTTTTGCATACGCCATCCTACGATCAATCCCCAACAAACTAGGAGGAGTACTAGCACTACTAGCATCTATCCTTATCCTACTAGCCATACCACTCCTACATACATCCAACCAACGAAGCATAATATTTCGCCCAATTTCCCAAACACTCTTCTGAATCCTCACAGCTAACCTACTTATCCTAACCTGAATCGGAGGGCAACCAGTAGAAGAACCATACATTATCATCGGACAAGTAGCCTCAATCTCATATTTCCTCCTAATTATCGTATTAATACCCATAGCAGGACTTTTCGAAAACTTCATACTTAAACCCAAATGAAGAGTCCAAGTAATTTAACCAAAATACTGGCCTTGTAAGCCAGCAATGAAGGACCAACCCTTCCCAGGACACATCAAGAAGAAGGCAATAACACCTCACCATCAACACCCAAAGCTGACATTCTAAATAAACTACTTCCTGAAACAAANNNTGCTATTATGTCATACCCTAATTTTCTATCCATTATACCAACTATTAATATTCAAACATGTACAATTTTGCAAATCACAGCAAGAGGTAAGTACATATAATTCAATAGTACTAGAGACTATAAATCAATGACTTATAGGATATAATTGTATTATATAATACATAAATATGTATATAGTACATTAATATATTTACCTCTAGCATATAAGTAGATACATACTATTCAACATTACTAAAATACATTAGATTAAATAATTACTACATAATGATTTATATAATAGCATATCTAATATACATTAAACTATAATATTACATAACAAATAATAACTATAACATTACATAATACATTATTATCATAATCTTACATAATACATATATTGTTGAGTTACATAGACATTACAGTCAATGATTCATGAATCTAAACGATTTACCCACTAGCATATCATCACCATGAGTTATCCCTTAATCACCACCTCACGAGAGATCACCATCCCGCCATCTTAAGGCACATCATCCTTCAGAGCAAGCCCATTAACTGTGGTCGTACCTAAACAGCTTTTACTGGCTACTGGTTGCTACTTCAGGTCCATTAAGTCCTATTCAGCTAATCTATGCTTTTCGTCGAGGCATTTGTGATGACTTGAGTGCTATTCGTCTCGTATCGCGGCATCTGGTTGAGAGGTAACTGGCATTGGGGGGGATTTTTTTTTGGGGAGGTTTATCAACTGGGCGGGAGCCTGGAAAATCGCCGACGTCGTATTTGACTAACATTAAATGAATAATACACAGTTATTGTTGAATGAGTTAATTTTAAATCAATGATATTAAGACATAAAATTAATTTAAGTGATAATATGGGATACATTAATAATCCTTAGATAAGTAAAAAGTACATTTAAGATTAATTATATATGGAAATTAAATCAATGATTTTAAGACATATNNNNNNNNNTATTATAATAATACAATTATTTTATAGATTCCCCCGGGTGCACACTCGCGGGTCGCGTAATTTATAATAATTTATAATAATTTATAATAATTTATAATAATTTATAATAATTTATAATAATTTATAATAATTTATAATAATTTATAATAATTTATAATAATTTATAATAATTTATAATAATTTATAATAATTTATAATAATTTATAATAATTTATAATAATTTATAATAATTTATAATNNNNNNNNNNTTTATAATNTTTATAATAACCAAATCTTTAAAGCAAAGCTTTGGATTCATTAAACCCCCCCTACCCCCCCACTAAATTTAATCCTTATTCCGTCAAACCCCAAAACCGGAGGACTTACACTTAGCTAGTACCATACGTACTTACTGGGACACATAGGAGTATTATAGTATTATAGTATTATAGTATTATAGTATTATAGTATTATAGTATTATAGTATTATAGTATTATAGTATTATAGTATTATAGTATTATAGTATTATAGTATTATAGTATTATAGTATTATAGTATTATAGTATTATAGTATTATAGTATTATAGTATTATAGTATTATAGTATTATAGTATTATAGTATTATAGTATTATAGTATTATAGTATTATAGTATTATAGTATGTAATAGTGTGACAGTGTAACACAGACATATCATAATCTAATAAATCATAAAACAGATAATCACAAATTTAATCACCCTATTTAGTATTACAGTTATATCGCAATCGTATGTTATCCCAGTACAACTTGATATTATCATCCATTACACAGACAAAAAGCCTTTATTCTACAAACCATAAACACCCTAATTTTAACCGACATAACATATTACCCTACAAATTTCATAATCTAAAAGACT
>BufferZone_040 [organism=Trichosurus vulpecula]
NNNAATGTAGCTTAACCAAAAGCAAAGCACTGAAAATGCTTAGATGGACCATGACAAGTCCCATAAACACAAAGGTTTGGTCCTAGCCTTACTGTTAATTATAATTAAACCTACACATGCAAGTTTCCGCTGCCCAGTGAGAATGCCCTCAAAATTATTCATAAATCAACAGGAGCAGGCATCAGGCACACCACAGGTAGCCCACCACGCCTTGCTTAACCACACCCCCACGGGATACAGCAGTGACTAACATTAAGCCATAAACGAAAGTTTGACTAAATCATAATTATTAGGGTTGGTAAATTTCGTGCCAGCCACCGCGGCCATACGATTAACCCAAATTAACAGAAAACCGGCGTAAAGTGTGTTTAAGCACTAACAACCAATAAAGCTAAAGTTCAACTAAACTGTAATACGCTATAGTTGACACTAAAATACACAACGAAAGTGGCTTTATCTACGCTGAAGACACTATAGCTAAGAAACAAACTGGGATTAGAGACCCCACTATGCTTAGCCCTAAACCAAGATAATCCGATAACAATATTATTCGCCAGAGAACTACTAGCCAGCGCTTAAAACTCAAAGGACTTGGCGGTGCCCTAAACCCACCTAGAGGAGCCTGTTCTATAATCGATAAACCCCGATAAACCTCACCCATTCTTGCCAATACAGCCTATATACCGCCATCGTCAGCCTACCCCATAGGGAAAAAAAGTAAGCAAGATCATAAATCATAAAAACGTTAGGTCAAGGTGTAGCATATGAATGGGAAAGAAATGGGCTACATTTTCTAAATTAGAATATAACGAACTACCTTATGAAACCTAAGATACTGAAGGAGGATTTAGTAGTAAATTAAGAATAGAGAGCTTAATTGAAATAGGCAATAGGACGCGCACACACCGCCCGTCACCCTCCTCAATTAAAACCCAAAACATAAATAATAAAACTCAAACAAAAAGAGGAGAAAAGTCGTAACATGGTAAGTGTACTGGAAGGTGCACTTGGAGTATCAAAATGTAGCTTATAATAAAGCATTTAGCTTACACCTAAAAGATTTCAGTTAATACTGACCATTTTGAGCCAATCATAGCCCTAACACCCATCAAAAAAATTATCTCAACAAACAAAAAAAAACATTTAACCTATCACAGTATAGGAGATAGAACAGATAAACAGGCGCAATAACATTAGTACCGTAAGGGAAAAATGAAAGACCAATTAAAAGCACCAAAAAGCAAAGATTTAACCTTTTACCTTTTGCATAATGATTTAGCCAGTCAAACCGGACAAAAAGAGTTACGCCCGCCTCCCCGAAATCAAGTGAGCTACTATAAAACAGTACACCAGAACCAACTCGTCTATGTAGCAAAATAGTGAGAAGATTTTATAGTAGAGGTGAAAAGCCAACCGAACTTGAAGATAGCTGGTTGTCCAAAACATGAATTTTAGTTCAACTTTAAATTTTAATCAAAGTCCTAACAACCATAATTTAAATTTAAAATATAATCCAAAGAGGGACAACTCTTTAGATCATGTGAACAAACTTTCTTAGAGGATAATGTACATTATAACAAACATTGTGGGCTTAAAAGCAGCCATCAATTAAGAAAGCGTTAAAGCTCAAACCTACCCATACCTTAATACCAATAATCCTACCAAATTCCCTAACCCTATATTGGACGATTTTATTAACTTATAAAAGACATAATGCTAAAATCAGTAACAAGAAATAATTCTCCTTGCACAAGCCTACATTAGTAACGGAACAACCACTAACAATTAACAAACAAATAACAATAATCACAAACTAGCAAAATTATCAACACATTGTTAACCCAACACAGGAGTGCATCCAGGAAAGATTAAAAAGAATAAAAGGAACTCGGCAAACAAAAACCCCGCCTGTTTACCAAAAACATCACCTCTAGCATACCAAGTATTAGAGGCACTGCCTGCCCAGTGAGTTAAACTTTAACGGCCGCGGTATCCTGACCGTGCAAAGGTAGCATAATCACTTGTCCCTTAAATAGAGACTAGTATGAATGGCATAACGAGGGTTTAACTGTCTCTTATCCTTAATCAGTGAAATTGACCTTCCCGTGCAGAGGCGGGAATATCCTTACAAGACGAGAAGACCCTATGGAGCTTAAGATTCATAGTCTAACCTAACTCAACAAAACCCTACATGGAACAATATAATGACTAACTAGACTATAACCTTTGGTTGGGGTGACCTCGGAGCACAATAAAACCTCCGAATGACATAACTTAGATCTACCAATCCAAGTGTGACACCACCAGTAATTGACCCATATATTGATCAACGGAACAAGTTACCCTAGGGATAACAGCGCAATCCTATTCAAGAGCCCATATCGACAATTAGGGTTTACGACCTCGATGTTGGATCAGGACATCCAAATGGTGCAACCGCTATTAATGGTTCGTTTGTTCAACGATTAAAGTCCTACGTGATCTGAGTTCAGACCGGAGAAATCCAGGTCGGTTTCTATCTGTATATTAATTTCTCCCAGTACGAAAGGACAAGAGAAATAAGGCCCACGCTACTGACGAGCCTTAGAAATAAGATATGAACATATCTAAATATCTTAATTCAATAACTTAATGCTCTAGAAAAGAGCTATTAAGGTGGCAGAGCTGGCAATTGCATAAAACTTAAACCTTTATAACCAGAGGTTCAAATCCTCTCCTTAATACATGTTTATTATCAATCTATTACTATACATCATTCCAATCCTCCTAGCCGTTGCCTTCCTAACACTAGTAGAACGAAAAGCCCTAGGATATATACAATTCCGAAAAGGTCCTAATATTGTAGGACCTTACGGCCTTCTACAACCTATTGCCGATGCTGTCAAACTATTTACAAAAGAACCACTACGCCCACTAACATCATCAATCTCAATATTTATTATTGCCCCTATCCTAGCCCTCACCTTAGCATTTACTATCTGAACACCCTTACCAATACCCCACTCCCTAATCGACCTAAATTTAGGACTACTATTTATCCTAGCACTATCTGGATTATCAGTCTATTCAATTCTATGGTCTGGCTGAGCATCAAACTCTAAATACGCCCTCATAGGAGCCCTACGAGCCGTCGCTCAAACAATCTCATACGAAGTAACCCTGGCCATCATCTTATTATCAATTATACTTATTAACGGCTCCTTCACCCTAAAAAACTTAATCATCACACAAGAAAACATATGACTAATCATGACTACATGACCTCTAACCATGATATGATATATTTCCACCCTAGCAGAAACTAACCGAGCCCCATTCGATTTAACCGAAGGCGAATCAGAACTAGTGTCCGGCTTCAACGTTGAATATGCAGCAGGTCCATTTGCCATATTTTTCCTAGCTGAATACGCCAACATTATAGCTATAAACGCCATAACAACCATCCTATTCCTTGGCTCATCAATCAACCACAACTTCACCCATCTAAATACACTGTCATTCGTAATCAAAACAGCACTACTCACATTTATATTCCTATGAGTACGAGCCTCATACCCACGATTTCGATACGACCAACTAATATACCTACTATGAAAAAACTTTTTACCCTTAACATTAGCCTTCTGCCTATGATTTATCTCTATCCCAGTAGCACTTTCATGCATTCCACCGCAAATCTAAGAAATATGTCTGACAAAAGAATTATCTTGATAGGATAAATAATAGGGGTGCAAACCCCCTTATTTCTAGAACAATAGGATTCGAACCCATATCCAAGAACTCAAAATTCTACGTGTTTCCATTACACCACATTCTAGTAAGGTCAGCTAAATAAGCTATCGGGCCCATACCCCGAAAATGTTGGTTTACATCCTTCCCATACTAATGTCCCCTTACGTCCTACTAATCATTTCCATCAGTCTACTCTTAGGCACATCACTCACCTTACTAAGCAATCATTGACTAGTAGCCTGAATAGGCCTAGAAATCAATACATTAGCGATTATCCCCATAATAACATACCCCAACCACCCTCGAGCCACAGAATCTGCCATCAAATATTTCCTAACACAATCAACCGCCTCCATAATACTCATATTCGCCATCATCAACAACGCCTGAATAACAAACCAATGAACATTATCCCAAATTTCCGACCAAACCTCCTCCATCACCATAACACTAGCCCTAGCAATTAAACTAGGACTAGCACCATTCCATTTCTGAGTCCCAGAAGTCACCCAAGGAATCCCACTAACATCAGGTATACTCCTACTTACCTGACAAAAAATCGCCCCAATATCACTAATATACCAAATCTCTCCCTCCCTAAACATAAAAATTTTAACTATCCTAGCATTCTCATCTACTCTACTAGGCGGTTGAGGCGGACTAAACCAAACACACCTACGAAAAATCCTAGCCTACTCATCCATCGCCCACATAGGATGAATAACCATTATCATCCTAATCAACCCTACCCTAATACTCTTAAACTTAATCATTTACATCGCCGCAACACTAACTCTATTCTTAGCCCTTAATCACTCCTCAATTACAAAAATCAAATCACTAGCTAACCTATGAAACAAATCAACCCCAATAACTATCGTCATTTTACTCACCCTACTATCCCTAGGAGGCCTACCTCCCCTTACCGGTTTCATACCAAAATGACTAATCCTACAAGAACTGGTAGAACATAACAACATTCCCATAGCCATACTAATAGCACTATCCGCCCTATTAAACCTTTTTTTCTACATACGAATTATCTATGTATCAACACTAACCATACCTCCATCCACAAACAATTCCAAACTTCAATGACCCCATCAACAAACCAAAACAATCAATATCATCCCATCACTAACAATTATCTCATCACTCCTACTTCCACTAACCCCTATATTCATCACCCTATCATAACTAAGAATTACAAGCCTTTATCTTGCATCATCCGAACGCAAATCGAACACTTTAATTAAGCTAAATTCTTTCATCAGGCCCCGGCAGTTCTCTAACTACTTCTTTGAATTTGCAATTCAACGTAATATATACTTCAAAGCCATATTAAAGGTTTAGGTTCAAACTAGACCAAAGGCCTTCAAAGCCTTAAGCAGGTGTTGAATCACCTAACCTTTGCCGCACCTACCAGCCTCACGCCTTTGGAAGAAAAAAAAGGCGTGAGGCCCCGGGAGATCTCCCAACAACCCTTATCTACTAAATTGGTGGGTTTTTATCCCACTTCTTCTTAGTTAACAGCTAAGCACCTTAACATTTGGCTTCAATTTAATGGTAAAAAGAGATTATTAGTCTCTGTCTTTGAATTTACAGTTCAATGCTTACCTCAGCCATTTTACCTATGTTCATTACCCGTTGATTATTCTCAACTAACCATAAAGATATTGGTACATTATACCTTATCTTTGGTGCTTGAGCAGGAATAACAGGCACCGCTCTAAGTCTATTAATTCGCGCAGAACTTGGTCAACCAGGAACTCTTATTGGCGATGATCAAATCTACAATGTAATTGTAACTGCACATGCATTCATCATAATCTTCTTCATAGTCATACCAATTATAATTGGAGGGTTCGGTAACTGACTAGTCCCCCTAATAATTGGCGCACCAGATATAGCCTTTCCCCGAATAAATAATATAAGTTTCTGACTATTACCACCATCTTTCCTACTTTTACTAGCATCATCAGCAGTAGAAGCTGGAGCAGGAACTGGATGAACCGTCTACCCACCTTTAGCAGGTAATCTAGCACATGCAGGCGCCTCTGTAGACCTAACTATCTTTTCATTACATTTAGCAGGAATCTCATCCATCCTAGGAGCCATCAACTTCATTACTACAATTATCAATATGAAACCACCAGCCCTTTCACAATACCAAACACCACTATTCGTCTGATCAGTTATAATTACTGCCGTTTTACTTCTTCTATCACTTCCAGTATTAGCAGCAGGTATTACTATACTTTTAACAGATCGAAACTTAAATACTACATTTTTTGACCCGGCAGGAGGAGGAGACCCAATCCTATATCAACACTTATTCTGATTTTTTGGACATCCAGAAGTATATATTCTTATTTTACCAGGATTTGGTATAATTTCACACATCGTAACATACTACTCTGGCAAAAAAGAACCATTTGGCTACATAGGAATAGTATGAGCTATAATATCTATTGGATTCCTAGGATTTATTGTTTGAGCCCACCACATATTTACAGTAGGACTCGATGTAGACACCCGAGCTTATTTCACCTCAGCCACCATAATCATTGCTATTCCAACCGGGGTAAAAGTTTTCAGTTGACTCGCCACACTCCATGGAGGAAACATCAAATGATCACCTGCTATACTTTGAGCCTTAGGATTTATTTTCCTTTTTACAATCGGAGGTCTTACAGGAATCGTATTAGCCAACTCATCCCTAGACATCGTTCTTCACGATACCTATTATGTAGTAGCCCACTTCCATTATGTACTATCTATAGGAGCCGTATTTGCTATCATAGGCGGCTTTGTCCATTGATTCCCACTATTCACAGGATATATACTAAATGACTTATGAGCAAAAATCCATTTCTCCATTATATTTGTTGGAGTAAACATAACATTCTTCCCTCAACATTTTCTTGGCCTATCCGGAATACCACGACGATACTCAGACTACCCAGATGCCTATACAATATGAAACGTAATTTCATCTATTGGCTCGTTTATTTCACTAACAGCCGTCATCCTTATAGTATTCATCATCTGAGAAGCCTTCGCATCTAAACGAGAGGTATCTTCAGTGGAACTTACAACAACTAATCTTGAATGACTTTATGGTTGTCCTCCACCTTACCACACATTTGAACAACCAGTATTCGTTAAATCCCAATTATAAGAAAGGGAGGAATCGAACCCCCTAAAATTGATTTCAAGTCAACCTCATAACCTCTATGACTTTCTCATAAGATATTAGTAATAATAATTACATAACTTTGCCATAGTTAAATTATAGGTTTAAATCCTATATATCTTACATGCCTTATCCCATACAACTGGGCTTCCAAGACGCCACATCACCTATCATAGAAGAATTAACATACTTTCATGACCACACACTAATAATTGTGTTCCTAATTAGTTCACTAGTACTATATATTATTATTCTAATACTTACAACAAAATTGACTCACACAAGCACAATAGACGCTCAAGAAGTAGAAACTATCTGAACTATTATACCAGCCGCTATTCTAGTACTCATTGCCCTACCCTCCTTACGCATCCTATATATAATGGATGAAATCTACAACCCATATCTAACAGTAAAAGCTATAGGCCATCAATGATATTGAAGTTACGAATATACTGATTACGAAGACCTAATATTTGACTCATACATAGTTCCAACCCAAGATCTAGCCCCCGGCCAATTTCGACTACTGGAAGTTGATAATCGAATAGTTCTACCAATAGAATTACCCATCCGTATACTCATCTCATCAGAAGACGTACTTCATGCATGAACTGTGCCATCCTTAGGATTAAAAGCCGATGCTATTCCAGGACGACTAAACCAAGCTACCCTAACATCAACTCGCCCAGGAGTCTTCTATGGTCAATGTTCAGAAATCTGTGGCTCCAATCACAGTTTCATGCCCATTGTCCTAGAAATAACAACACTAAAATATTTTGAAAAATGGTCTTCTATAATGCAATCATTTTTAAGATAACCATAATACATTAAAGTATTAAAGGATTTAAAAATCCCTTAAAACATATGCCACAACTTGATACTTCAACATGATTCCTAACAATTTCCCTCATAATCATCTCATTATTCTGCGTATACCAAACAAAAATAATTAATCAAACTATAATCTCCATCACCCAACAAGACAAAAAAGATATCACCTCACAAACCCAACTACACTGAGAAAAGAAATGAACGAAAATCTATTTGCCACATTCATCACCCCTACTATCATAGGTATTACAACACTACCAATCATTATACTATTCCCATGCCTAATTCTTACCACTCCAAAACGCTGACTGCCCAATCGCATCCAAACCCTACAAATCTGACTAATCCGATTAATTACAAAGCAAATGATAACAATACACAACAAACAAGGCCGAACATGAACACTCATACTCATATCCCTAATCCTATTTATTGCATCAACAAATCTACTTGGGCTATTACCATATTCATTCACCCCAACTACACAACTATCCATAAACATTGGTATAGCTATTCCACTATGATTAGGAACTGTAATTATAGGATTCCGAAATAAACCAAAAACTTCTCTCGCACACTTCCTACCACAAGGCACACCAACCCCACTAATCCCTATACTTATTATTATTGAAACTATCAGCCTATTCATTCAACCCTTAGCCCTGGCAGTACGACTAACAGCCAATATCACTGCAGGTCACTTACTTATTCACCTAATTGGCTCAGCCACACTAGCCCTTTCATCTATCAGCATAACAGTATCAACCATTACATTCACCATCTTATTCCTACTAACAATCCTAGAACTAGCTGTAGCCATAATTCAAGCTTACGTTTTTACACTTTTAGTAAGCTTGTATCTACATGATAACTCCTAATGACCCACCAAACACATGCTTACCACATAGTAAATCCAAGTCCATGACCATTAACAGGAGCCCTATCAGCTCTCCTACTCACCTCAGGCCTAATTATATGATTTCACTTTAATTCCTCCCTACTAGCCCTAATTGGCCTTACATGCATACTTTTAACAATATACCAATGATGACGCGATATTATTCGAGAAGGAACATTCCAAGGCCATCATACTCCCGCAGTGCAAAAAGGCTTACGATATGGAATAGTCCTTTTTATTATTTCCGAAGTATTCTTCTTCTTAGGGTTTTTCTGAGCCTTTTATCATTCAAGCCTAGCCCCAACCCACGAATTAGGAGGTTGCTGACCACCCACTGGAATTCATCCTTTAAACCCATTAGAAGTGCCTCTACTCAATACATCAATTCTTCTAGCCTCAGGAGTGTCAATTACATGAGCCCATCACAGTCTAATAGAAGGAAATCGTAAACAAATAATCCAAGCACTGTCAATCACAATTACATTAGGCTTATATTTCACAATCCTTCAAGCCATAGAATATTATGAATCATCATTCACAATCTCAGACGGCATCTATGGGTCAACATTTTTCGTAGCAACAGGCTTTCACGGCCTACATGTAATTATCGGATCAACATTCCTAATTGTATGCCTCCTACGTCAATTTAATTACCACTTCACATCAACACACCACTTTGGATTTGAAGCCGCCGCCTGATACTGACATTTTGTAGATGTTGTATGACTCTTCCTATATGTGTCAATTTATTGATGAGGCTCATATTTTTCTAGTATAATAAGTACTACTGATTTCCAATCATTAAGTTCTGGGTAAAACCAGAGAAAAATAATCAACCTCATCATCACACTAATCATCAATACCACCCTATCTACCATCATCGTTCTCATCGCCTTCTGACTTCCCCAACTTTACCTATATCTAGAAAAATCCAGTCCATATGAATGCGGCTTTGATCCCCTAGGATCGGCACGACTGCCTTTTTCAATAAAATTTTTCCTTGTTGCTATTACATTCCTCCTATTCGACCTCGAAATTGCTCTCTTACTACCACTACCATGAGCCATCCAATTATCAGACCCCAATACAATATTAATTCTAGCATACTGTTTAATCTTACTTTTAACAGCCGGTCTAGCCTACGAATGACTACAAAAAGGCCTAGAATGAGCCGAATAGGTTTTTAATCTAATCAAGATAATTGATTTCGACTCAATTAATCATGGTGCAAACCCATGAATACCTTATGACATCAATCAATCTCAACCTAACCGTAGCCTTTTCCCTAGCCCTAGCAGGAGTACTAATCTACCGATCACATCTAATATCAACACTCCTATGTCTAGAAGGAATGATACTATCTCTATTCGTCATAATAGCACTCCTAATTTCCCACTTCCACATATTCTCTACATCGATAGCACCAATTATCCTACTAGTATTCTCTGCATGCGAAGCAGGTGTAGGCCTGGCACTCCTAGTAAAAACCTCAAACAACTATGGCAATGATTACGTACAAAACCTAAACCTCCTACAATGTTAAAAATCCTAATTCCAACGTTCATATTAATTCCACTCACCTGACTATCTAAAAAACCATGAATTTGACTCAACTCCACCTCACACAGCCTAACCATCAGCGTAATTAGTCTAACTCTTCTTTACTATAACACAGACCTCAGCCACAACTATAACTCCTCATTCTTCACAGACTCACTATCCAGCCCACTAGTAGTATTATCCTGCTGACTACTACCACTCATAATAATTGCTAGCCAAAACCATTTAACCAAAGAATCCACTAACCGAAAAAAAACCTATTTGACCATACTCATCATTCTCCAATTATCCCTAATCATAGCCTTCTCATCATCAGAACTAATCATATTTTATGTCCTATTCGAAACTACTCTAATTCCAACTCTAATCGTCATTACACGATGAGGCAATCAAAACGAGCGACTTAACGCAGGCCTATATTTCCTATTTTATACCCTAGCCGGATCCCTGCCCCTCCTAGTAGCCCTCCTATATCTACACAACAACATTGGATCACTTCACATACTAACTATTTCCATAATATCTACTTCCATGTACCCCTCCTTATCAAACTCAATCCTATGATTTGCATGTATAACTGCATTCATAGTAAAAATACCATTATATGGCCTTCACCTATGACTCCCCAAAGCACACGTCGAAGCTCCAATCGCAGGATCCATAGTCCTAGCAGCTATTCTCCTAAAACTAGGTGGCTATGGCATTATACGAATAACAATCCTTACACAACCAATTACCTCACACCTCTACTATCCCTTCATCATCCTATCAATATGAGGAATAATCATAACAAGTTCAATCTGCCTACGTCAAACAGACCTAAAATCCCTAATCGCCTACTCCTCAGTAAGCCATATAGGCCTAGTAATTATTGCAGCCCTTATACAATCACCACTAAGCTTCATAGGAGCAACAGCCCTAATAATCGCCCACGGACTAACCTCCTCTATACTATTCTGCCTAGCCAATACAAACTACGAACGAATTCATAGTCGTACCATAATCCTAGCCCGAGGCCTACAAACTATCTTGCCCCTAATATGTACATGATGACTCCTTGCAAGCCTAGCCAACCTTGCTCTTCCCCCCACAATCAACCTCCTCGGAGAATTAATAGTTATTGTATCCTCCTTTTCATGATCCAACTTCTCCATCATCTTACTAGGACTCAACACAGCCATCACAGCCCTCTACTCACTCCACATACTAATTACATCACAACGAGGAAAATTTACCCACCACTTACATCCAATCAAACCCTCATTCACTCGAGAACATATCCTAATAACCCTACACCTAATCCCACTATTAATCATCTCTGCCAACCCAAAGTTCATTTTGGGAATTACATACTGCAAATATAGTTTAACAAAAACATTAGATTGTGAATCTAAACATAGAAGTTTAAACCTTCTTATATGCCGAGAAAGTTCCAAGAACTGCTAACTCTTGATTCCATACATAACCAATATGGCTTTCTTACTTTTAAAGGATAACAGTAATCCATTGGTCTTAGGAATCAAAAATTTTGGTGCAATTCCAAATAAAAGTAATTAATTTCATACTTAACACCACCATCCTCCTATCAATCACCATACTAACTTTTCCACTAATCTACAACCTCATCTTCCCAAACAAAACCAACCAATTCCCCCTATATTGTAAAAACGCAGTTAAAACAGCATTCTTCATCAGCTTACCATCACTCCTAATATTCATAAACATAGGCCACGAATCAACAATTACTAACTGACAATGATTCTCAATAGGCTCATTTAACATCTCCATAAGCTTCAAACTAGACTACTTCTCCATCATTTTTATCCCCATTGCACTATATGTAACCTGATCAATCCTAGAATTCTCACTATGATACATACATTCAGACCCTTACATCCACCAATTCTTCAAGTACCTAATTACCTTTCTCTTTACCATAATTATCTTAGTTTCCGCTAACAACCTATTTCAACTGTTTATTGGATGAGAGGGTGTAGGAATCATATCATTTATATTAATCGGCTGATGATACGGACGTACTGACGCCAACACAGCAGCCCTACAAGCCGTACTATACAACCGTATTGGTGACATCGGCTTCATACTTTCCATAGCCTGACTAATAACCAACAACAATTCATGAGACCTCCAACATATCTTCATAACCAATATAGACACACTAGCCCTACTAGGACTCATCATCGCCGCAACAGGCAAATCAGCCCAATTCGGCCTACACCCATGACTTCCATCAGCCATAGAAGGCCCAACCCCAGTATCAGCACTACTTCACTCAAGTACTATAGTAGTAGCCGGAATCTTCCTACTCATCCGTTTCCATCCAATATTAGAAAACAACACCACAATCCTAACTATCGCCCTATGCCTAGGAGCAATAACAACCCTTTTCACCGCAATTTGCGCCATCACACAAAACGACATCAAAAAAATCGTAGCCTTCTCAACATCAAGCCAACTAGGACTAATAATAGTAACAATTGGACTAAACCAACCATACCTAGCATTCCTCCACATTTGCACCCATGCATTCTTCAAAGCAATACTATTCCTATGTTCAGGCTCAATCATCCACAACCTAAATGACGAACAAGATATTCGAAAAATAGGAGGACTACTAACACTTCTTCCTATTACCTCATCAGCCCTAATCACAGGAAGCCTAGCATTAATAGGCACTCCATTCCTAGCAGGATTCTACTCTAAAGACTCTATCATTGAAGCCATAAACACATCCTACACCAACACATGAGCCCTAACCCTAACACTTATCGCCACAATACTAACAGCTGTATATAGTATACGAATTATTTTCTTTGCATTACTAAACCAACCACGATTCCTCCCCCTATCACCTATCAACGAAAACAACCCAAATCTCACCAACCCAATTATACGCTTAGCCATAGGAAGCATCTTCGCCGGATTCATCCTAACAACAAACATCCCACCAACATCTATTATCACAATAACAATACCACCTACAACAAAAATGTCCGCCCTAATAGTAACCATCCTAGGACTACTAATTGCCATAGAATTAAATTCTTCAACCAATAAACTACCTACAATACCATTCATCCATACACACAACTTCTCAAACATGCTAGGCTACTTTACCTTCCTATTCCACCGACTATACCCCCTAGCAAATCTTCAACTAGGCCAACATATTGCTACCATACTAATTGATTTAAACTGATACGAAAAAACCGGACCTAAAGGCCAAGCCAATCTTCACAGCAACCTATCTTCATCTATTACTTCAACCCATAAAGGCCTAATTAAAACCTACTTTCTATCCTTCATCATCTCCATTACAATAATTATATTAATTATCTAATCACGACCACGTACAATTTCTAAAACAATATAAATAGTAATAAACAAAACTCAACCTAATAAGACTAAAATTCATCCACCACAACCATACAACAAAGACACACCACTAGAATCCTGCCCAACACAATAAACACCAACAGTATCAAACAACTCCACAGCAGTATCAACCTCAACTTCACCTGACATAAAATACCACACTAACTCAACAAATAAAGTGAATAATAGTATACTAAAAGCCACCATATTTCCAACCCAACTTTCAGGATATTCTTCAGTAGCCATAGCAGAAGTATAACCAAAAACTACTAATATACCCCCCAAATAAACCAAAAATACTACCAACCCTAAAAAAGTATTCTCCAAACTCACAACAATTGCACTACCCAAACCACCACTTACTACAAGACTTAACCCACCATAGATTGGAGATGGTTTAGAAGCAAAAGCAACAAAACCAAAAATAAATAAAACTGAAAATAAAAAAACAACCATTATTTTCATTATTTTAGTATGGACTCTAACCATAACCTATGGCATGAAAAACCACCGTTGTCATTCAACTACAAAAACTAATGTTCAATCTCCGCAAAACCCACCCCATCATAAAAATCATTAATCACTCATTCATCGATCTACCAGCACCATCTAACATCTCTGCCTGATGAAACTTCGGATCACTACTAGGCATCTGCTTAACTATACAAATCCTTACAGGCTTATTCTTAGCAATGCACTACACCGCTGATACAGCAACAGCTTTCTCATCAGTAGCCCACATCTGTCGAGACGTAAATTACGGCTGATTAATCCGCAACCTTCACGCCAATGGAGCCTCTATATTCTTCATATGTTTATTCTTACATATCGGACGGGGAATCTACTACGGCTCCTACCTCTACAAAGAAACATGAAACATCGGAGTAATTCTCCTCCTAACCGTTATAGCAACCGCCTTTGTCGGCTATGTACTCCCATGAGGACAAATATCATTCTGAGGAGCAACAGTCATTACCAACCTCTTATCAGCCATCCCATATATTGGAACAACACTAGTAGAATGAATCTGAGGAGGCTTCTCCGTAGACAAAGCCACCTTAACACGATTCTTCGCCTTCCACTTCATTCTCCCATTCATTATCACAGCCTTAGTACTTGTCCACCTCCTATTCCTACATGAAACAGGATCCAACAACCCATCAGGAATCAATCCTGACTCAGACAAAATCCCATTCCACCCATACTATACTATTAAAGATGCACTAGGACTTATACTCATACTATTAATCCTCCTTCTCCTAACCCTATTCTCACCAGACATACTAAGCGACCCAGACAACTTTTCCCCAGCCAACCCACTCAACACACCACCACATATCAAACCCGAATGATACTTTCTTTTTGCATACGCCATCCTACGATCAATCCCCAACAAACTAGGAGGAGTACTAGCACTACTAGCATCTATCCTTATCCTACTAGCCATACCACTCCTACATACATCCAACCAACGAAGCATAATATTTCGCCCAATTTCCCAAACACTCTTCTGAATCCTCACAGCTAACCTACTTATCCTAACCTGAATCGGAGGGCAACCAGTAGAAGAACCATACATTATCATCGGACAAGTAGCCTCAATCTCATATTTCCTCCTAATTATCGTATTAATACCCATAGCAGGACTTTTCGAAAACTTCATACTTAAACCCAAATGAAGAGTCCAAGTAATTTAACCAAAATACTGGCCTTGTAAGCCAGCAATGAAGGACCAACCCTTCCTAGGACACATCAAGAAGAAGGCAATAACACCTCACCATCAACACCCAAAGCTGACATTCTAAATAAACTACTTCCTGAAACAAACCCTGCTATTATGTCATACCCTAATTTTCTATCCATTATACCAACTATTAATATTCAAACATGTACAATTTTGCAAATCACAGCAAGAGGTAAGTACATATAATTCAACAGTACTAGAGACTATAAATCAATGACTTATAGGATATAATTGTATTATATAATACATAAATATGTATATAGTACATTAATATATTTACCCCTAGCATATAAGTAGATACATACTATTCAACATTACTAAAATACATTAGATTAAACAATTACTATATAGTGATTTACATAATAGCATATCTAATATACATTAAACTATAGTATTACATAACAAATGATAACTATAACATTACATAATACATTATTATCATAATTTTACATAATACATATATTGTTGGATTACATAGACAATACAGTCAATGATTCATGAATCTAAACGATTTACCCACTAGCATATCATCACCATGAGTTATCCCTTAATCACCACCTCACGAGAGATCACCATCCCGCCATCTTAAGGCACATCATCCTTCAGAGCAAGCCCATTAACTGTGGTCGTACCTAAACAGCTTTTACTGGCTACTGGTTGCTACTTCAGGTCCATTAAATCCTATTCAGCTAATCTATGCTTTTCGTCGAGGCATTTGTGATGACTTGAGTGCTATTCGTCTCGTATCGCGGCATCTGGTTGAGAGGTAACTGGCATTGGGGGGGATTTTTTTTTGGGGAGGTTTATCAACTGGGCGGGAGCCTGGAAAATCGCCGACGTCGTATTTGACTAACATTAAATGAATAATACACAGTTATTGTTGAATGAGTTAATTTTAAGTTAATGATATTAAGACATATAATTAATTTAAGTGATAATATGGGATACATTAATAGTTCTTAGATAAGTAAAAAGTACATTTAAGATTAATTATATATGGAAATTAAATCAATGATTTTAAGACATATATATATATATATTATAATAATACAATTATTTTATAGATTCCCCCGGGTGCACACTCGCGGGTCGCGTAATTTATAATAATTTATAATAATTTATAATAATTTATAATAATTTATAATAATTTATAATAATTTATAATAATTTATAATAATTTATAATAATTTATAATAATTTATAATAATTTATAATAATTTATAATAATTTATAATAATTTATAATAATTTATAATAATTTATAATAATTTATAATATTTATAATATTTATAATATTTATAATAACCAAATCTTTAAAGCAAAGCTTTGGATTCATTAAACCCCCCCTACCCCCCCACTAAATTTGATCCTTATTCCGTCAAACCCCAAAACCGGAGGACTTACACTTAGCTAGTACCATACGTACTTACTGGGACACATAGGAGTATTATAGTATTATAGTATTATAGTATTATAGTATTATAGTATTATAGTATTATAGTATTATAGTATTATAGTATTATAGTATTATAGTATTATAGTATTATAGTATTATAGTATTATAGTATTATAGTATTATAGTATTATAGTATTATAGTATTATAGTATTATAGTATTATAGTATTATAGTATTATAGTRTTATAGTGTTATAGTGTTATAGTGTTATAGTGTTATAGTATGTAATAGTGTGACAGTGTAACACAGACATATCATAATCTAATAAATCATAAAACAGATAATCACAAATTTAATCACCCTATTTAGTATTACAGTTATATCGCAATCGTATGTTATCCCAGTACAACTTGATATTATCATCCATTACACAGACAAAAAGCCTTTATTCTACAAACCATAAACACCCTAATTTTAACCGACATAACATATTACCCTACAAATTTCATAATCTAAAAGACT
>BufferZone_041 [organism=Trichosurus vulpecula]
NNTAATGTANCTTAACCAAAAGCAAAGCACTGAAAATGCTTAGATGGACCATGACAAGTCCCATAAACACAAAGGTTTGGTCCTAGCCTTACTGTTAATTATAATTAAACCTACACATGCAAGTTTCCGCTGCCCAGTGAGAATGCCCTCAAAATTATTCATAAATCAACAGGAGCAGGCATCAGGCACACCACAGGTAGCCCACCACGCCTTGCTTAACCACACCCCCACGGGATACAGCAGTGACTAACATTAAGCCATAAACGAAAGTTTGACTAAATCATAATTATTAGGGTTGGTAAATTTCGTGCCAGCCACCGCGGCCATACGATTAACCCAAATTAACAGAAAACCGGCGTAAAGTGTGTTTAAGCACTAACAACCAATAAAGCTAAAGTTCAACTAAACTGTAATACGCTATAGTTGACACTAAAATACACAACGAAAGTGGCTTTATCTACGCTGAAGACACTATAGCTAAGAAACAAACTGGGATTAGAGACCCCACTATGCTTAGCCCTAAACCAAGATAATCCGATAACAATATTATTCGCCAGAGAACTACTAGCCAGCGCTTAAAACTCAAAGGACTTGGCGGTGCCCTAAACCCACCTAGAGGAGCCTGTTCTATAATCGATAAACCCCGATAAACCTCACCCATTCTTGCCAATACAGCCTATATACCGCCATCGTCAGCCTACCCCATAGGGAAAAAAAGTAAGCAAGATCATAAATCATAAAAACGTTAGGTCAAGGTGTAGCATATGAATGGGAAAGAAATGGGCTACATTTTCTAAATTAGAATATAACGAACTACCTTATGAAACCTAAGATACTGAAGGAGGATTTAGTAGTAAATTAAGAATAGAGAGCTTAATTGAAATAGGCAATAGGACGCGCACACACCGCCCGTCACCCTCCTCAATTAAAACCCAAAACATAAATAATAAAACTCAAACAAAAAGAGGAGAAAAGTCGTAACATGGTAAGTGTACTGGAAGGTGCACTTGGAGTATCAAAATGTAGCTTATAATAAAGCATTTAGCTTACACCTAAAAGATTTCAGTTAATACTGACCATTTTGAGCCAATCATAGCCCTAACACCCATCAAAAAAATTATCTCAACAAACAAAAAAAAACATTTAACCTATCACAGTATAGGAGATAGAACAGATAAACAGGCGCAATAACATTAGTACCGTAAGGGAAAAATGAAAGACCAATTAAAAGCACCAAAAAGCAAAGATTTAACCTTTTACCTTTTGCATAATGATTTAGCCAGTCAAACCGGACAAAAAGAGTTACGCCCGCCTCCCCGAAATCAAGTGAGCTACTATAAAACAGTACACCAGAACCAACTCGTCTATGTAGCAAAATAGTGAGAAGATTTTATAGTAGAGGTGAAAAGCCAACCGAACTTGAAGATAGCTGGTTGTCCAAAACATGAATTTTAGTTCAACTTTAAATTTTAATCAAAGTCCTAACAACCATAATTTAAATTTAAAATATAATCCAAAGAGGGACAACTCTTTAGATCATGTGAACAAACTTTCTTAGAGGATAATGTACATTATAACAAACATTGTGGGCTTAAAAGCAGCCATCAATTAAGAAAGCGTTAAAGCTCAAACCTACCCATACCTTAATACCAATAATCCTACCAAATTCCCTAACCCTATATTGGACGATTTTATTAACTTATAAAAGACATAATGCTAAAATCAGTAACAAGAAATAATTCTCCTTGCACAAGCCTACATTAGTAACGGAACAACCACTAACAATTAACAAACAAATAACAATAATCACAAACTAGCAAAATTATCAACACATTGTTAACCCAACACAGGAGTGCATCCAGGAAAGATTAAAAAGAATAAAAGGAACTCGGCAAACAAAAACCCCGCCTGTTTACCAAAAACATCACCTCTAGCATACCAAGTATTAGAGGCACTGCCTGCCCAGTGAGTTAAACTTTAACGGCCGCGGTATCCTGACCGTGCAAAGGTAGCATAATCACTTGTCCCTTAAATAGAGACTAGTATGAATGGCATAACGAGGGTTTAACTGTCTCTTATCCTTAATCAGTGAAATTGACCTTCCCGTGCAGAGGCGGGAATATCCTTACAAGACGAGAAGACCCTATGGAGCTTAAGATTCATAGTCTAACCTAACTCAACAAAACCCTACATGGAACAATATAATGACTAACTAGACTATAACCTTTGGTTGGGGTGACCTCGGAGCACAATAAAACCTCCGAATGACATAACTTAGATCTACCAATCCAAGTGTGACACCACCAGTAATTGACCCATATATTGATCAACGGAACAAGTTACCCTAGGGATAACAGCGCAATCCTATTCAAGAGCCCATATCGACAATTAGGGTTTACGACCTCGATGTTGGATCAGGACATCCAAATGGTGCAACCGCTATTAATGGTTCGTTTGTTCAACGATTAAAGTCCTACGTGATCTGAGTTCAGACCGGAGAAATCCAGGTCGGTTTCTATCTGTATATTAATTTCTCCCAGTACGAAAGGACAAGAGAAATAAGGCCCACGCTACTGACGAGCCTTAGAAATAAGATATGAACATATCTAAATATCTTAATTCAATAACTTAATGCTCTAGAAAAGAGCTATTAAGGTGGCAGAGCTGGCAATTGCATAAAACTTAAACCTTTATAACCAGAGGTTCAAATCCTCTCCTTAATACATGTTTATTATCAATCTATTACTATACATCATTCCAATCCTCCTAGCCGTTGCCTTCCTAACACTAGTAGAACGAAAAGCCCTAGGATATATACAATTCCGAAAAGGTCCTAATATTGTAGGACCTTACGGCCTTCTACAACCTATTGCCGATGCTGTCAAACTATTTACAAAAGAACCACTACGCCCACTAACATCATCAATCTCAATATTTATTATTGCCCCTATCCTAGCCCTCACCTTAGCATTTACTATCTGAACACCCTTACCAATACCCCACTCCCTAATCGACCTAAATTTAGGACTACTATTTATCCTAGCACTATCTGGATTATCAGTCTATTCAATTCTATGGTCTGGCTGAGCATCAAACTCTAAATACGCCCTCATAGGAGCCCTACGAGCCGTCGCTCAAACAATCTCATACGAAGTAACCCTGGCCATCATCTTATTATCAATTATACTTATTAACGGCTCCTTCACCCTAAAAAACTTAATCATCACACAAGAAAACATATGACTAATCATGACTACATGACCTCTAACCATGATATGATATATTTCCACCCTAGCAGAAACTAACCGAGCCCCATTCGATTTAACCGAAGGCGAATCAGAACTAGTGTCCGGCTTCAACGTTGAATATGCAGCAGGTCCATTTGCCATATTTTTCCTAGCTGAATACGCCAACATTATAGCTATAAACGCCATAACAACCATCCTATTCCTTGGCTCATCAATCAACCACAACTTCACCCATCTAAATACACTGTCATTCGTAATCAAAACAGCACTACTCACATTTATATTCCTATGAGTACGAGCCTCATACCCACGATTTCGATACGACCAACTAATATACCTACTATGAAAAAACTTTTTACCCTTAACATTAGCCTTCTGCCTATGATTTATCTCTATCCCAGTAGCACTTTCATGCATTCCACCGCAAATCTAAGAAATATGTCTGACAAAAGAATTATCTTGATAGGATAAATAATAGGGGTGCAAACCCCCTTATTTCTAGAACAATAGGATTCGAACCCATATCCAAGAACTCAAAATTCTACGTGTTTCCATTACACCACATTCTAGTAAGGTCAGCTAAATAAGCTATCGGGCCCATACCCCGAAAATGTTGGTTTACATCCTTCCCATACTAATGTCCCCTTACGTCCTACTAATCATTTCCATCAGTCTACTCTTAGGCACATCACTCACCTTACTAAGCAATCATTGACTAGTAGCCTGAATAGGCCTAGAAATCAATACATTAGCGATTATCCCCATAATAACATACCCCAACCACCCTCGAGCCACAGAATCTGCCATCAAATATTTCCTAACACAATCAACCGCCTCCATAATACTCATATTCGCCATCATCAACAACGCCTGAATAACAAACCAATGAACATTATCCCAAATTTCCGACCAAACCTCCTCCATCACCATAACACTAGCCCTAGCAATTAAACTAGGACTAGCACCATTCCATTTCTGAGTCCCAGAAGTCACCCAAGGAATCCCACTAACATCAGGTATACTCCTACTTACCTGACAAAAAATCGCCCCAATATCACTAATATACCAAATCTCTCCCTCCCTAAACATAAAAATTTTAACTATCCTAGCATTCTCATCTACTCTACTAGGCGGTTGAGGCGGACTAAACCAAACACACCTACGAAAAATCCTAGCCTACTCATCCATCGCCCACATAGGATGAATAACCATTATCATCCTAATCAACCCTACCCTAATACTCTTAAACTTAATCATTTACATCGCCGCAACACTAACTCTATTCTTAGCCCTTAATCACTCCTCAATTACAAAAATCAAATCACTAGCTAACCTATGAAACAAATCAACCCCAATAACTATCGTCATTTTACTCACCCTACTATCCCTAGGAGGCCTACCTCCCCTTACCGGTTTCATACCAAAATGACTAATCCTACAAGAACTGGTAGAACATAACAACATTCCCATAGCCATACTAATAGCACTATCCGCCCTATTAAACCTTTTTTTCTACATACGAATTATCTATGTATCAACACTAACCATACCTCCATCCACAAACAATTCCAAACTTCAATGACCCCATCAACAAACCAAAACAATCAATATCATCCCATCACTAACAATTATCTCATCACTCCTACTTCCACTAACCCCTATATTCATCACCCTATCATAACTAAGAATTACAAGCCTTTATCTTGCATCATCCGAACGCAAATCGAACACTTTAATTAAGCTAAATTCTTTCATCAGGCCCCGGCAGTTCTCTAACTACTTCTTTGAATTTGCAATTCAACGTAATATATACTTCAAAGCCATATTAAAGGTTTAGGTTCAAACTAGACCAAAGGCCTTCAAAGCCTTAAGCAGGTGTTGAATCACCTAACCTTTGCCGCACCTACCAGCCTCACGCCTTTGGAAGAAAAAAAAGGCGTGAGGCCCCGGGAGATCTCCCAACAACCCTTATCTACTAAATTGGTGGGTTTTTATCCCACTTCTTCTTAGTTAACAGCTAAGCACCTTAACATTTGGCTTCAATTTAATGGTAAAAAGAGATTATTAGTCTCTGTCTTTGAATTTACAGTTCAATGCTTACCTCAGCCATTTTACCTATGTTCATTACCCGTTGATTATTCTCAACTAACCATAAAGATATTGGTACATTATACCTTATCTTTGGTGCTTGAGCAGGAATAACAGGCACCGCTCTAAGTCTATTAATTCGCGCAGAACTTGGTCAACCAGGAACTCTTATTGGCGATGATCAAATCTACAATGTAATTGTAACTGCACATGCATTCATCATAATCTTCTTCATAGTCATACCAATTATAATTGGAGGGTTCGGTAACTGACTAGTCCCCCTAATAATTGGCGCACCAGATATAGCCTTTCCCCGAATAAATAATATAAGTTTCTGACTATTACCACCATCTTTCCTACTTTTACTAGCATCATCAGCAGTAGAAGCTGGAGCAGGAACTGGATGAACCGTCTACCCACCTTTAGCAGGTAATCTAGCACATGCAGGCGCCTCTGTAGACCTAACTATCTTTTCATTACATTTAGCAGGAATCTCATCCATCCTAGGAGCCATCAACTTCATTACTACAATTATCAATATGAAACCACCAGCCCTTTCACAATACCAAACACCACTATTCGTCTGATCAGTTATAATTACTGCCGTTTTACTTCTTCTATCACTTCCAGTATTAGCAGCAGGTATTACTATACTTTTAACAGATCGAAACTTAAATACTACATTTTTTGACCCGGCAGGAGGAGGAGACCCAATCCTATATCAACACTTATTCTGATTTTTTGGACATCCAGAAGTATATATTCTTATTTTACCAGGATTTGGTATAATTTCACACATCGTAACATACTACTCTGGCAAAAAAGAACCATTTGGCTACATAGGAATAGTATGAGCTATAATATCTATTGGATTCCTAGGATTTATTGTTTGAGCCCACCACATATTTACAGTAGGACTCGATGTAGACACCCGAGCTTATTTCACCTCAGCCACCATAATCATTGCTATTCCAACCGGGGTAAAAGTTTTCAGTTGACTCGCCACACTCCATGGAGGAAACATCAAATGATCACCTGCTATACTTTGAGCCTTAGGATTTATTTTCCTTTTTACAATCGGAGGTCTTACAGGAATCGTATTAGCCAACTCATCCCTAGACATCGTTCTTCACGATACCTATTATGTAGTAGCCCACTTCCATTATGTACTATCTATAGGAGCCGTATTTGCTATCATAGGCGGCTTTGTCCATTGATTCCCACTATTCACAGGATATATACTAAATGACTTATGAGCAAAAATCCATTTCTCCATTATATTTGTTGGAGTAAACATAACATTCTTCCCTCAACATTTTCTTGGCCTATCCGGAATACCACGACGATACTCAGACTACCCAGATGCCTATACAATATGAAACGTAATTTCATCTATTGGCTCGTTTATTTCACTAACAGCCGTCATCCTTATAGTATTCATCATCTGAGAAGCCTTCGCATCTAAACGAGAGGTATCTTCAGTGGAACTTACAACAACTAATCTTGAATGACTTTATGGTTGTCCTCCACCTTACCACACATTTGAACAACCAGTATTCGTTAAATCCCAATTATAAGAAAGGGAGGAATCGAACCCCCTAAAATTGATTTCAAGTCAACCTCATAACCTCTATGACTTTCTCATAAGATATTAGTAATAATAATTACATAACTTTGCCATAGTTAAATTATAGGTTTAAATCCTATATATCTTACATGCCTTATCCCATACAACTGGGCTTCCAAGACGCCACATCACCTATCATAGAAGAATTAACATACTTTCATGACCACACACTAATAATTGTGTTCCTAATTAGTTCACTAGTACTATATATTATTATTCTAATACTTACAACAAAATTGACTCACACAAGCACAATAGACGCTCAAGAAGTAGAAACTATCTGAACTATTATACCAGCCGCTATTCTAGTACTCATTGCCCTACCCTCCTTACGCATCCTATATATAATGGATGAAATCTACAACCCATATCTAACAGTAAAAGCTATAGGCCATCAATGATATTGAAGTTACGAATATACTGATTACGAAGACCTAATATTTGACTCATACATAGTTCCAACCCAAGATCTAGCCCCCGGCCAATTTCGACTACTGGAAGTTGATAATCGAATAGTTCTACCAATAGAATTACCCATCCGTATACTCATCTCATCAGAAGACGTACTTCATGCATGAACTGTGCCATCCTTAGGATTAAAAGCCGATGCTATTCCAGGACGACTAAACCAAGCTACCCTAACATCAACTCGCCCAGGAGTCTTCTATGGTCAATGTTCAGAAATCTGTGGCTCCAATCACAGTTTCATGCCCATTGTCCTAGAAATAACAACACTAAAATATTTTGAAAAATGGTCTTCTATAATGCAATCATTTTTAAGATAACCATAATACATTAAAGTATTAAAGGATTTAAAAATCCCTTAAAACATATGCCACAACTTGATACTTCAACATGATTCCTAACAATTTCCCTCATAATCATCTCATTATTCTGCGTATACCAAACAAAAATAATTAATCAAACTATAATCTCCATCACCCAACAAGACAAAAAAGATATCACCTCACAAACCCAACTACACTGAGAAAAGAAATGAACGAAAATCTATTTGCCACATTCATCACCCCTACTATCATAGGTATTACAACACTACCAATCATTATACTATTCCCATGCCTAATTCTTACCACTCCAAAACGCTGACTGCCCAATCGCATCCAAACCCTACAAATCTGACTAATCCGATTAATTACAAAGCAAATGATAACAATACACAACAAACAAGGCCGAACATGAACACTCATACTCATATCCCTAATCCTATTTATTGCATCAACAAATCTACTTGGGCTATTACCATATTCATTCACCCCAACTACACAACTATCCATAAACATTGGTATAGCTATTCCACTATGATTAGGAACTGTAATTATAGGATTCCGAAATAAACCAAAAACTTCTCTCGCACACTTCCTACCACAAGGCACACCAACCCCACTAATCCCTATACTTATTATTATTGAAACTATCAGCCTATTCATTCAACCCTTAGCCCTGGCAGTACGACTAACAGCCAATATCACTGCAGGTCACTTACTTATTCACCTAATTGGCTCAGCCACACTAGCCCTTTCATCTATCAGCATAACAGTATCAACCATTACATTCACCATCTTATTCCTACTAACAATCCTAGAACTAGCTGTAGCCATAATTCAAGCTTACGTTTTTACACTTTTAGTAAGCTTGTATCTACATGATAACTCCTAATGACCCACCAAACACATGCTTACCACATAGTAAATCCAAGTCCATGACCATTAACAGGAGCCCTATCAGCTCTCCTACTCACCTCAGGCCTAATTATATGATTTCACTTTAATTCCTCCCTACTAGCCCTAATTGGCCTTACATGCATACTTTTAACAATATACCAATGATGACGCGATATTATTCGAGAAGGAACATTCCAAGGCCATCATACTCCCGCAGTGCAAAAAGGCTTACGATATGGAATAGTCCTTTTTATTATTTCCGAAGTATTCTTCTTCTTAGGGTTTTTCTGAGCCTTTTATCATTCAAGCCTAGCCCCAACCCACGAATTAGGAGGTTGCTGACCACCCACTGGAATTCATCCTTTAAACCCATTAGAAGTGCCTCTACTCAATACATCAATTCTTCTAGCCTCAGGAGTGTCAATTACATGAGCCCATCACAGTCTAATAGAAGGAAATCGTAAACAAATAATCCAAGCACTGTCAATCACAATTACATTAGGCTTATATTTCACAATCCTTCAAGCCATAGAATATTATGAATCATCATTCACAATCTCAGACGGCATCTATGGGTCAACATTTTTCGTAGCAACAGGCTTTCACGGCCTACATGTAATTATCGGATCAACATTCCTAATTGTATGCCTCCTACGTCAATTTAATTACCACTTCACATCAACACACCACTTTGGATTTGAAGCCGCCGCCTGATACTGACATTTTGTAGATGTTGTATGACTCTTCCTATATGTGTCAATTTATTGATGAGGCTCATATTTTTCTAGTATAATAAGTACTACTGATTTCCAATCATTAAGTTCTGGGTAAAACCAGAGAAAAATAATCAACCTCATCATCACACTAATCATCAATACCACCCTATCTACCATCATCGTTCTCATCGCCTTCTGACTTCCCCAACTTTACCTATATCTAGAAAAATCCAGTCCATATGAATGCGGCTTTGATCCCCTAGGATCGGCACGACTGCCTTTTTCAATAAAATTTTTCCTTGTTGCTATTACATTCCTCCTATTCGACCTCGAAATTGCTCTCTTACTACCACTACCATGAGCCATCCAATTATCAGACCCCAATACAATATTAATTCTAGCATACTGTTTAATCTTACTTTTAACAGCCGGTCTAGCCTACGAATGACTACAAAAAGGCCTAGAATGAGCCGAATAGGTTTTTAATCTAATCAAGATAATTGATTTCGACTCAATTAATCATGGTGCAAACCCATGAATACCTTATGACATCAATCAATCTCAACCTAACCGTAGCCTTTTCCCTAGCCCTAGCAGGAGTACTAATCTACCGATCACATCTAATATCAACACTCCTATGTCTAGAAGGAATGATACTATCTCTATTCGTCATAATAGCACTCCTAATTTCCCACTTCCACATATTCTCTACATCGATAGCACCAATTATCCTACTAGTATTCTCTGCATGCGAAGCAGGTGTAGGCCTGGCACTCCTAGTAAAAACCTCAAACAACTATGGCAATGATTACGTACAAAACCTAAACCTCCTACAATGTTAAAAATCCTAATTCCAACGTTCATATTAATTCCACTCACCTGACTATCTAAAAAACCATGAATTTGACTCAACTCCACCTCACACAGCCTAACCATCAGCGTAATTAGTCTAACTCTTCTTTACTATAACACAGACCTCAGCCACAACTATAACTCCTCATTCTTCACAGACTCACTATCCAGCCCACTAGTAGTATTATCCTGCTGACTACTACCACTCATAATAATTGCTAGCCAAAACCATTTAACCAAAGAATCCACTAACCGAAAAAAAACCTATTTGACCATACTCATCATTCTCCAATTATCCCTAATCATAGCCTTCTCATCATCAGAACTAATCATATTTTATGTCCTATTCGAAACTACTCTAATTCCAACTCTAATCGTCATTACACGATGAGGCAATCAAAACGAGCGACTTAACGCAGGCCTATATTTCCTATTTTATACCCTAGCCGGATCCCTGCCCCTCCTAGTAGCCCTCCTATATCTACACAACAACATTGGATCACTTCACATACTAACTATTTCCATAATATCTACTTCCATGTACCCCTCCTTATCAAACTCAATCCTATGATTTGCATGTATAACTGCATTCATAGTAAAAATACCATTATATGGCCTTCACCTATGACTCCCCAAAGCACACGTCGAAGCTCCAATCGCAGGATCCATAGTCCTAGCAGCTATTCTCCTAAAACTAGGTGGCTATGGCATTATACGAATAACAATCCTTACACAACCAATTACCTCACACCTCTACTATCCCTTCATCATCCTATCAATATGAGGAATAATCATAACAAGTTCAATCTGCCTACGTCAAACAGACCTAAAATCCCTAATCGCCTACTCCTCAGTAAGCCATATAGGCCTAGTAATTATTGCAGCCCTTATACAATCACCACTAAGCTTCATAGGAGCAACAGCCCTAATAATCGCCCACGGACTAACCTCCTCTATACTATTCTGCCTAGCCAATACAAACTACGAACGAATTCATAGTCGTACCATAATCCTAGCCCGAGGCCTACAAACTATCTTGCCCCTAATATGTACATGATGACTCCTTGCAAGCCTAGCCAACCTTGCTCTTCCCCCCACAATCAACCTCCTCGGAGAATTAATAGTTATTGTATCCTCCTTTTCATGATCCAACTTCTCCATCATCTTACTAGGACTCAACACAGCCATCACAGCCCTCTACTCACTCCACATACTAATTACATCACAACGAGGAAAATTTACCCACCACTTACATCCAATCAAACCCTCATTCACTCGAGAACATATCCTAATAACCCTACACCTAATCCCACTATTAATCATCTCTGCCAACCCAAAGTTCATTTTGGGAATTACATACTGCAAATATAGTTTAACAAAAACATTAGATTGTGAATCTAAACATAGAAGTTTAAACCTTCTTATATGCCGAGAAAGTTCCAAGAACTGCTAACTCTTGATTCCATACATAACCAATATGGCTTTCTTACTTTTAAAGGATAACAGTAATCCATTGGTCTTAGGAATCAAAAATTTTGGTGCAATTCCAAATAAAAGTAATTAATTTCATACTTAACACCACCATCCTCCTATCAATCACCATACTAACTTTTCCACTAATCTACAACCTCATCTTCCCAAACAAAACCAACCAATTCCCCCTATATTGTAAAAACGCAGTTAAAACAGCATTCTTCATCAGCTTACCATCACTCCTAATATTCATAAACATAGGCCACGAATCAACAATTACTAACTGACAATGATTCTCAATAGGCTCATTTAACATCTCCATAAGCTTCAAACTAGACTACTTCTCCATCATTTTTATCCCCATTGCACTATATGTAACCTGATCAATCCTAGAATTCTCACTATGATACATACATTCAGACCCTTACATCCACCAATTCTTCAAGTACCTAATTACCTTTCTCTTTACCATAATTATCTTAGTTTCCGCTAACAACCTATTTCAACTGTTTATTGGATGAGAGGGTGTAGGAATCATATCATTTATATTAATCGGCTGATGATACGGACGTACTGACGCCAACACAGCAGCCCTACAAGCCGTACTATACAACCGTATTGGTGACATCGGCTTCATACTTTCCATAGCCTGACTAATAACCAACAACAATTCATGAGACCTCCAACATATCTTCATAACCAATATAGACACACTAGCCCTACTAGGACTCATCATCGCCGCAACAGGCAAATCAGCCCAATTCGGCCTACACCCATGACTTCCATCAGCCATAGAAGGCCCAACCCCAGTATCAGCACTACTTCACTCAAGTACTATAGTAGTAGCCGGAATCTTCCTACTCATCCGTTTCCATCCAATATTAGAAAACAACACCACAATCCTAACTATCGCCCTATGCCTAGGAGCAATAACAACCCTTTTCACCGCAATTTGCGCCATCACACAAAACGACATCAAAAAAATCGTAGCCTTCTCAACATCAAGCCAACTAGGACTAATAATAGTAACAATTGGACTAAACCAACCATACCTAGCATTCCTCCACATTTGCACCCATGCATTCTTCAAAGCAATACTATTCCTATGTTCAGGCTCAATCATCCACAACCTAAATGACGAACAAGATATTCGAAAAATAGGAGGACTACTAACACTTCTTCCTATTACCTCATCAGCCCTAATCACAGGAAGCCTAGCATTAATAGGCACTCCATTCCTAGCAGGATTCTACTCTAAAGACTCTATCATTGAAGCCATAAACACATCCTACACCAACACATGAGCCCTAACCCTAACACTTATCGCCACAATACTAACAGCTGTATATAGTATACGAATTATTTTCTTTGCATTACTAAACCAACCACGATTCCTCCCCCTATCACCTATCAACGAAAACAACCCAAATCTCACCAACCCAATTATACGCTTAGCCATAGGAAGCATCTTCGCCGGATTCATCCTAACAACAAACATCCCACCAACATCTATTATCACAATAACAATACCACCTACAACAAAAATGTCCGCCCTAATAGTAACCATCCTAGGACTACTAATTGCCATAGAATTAAATTCTTCAACCAATAAACTACCTACAATACCATTCATCCATACACACAACTTCTCAAACATGCTAGGCTACTTTACCTTCCTATTCCACCGACTATACCCCCTAGCAAATCTTCAACTAGGCCAACATATTGCTACCATACTAATTGATTTAAACTGATACGAAAAAACCGGACCTAAAGGCCAAGCCAATCTTCACAGCAACCTATCTTCATCTATTACTTCAACCCATAAAGGCCTAATTAAAACCTACTTTCTATCCTTCATCATCTCCATTACAATAATTATATTAATTATCTAATCACGACCACGTACAATTTCTAAAACAATATAAATAGTAATAAACAAAACTCAACCTAATAAGACTAAAATTCATCCACCACAACCATACAACAAAGACACACCACTAGAATCCTGCCCAACACAATAAACACCAACAGTATCAAACAACTCCACAGCAGTATCAACCTCAACTTCACCTGACATAAAATACCACACTAACTCAACAAATAAAGTGAATAATAGTATACTAAAAGCCACCATATTTCCAACCCAACTTTCAGGATATTCTTCAGTAGCCATAGCAGAAGTATAACCAAAAACTACTAATATACCCCCCAAATAAACCAAAAATACTACCAACCCTAAAAAAGTATTCTCCAAACTCACAACAATTGCACTACCCAAACCACCACTTACTACAAGACTTAACCCACCATAGATTGGAGATGGTTTAGAAGCAAAAGCAACAAAACCAAAAATAAATAAAACTGAAAATAAAAAAACAACCATTATTTTCATTATTTTAGTATGGACTCTAACCATAACCTATGGCATGAAAAACCACCGTTGTCATTCAACTACAAAAACTAATGTTCAATCTCCGCAAAACCCACCCCATCATAAAAATCATTAATCACTCATTCATCGATCTACCAGCACCATCTAACATCTCTGCCTGATGAAACTTCGGATCACTACTAGGCATCTGCTTAACTATACAAATCCTTACAGGCTTATTCTTAGCAATGCACTACACCGCTGATACAGCAACAGCTTTCTCATCAGTAGCCCACATCTGTCGAGACGTAAATTACGGCTGATTAATCCGCAACCTTCACGCCAATGGAGCCTCTATATTCTTCATATGTTTATTCTTACATATCGGACGGGGAATCTACTACGGCTCCTACCTCTACAAAGAAACATGAAACATCGGAGTAATTCTCCTCCTAACCGTTATAGCAACCGCCTTTGTCGGCTATGTACTCCCATGAGGACAAATATCATTCTGAGGAGCAACAGTCATTACCAACCTCTTATCAGCCATCCCATATATTGGAACAACACTAGTAGAATGAATCTGAGGAGGCTTCTCCGTAGACAAAGCCACCTTAACACGATTCTTCGCCTTCCACTTCATTCTCCCATTCATTATCACAGCCTTAGTACTTGTCCACCTCCTATTCCTACATGAAACAGGATCCAACAACCCATCAGGAATCAATCCTGACTCAGACAAAATCCCATTCCACCCATACTATACTATTAAAGATGCACTAGGACTTATACTCATACTATTAATCCTCCTTCTCCTAACCCTATTCTCACCAGACATACTAAGCGACCCAGACAACTTTTCCCCAGCCAACCCACTCAACACACCACCACATATCAAACCCGAATGATACTTTCTTTTTGCATACGCCATCCTACGATCAATCCCCAACAAACTAGGAGGAGTACTAGCACTACTAGCATCTATCCTTATCCTACTAGCCATACCACTCCTACATACATCCAACCAACGAAGCATAATATTTCGCCCAATTTCCCAAACACTCTTCTGAATCCTCACAGCTAACCTACTTATCCTAACCTGAATCGGAGGGCAACCAGTAGAAGAACCATACATTATCATCGGACAAGTAGCCTCAATCTCATATTTCCTCCTAATTATCGTATTAATACCCATAGCAGGACTTTTCGAAAACTTCATACTTAAACCCAAATGAAGAGTCCAAGTAATTTAACCAAAATACTGGCCTTGTAAGCCAGCAATGAAGGACCAACCCTTCCTAGGACACATCAAGAAGAAGGCAATAACACCTCACCATCAACACCCAAAGCTGACATTCTAAATAAACTACTTCCTGAAACAAACCCTGCTATTATGTCATACCCTAATTTTCTATCCATTATACCAACTATTAATATTCAAACATGTACAATTTTGCAAATCACAGCAAGAGGTAAGTACATATAATTCAACAGTACTAGAGACTATAAATCAATGACTTATAGGATATAATTGTATTATATAATACATAAATATGTATATAGTACATTAATATATTTACCCCTAGCATATAAGTAGATACATACTATTCAACATTACTAAAATACATTAGATTAAACAATTACTATATAGTGATTTACATAATAGCATATCTAATATACATTAAACTATAGTATTACATAACAAATGATAACTATAACATTACATAATACATTATTATCATAATTTTACATAATACATATATTGTTGGATTACATAGACAATACAGTCAATGATTCATGAATCTAAACGATTTACCCACTAGCATATCATCACCATGAGTTATCCCTTAATCACCACCTCACGAGAGATCACCATCCCGCCATCTTAAGGCACATCATCCTTCAGAGCAAGCCCATTAACTGTGGTCGTACCTAAACAGCTTTTACTGGCTACTGGTTGCTACTTCAGGTCCATTAAATCCTATTCAGCTAATCTATGCTTTTCGTCGAGGCATTTGTGATGACTTGAGTGCTATTCGTCTCGTATCGCGGCATCTGGTTGAGAGGTAACTGGCATTGGGGGGGATTTTTTTTTGGGGAGGTTTATCAACTGGGCGGGAGCCTGGAAAATCGCCGACGTCGTATTTGACTAACATTAAATGAATAATACACAGTTATTGTTGAATGAGTTAATTTTAAGTTAATGATATTAAGACATATAATTAATTTAAGTGATAATATGGGATACATTAATAGTTCTTAGATAAGTAAAAAGTACATTTAAGATTAATTATATATGGAAATTAAATCAATGATTTTAAGACATATATATATATATATTATAATAATACAATTATTTTATAGATTCCCCCGGGTGCACACTCGCGGGTCGCGTAATTTATAATAATTTATAATAATTTATAATAATTTATAATAATTTATAATAATTTATAATAATTTATAATAATTTATAATAATTTATAATAATTTATAATAATTTATAATAATTTATAATAATTTATAATAATTTATAATAATTTATAATAATTTATAATAATTTATAATAATTTATAATATTTATAATATTTATAATATTTATAATAACCAAATCTTTAAAGCAAAGCTTTGGATTCATTAAACCCCCCCTACCCCCCCACTAAATTTGATCCTTATTCCGTCAAACCCCAAAACCGGAGGACTTACACTTAGCTAGTACCATACGTACTTACTGGGACACATAGGAGTATTATAGTATTATAGTATTATAGTATTATAGTATTATAGTATTATAGTATTATAGTATTATAGTATTATAGTATTATAGTATTATAGTATTATAGTATTATAGTATTATAGTATTATAGTATTATAGTATTATAGTATTATAGTATTATAGTATTATAGTATTATAGTATTATAGTATTATAGTATTATAGTRTTATAGTGTTATAGTGTTATAGTGTTATAGTGTTATAGTATGTAATAGTGTGACAGTGTAACACAGACATATCATAATCTAATAAATCATAAAACAGATAATCACAAATTTAATCACCCTATTTAGTATTACAGTTATATCGCAATCGTATGTTATCCCAGTACAACTTGATATTATCATCCATTACACAGACAAAAAGCCTTTATTCTACAAACCATAAACACCCTAATTTTAACCGACATAACATATTACCCTACAAATTTCATAATCTAAAAGACT
>BufferZone_042 [organism=Trichosurus vulpecula]
NTTAATGTAGCTTAACCAAAAGCAAAGCACTGAAAATGCTTAGATGGACCATGACAAGTCCCATAAACACAAAGGTTTGGTCCTAGCCTTACTGTTAATTATAATTAAACCTACACATGCAAGTTTCCGCTGCCCAGTGAGAATGCCCTCAAAATTATTCATAAATCAACAGGAGCAGGCATCAGGCACACCACAGGTAGCCCACCACGCCTTGCTTAACCACACCCCCACGGGATACAGCAGTGACTAACATTAAGCCATAAACGAAAGTTTGACTAAATCATAATTATTAGGGTTGGTAAATTTCGTGCCAGCCACCGCGGCCATACGATTAACCCAAATTAACAGAAAACCGGCGTAAAGTGTGTTTAAGCACTAACAACCAATAAAGCTAAAGTTCAACTAAACTGTAATACGCTATAGTTGACACTAAAATACACAACGAAAGTGGCTTTATCTACGCTGAAGACACTATAGCTAAGAAACAAACTGGGATTAGAGACCCCACTATGCTTAGCCCTAAACCAAGATAATCCGATAACAATATTATTCGCCAGAGAACTACTAGCCAGCGCTTAAAACTCAAAGGACTTGGCGGTGCCCTAAACCCACCTAGAGGAGCCTGTTCTATAATCGATAAACCCCGATAAACCTCACCCATTCTTGCCAATACAGCCTATATACCGCCATCGTCAGCCTACCCCATAGGGAAAAAAAGTAAGCAAGATCATAAATCATAAAAACGTTAGGTCAAGGTGTAGCATATGAATGGGAAAGAAATGGGCTACATTTTCTAAATTAGAATATAACGAACTACCTTATGAAACCTAAGATACTGAAGGAGGATTTAGTAGTAAATTAAGAATAGAGAGCTTAATTGAAATAGGCAATAGGACGCGCACACACCGCCCGTCACCCTCCTCAATTAAAACCCAAAACATAAATAATAAAACTCAAACAAAAAGAGGAGAAAAGTCGTAACATGGTAAGTGTACTGGAAGGTGCACTTGGAGTATCAAAATGTAGCTTATAATAAAGCATTTAGCTTACACCTAAAAGATTTCAGTTAATACTGACCATTTTGAGCCAATCATAGCCCTAACACCCATCAAAAAAATTATCTCAACAAACAAAAAAAAACATTTAACCTATCACAGTATAGGAGATAGAACAGATAAACAGGCGCAATAACATTAGTACCGTAAGGGAAAAATGAAAGACCAATTAAAAGCACCAAAAAGCAAAGATTTAACCTTTTACCTTTTGCATAATGATTTAGCCAGTCAAACCGGACAAAAAGAGTTACGCCCGCCTCCCCGAAATCAAGTGAGCTACTATAAAACAGTACACCAGAACCAACTCGTCTATGTAGCAAAATAGTGAGAAGATTTTATAGTAGAGGTGAAAAGCCAACCGAACTTGAAGATAGCTGGTTGTCCAAAACATGAATTTTAGTTCAACTTTAAATTTTAATCAAAGTCCTAACAACCATAATTTAAATTTAAAATATAATCCAAAGAGGGACAACTCTTTAGATCATGTGAACAAACTTTCTTAGAGGATAATGTACATTATAACAAACATTGTGGGCTTAAAAGCAGCCATCAATTAAGAAAGCGTTAAAGCTCAAACCTACCCATACCTTAATACCAATAATCCTACCAAATTCCCTAACCCTATATTGGACGATTTTATTAACTTATAAAAGACATAATGCTAAAATCAGTAACAAGAAATAATTCTCCTTGCACAAGCCTACATTAGTAACGGAACAACCACTAACAATTAACAAACAAATAACAATAATCACAAACTAGCAAAATTATCAACACATTGTTAACCCAACACAGGAGTGCATCCAGGAAAGATTAAAAAGAATAAAAGGAACTCGGCAAACAAAAACCCCGCCTGTTTACCAAAAACATCACCTCTAGCATACCAAGTATTAGAGGCACTGCCTGCCCAGTGAGTTAAACTTTAACGGCCGCGGTATCCTGACCGTGCAAAGGTAGCATAATCACTTGTCCCTTAAATAGAGACTAGTATGAATGGCATAACGAGGGTTTAACTGTCTCTTATCCTTAATCAGTGAAATTGACCTTCCCGTGCAGAGGCGGGAATATCCTTACAAGACGAGAAGACCCTATGGAGCTTAAGATTCATAGTCTAACCTAACTCAACAAAACCCTACATGGAACAATATAATGACTAACTAGACTATAACCTTTGGTTGGGGTGACCTCGGAGCACAATAAAACCTCCGAATGACATAACTTAGATCTACCAATCCAAGTGTGACACCACCAGTAATTGACCCATATATTGATCAACGGAACAAGTTACCCTAGGGATAACAGCGCAATCCTATTCAAGAGCCCATATCGACAATTAGGGTTTACGACCTCGATGTTGGATCAGGACATCCAAATGGTGCAACCGCTATTAATGGTTCGTTTGTTCAACGATTAAAGTCCTACGTGATCTGAGTTCAGACCGGAGAAATCCAGGTCGGTTTCTATCTGTATATTAATTTCTCCCAGTACGAAAGGACAAGAGAAATAAGGCCCACGCTACTGACGAGCCTTAGAAATAAGATATGAACATATCTAAATATCTTAATTCAATAACTTAATGCTCTAGAAAAGAGCTATTAAGGTGGCAGAGCTGGCAATTGCATAAAACTTAAACCTTTATAACCAGAGGTTCAAATCCTCTCCTTAATACATGTTTATTATCAATCTATTACTATACATCATTCCAATCCTCCTAGCCGTTGCCTTCCTAACACTAGTAGAACGAAAAGCCCTAGGATATATACAATTCCGAAAAGGTCCTAATATTGTAGGACCTTACGGCCTTCTACAACCTATTGCCGATGCTGTCAAACTATTTACAAAAGAACCACTACGCCCACTAACATCATCAATCTCAATATTTATTATTGCCCCTATCCTAGCCCTCACCTTAGCATTTACTATCTGAACACCCTTACCAATACCCCACTCCCTAATCGACCTAAATTTAGGACTACTATTTATCCTAGCACTATCTGGATTATCAGTCTATTCAATTCTATGGTCTGGCTGAGCATCAAACTCTAAATACGCCCTCATAGGAGCCCTACGAGCCGTCGCTCAAACAATCTCATACGAAGTAACCCTGGCCATCATCTTATTATCAATTATACTTATTAACGGCTCCTTCACCCTAAAAAACTTAATCATCACACAAGAAAACATATGACTAATCATGACTACATGACCTCTAACCATGATATGATATATTTCCACCCTAGCAGAAACTAACCGAGCCCCATTCGATTTAACCGAAGGCGAATCAGAACTAGTGTCCGGCTTCAACGTTGAATATGCAGCAGGTCCATTTGCCATATTTTTCCTAGCTGAATACGCCAACATTATAGCTATAAACGCCATAACAACCATCCTATTCCTTGGCTCATCAATCAACCACAACTTCACCCATCTAAATACACTGTCATTCGTAATCAAAACAGCACTACTCACATTTATATTCCTATGAGTACGAGCCTCATACCCACGATTTCGATACGACCAACTAATATACCTACTATGAAAAAACTTTTTACCCTTAACATTAGCCTTCTGCCTATGATTTATCTCTATCCCAGTAGCACTTTCATGCATTCCACCGCAAATCTAAGAAATATGTCTGACAAAAGAATTATCTTGATAGGATAAATAATAGGGGTGCAAACCCCCTTATTTCTAGAACAATAGGATTCGAACCCATATCCAAGAACTCAAAATTCTACGTGTTTCCATTACACCACATTCTAGTAAGGTCAGCTAAATAAGCTATCGGGCCCATACCCCGAAAATGTTGGTTTACATCCTTCCCATACTAATGTCCCCTTACGTCCTACTAATCATTTCCATCAGTCTACTCTTAGGCACATCACTCACCTTACTAAGCAATCATTGACTAGTAGCCTGAATAGGCCTAGAAATCAATACATTAGCGATTATCCCCATAATAACATACCCCAACCACCCTCGAGCCACAGAATCTGCCATCAAATATTTCCTAACACAATCAACCGCCTCCATAATACTCATATTCGCCATCATCAACAACGCCTGAATAACAAACCAATGAACATTATCCCAAATTTCCGACCAAACCTCCTCCATCACCATAACACTAGCCCTAGCAATTAAACTAGGACTAGCACCATTCCATTTCTGAGTCCCAGAAGTCACCCAAGGAATCCCACTAACATCAGGTATACTCCTACTTACCTGACAAAAAATCGCCCCAATATCACTAATATACCAAATCTCTCCCTCCCTAAACATAAAAATTTTAACTATCCTAGCATTCTCATCTACTCTACTAGGCGGTTGAGGCGGACTAAACCAAACACACCTACGAAAAATCCTAGCCTACTCATCCATCGCCCACATAGGATGAATAACCATTATCATCCTAATCAACCCTACCCTAATACTCTTAAACTTAATCATTTACATCGCCGCAACACTAACTCTATTCTTAGCCCTTAATCACTCCTCAATTACAAAAATCAAATCACTAGCTAACCTATGAAACAAATCAACCCCAATAACTATCGTCATTTTACTCACCCTACTATCCCTAGGAGGCCTACCTCCCCTTACCGGTTTCATACCAAAATGACTAATCCTACAAGAACTGGTAGAACATAACAACATTCCCATAGCCATACTAATAGCACTATCCGCCCTATTAAACCTTTTTTTCTACATACGAATTATCTATGTATCAACACTAACCATACCTCCATCCACAAACAATTCCAAACTTCAATGACCCCATCAACAAACCAAAACAATCAATATCATCCCATCACTAACAATTATCTCATCACTCCTACTTCCACTAACCCCTATATTCATCACCCTATCATAACTAAGAATTACAAGCCTTTATCTTGCATCATCCGAACGCAAATCGAACACTTTAATTAAGCTAAATTCTTTCATCAGGCCCCGGCAGTTCTCTAACTACTTCTTTGAATTTGCAATTCAACGTAATATATACTTCAAAGCCATATTAAAGGTTTAGGTTCAAACTAGACCAAAGGCCTTCAAAGCCTTAAGCAGGTGTTGAATCACCTAACCTTTGCCGCACCTACCAGCCTCACGCCTTTGGAAGAAAAAAAAGGCGTGAGGCCCCGGGAGATCTCCCAACAACCCTTATCTACTAAATTGGTGGGTTTTTATCCCACTTCTTCTTAGTTAACAGCTAAGCACCTTAACATTTGGCTTCAATTTAATGGTAAAAAGAGATTATTAGTCTCTGTCTTTGAATTTACAGTTCAATGCTTACCTCAGCCATTTTACCTATGTTCATTACCCGTTGATTATTCTCAACTAACCATAAAGATATTGGTACATTATACCTTATCTTTGGTGCTTGAGCAGGAATAACAGGCACCGCTCTAAGTCTATTAATTCGCGCAGAACTTGGTCAACCAGGAACTCTTATTGGCGATGATCAAATCTACAATGTAATTGTAACTGCACATGCATTCATCATAATCTTCTTCATAGTCATACCAATTATAATTGGAGGGTTCGGTAACTGACTAGTCCCCCTAATAATTGGCGCACCAGATATAGCCTTTCCCCGAATAAATAATATAAGTTTCTGACTATTACCACCATCTTTCCTACTTTTACTAGCATCATCAGCAGTAGAAGCTGGAGCAGGAACTGGATGAACCGTCTACCCACCTTTAGCAGGTAATCTAGCACATGCAGGCGCCTCTGTAGACCTAACTATCTTTTCATTACATTTAGCAGGAATCTCATCCATCCTAGGAGCCATCAACTTCATTACTACAATTATCAATATGAAACCACCAGCCCTTTCACAATACCAAACACCACTATTCGTCTGATCAGTTATAATTACTGCCGTTTTACTTCTTCTATCACTTCCAGTATTAGCAGCAGGTATTACTATACTTTTAACAGATCGAAACTTAAATACTACATTTTTTGACCCGGCAGGAGGAGGAGACCCAATCCTATATCAACACTTATTCTGATTTTTTGGACATCCAGAAGTATATATTCTTATTTTACCAGGATTTGGTATAATTTCACACATCGTAACATACTACTCTGGCAAAAAAGAACCATTTGGCTACATAGGAATAGTATGAGCTATAATATCTATTGGATTCCTAGGATTTATTGTTTGAGCCCACCACATATTTACAGTAGGACTCGATGTAGACACCCGAGCTTATTTCACCTCAGCCACCATAATCATTGCTATTCCAACCGGGGTAAAAGTTTTCAGTTGACTCGCCACACTCCATGGAGGAAACATCAAATGATCACCTGCTATACTTTGAGCCTTAGGATTTATTTTCCTTTTTACAATCGGAGGTCTTACAGGAATCGTATTAGCCAACTCATCCCTAGACATCGTTCTTCACGATACCTATTATGTAGTAGCCCACTTCCATTATGTACTATCTATAGGAGCCGTATTTGCTATCATAGGCGGCTTTGTCCATTGATTCCCACTATTCACAGGATATATACTAAATGACTTATGAGCAAAAATCCATTTCTCCATTATATTTGTTGGAGTAAACATAACATTCTTCCCTCAACATTTTCTTGGCCTATCCGGAATACCACGACGATACTCAGACTACCCAGATGCCTATACAATATGAAACGTAATTTCATCTATTGGCTCGTTTATTTCACTAACAGCCGTCATCCTTATAGTATTCATCATCTGAGAAGCCTTCGCATCTAAACGAGAGGTATCTTCAGTGGAACTTACAACAACTAATCTTGAATGACTTTATGGTTGTCCTCCACCTTACCACACATTTGAACAACCAGTATTCGTTAAATCCCAATTATAAGAAAGGGAGGAATCGAACCCCCTAAAATTGATTTCAAGTCAACCTCATAACCTCTATGACTTTCTCATAAGATATTAGTAATAATAATTACATAACTTTGCCATAGTTAAATTATAGGTTTAAATCCTATATATCTTACATGCCTTATCCCATACAACTGGGCTTCCAAGACGCCACATCACCTATCATAGAAGAATTAACATACTTTCATGACCACACACTAATAATTGTGTTCCTAATTAGTTCACTAGTACTATATATTATTATTCTAATACTTACAACAAAATTGACTCACACAAGCACAATAGACGCTCAAGAAGTAGAAACTATCTGAACTATTATACCAGCCGCTATTCTAGTACTCATTGCCCTACCCTCCTTACGCATCCTATATATAATGGATGAAATCTACAACCCATATCTAACAGTAAAAGCTATAGGCCATCAATGATATTGAAGTTACGAATATACTGATTACGAAGACCTAATATTTGACTCATACATAGTTCCAACCCAAGATCTAGCCCCCGGCCAATTTCGACTACTGGAAGTTGATAATCGAATAGTTCTACCAATAGAATTACCCATCCGTATACTCATCTCATCAGAAGACGTACTTCATGCATGAACTGTGCCATCCTTAGGATTAAAAGCCGATGCTATTCCAGGACGACTAAACCAAGCTACCCTAACATCAACTCGCCCAGGAGTCTTCTATGGTCAATGTTCAGAAATCTGTGGCTCCAATCACAGTTTCATGCCCATTGTCCTAGAAATAACAACACTAAAATATTTTGAAAAATGGTCTTCTATAATGCAATCATTTTTAAGATAACCATAATACATTAAAGTATTAAAGGATTTAAAAATCCCTTAAAACATATGCCACAACTTGATACTTCAACATGATTCCTAACAATTTCCCTCATAATCATCTCATTATTCTGCGTATACCAAACAAAAATAATTAATCAAACTATAATCTCCATCACCCAACAAGACAAAAAAGATATCACCTCACAAACCCAACTACACTGAGAAAAGAAATGAACGAAAATCTATTTGCCACATTCATCACCCCTACTATCATAGGTATTACAACACTACCAATCATTATACTATTCCCATGCCTAATTCTTACCACTCCAAAACGCTGACTGCCCAATCGCATCCAAACCCTACAAATCTGACTAATCCGATTAATTACAAAGCAAATGATAACAATACACAACAAACAAGGCCGAACATGAACACTCATACTCATATCCCTAATCCTATTTATTGCATCAACAAATCTACTTGGGCTATTACCATATTCATTCACCCCAACTACACAACTATCCATAAACATTGGTATAGCTATTCCACTATGATTAGGAACTGTAATTATAGGATTCCGAAATAAACCAAAAACTTCTCTCGCACACTTCCTACCACAAGGCACACCAACCCCACTAATCCCTATACTTATTATTATTGAAACTATCAGCCTATTCATTCAACCCTTAGCCCTGGCAGTACGACTAACAGCCAATATCACTGCAGGTCACTTACTTATTCACCTAATTGGCTCAGCCACACTAGCCCTTTCATCTATCAGCATAACAGTATCAACCATTACATTCACCATCTTATTCCTACTAACAATCCTAGAACTAGCTGTAGCCATAATTCAAGCTTACGTTTTTACACTTTTAGTAAGCTTGTATCTACATGATAACTCCTAATGACCCACCAAACACATGCTTACCACATAGTAAATCCAAGTCCATGACCATTAACAGGAGCCCTATCAGCTCTCCTACTCACCTCAGGCCTAATTATATGATTTCACTTTAATTCCTCCCTACTAGCCCTAATTGGCCTTACATGCATACTTTTAACAATATACCAATGATGACGCGATATTATTCGAGAAGGAACATTCCAAGGCCATCATACTCCCGCAGTGCAAAAAGGCTTACGATATGGAATAGTCCTTTTTATTATTTCCGAAGTATTCTTCTTCTTAGGGTTTTTCTGAGCCTTTTATCATTCAAGCCTAGCCCCAACCCACGAATTAGGAGGTTGCTGACCACCCACTGGAATTCATCCTTTAAACCCATTAGAAGTGCCTCTACTCAATACATCAATTCTTCTAGCCTCAGGAGTGTCAATTACATGAGCCCATCACAGTCTAATAGAAGGAAATCGTAAACAAATAATCCAAGCACTGTCAATCACAATTACATTAGGCTTATATTTCACAATCCTTCAAGCCATAGAATATTATGAATCATCATTCACAATCTCAGACGGCATCTATGGGTCAACATTTTTCGTAGCAACAGGCTTTCACGGCCTACATGTAATTATCGGATCAACATTCCTAATTGTATGCCTCCTACGTCAATTTAATTACCACTTCACATCAACACACCACTTTGGATTTGAAGCCGCCGCCTGATACTGACATTTTGTAGATGTTGTATGACTCTTCCTATATGTGTCAATTTATTGATGAGGCTCATATTTTTCTAGTATAATAAGTACTACTGATTTCCAATCATTAAGTTCTGGGTAAAACCAGAGAAAAATAATCAACCTCATCATCACACTAATCATCAATACCACCCTATCTACCATCATCGTTCTCATCGCCTTCTGACTTCCCCAACTTTACCTATATCTAGAAAAATCCAGTCCATATGAATGCGGCTTTGATCCCCTAGGATCGGCACGACTGCCTTTTTCAATAAAATTTTTCCTTGTTGCTATTACATTCCTCCTATTCGACCTCGAAATTGCTCTCTTACTACCACTACCATGAGCCATCCAATTATCAGACCCCAATACAATATTAATTCTAGCATACTGTTTAATCTTACTTTTAACAGCCGGTCTAGCCTACGAATGACTACAAAAAGGCCTAGAATGAGCCGAATAGGTTTTTAATCTAATCAAGATAATTGATTTCGACTCAATTAATCATGGTGCAAACCCATGAATACCTTATGACATCAATCAATCTCAACCTAACCGTAGCCTTTTCCCTAGCCCTAGCAGGAGTACTAATCTACCGATCACATCTAATATCAACACTCCTATGTCTAGAAGGAATGATACTATCTCTATTCGTCATAATAGCACTCCTAATTTCCCACTTCCACATATTCTCTACATCGATAGCACCAATTATCCTACTAGTATTCTCTGCATGCGAAGCAGGTGTAGGCCTGGCACTCCTAGTAAAAACCTCAAACAACTATGGCAATGATTACGTACAAAACCTAAACCTCCTACAATGTTAAAAATCCTAATTCCAACGTTCATATTAATTCCACTCACCTGACTATCTAAAAAACCATGAATTTGACTCAACTCCACCTCACACAGCCTAACCATCAGCGTAATTAGTCTAACTCTTCTTTACTATAACACAGACCTCAGCCACAACTATAACTCCTCATTCTTCACAGACTCACTATCCAGCCCACTAGTAGTATTATCCTGCTGACTACTACCACTCATAATAATTGCTAGCCAAAACCATTTAACCAAAGAATCCACTAACCGAAAAAAAACCTATTTGACCATACTCATCATTCTCCAATTATCCCTAATCATAGCCTTCTCATCATCAGAACTAATCATATTTTATGTCCTATTCGAAACTACTCTAATTCCAACTCTAATCGTCATTACACGATGAGGCAATCAAAACGAGCGACTTAACGCAGGCCTATATTTCCTATTTTATACCCTAGCCGGATCCCTGCCCCTCCTAGTAGCCCTCCTATATCTACACAACAACATTGGATCACTTCACATACTAACTATTTCCATAATATCTACTTCCATGTACCCCTCCTTATCAAACTCAATCCTATGATTTGCATGTATAACTGCATTCATAGTAAAAATACCATTATATGGCCTTCACCTATGACTCCCCAAAGCACACGTCGAAGCTCCAATCGCAGGATCCATAGTCCTAGCAGCTATTCTCCTAAAACTAGGTGGCTATGGCATTATACGAATAACAATCCTTACACAACCAATTACCTCACACCTCTACTATCCCTTCATCATCCTATCAATATGAGGAATAATCATAACAAGTTCAATCTGCCTACGTCAAACAGACCTAAAATCCCTAATCGCCTACTCCTCAGTAAGCCATATAGGCCTAGTAATTATTGCAGCCCTTATACAATCACCACTAAGCTTCATAGGAGCAACAGCCCTAATAATCGCCCACGGACTAACCTCCTCTATACTATTCTGCCTAGCCAATACAAACTACGAACGAATTCATAGTCGTACCATAATCCTAGCCCGAGGCCTACAAACTATCTTGCCCCTAATATGTACATGATGACTCCTTGCAAGCCTAGCCAACCTTGCTCTTCCCCCCACAATCAACCTCCTCGGAGAATTAATAGTTATTGTATCCTCCTTTTCATGATCCAACTTCTCCATCATCTTACTAGGACTCAACACAGCCATCACAGCCCTCTACTCACTCCACATACTAATTACATCACAACGAGGAAAATTTACCCACCACTTACATCCAATCAAACCCTCATTCACTCGAGAACATATCCTAATAACCCTACACCTAATCCCACTATTAATCATCTCTGCCAACCCAAAGTTCATTTTGGGAATTACATACTGCAAATATAGTTTAACAAAAACATTAGATTGTGAATCTAAACATAGAAGTTTAAACCTTCTTATATGCCGAGAAAGTTCCAAGAACTGCTAACTCTTGATTCCATACATAACCAATATGGCTTTCTTACTTTTAAAGGATAACAGTAATCCATTGGTCTTAGGAATCAAAAATTTTGGTGCAATTCCAAATAAAAGTAATTAATTTCATACTTAACACCACCATCCTCCTATCAATCACCATACTAACTTTTCCACTAATCTACAACCTCATCTTCCCAAACAAAACCAACCAATTCCCCCTATATTGTAAAAACGCAGTTAAAACAGCATTCTTCATCAGCTTACCATCACTCCTAATATTCATAAACATAGGCCACGAATCAACAATTACTAACTGACAATGATTCTCAATAGGCTCATTTAACATCTCCATAAGCTTCAAACTAGACTACTTCTCCATCATTTTTATCCCCATTGCACTATATGTAACCTGATCAATCCTAGAATTCTCACTATGATACATACATTCAGACCCTTACATCCACCAATTCTTCAAGTACCTAATTACCTTTCTCTTTACCATAATTATCTTAGTTTCCGCTAACAACCTATTTCAACTGTTTATTGGATGAGAGGGTGTAGGAATCATATCATTTATATTAATCGGCTGATGATACGGACGTACTGACGCCAACACAGCAGCCCTACAAGCCGTACTATACAACCGTATTGGTGACATCGGCTTCATACTTTCCATAGCCTGACTAATAACCAACAACAATTCATGAGACCTCCAACATATCTTCATAACCAATATAGACACACTAGCCCTACTAGGACTCATCATCGCCGCAACAGGCAAATCAGCCCAATTCGGCCTACACCCATGACTTCCATCAGCCATAGAAGGCCCAACCCCAGTATCAGCACTACTTCACTCAAGTACTATAGTAGTAGCCGGAATCTTCCTACTCATCCGTTTCCATCCAATATTAGAAAACAACACCACAATCCTAACTATCGCCCTATGCCTAGGAGCAATAACAACCCTTTTCACCGCAATTTGCGCCATCACACAAAACGACATCAAAAAAATCGTAGCCTTCTCAACATCAAGCCAACTAGGACTAATAATAGTAACAATTGGACTAAACCAACCATACCTAGCATTCCTCCACATTTGCACCCATGCATTCTTCAAAGCAATACTATTCCTATGTTCAGGCTCAATCATCCACAACCTAAATGACGAACAAGATATTCGAAAAATAGGAGGACTACTAACACTTCTTCCTATTACCTCATCAGCCCTAATCACAGGAAGCCTAGCATTAATAGGCACTCCATTCCTAGCAGGATTCTACTCTAAAGACTCTATCATTGAAGCCATAAACACATCCTACACCAACACATGAGCCCTAACCCTAACACTTATCGCCACAATACTAACAGCTGTATATAGTATACGAATTATTTTCTTTGCATTACTAAACCAACCACGATTCCTCCCCCTATCACCTATCAACGAAAACAACCCAAATCTCACCAACCCAATTATACGCTTAGCCATAGGAAGCATCTTCGCCGGATTCATCCTAACAACAAACATCCCACCAACATCTATTATCACAATAACAATACCACCTACAACAAAAATGTCCGCCCTAATAGTAACCATCCTAGGACTACTAATTGCCATAGAATTAAATTCTTCAACCAATAAACTACCTACAATACCATTCATCCATACACACAACTTCTCAAACATGCTAGGCTACTTTACCTTCCTATTCCACCGACTATACCCCCTAGCAAATCTTCAACTAGGCCAACATATTGCTACCATACTAATTGATTTAAACTGATACGAAAAAACCGGACCTAAAGGCCAAGCCAATCTTCACAGCAACCTATCTTCATCTATTACTTCAACCCATAAAGGCCTAATTAAAACCTACTTTCTATCCTTCATCATCTCCATTACAATAATTATATTAATTATCTAATCACGACCACGTACAATTTCTAAAACAATATAAATAGTAATAAACAAAACTCAACCTAATAAGACTAAAATTCATCCACCACAACCATACAACAAAGACACACCACTAGAATCCTGCCCAACACAATAAACACCAACAGTATCAAACAACTCCACAGCAGTATCAACCTCAACTTCACCTGACATAAAATACCACACTAACTCAACAAATAAAGTGAATAATAGTATACTAAAAGCCACCATATTTCCAACCCAACTTTCAGGATATTCTTCAGTAGCCATAGCAGAAGTATAACCAAAAACTACTAATATACCCCCCAAATAAACCAAAAATACTACCAACCCTAAAAAAGTATTCTCCAAACTCACAACAATTGCACTACCCAAACCACCACTTACTACAAGACTTAACCCACCATAGATTGGAGATGGTTTAGAAGCAAAAGCAACAAAACCAAAAATAAATAAAACTGAAAATAAAAAAACAACCATTATTTTCATTATTTTAGTATGGACTCTAACCATAACCTATGGCATGAAAAACCACCGTTGTCATTCAACTACAAAAACTAATGTTCAATCTCCGCAAAACCCACCCCATCATAAAAATCATTAATCACTCATTCATCGATCTACCAGCACCATCTAACATCTCTGCCTGATGAAACTTCGGATCACTACTAGGCATCTGCTTAACTATACAAATCCTTACAGGCTTATTCTTAGCAATGCACTACACCGCTGATACAGCAACAGCTTTCTCATCAGTAGCCCACATCTGTCGAGACGTAAATTACGGCTGATTAATCCGCAACCTTCACGCCAATGGAGCCTCTATATTCTTCATATGTTTATTCTTACATATCGGACGGGGAATCTACTACGGCTCCTACCTCTACAAAGAAACATGAAACATCGGAGTAATTCTCCTCCTAACCGTTATAGCAACCGCCTTTGTCGGCTATGTACTCCCATGAGGACAAATATCATTCTGAGGAGCAACAGTCATTACCAACCTCTTATCAGCCATCCCATATATTGGAACAACACTAGTAGAATGAATCTGAGGAGGCTTCTCCGTAGACAAAGCCACCTTAACACGATTCTTCGCCTTCCACTTCATTCTCCCATTCATTATCACAGCCTTAGTACTTGTCCACCTCCTATTCCTACATGAAACAGGATCCAACAACCCATCAGGAATCAATCCTGACTCAGACAAAATCCCATTCCACCCATACTATACTATTAAAGATGCACTAGGACTTATACTCATACTATTAATCCTCCTTCTCCTAACCCTATTCTCACCAGACATACTAAGCGACCCAGACAACTTTTCCCCAGCCAACCCACTCAACACACCACCACATATCAAACCCGAATGATACTTTCTTTTTGCATACGCCATCCTACGATCAATCCCCAACAAACTAGGAGGAGTACTAGCACTACTAGCATCTATCCTTATCCTACTAGCCATACCACTCCTACATACATCCAACCAACGAAGCATAATATTTCGCCCAATTTCCCAAACACTCTTCTGAATCCTCACAGCTAACCTACTTATCCTAACCTGAATCGGAGGGCAACCAGTAGAAGAACCATACATTATCATCGGACAAGTAGCCTCAATCTCATATTTCCTCCTAATTATCGTATTAATACCCATAGCAGGACTTTTCGAAAACTTCATACTTAAACCCAAATGAAGAGTCCAAGTAATTTAACCAAAATACTGGCCTTGTAAGCCAGCAATGAAGGACCAACCCTTCCTAGGACACATCAAGAAGAAGGCAATAACACCTCACCATCAACACCCAAAGCTGACATTCTAAATAAACTACTTCCTGAAACAAACCCTGCTATTATGTCATACCCTAATTTTCTATCCATTATACCAACTATTAATATTCAAACATGTACAATTTTGCAAATCACAGCAAGAGGTAAGTACATATAATTCAACAGTACTAGAGACTATAAATCAATGACTTATAGGATATAATTGTATTATATAATACATAAATATGTATATAGTACATTAATATATTTACCCCTAGCATATAAGTAGATACATACTATTCAACATTACTAAAATACATTAGATTAAACAATTACTATATAGTGATTTACATAATAGCATATCTAATATACATTAAACTATAGTATTACATAACAAATGATAACTATAACATTACATAATACATTATTATCATAATTTTACATAATACATATATTGTTGGATTACATAGACAATACAGTCAATGATTCATGAATCTAAACGATTTACCCACTAGCATATCATCACCATGAGTTATCCCTTAATCACCACCTCACGAGAGATCACCATCCCGCCATCTTAAGGCACATCATCCTTCAGAGCAAGCCCATTAACTGTGGTCGTACCTAAACAGCTTTTACTGGCTACTGGTTGCTACTTCAGGTCCATTAAATCCTATTCAGCTAATCTATGCTTTTCGTCGAGGCATTTGTGATGACTTGAGTGCTATTCGTCTCGTATCGCGGCATCTGGTTGAGAGGTAACTGGCATTGGGGGGGATTTTTTTTTGGGGAGGTTTATCAACTGGGCGGGAGCCTGGAAAATCGCCGACGTCGTATTTGACTAACATTAAATGAATAATACACAGTTATTGTTGAATGAGTTAATTTTAAGTTAATGATATTAAGACATATAATTAATTTAAGTGATAATATGGGATACATTAATAGTTCTTAGATAAGTAAAAAGTACATTTAAGATTAATTATATATGGAAATTAAATCAATGATTTTAAGACATATATATATATATATTATAATAATACAATTATTTTATAGATTCCCCCGGGTGCACACTCGCGGGTCGCGTAATTTATAATAATTTATAATAATTTATAATAATTTATAATAATTTATAATAATTTATAATAATTTATAATAATTTATAATAATTTATAATAATTTATAATAATTTATAATAATTTATAATAATTTATAATAATTTATAATAATTTATAATAATTTATAATAATTTATAATAATTTATAATATTTATAATATTTATAATATTTATAATAACCAAATCTTTAAAGCAAAGCTTTGGATTCATTAAACCCCCCCTACCCCCCCACTAAATTTGATCCTTATTCCGTCAAACCCCAAAACCGGAGGACTTACACTTAGCTAGTACCATACGTACTTACTGGGACACATAGGAGTATTATAGTATTATAGTATTATAGTATTATAGTATTATAGTATTATAGTATTATAGTATTATAGTATTATAGTATTATAGTATTATAGTATTATAGTATTATAGTATTATAGTATTATAGTATTATAGTATTATAGTATTATAGTATTATAGTATTATAGTATTATAGTATTATAGTATTATAGTATTATAGTATTATAGTGTTATAGTGTTATAGTGTTATAGTGTTATAGTATGTAATAGTGTGACAGTGTAACACAGACATATCATAATCTAATAAATCATAAAACAGATAATCACAAATTTAATCACCCTATTTAGTATTACAGTTATATCGCAATCGTATGTTATCCCAGTACAACTTGATATTATCATCCATTACACAGACAAAAAGCCTTTATTCTACAAACCATAAACACCCTAATTTTAACCGACATAACATATTACCCTACAAATTTCATAATCTAAAAGACT
>BufferZone_043 [organism=Trichosurus vulpecula]
[truncated: 5,214,466 more chars]
