# Supplementary material for: The admixed brushtail possum genome reveals invasion history in New Zealand and novel imprinted genes
Source: Nat Commun. 2023 Oct 17;14:6364. doi: 10.1038/s41467-023-41784-8 (PMC10582058; doi:10.1038/s41467-023-41784-8)
Supplement: Supplementary file 12 — Source Data File [file 41467_2023_41784_MOESM12_ESM.xlsx]

## Sheet: Figure S2a
Figure S2a: Expression of AFP (LOC11885257) during liver development and weaning
COLUMN	DESCRIPTION
Sample	Sample name
Age (dpp)	Days post-partum (days since birth)
RPKM (log2)	Expression level
Sample	Age (dpp)	RPKM (log2)
290920_PY01	2	16.0035
050521_PY02	7	14.1968
090421_PY01	8	14.6327
190521_PY01_Liver	9	14.2825
270521_PY01_Liver	10	15.2424
100920_PY01	11	15.7385
140421_PY02	12	15.342
090421_PY02	13	12.9078
190521_PY02_Liver	14	15.2505
250521_PY01_Liver	15	14.894
080721_PY01	17	15.0534
190521_PY03_Liver	17	14.3092
300621_PY01	19	14.1085
140421_PY03	20	15.2206
Sandy_liver	22	15.1749
070521_PY01	27	15.3712
121020_PY01	30	15.3678
190521_PY04_Liver	42	14.8552
290520_PY01	45	14.6158
180820_PY01	66	15.5576
280520_PY01	69	15.1079
180621_PY01_Liver	72	12.8474
030620_PY01	74	15.0886
020721_PY02	76	15.7035
030720_PY01	84	14.3782
150121_PY01	84	15.5796
090621_PY01_Liver	85	13.7777
240621_PY01	91	15.1104
150720_PY01	99	14.1986
020721_PY03	99	14.1606
140720_PY01	102	13.8578
210721_PY02	104	14.421
210721_PY01	109	13.6728
190320_PY01	Juvenile	13.702
250620_PY01	Juvenile	13.9251
280720_PY01	Juvenile	14.147
040820_PY01	Juvenile	13.5303
120820_PY01	Juvenile	14.0025
220920_PY01	Juvenile	10.991
Sheila_liver	Juvenile	4.62166
120320_MR_SDR1	Adult	3.66139
120320_MB_SDR2	Adult	3.50717
130320_MB_SDR1	Adult	3.70521
170320_FR_SDR1	Adult	3.62783
190320_MR_WSG1	Adult	3.23352
190320_FG_WSG2	Adult	5.96736
030620_FG_WSG1	Adult	2.66007
100620_MG_BB1	Adult	1.80074
160620_MG_SDR1	Adult	2.71438
250620_FG_WSG1	Adult	1.48793
030720_FG_SDR1	Adult	3.14287
140720_FG_BB1	Adult	2.94727
150720_FR_BB1	Adult	3.67234
150720_MG_BB2	Adult	2.55522
180320_MG_WSG1	Adult	2.44208
100720_MG_SDR1	Adult	2.4326
100720_MG_SDR2	Adult	4.70472
210720_MG_WSG1	Adult	3.97201
280720_FG_SDR1	Adult	4.87302
040820_FG_BB1	Adult	3.09281
110820_FG_WSG1	Adult	2.05587
120820_MG_WSG1	Adult	2.50017
120820_FG_WSG2	Adult	3.19286
130820_MG_WSG1	Adult	2.17606
180820_FB_SDR1	Adult	2.79383
190820_MB_SDR1	Adult	2.61728
030920_MB_SDR1	Adult	5.37887
170920_FB_SDR1	Adult	6.12567
090421_MB_SDR1	Adult	5.22577
140421_MG_WSG1	Adult	2.22342
200421_MB_SDR1	Adult	3.53862
040521_MB_SDR1	Adult	3.24518
180521_MG_PF3	Adult	3.74449
180521_MG_PF1	Adult	3.33979
180521_FG_PF2	Adult	5.04911
200521_MR_PF2	Adult	3.43197
250521_MG_PF1	Adult	1.99136
030621_MR_PF1	Adult	2.38267
090621_MG_Cors	Adult	3.01485
090621_MG_PF1	Adult	2.72957
110721_MR_Cors	Adult	3.58886
110721_M_Rav	Adult	5.37044
120621_Becks	Adult	3.2282
Puku_liver	Adult	2.94736

## Sheet: Figure S2b
Figure S2b: Average expression of globin genes during liver development and weaning
COLUMN	DESCRIPTION
Sample	Sample name
Age (dpp)	Days post-partum (days since birth)
Average RPKM (log2)	Average expression level of globin genes
Sample	Age (dpp)	Average RPKM (log2)
290920_PY01	2	8.00104
050521_PY02	7	9.33567
090421_PY01	8	8.781
190521_PY01_Liver	9	6.96188
270521_PY01_Liver	10	7.26293
100920_PY01	11	6.28292
140421_PY02	12	6.94581
090421_PY02	13	8.75255
190521_PY02_Liver	14	7.68862
250521_PY01_Liver	15	7.18785
080721_PY01	17	5.6784
190521_PY03_Liver	17	6.62898
300621_PY01	19	5.87422
140421_PY03	20	1.60205
Sandy_liver	22	4.35449
070521_PY01	27	3.60942
121020_PY01	30	1.8282
190521_PY04_Liver	42	3.05823
290520_PY01	45	1.91512
180820_PY01	66	-1.24105
280520_PY01	69	1.20974
180621_PY01_Liver	72	-0.486617
030620_PY01	74	-1.64043
020721_PY02	76	-2.17244
030720_PY01	84	0.574385
150121_PY01	84	-1.40282
090621_PY01_Liver	85	2.23385
240621_PY01	91	-1.43996
150720_PY01	99	-1.24144
020721_PY03	99	-2.64029
140720_PY01	102	0.298457
210721_PY02	104	-2.84559
210721_PY01	109	-2.91821
190320_PY01	Juvenile	-1.54702
250620_PY01	Juvenile	-0.521336
280720_PY01	Juvenile	-2.32384
040820_PY01	Juvenile	-2.7669
120820_PY01	Juvenile	-1.6217
220920_PY01	Juvenile	-2.10027
Sheila_liver	Juvenile	-2.7667
120320_MR_SDR1	Adult	-1.79764
120320_MB_SDR2	Adult	-0.334109
130320_MB_SDR1	Adult	-2.85205
170320_FR_SDR1	Adult	-3.48608
190320_MR_WSG1	Adult	-2.52295
190320_FG_WSG2	Adult	-1.9917
030620_FG_WSG1	Adult	-3.41886
100620_MG_BB1	Adult	-2.61333
160620_MG_SDR1	Adult	-3.73486
250620_FG_WSG1	Adult	-2.35421
030720_FG_SDR1	Adult	-4.06131
140720_FG_BB1	Adult	-3.34899
150720_FR_BB1	Adult	-2.91412
150720_MG_BB2	Adult	-4.46884
180320_MG_WSG1	Adult	-0.628032
100720_MG_SDR1	Adult	-3.54023
100720_MG_SDR2	Adult	-3.02164
210720_MG_WSG1	Adult	-4.66901
280720_FG_SDR1	Adult	-4.72766
040820_FG_BB1	Adult	-4.22454
110820_FG_WSG1	Adult	-3.79562
120820_MG_WSG1	Adult	-3.62661
120820_FG_WSG2	Adult	-2.83473
130820_MG_WSG1	Adult	-1.44753
180820_FB_SDR1	Adult	-1.77065
190820_MB_SDR1	Adult	-2.16455
030920_MB_SDR1	Adult	-3.44116
170920_FB_SDR1	Adult	-1.88671
090421_MB_SDR1	Adult	-4.31049
140421_MG_WSG1	Adult	-3.34886
200421_MB_SDR1	Adult	-2.99247
040521_MB_SDR1	Adult	-3.22553
180521_MG_PF3	Adult	-4.28463
180521_MG_PF1	Adult	-3.56776
180521_FG_PF2	Adult	-1.26394
200521_MR_PF2	Adult	-3.72297
250521_MG_PF1	Adult	-4.67207
030621_MR_PF1	Adult	-4.31765
090621_MG_Cors	Adult	-2.6542
090621_MG_PF1	Adult	-3.99967
110721_MR_Cors	Adult	-3.25225
110721_M_Rav	Adult	-3.96979
120621_Becks	Adult	-3.81164
Puku_liver	Adult	-2.5456

## Sheet: Figure 2a
Figure 2a: Average expression of galactose metabolism (GAL) and cytochrome P450 paralogues (CYP) assocaited with weaning
COLUMN	DESCRIPTION
Sample	Sample name
Age (dpp)	Days post-partum (days since birth)
GAL (Average RPKM - log2)	Average expression level of GAL genes
GAL (Average RPKM - log2)	Average expression level of CYP genes
GAL/CYP ratio	Ratio of average expression level of GAL genes to average expression level of CYP genes
Sample	Age (dpp)	GAL (Average RPKM - log2)	CYP (Average RPKM - log2)	GAL/CYP ratio
290920_PY01	2	5.27617	-2.46463	7.7408
050521_PY02	7	6.12037	-2.51726	8.63763
090421_PY01	8	5.32096	-2.86424	8.18519
190521_PY01_Liver	9	3.85845	-1.4751	5.33355
270521_PY01_Liver	10	5.96858	-1.93182	7.9004
100920_PY01	11	5.7546	-0.39718	6.15178
140421_PY02	12	4.83135	-2.77519	7.60655
090421_PY02	13	5.77323	-1.68436	7.4576
190521_PY02_Liver	14	5.92351	-1.54	7.46351
250521_PY01_Liver	15	5.77675	-1.88265	7.6594
080721_PY01	17	5.5719	-2.44176	8.01366
190521_PY03_Liver	17	6.03709	-1.87666	7.91376
300621_PY01	19	5.80555	-3.13552	8.94107
140421_PY03	20	5.38266	-0.847005	6.22967
Sandy_liver	22	5.20471	-0.236439	5.44115
070521_PY01	27	5.30656	-0.947673	6.25424
121020_PY01	30	5.34593	-1.47436	6.82029
190521_PY04_Liver	42	6.12009	-1.26715	7.38724
290520_PY01	45	5.03724	-0.0376384	5.07488
180820_PY01	66	4.76245	-1.76375	6.52621
280520_PY01	69	5.67825	-0.901798	6.58005
180621_PY01_Liver	72	5.25271	-1.68171	6.93442
030620_PY01	74	5.28518	-0.835232	6.12041
020721_PY02	76	5.27653	-1.71106	6.98758
030720_PY01	84	4.90189	-0.180181	5.08207
150121_PY01	84	5.02909	-0.898055	5.92714
090621_PY01_Liver	85	6.55811	-0.66242	7.22053
240621_PY01	91	4.83045	-0.41862	5.24907
150720_PY01	99	5.54049	-0.754636	6.29513
020721_PY03	99	5.54805	-1.97399	7.52205
140720_PY01	102	6.31619	-0.679648	6.99584
210721_PY02	104	5.1929	-0.617477	5.81037
210721_PY01	109	5.09228	-0.351157	5.44343
190320_PY01	Juvenile	5.31354	-0.511137	5.82467
250620_PY01	Juvenile	5.38856	-0.112427	5.50099
280720_PY01	Juvenile	4.65191	-1.2082	5.8601
040820_PY01	Juvenile	5.10806	-0.953834	6.06189
120820_PY01	Juvenile	5.06745	-0.107234	5.17468
220920_PY01	Juvenile	4.31709	1.63	2.68709
Sheila_liver	Juvenile	3.24791	8.05168	-4.80376
120320_MR_SDR1	Adult	2.95498	8.9868	-6.03182
120320_MB_SDR2	Adult	3.22973	7.68614	-4.4564
130320_MB_SDR1	Adult	3.33436	8.05694	-4.72258
170320_FR_SDR1	Adult	3.05343	8.78714	-5.73371
190320_MR_WSG1	Adult	3.19396	8.14511	-4.95115
190320_FG_WSG2	Adult	2.91406	7.98388	-5.06982
030620_FG_WSG1	Adult	2.93301	7.84993	-4.91692
100620_MG_BB1	Adult	2.57551	8.28267	-5.70716
160620_MG_SDR1	Adult	3.22341	9.19058	-5.96717
250620_FG_WSG1	Adult	3.78544	8.31302	-4.52758
030720_FG_SDR1	Adult	2.1782	8.35352	-6.17532
140720_FG_BB1	Adult	3.12667	8.99514	-5.86847
150720_FR_BB1	Adult	3.05199	9.25272	-6.20072
150720_MG_BB2	Adult	3.11172	8.45922	-5.34749
180320_MG_WSG1	Adult	2.45454	8.69108	-6.23654
100720_MG_SDR1	Adult	2.33707	9.28943	-6.95235
100720_MG_SDR2	Adult	3.23197	8.89287	-5.66089
210720_MG_WSG1	Adult	2.74166	8.54172	-5.80006
280720_FG_SDR1	Adult	2.51198	9.27401	-6.76204
040820_FG_BB1	Adult	3.21851	9.05294	-5.83443
110820_FG_WSG1	Adult	3.32256	9.14036	-5.8178
120820_MG_WSG1	Adult	2.4523	8.17538	-5.72308
120820_FG_WSG2	Adult	2.71229	8.83805	-6.12575
130820_MG_WSG1	Adult	2.0064	8.91222	-6.90582
180820_FB_SDR1	Adult	2.2034	8.54771	-6.3443
190820_MB_SDR1	Adult	2.31771	7.75953	-5.44183
030920_MB_SDR1	Adult	2.99987	7.76393	-4.76406
170920_FB_SDR1	Adult	3.13661	6.46326	-3.32664
090421_MB_SDR1	Adult	3.10059	7.00405	-3.90346
140421_MG_WSG1	Adult	2.24092	8.54218	-6.30127
200421_MB_SDR1	Adult	3.33173	8.37435	-5.04261
040521_MB_SDR1	Adult	2.65319	7.3818	-4.72861
180521_MG_PF3	Adult	3.20751	8.35981	-5.1523
180521_MG_PF1	Adult	2.80216	8.48322	-5.68106
180521_FG_PF2	Adult	3.55145	8.10319	-4.55174
200521_MR_PF2	Adult	2.79514	8.72751	-5.93237
250521_MG_PF1	Adult	2.62573	8.25873	-5.633
030621_MR_PF1	Adult	2.45687	8.00993	-5.55306
090621_MG_Cors	Adult	3.59138	8.30507	-4.71369
090621_MG_PF1	Adult	2.6183	8.41976	-5.80146
110721_MR_Cors	Adult	3.35315	6.42155	-3.0684
110721_M_Rav	Adult	3.39035	6.8546	-3.46425
120621_Becks	Adult	2.93269	9.71945	-6.78676
Puku_liver	Adult	2.97305	8.15811	-5.18505

## Sheet: Figure 2b
Figure 2b: Expression of H19 (LOC118853838) during liver development and weaning
COLUMN	DESCRIPTION
Sample	Sample name
Age (dpp)	Days post-partum (days since birth)
RPKM (log2)	Expression level
Sample	Age (dpp)	RPKM (log2)
290920_PY01	2	11.2783
050521_PY02	7	12.468
090421_PY01	8	11.2838
190521_PY01_Liver	9	10.1088
270521_PY01_Liver	10	11.5952
100920_PY01	11	11.8541
140421_PY02	12	10.9429
090421_PY02	13	12.3345
190521_PY02_Liver	14	11.2151
250521_PY01_Liver	15	11.0383
080721_PY01	17	10.8451
190521_PY03_Liver	17	11.0474
300621_PY01	19	11.8264
140421_PY03	20	12.4129
Sandy_liver	22	10.396
070521_PY01	27	11.4861
121020_PY01	30	10.7758
190521_PY04_Liver	42	11.9256
290520_PY01	45	10.9016
180820_PY01	66	10.9772
280520_PY01	69	11.8549
180621_PY01_Liver	72	12.7085
030620_PY01	74	11.2273
020721_PY02	76	11.7433
030720_PY01	84	9.53643
150121_PY01	84	11.9283
090621_PY01_Liver	85	12.7678
240621_PY01	91	11.5143
150720_PY01	99	11.6979
020721_PY03	99	12.6097
140720_PY01	102	12.109
210721_PY02	104	11.7453
210721_PY01	109	11.0624
190320_PY01	Juvenile	11.0626
250620_PY01	Juvenile	11.6033
280720_PY01	Juvenile	10.1469
040820_PY01	Juvenile	11.3123
120820_PY01	Juvenile	10.9705
220920_PY01	Juvenile	6.48372
Sheila_liver	Juvenile	-0.398239
120320_MR_SDR1	Adult	-0.52448
120320_MB_SDR2	Adult	2.59711
130320_MB_SDR1	Adult	-1.93383
170320_FR_SDR1	Adult	-0.483681
190320_MR_WSG1	Adult	1.98787
190320_FG_WSG2	Adult	3.22988
030620_FG_WSG1	Adult	-0.868311
100620_MG_BB1	Adult	-1.48466
160620_MG_SDR1	Adult	-1.01602
250620_FG_WSG1	Adult	0.913693
030720_FG_SDR1	Adult	-0.586859
140720_FG_BB1	Adult	-1.54916
150720_FR_BB1	Adult	-3.53711
150720_MG_BB2	Adult	0.120819
180320_MG_WSG1	Adult	0.857118
100720_MG_SDR1	Adult	-0.939373
100720_MG_SDR2	Adult	-0.77281
210720_MG_WSG1	Adult	1.43187
280720_FG_SDR1	Adult	-0.494446
040820_FG_BB1	Adult	0.126755
110820_FG_WSG1	Adult	-1.30168
120820_MG_WSG1	Adult	-0.926091
120820_FG_WSG2	Adult	0.849718
130820_MG_WSG1	Adult	-1.1815
180820_FB_SDR1	Adult	-2.44564
190820_MB_SDR1	Adult	-1.60188
030920_MB_SDR1	Adult	-0.710713
170920_FB_SDR1	Adult	-1.15973
090421_MB_SDR1	Adult	2.4763
140421_MG_WSG1	Adult	3.45838
200421_MB_SDR1	Adult	0.46972
040521_MB_SDR1	Adult	0.597107
180521_MG_PF3	Adult	-0.818445
180521_MG_PF1	Adult	0.259221
180521_FG_PF2	Adult	-0.630374
200521_MR_PF2	Adult	-2.19201
250521_MG_PF1	Adult	-0.698095
030621_MR_PF1	Adult	-0.664022
090621_MG_Cors	Adult	-0.10063
090621_MG_PF1	Adult	-1.23622
110721_MR_Cors	Adult	0.437547
110721_M_Rav	Adult	2.42086
120621_Becks	Adult	-1.8635
Puku_liver	Adult	2.66839

## Sheet: Figure 2c
Figure 2c: Expression of IGF2 minor allele in heterozygous individuals
ROW	DESCRIPTION
Individual	Sample name
Gene	mRNA analysed
SNP position	Genomic coordinate of SNP in mRNA
Alleles	Versions of DNA sequence at SNP site
RNA sequencing reads	Number of reads mapping to specific allele at SNP
	Gene	IGF2
	SNP position	chrUn_JAANDE010000037v1:11329 (-)
	Alleles	T	C		Minor allele frequancy
Individual	090421_PY01	0	12	RNA sequencing reads	0
	190521PY01	4	16		0.2
	140421_PY02	25	262		0.087108
	090421_PY02	1	6		0.142857
	080721_PY01	9	115		0.0725806
	121020_PY01	11	0		0
	190521PY04	1	6		0.142857
	290520_PY01	708	58		0.075718
	280520_PY01	18	335		0.0509915
	020721_PY02	12	157		0.0710059
	240621_PY01	47	8		0.145455
	020721_PY03	385	13		0.0326633
	140720_PY01	6	140		0.0410959
	210721_PY02	41	594		0.0645669
	280720_PY01	34	4		0.105263
	120820_PY01	13	1		0.0714286
	220920_PY01	18	90		0.166667
	250620_PY01	140	1508		0.0849515
	120320_MR_SDR1	121	185		0.395425
	130320_MB_SDR1	123	136		0.474903
	030620_FG_WSG1	97	120		0.447005
	250620_FG_WSG1	79	70		0.469799
	030720_FG_SDR1	213	210		0.496454
	150720_FR_BB1	196	203		0.491228
	150720_MG_BB2	277	381		0.420973
	180320_MG_WSG1	32	24		0.428571
	100720_MG_SDR1	8	8		0.5
	280720_FG_SDR1	57	47		0.451923
	110820_FG_WSG1	36	29		0.446154
	120820_FG_WSG2	8	19		0.296296
	190820_MB_SDR1	20	28		0.416667
	170920_FB_SDR1	14	24		0.368421
	090621_MG_Cors	5	4		0.444444
	090621_MG_PF1	50	34		0.404762
	120621_Becks	52	42		0.446809
	Puku_liver	12	12		0.5

## Sheet: Figure 2d
Figure 2d: Expression of vulpeculin (LOC118842298) during liver development and weaning
COLUMN	DESCRIPTION
Sample	Sample name
Age (dpp)	Days post-partum (days since birth)
RPKM (log2)	Expression level
Sample	Age (dpp)	RPKM (log2)
290920_PY01	2	-3.6758
050521_PY02	7	-4.00948
090421_PY01	8	-4.42814
190521_PY01_Liver	9	0.86368
270521_PY01_Liver	10	-4.50203
100920_PY01	11	-0.57328
140421_PY02	12	-4.26362
090421_PY02	13	-2.07719
190521_PY02_Liver	14	-3.47938
250521_PY01_Liver	15	-2.11096
080721_PY01	17	-5.05821
190521_PY03_Liver	17	-3.31091
300621_PY01	19	-3.91776
140421_PY03	20	-4.8191
Sandy_liver	22	-2.82969
070521_PY01	27	-3.45868
121020_PY01	30	-1.58538
190521_PY04_Liver	42	-2.93909
290520_PY01	45	-4.01388
180820_PY01	66	-3.99303
280520_PY01	69	-2.75874
180621_PY01_Liver	72	-0.239694
030620_PY01	74	-4.37512
020721_PY02	76	-4.9291
030720_PY01	84	-2.24452
150121_PY01	84	-3.83421
090621_PY01_Liver	85	-1.83615
240621_PY01	91	-3.31895
150720_PY01	99	-4.45881
020721_PY03	99	-4.93383
140720_PY01	102	-4.47405
210721_PY02	104	-4.34221
210721_PY01	109	-2.50119
190320_PY01	Juvenile	-4.29123
250620_PY01	Juvenile	-4.6579
280720_PY01	Juvenile	-3.9271
040820_PY01	Juvenile	-5.29794
120820_PY01	Juvenile	-3.18304
220920_PY01	Juvenile	-3.45402
Sheila_liver	Juvenile	8.26394
120320_MR_SDR1	Adult	12.7706
120320_MB_SDR2	Adult	12.6918
130320_MB_SDR1	Adult	10.0548
170320_FR_SDR1	Adult	6.6709
190320_MR_WSG1	Adult	13.1475
190320_FG_WSG2	Adult	-4.07187
030620_FG_WSG1	Adult	4.75092
100620_MG_BB1	Adult	11.1271
160620_MG_SDR1	Adult	12.2593
250620_FG_WSG1	Adult	9.27349
030720_FG_SDR1	Adult	6.95437
140720_FG_BB1	Adult	9.16435
150720_FR_BB1	Adult	8.82907
150720_MG_BB2	Adult	11.6047
180320_MG_WSG1	Adult	11.8714
100720_MG_SDR1	Adult	11.5775
100720_MG_SDR2	Adult	12.8548
210720_MG_WSG1	Adult	11.9285
280720_FG_SDR1	Adult	8.30498
040820_FG_BB1	Adult	7.04645
110820_FG_WSG1	Adult	8.80272
120820_MG_WSG1	Adult	10.6621
120820_FG_WSG2	Adult	9.19779
130820_MG_WSG1	Adult	11.7154
180820_FB_SDR1	Adult	6.57673
190820_MB_SDR1	Adult	11.8993
030920_MB_SDR1	Adult	10.7619
170920_FB_SDR1	Adult	10.0628
090421_MB_SDR1	Adult	11.3676
140421_MG_WSG1	Adult	12.7142
200421_MB_SDR1	Adult	10.9687
040521_MB_SDR1	Adult	10.6044
180521_MG_PF3	Adult	11.8579
180521_MG_PF1	Adult	12.1859
180521_FG_PF2	Adult	10.7106
200521_MR_PF2	Adult	12.045
250521_MG_PF1	Adult	12.0083
030621_MR_PF1	Adult	11.1686
090621_MG_Cors	Adult	10.4201
090621_MG_PF1	Adult	12.1256
110721_MR_Cors	Adult	10.7932
110721_M_Rav	Adult	8.64125
120621_Becks	Adult	9.67502
Puku_liver	Adult	6.59185

## Sheet: Figure S2c
Figure S2c: Monoallelic expression of single nucleotide polymorphism within H19 in heterozygous individuals
ROW	DESCRIPTION
Individual	Sample name
Gene	mRNA analysed
SNP position	Genomic coordinate of SNP in mRNA
Alleles	Versions of DNA sequence at SNP site
RNA sequencing reads	Number of reads mapping to specific allele at SNP
	Gene	H19
	SNP position	chr6:282653107 (+)
	Alleles	A	G
Individual	Sheila_tongue	310	1	RNA sequencing reads
	280520_PY01	1737
	290520_PY01		1117
	250620_PY01	2907	1
	280720_PY01		191
	040820_PY01	555
	120820_PY01	304
	121020_PY01	1	410
	090421_PY01	642	2
	090421_PY02	408
	140421_PY02	1511
	240621_PY01		438
	020721_PY01	15
	020721_PY02	1647
	020721_PY03		2574
	080721_PY01	836	1
	210721_PY02	4137
	190521_PY04	323

## Sheet: Figure S2d
Figure S2d: Expression of ganderin (LOC118842298) during liver development and weaning
COLUMN	DESCRIPTION
Sample	Sample name
Age (dpp)	Days post-partum (days since birth)
RPKM (log2)	Expression level
Sample	Age (dpp)	RPKM (log2)
290920_PY01	2	-3.6758
050521_PY02	7	-4.00948
090421_PY01	8	-4.58015
190521_PY01_Liver	9	-1.65988
270521_PY01_Liver	10	-4.65403
100920_PY01	11	-3.89521
140421_PY02	12	-5.41562
090421_PY02	13	-3.22919
190521_PY02_Liver	14	-4.63138
250521_PY01_Liver	15	-3.69592
080721_PY01	17	-5.05821
190521_PY03_Liver	17	-3.31091
300621_PY01	19	-5.06977
140421_PY03	20	-4.8191
Sandy_liver	22	-4.9817
070521_PY01	27	-5.19565
121020_PY01	30	-4.54474
190521_PY04_Liver	42	-2.93909
290520_PY01	45	-4.01388
180820_PY01	66	-4.14503
280520_PY01	69	-3.91075
180621_PY01_Liver	72	-2.3917
030620_PY01	74	-4.37512
020721_PY02	76	-4.9291
030720_PY01	84	-4.39652
150121_PY01	84	-3.83421
090621_PY01_Liver	85	-1.83615
240621_PY01	91	-3.47095
150720_PY01	99	-4.45881
020721_PY03	99	-4.93383
140720_PY01	102	-4.62605
210721_PY02	104	-6.81614
210721_PY01	109	-6.23816
190320_PY01	Juvenile	-4.29123
250620_PY01	Juvenile	-4.6579
280720_PY01	Juvenile	-3.9271
040820_PY01	Juvenile	-5.29794
120820_PY01	Juvenile	-3.18304
220920_PY01	Juvenile	-5.60602
Sheila_liver	Juvenile	6.8602
120320_MR_SDR1	Adult	8.62374
120320_MB_SDR2	Adult	8.4819
130320_MB_SDR1	Adult	6.68149
170320_FR_SDR1	Adult	4.27121
190320_MR_WSG1	Adult	9.13366
190320_FG_WSG2	Adult	-4.07187
030620_FG_WSG1	Adult	3.40279
100620_MG_BB1	Adult	7.08044
160620_MG_SDR1	Adult	8.68442
250620_FG_WSG1	Adult	5.75723
030720_FG_SDR1	Adult	3.56153
140720_FG_BB1	Adult	5.97776
150720_FR_BB1	Adult	5.54902
150720_MG_BB2	Adult	7.97645
180320_MG_WSG1	Adult	7.80289
100720_MG_SDR1	Adult	8.476
100720_MG_SDR2	Adult	9.13825
210720_MG_WSG1	Adult	8.57878
280720_FG_SDR1	Adult	5.24819
040820_FG_BB1	Adult	3.8426
110820_FG_WSG1	Adult	5.6461
120820_MG_WSG1	Adult	7.86887
120820_FG_WSG2	Adult	5.65516
130820_MG_WSG1	Adult	8.88021
180820_FB_SDR1	Adult	3.93518
190820_MB_SDR1	Adult	8.71553
030920_MB_SDR1	Adult	7.27911
170920_FB_SDR1	Adult	6.83392
090421_MB_SDR1	Adult	7.8445
140421_MG_WSG1	Adult	9.70521
200421_MB_SDR1	Adult	7.51554
040521_MB_SDR1	Adult	7.27984
180521_MG_PF3	Adult	8.03869
180521_MG_PF1	Adult	8.65131
180521_FG_PF2	Adult	6.78325
200521_MR_PF2	Adult	8.8408
250521_MG_PF1	Adult	8.79807
030621_MR_PF1	Adult	7.69734
090621_MG_Cors	Adult	7.16225
090621_MG_PF1	Adult	8.57746
110721_MR_Cors	Adult	7.05734
110721_M_Rav	Adult	6.53559
120621_Becks	Adult	5.62835
Puku_liver	Adult	4.11905

## Sheet: Figure 3a - sMLH
Figure S3a: Standardized multilocus heterozygosity (sMLH, upper left) of Australian and Dunedin possums, obtained from RNA-sequencing variant calls.
Sample_name_sMLH	sMLH	name_check	name_mtDNA	raxml_run1	Location	broad_location
020721_PY01	0.939519	TRUE	020721_PY01	NSW		Otago
020721_PY02	1.11355	TRUE	020721_PY02	TAS		Otago
020721_PY03	0.924228	TRUE	020721_PY03	TAS		Otago
050521_PY02	0.77424	TRUE	050521_PY02	NSW		Otago
070521_PY01	1.02485	TRUE	070521_PY01	BufferZone_005	South Dale Rd?	Otago
080721_PY01	0.825999	TRUE	080721_PY01	NSW		Otago
090421_PY01	0.938708	TRUE	090421_PY01	TAS	South Dale Rd	Otago
090421_PY02	0.673355	TRUE	090421_PY02	TAS	South Dale Rd	Otago
100920_PY01	0.947601	TRUE	100920_PY01	NSW	Woodside Glen	Otago
100720_MG_SDR1	1.07679	TRUE	100720_MG_SDR1	TAS	South Dale Rd	Otago
100720_MG_SDR2	0.87597	TRUE	100720_MG_SDR2	TAS	South Dale Rd	Otago
110820_FG_WSG1	1.16079	TRUE	110820_FG_WSG1	TAS	Woodside Glen	Otago
110721_MR_Cors	1.02134	TRUE	110721_MR_Cors	BufferZone_005	John's place	Otago
121020_PY01	0.973317	TRUE	121020_PY01	NSW	Woodside Glen?	Otago
120621_Becks	1.06664	TRUE	120621_Becks	BufferZone_005	WaterfallGully	Otago
120820_FG_WSG2	0.92771	TRUE	120820_FG_WSG2	TAS	Woodside Glen	Otago
120820_MG_WSG1	1.06751	TRUE	120820_MG_WSG1	NSW	Woodside Glen	Otago
120820_PY01	0.822533	TRUE	120820_PY01	TAS	Woodside Glen	Otago
130820_MG_WSG1	0.829702	TRUE	130820_MG_WSG1	TAS	Woodside Glen	Otago
140421_PY02	1.06089	TRUE	140421_PY02	BufferZone_005		Otago
140421_PY03	1.17704	TRUE	140421_PY03	NSW		Otago
140421_MG_WSG1	1.06202	TRUE	140421_MG_WSG1	TAS	Woodside Glen	Otago
150121_PY01	0.872365	TRUE	150121_PY01	BufferZone_005		Otago
17920_FB_SDR1	0.970197	TRUE	17920_FB_SDR1	TAS	South Dale Rd	Otago
180820_PY01	0.92639	TRUE	180820_PY01	TAS	South Dale Rd	Otago
180320_MG_WSG1	1.11353	TRUE	180320_MG_WSG1	NSW	Woodside Glen	Otago
180521_FG_PF2	0.771733	TRUE	180521_FG_PF2	TAS	Pig Farm	Otago
180521_MG_PF1	1.08786	TRUE	180521_MG_PF1	TAS	Pig Farm	Otago
180521_MG_PF3	1.09539	TRUE	180521_MG_PF3	TAS	Pig Farm	Otago
180820_FB_SDR1	0.702043	TRUE	180820_FB_SDR1	TAS	South Dale Rd	Otago
190820_MB_SDR1	0.985558	TRUE	190820_MB_SDR1	BufferZone_005	South Dale Rd	Otago
200421_MB_SDR1	0.790256	TRUE	200421_MB_SDR1	BufferZone_005	South Dale Rd	Otago
200521_MR_PF2	1.19143	TRUE	200521_MR_PF2	TAS	Pig Farm	Otago
210721_PY01	1.04906	TRUE	210721_PY01	NSW		Otago
210721_PY02	1.054	TRUE	210721_PY02	TAS		Otago
210720_MG_WSG1	1.09578	TRUE	210720_MG_WSG1	NSW	Woodside Glen	Otago
220920_PY01	0.991688	TRUE	220920_PY01	BufferZone_005		Otago
240621_PY01	0.719727	TRUE	240621_PY01	NSW		Otago
250521_MG_PF1	0.983399	TRUE	250521_MG_PF1	TAS	Pig Farm	Otago
280720_FG_SDR1	1.16474	TRUE	280720_FG_SDR1	TAS	South Dale Rd	Otago
280720_PY01	0.865605	TRUE	280720_PY01	TAS	South Dale Rd	Otago
290920_PY01	0.697485	TRUE	290920_PY01	TAS	Woodside Glen?	Otago
300621_PY01	0.975058	TRUE	300621_PY01	TAS		Otago
030621_MR_PF1	1.13928	TRUE	030621_MR_PF1	NSW	Pig Farm	Otago
030920_MB_SDR1	0.966548	TRUE	030920_MB_SDR1	BufferZone_005	South Dale Rd	Otago
040521_MB_SDR1	1.0912	TRUE	040521_MB_SDR1	TAS	South Dale Rd	Otago
040820_FG_BB1	1.11738	TRUE	040820_FG_BB1	TAS	Boulder Beach	Otago
040820_PY01	0.991707	TRUE	040820_PY01	TAS	Boulder Beach	Otago
090421_MB_SDR1	1.09271	TRUE	090421_MB_SDR1	NSW	South Dale Rd	Otago
090621_MG_Cors	0.942449	TRUE	090621_MG_Cors	NSW	John's place	Otago
090621_MG_PF1	1.04775	TRUE	090621_MG_PF1	NSW	Pig Farm	Otago
110721_M_Rav	1.08127	FALSE	110721_M_Rav	NSW		Otago
Tasmania	0.146302	FALSE	Tasmania	TAS	lutruwita (Tasmania)	Australia
L1	0.808808	TRUE	L1	TAS	NZ	NZ
L2	0.724056	TRUE	L2	NSW	NZ	NZ
L3	0.728033	TRUE	L3	Lawrence_004	NZ	NZ
L4	0.992309	TRUE	L4	BufferZone_005	NZ	NZ
Puku_liver	1.03597	TRUE	Puku_liver	NSW	Sandymount	Otago
290920_PY01	1.07668	TRUE	290920_PY01	TAS	South Dale Rd	Otago
160620_MG_SDR1	1.17629	TRUE	160620_MG_SDR1	BufferZone_005	South Dale Rd	Otago
130320_MB_SDR1	1.03613	TRUE	130320_MB_SDR1	TAS	South Dale Rd	Otago
170320_FR_SDR1	1.18787	TRUE	170320_FR_SDR1	TAS	South Dale Rd	Otago
190320_MR_WSG1	1.10792	TRUE	190320_MR_WSG1	NSW	Woodside Glen	Otago
190320_FG_WSG2	1.13979	TRUE	190320_FG_WSG2	TAS	Woodside Glen	Otago
190320_PY01	1.22559	TRUE	190320_PY01	TAS	Woodside Glen	Otago
280520_PY01	1.14662	TRUE	280520_PY01	TAS	South Dale Rd	Otago
140720_FG_BB1	1.233	TRUE	140720_FG_BB1	TAS	Boulder Beach	Otago
250620_FG_WSG1	1.07852	TRUE	250620_FG_WSG1	NSW	Woodside Glen	Otago
030620_FG_WSG1	1.15001	TRUE	030620_FG_WSG1	NSW	Woodside Glen	Otago
120320_MB_SDR2	1.16115	TRUE	120320_MB_SDR2	TAS	South Dale Rd	Otago
150720_MG_BB2	1.22438	TRUE	150720_MG_BB2	TAS	Boulder Beach	Otago
150720_PY01	1.16551	TRUE	150720_PY01	TAS	Boulder Beach	Otago
150720_FR_BB1	1.25456	TRUE	150720_FR_BB1	TAS	Boulder Beach	Otago
030620_PY01	1.20791	TRUE	030620_PY01	NSW	Woodside Glen	Otago
140720_PY01	1.16442	TRUE	140720_PY01	TAS	Boulder Beach	Otago
250620_FG_WSG1	1.22736	TRUE	250620_FG_WSG1	NSW	Woodside Glen	Otago
100620_MG_BB1	1.09172	TRUE	100620_MG_BB1	TAS	Boulder Beach	Otago
120320_MR_SDR1	1.07708	TRUE	120320_MR_SDR1	TAS	South Dale Rd	Otago
030720_FG_SDR1	1.10542	TRUE	030720_FG_SDR1	TAS	South Dale Rd	Otago
030720_PY01	0.83278	TRUE	030720_PY01	TAS	South Dale Rd	Otago
Sandy_liver	1.03828	TRUE	Sandy_liver	NSW	Sandymount	Otago
Sheila_liver	1.01906	TRUE	Sheila_liver	NSW	Sandymount	Otago
SRR3901715	0.539968	TRUE	SRR3901715	KAN	Karta Pintingga (Kangaroo Island)	Australia
SRR8658969	0.823439	TRUE	SRR8658969	TAS	NZ South Island	NZ
Vert35	1.30171	TRUE	Vert35	NSW	NSW	Australia
Vert36	0.712396	TRUE	Vert36	NSW	NSW	Australia
Vert37	0.850856	TRUE	Vert37	NSW	NSW	Australia
Vert38	0.927465	TRUE	Vert38	NSW	NSW	Australia
Vert39	0.866428	TRUE	Vert39	NSW	NSW	Australia
Vert40	0.938573	TRUE	Vert40	NSW	NSW	Australia
Vert41	0.958928	TRUE	Vert41	NSW	NSW	Australia

## Sheet: Figure 3a - pie diagrams
Figure S3a: Standardized multilocus heterozygosity (sMLH, upper left) of Australian and Dunedin possums, obtained from RNA-sequencing variant calls
ID	Code	Data type	RAxML run 1	RAxML run 2	Beast run 1	Beast run 2	Beast combined	Location	Sex	Northing	Easting	Longitude	Latitude	Jitter_Long	Jitter_Lat	Rand_to_jitter	Notes
BufferZone_001	Mito_DNAlib_001	LR-PCR	NSW	NSW	NSW	NSW	NSW	Buffer Zone	M	N4913696	E1409103	170.539	-45.9038	170.545	-45.8972	0.00659535
BufferZone_002	Mito_DNAlib_002	LR-PCR	TAS	TAS	TAS	TAS	TAS	Buffer Zone	F	N4913696	E1409103	170.539	-45.9038	170.547	-45.9116	0.00782113
BufferZone_003	Mito_DNAlib_003	LR-PCR	TAS	TAS	TAS	TAS	TAS	Buffer Zone	M	N4913696	E1409103	170.539	-45.9038	170.529	-45.9132	0.00943608
BufferZone_005	Mito_DNAlib_004	LR-PCR	BufferZone_005	BufferZone_005	BufferZone_005	BufferZone_005	BufferZone_005	Buffer Zone	F	N4916153	E1409598	170.546	-45.8818	170.542	-45.8774	0.0044144
BufferZone_006	Mito_DNAlib_005	LR-PCR	BufferZone_005	BufferZone_005	BufferZone_005	BufferZone_005	BufferZone_005	Buffer Zone	F	N4916153	E1409598	170.546	-45.8818	170.546	-45.8759	0.00594132
BufferZone_007	Mito_DNAlib_006	LR-PCR	NSW	NSW	NSW	NSW	NSW	Buffer Zone	F	N4914993	E1408338	170.53	-45.8919	170.53	-45.8963	0.0043849
BufferZone_011	Mito_DNAlib_007	LR-PCR	NSW	NSW	NSW	NSW	NSW	Buffer Zone	M	N4914993	E1408338	170.53	-45.8919	170.531	-45.8919	0.00103374
BufferZone_012	Mito_DNAlib_008	LR-PCR	NSW	NSW	NSW	NSW	NSW	Buffer Zone	F	N4915551	E1408735	170.535	-45.887	170.528	-45.887	0.00661554
BufferZone_015	Mito_DNAlib_009	LR-PCR	NSW	NSW	NSW	NSW	NSW	Buffer Zone	M	N4916153	E1409598	170.546	-45.8818	170.546	-45.8818	0.00053306
BufferZone_019	Mito_DNAlib_010	LR-PCR	BufferZone_005	BufferZone_005	BufferZone_005	BufferZone_005	BufferZone_005	Buffer Zone	M	N4915230	E1408489	170.532	-45.8898	170.537	-45.8844	0.00541127
BufferZone_024	Mito_DNAlib_011	LR-PCR	NSW	NSW	NSW	NSW	NSW	Buffer Zone	F	N4914993	E1408338	170.53	-45.8919	170.531	-45.8936	0.00166819
BufferZone_025	Mito_DNAlib_012	LR-PCR	TAS	TAS	TAS	TAS	TAS	Buffer Zone	F	N4915230	E1408489	170.532	-45.8898	170.523	-45.8987	0.0089077
BufferZone_026	Mito_DNAlib_013	LR-PCR	TAS	TAS	TAS	TAS	TAS	Buffer Zone	F	N4915202	E1408473	170.531	-45.8901	170.525	-45.884	0.00608876
BufferZone_027	Mito_DNAlib_014	LR-PCR	NSW	NSW	NSW	NSW	NSW	Buffer Zone	F	N4915202	E1408473	170.531	-45.8901	170.531	-45.8814	0.00865784
BufferZone_031	Mito_DNAlib_015	LR-PCR	TAS	TAS	TAS	TAS	TAS	Buffer Zone	M	N4915202	E1408473	170.531	-45.8901	170.531	-45.8983	0.0081981
BufferZone_033	Mito_DNAlib_016	LR-PCR	BufferZone_005	BufferZone_005	BufferZone_005	BufferZone_005	BufferZone_005	Buffer Zone	M	N4916192	E1409483	170.545	-45.8815	170.55	-45.8815	0.00517205
BufferZone_035	Mito_DNAlib_017	LR-PCR	TAS	TAS	TAS	TAS	TAS	Buffer Zone	M	N4915478	E1408793	170.536	-45.8877	170.53	-45.8877	0.00592482
BufferZone_036	Mito_DNAlib_018	LR-PCR	BufferZone_005	BufferZone_005	BufferZone_005	BufferZone_005	BufferZone_005	Buffer Zone	M	N4914946	E1408700	170.534	-45.8924	170.534	-45.8924	0.00323063
BufferZone_037	Mito_DNAlib_019	LR-PCR	NSW	NSW	NSW	NSW	NSW	Buffer Zone	F	N4914946	E1408700	170.534	-45.8924	170.535	-45.8912	0.00122672
BufferZone_039	Mito_DNAlib_020	LR-PCR	TAS	TAS	TAS	TAS	TAS	Buffer Zone	M	N4914946	E1408700	170.534	-45.8924	170.537	-45.8955	0.00306596
BufferZone_040	Mito_DNAlib_021	LR-PCR	NSW	NSW	NSW	NSW	NSW	Buffer Zone	F	N4914946	E1408700	170.534	-45.8924	170.533	-45.8935	0.00101759
BufferZone_041	Mito_DNAlib_022	LR-PCR	NSW	NSW	NSW	NSW	NSW	Buffer Zone	F	N4914973	E1408691	170.534	-45.8922	170.532	-45.8903	0.00191504
BufferZone_042	Mito_DNAlib_023	LR-PCR	NSW	NSW	NSW	NSW	NSW	Buffer Zone	M	N4915068	E1408708	170.534	-45.8913	170.534	-45.8857	0.00565245
BufferZone_043	Mito_DNAlib_024	LR-PCR	BufferZone_005	BufferZone_005	BufferZone_005	BufferZone_005	BufferZone_005	Buffer Zone	M	N4914575	E1407682	170.521	-45.8955	170.521	-45.8993	0.00384872
BufferZone_044	Mito_DNAlib_025	LR-PCR	BufferZone_005	BufferZone_005	BufferZone_005	BufferZone_005	BufferZone_005	Buffer Zone	F	N4915068	E1408708	170.534	-45.8913	170.54	-45.8913	0.00597237
BufferZone_045	Mito_DNAlib_026	LR-PCR	NSW	NSW	NSW	NSW	NSW	Buffer Zone	F	N4914973	E1408691	170.534	-45.8922	170.528	-45.8922	0.00638521
BufferZone_051	Mito_DNAlib_027	LR-PCR	BufferZone_005	BufferZone_005	BufferZone_005	BufferZone_005	BufferZone_005	Buffer Zone	F	N4914360	E1408804	170.535	-45.8977	170.535	-45.8977	0.00917057
BufferZone_058	Mito_DNAlib_028	LR-PCR	TAS	TAS	TAS	TAS	TAS	Buffer Zone	M	N4915328	E1407957	170.525	-45.8888	170.533	-45.8807	0.00812391
BufferZone_098	Mito_DNAlib_029	LR-PCR	NSW	NSW	NSW	NSW	NSW	Buffer Zone	M	N4914360	E1408804	170.535	-45.8977	170.543	-45.9058	0.00802092
BufferZone_108	Mito_DNAlib_030	LR-PCR	BufferZone_005	BufferZone_005	BufferZone_005	BufferZone_005	BufferZone_005	Buffer Zone	F	N4914360	E1408804	170.535	-45.8977	170.526	-45.9069	0.00918693
CapeSaunders_020	Mito_DNAlib_031	LR-PCR	NSW	NSW	NSW	NSW	NSW	Cape Saunders		N4919557	E1419504	170.675	-45.8539	170.667	-45.8463	0.00762001
CapeSaunders_021	Mito_DNAlib_032	LR-PCR	TAS	TAS	TAS	TAS	TAS	Cape Saunders	M	N4919557	E1419504	170.675	-45.8539	170.675	-45.847	0.0068902
CapeSaunders_170	Mito_DNAlib_033	LR-PCR	TAS	TAS	TAS	TAS	TAS	Cape Saunders	M	N4919913	E1419407	170.674	-45.8507	170.674	-45.8531	0.00242727
CapeSaunders_171	Mito_DNAlib_034	LR-PCR	NSW	NSW	NSW	NSW	NSW	Cape Saunders	M	N4919913	E1419407	170.674	-45.8507	170.68	-45.8507	0.00598351
CapeSaunders_211	Mito_DNAlib_035	LR-PCR	NSW	NSW	NSW	NSW	NSW	Cape Saunders		N4920141	E1419571	170.676	-45.8487	170.666	-45.8487	0.00996994
CapeSaunders_213	Mito_DNAlib_036	LR-PCR	NSW	NSW	NSW	NSW	NSW	Cape Saunders		N4918293	E1422111	170.708	-45.8659	170.708	-45.8659	0.00646094
CapeSaunders_214	Mito_DNAlib_037	LR-PCR	TAS	TAS	TAS	TAS	TAS	Cape Saunders		N4918153	E1422350	170.711	-45.8673	170.716	-45.8629	0.00437784
CapeSaunders_215	Mito_DNAlib_038	LR-PCR	NSW	NSW	NSW	NSW	NSW	Cape Saunders		N4918936	E1422555	170.714	-45.8603	170.717	-45.8632	0.00295684
CapeSaunders_216	Mito_DNAlib_039	LR-PCR	NSW	NSW	NSW	NSW	NSW	Cape Saunders		N4919664	E1421325	170.699	-45.8534	170.696	-45.8562	0.0027584
CapeSaunders_217	Mito_DNAlib_040	LR-PCR	NSW	NSW	NSW	NSW	NSW	Cape Saunders		N4919764	E1421452	170.7	-45.8525	170.695	-45.8468	0.00571228
CapeSaunders_218	Mito_DNAlib_041	LR-PCR	NSW	NSW	NSW	NSW	NSW	Cape Saunders		N4919806	E1419692	170.678	-45.8517	170.678	-45.8425	0.00917553
CapeSaunders_219	Mito_DNAlib_042	LR-PCR	TAS	TAS	TAS	TAS	TAS	Cape Saunders		N4919941	E1419851	170.68	-45.8505	170.68	-45.8524	0.00183309
CapeSaunders_220	Mito_DNAlib_043	LR-PCR	NSW	NSW	NSW	NSW	NSW	Cape Saunders		N4920000	E1419954	170.681	-45.85	170.683	-45.85	0.00158973
CapeSaunders_221	Mito_DNAlib_044	LR-PCR	NSW	NSW	NSW	NSW	NSW	Cape Saunders		N4920056	E1420067	170.683	-45.8496	170.678	-45.8496	0.00478342
CapeSaunders_222	Mito_DNAlib_045	LR-PCR	NSW	NSW	NSW	NSW	NSW	Cape Saunders		N4917525	E1421071	170.694	-45.8726	170.694	-45.8726	0.00224999
CapeSaunders_223	Mito_DNAlib_046	LR-PCR	NSW	NSW	NSW	NSW	NSW	Cape Saunders		N4917403	E1421382	170.698	-45.8738	170.708	-45.864	0.00971516
CapeSaunders_224	Mito_DNAlib_047	LR-PCR	TAS	TAS	TAS	TAS	TAS	Cape Saunders		N4917799	E1421105	170.695	-45.8701	170.701	-45.8766	0.00644327
CapeSaunders_225	Mito_DNAlib_048	LR-PCR	NSW	NSW	NSW	NSW	NSW	Cape Saunders		N4920344	E1424068	170.734	-45.848	170.733	-45.8487	0.000670994
CapeSaunders_226	Mito_DNAlib_049	LR-PCR	NSW	NSW	NSW	NSW	NSW	Cape Saunders		N4929264	E1424074	170.737	-45.7678	170.737	-45.7678	0.000721904
CapeSaunders_227	Mito_DNAlib_050	LR-PCR	NSW	NSW	NSW	NSW	NSW	Cape Saunders		N4920204	E1424051	170.734	-45.8493	170.734	-45.848	0.00128676
CapeSaunders_228	Mito_DNAlib_051	LR-PCR	TAS	TAS	TAS	TAS	TAS	Cape Saunders		N4919212	E1424264	170.736	-45.8582	170.736	-45.865	0.00674383
CapeSaunders_229	Mito_DNAlib_052	LR-PCR	TAS	TAS	TAS	TAS	TAS	Cape Saunders		N4919158	E1424234	170.736	-45.8587	170.741	-45.8587	0.00481742
CapeSaunders_230	Mito_DNAlib_053	LR-PCR	TAS	TAS	TAS	TAS	TAS	Cape Saunders		N4919094	E1424215	170.736	-45.8593	170.731	-45.8593	0.00468658
CapeSaunders_231	Mito_DNAlib_054	LR-PCR	NSW	NSW	NSW	NSW	NSW	Cape Saunders		N4919055	E1424169	170.735	-45.8596	170.735	-45.8596	0.000864907
CapeSaunders_232	Mito_DNAlib_055	LR-PCR	NSW	NSW	NSW	NSW	NSW	Cape Saunders		N4918964	E1423219	170.723	-45.8602	170.727	-45.8554	0.00479229
CapeSaunders_233	Mito_DNAlib_056	LR-PCR	TAS	TAS	TAS	TAS	TAS	Cape Saunders		N4918694	E1423207	170.722	-45.8626	170.729	-45.8693	0.00671277
CapeSaunders_234	Mito_DNAlib_057	LR-PCR	TAS	TAS	TAS	TAS	TAS	Cape Saunders		N4919941	E1419851	170.68	-45.8505	170.673	-45.8572	0.00668115
CapeSaunders_239_1	Mito_DNAlib_058	LR-PCR	NSW	NSW	NSW	NSW	NSW	Cape Saunders		N4919557	E1419504	170.675	-45.8539	170.672	-45.8513	0.00261162
CapeSaunders_239_2	Mito_DNAlib_059	LR-PCR	NSW	NSW	NSW	NSW	NSW	Cape Saunders		N4919557	E1419504	170.675	-45.8539	170.675	-45.8463	0.00764115
CapeSaunders_240_1	Mito_DNAlib_060	LR-PCR	TAS	TAS	TAS	TAS	TAS	Cape Saunders	M	N4919557	E1419504	170.675	-45.8539	170.675	-45.859	0.00511735
CapeSaunders_240_2	Mito_DNAlib_061	LR-PCR	NSW	NSW	NSW	NSW	NSW	Cape Saunders	M	N4919557	E1419504	170.675	-45.8539	170.681	-45.8539	0.00578093
City_004	Mito_DNAlib_062	LR-PCR	NSW	NSW	NSW	NSW	NSW	City	F	N4913580	E1404913	170.485	-45.9037	170.481	-45.9037	0.00423694
City_008	Mito_DNAlib_063	LR-PCR	NSW	NSW	NSW	NSW	NSW	City	F	N4913704	E1404949	170.485	-45.9026	170.485	-45.9026	0.00209299
City_009	Mito_DNAlib_064	LR-PCR	NSW	NSW	NSW	NSW	NSW	City	M	N4913704	E1404949	170.485	-45.9026	170.493	-45.8953	0.00729812
City_010	Mito_DNAlib_065	LR-PCR	NSW	NSW	NSW	NSW	NSW	City	F	N4913722	E1404922	170.485	-45.9024	170.493	-45.9105	0.00808593
City_013	Mito_DNAlib_066	LR-PCR	NSW	NSW	NSW	NSW	NSW	City	F	N4913349	E1405040	170.486	-45.9058	170.483	-45.909	0.00318746
City_014	Mito_DNAlib_067	LR-PCR	BufferZone_005	BufferZone_005	BufferZone_005	BufferZone_005	BufferZone_005	City	F	N4913722	E1404922	170.485	-45.9024	170.48	-45.8972	0.00522448
City_016	Mito_DNAlib_068	LR-PCR	NSW	NSW	NSW	NSW	NSW	City	M	N4919318	E1408871	170.538	-45.8532	170.538	-45.8433	0.00985925
City_017	Mito_DNAlib_069	LR-PCR	TAS	TAS	TAS	TAS	TAS	City	M	N4919318	E1408871	170.538	-45.8532	170.538	-45.856	0.00278016
City_018	Mito_DNAlib_070	LR-PCR	TAS	TAS	TAS	TAS	TAS	City	M	N4919318	E1408871	170.538	-45.8532	170.547	-45.8532	0.00836179
City_022	Mito_DNAlib_071	LR-PCR	TAS	TAS	TAS	TAS	TAS	City	M	N4919408	E1406070	170.502	-45.8516	170.5	-45.8516	0.00239695
City_023	Mito_DNAlib_072	LR-PCR	NSW	NSW	NSW	NSW	NSW	City	M	N4913722	E1404922	170.485	-45.9024	170.485	-45.9024	0.00402038
City_028	Mito_DNAlib_073	LR-PCR	NSW	NSW	NSW	NSW	NSW	City	F	N4920291	E1407035	170.515	-45.8439	170.523	-45.8354	0.00850667
City_029	Mito_DNAlib_074	LR-PCR	TAS	TAS	TAS	TAS	TAS	City	M	N4929282	E1407069	170.519	-45.7631	170.526	-45.77	0.00690695
City_030	Mito_DNAlib_075	LR-PCR	NSW	NSW	NSW	NSW	NSW	City	F	N4920464	E1407132	170.516	-45.8424	170.507	-45.8519	0.00954283
City_032	Mito_DNAlib_076	LR-PCR	NSW	NSW	NSW	NSW	NSW	City	M	N4920291	E1407035	170.515	-45.8439	170.505	-45.834	0.00993284
City_038	Mito_DNAlib_077	LR-PCR	TAS	TAS	TAS	TAS	TAS	City	F	N4920290	E1409198	170.543	-45.8445	170.543	-45.8376	0.00688294
City_046	Mito_DNAlib_078	LR-PCR	NSW	NSW	NSW	NSW	NSW	City	M	N4919448	E1406758	170.511	-45.8514	170.511	-45.8611	0.00968786
City_047	Mito_DNAlib_079	LR-PCR	TAS	TAS	TAS	TAS	TAS	City	M	N4920290	E1409198	170.543	-45.8445	170.546	-45.8445	0.00339273
City_048	Mito_DNAlib_080	LR-PCR	NSW	NSW	NSW	NSW	NSW	City	F	N4919281	E1406912	170.513	-45.853	170.504	-45.853	0.00938748
City_049	Mito_DNAlib_081	LR-PCR	TAS	TAS	TAS	TAS	TAS	City	M	N4919281	E140608	170.502	-45.8527	170.502	-45.8527	0.00634128	Appears to be an error in Eastings - tried with 1406080
City_050	Mito_DNAlib_082	LR-PCR	TAS	TAS	TAS	TAS	TAS	City	F	N4919281	E1406912	170.513	-45.853	170.516	-45.8494	0.00357296
City_052	Mito_DNAlib_083	LR-PCR	TAS	TAS	TAS	TAS	TAS	City	F	N4920674	E1407780	170.525	-45.8407	170.531	-45.8475	0.00680571
City_053	Mito_DNAlib_084	LR-PCR	TAS	TAS	TAS	TAS	TAS	City	F	N4919281	E140608	170.502	-45.8527	170.497	-45.8582	0.00547654	Appears to be an error in Eastings - tried with 1406080
City_054	Mito_DNAlib_085	LR-PCR	TAS	TAS	TAS	TAS	TAS	City	M	N4920659	E1407759	170.524	-45.8408	170.52	-45.836	0.00481389
City_057	Mito_DNAlib_086	LR-PCR	BufferZone_005	BufferZone_005	BufferZone_005	BufferZone_005	BufferZone_005	City	F	N4920674	E1407780	170.525	-45.8407	170.525	-45.8352	0.00551986
City_059	Mito_DNAlib_087	LR-PCR	TAS	TAS	TAS	TAS	TAS	City	F	N4920581	E1407738	170.524	-45.8415	170.524	-45.8435	0.00201889
City_060	Mito_DNAlib_088	LR-PCR	TAS	TAS	TAS	TAS	TAS	City	F	N4920674	E1407780	170.525	-45.8407	170.531	-45.8407	0.00683009
City_158	Mito_DNAlib_089	LR-PCR	TAS	TAS	TAS	TAS	TAS	City	M	N4920942	E1407711	170.524	-45.8383	170.517	-45.8383	0.00734795
City_207	Mito_DNAlib_090	LR-PCR	TAS	TAS	TAS	TAS	TAS	City	M	N4919198	E1408537	170.534	-45.8542	170.534	-45.8542	0.00410899
City_208	Mito_DNAlib_091	LR-PCR	NSW	NSW	NSW	NSW	NSW	City	M	N4919198	E1408537	170.534	-45.8542	170.54	-45.8483	0.00582713
City_209	Mito_DNAlib_092	LR-PCR	TAS	TAS	TAS	TAS	TAS	City	F	N4919198	E1408537	170.534	-45.8542	170.544	-45.8641	0.00995074
City_237	Mito_DNAlib_093	LR-PCR	NSW	NSW	NSW	NSW	NSW	City	M	N4919198	E1408537	170.534	-45.8542	170.532	-45.8563	0.00217316
Lawrence_001	Mito_DNAlib_094	LR-PCR	BufferZone_005	BufferZone_005	BufferZone_005	BufferZone_005	BufferZone_005	Lawrence				169.689	-45.913	169.685	-45.9087	0.00428827
Lawrence_004	Mito_DNAlib_095	LR-PCR	Lawrence_004	Lawrence_004	Lawrence_004	Lawrence_004	Lawrence_004	Lawrence				169.689	-45.913	169.689	-45.9056	0.00736571
Lawrence_005	Mito_DNAlib_096	LR-PCR	Lawrence_004	Lawrence_004	Lawrence_004	Lawrence_004	Lawrence_004	Lawrence				169.689	-45.913	169.689	-45.9138	0.000799571
Lawrence_006	Mito_DNAlib_097	LR-PCR	TAS	TAS	TAS	TAS	TAS	Lawrence				169.689	-45.913	169.694	-45.913	0.00521718
Lawrence_007	Mito_DNAlib_098	LR-PCR	Lawrence_004	Lawrence_004	Lawrence_004	Lawrence_004	Lawrence_004	Lawrence				169.689	-45.913	169.685	-45.913	0.00384591
Lawrence_011	Mito_DNAlib_099	LR-PCR	Lawrence_004	Lawrence_004	Lawrence_004	Lawrence_004	Lawrence_004	Lawrence				169.689	-45.913	169.689	-45.913	0.00118146
Lawrence_014	Mito_DNAlib_100	LR-PCR	BufferZone_005	BufferZone_005	BufferZone_005	BufferZone_005	BufferZone_005	Lawrence				169.689	-45.913	169.689	-45.9129	0.000103622
Lawrence_015	Mito_DNAlib_101	LR-PCR	BufferZone_005	BufferZone_005	BufferZone_005	BufferZone_005	BufferZone_005	Lawrence				169.689	-45.913	169.693	-45.917	0.00402364
Lawrence_016	Mito_DNAlib_102	LR-PCR	BufferZone_005	BufferZone_005	BufferZone_005	BufferZone_005	BufferZone_005	Lawrence				169.689	-45.913	169.684	-45.918	0.00504402
Lawrence_018	Mito_DNAlib_103	LR-PCR	BufferZone_005	BufferZone_005	BufferZone_005	BufferZone_005	BufferZone_005	Lawrence				169.689	-45.913	169.68	-45.9042	0.00875976
Lawrence_020	Mito_DNAlib_104	LR-PCR	BufferZone_005	BufferZone_005	BufferZone_005	BufferZone_005	BufferZone_005	Lawrence				169.689	-45.913	169.689	-45.9103	0.00267033
Lawrence_021	Mito_DNAlib_105	LR-PCR	BufferZone_005	BufferZone_005	BufferZone_005	BufferZone_005	BufferZone_005	Lawrence				169.689	-45.913	169.689	-45.9163	0.00330204
Lawrence_023	Mito_DNAlib_106	LR-PCR	BufferZone_005	BufferZone_005	BufferZone_005	BufferZone_005	BufferZone_005	Lawrence				169.689	-45.913	169.698	-45.913	0.00876319
Lawrence_025	Mito_DNAlib_107	LR-PCR	BufferZone_005	BufferZone_005	BufferZone_005	BufferZone_005	BufferZone_005	Lawrence				169.689	-45.913	169.681	-45.913	0.00810975
Lawrence_026	Mito_DNAlib_108	LR-PCR	Lawrence_004	Lawrence_004	Lawrence_004	Lawrence_004	Lawrence_004	Lawrence				169.689	-45.913	169.689	-45.913	0.00722029
Lawrence_027	Mito_DNAlib_109	LR-PCR	BufferZone_005	BufferZone_005	BufferZone_005	BufferZone_005	BufferZone_005	Lawrence				169.689	-45.913	169.689	-45.9127	0.000325833
Lawrence_028	Mito_DNAlib_110	LR-PCR	BufferZone_005	BufferZone_005	BufferZone_005	BufferZone_005	BufferZone_005	Lawrence				169.689	-45.913	169.694	-45.9184	0.00538245
Lawrence_030	Mito_DNAlib_111	LR-PCR	BufferZone_005	BufferZone_005	BufferZone_005	BufferZone_005	BufferZone_005	Lawrence				169.689	-45.913	169.689	-45.9133	0.000278908
Lawrence_031	Mito_DNAlib_112	LR-PCR	TAS	TAS	TAS	TAS	TAS	Lawrence				169.689	-45.913	169.687	-45.9114	0.00160396
Lawrence_032	Mito_DNAlib_113	LR-PCR	BufferZone_005	BufferZone_005	BufferZone_005	BufferZone_005	BufferZone_005	Lawrence				169.689	-45.913	169.689	-45.905	0.00800876
Lawrence_033	Mito_DNAlib_114	LR-PCR	BufferZone_005	BufferZone_005	BufferZone_005	BufferZone_005	BufferZone_005	Lawrence				169.689	-45.913	169.689	-45.9136	0.000639371
Lawrence_034	Mito_DNAlib_115	LR-PCR	Lawrence_004	Lawrence_004	Lawrence_004	Lawrence_004	Lawrence_004	Lawrence				169.689	-45.913	169.698	-45.913	0.00932068
Lawrence_035	Mito_DNAlib_116	LR-PCR	BufferZone_005	BufferZone_005	BufferZone_005	BufferZone_005	BufferZone_005	Lawrence				169.689	-45.913	169.68	-45.913	0.00913847
Lawrence_036	Mito_DNAlib_117	LR-PCR	BufferZone_005	BufferZone_005	BufferZone_005	BufferZone_005	BufferZone_005	Lawrence				169.689	-45.913	169.689	-45.913	0.00111964
Lawrence_038	Mito_DNAlib_118	LR-PCR	BufferZone_005	BufferZone_005	BufferZone_005	BufferZone_005	BufferZone_005	Lawrence				169.689	-45.913	169.695	-45.9073	0.00571808
Lawrence_039	Mito_DNAlib_119	LR-PCR	BufferZone_005	BufferZone_005	BufferZone_005	BufferZone_005	BufferZone_005	Lawrence				169.689	-45.913	169.696	-45.92	0.00703222
Lawrence_040	Mito_DNAlib_120	LR-PCR	BufferZone_005	BufferZone_005	BufferZone_005	BufferZone_005	BufferZone_005	Lawrence				169.689	-45.913	169.681	-45.9208	0.00783941
Lawrence_041	Mito_DNAlib_121	LR-PCR	Lawrence_004	Lawrence_004	Lawrence_004	Lawrence_004	Lawrence_004	Lawrence				169.689	-45.913	169.688	-45.912	0.00104255
Lawrence_042	Mito_DNAlib_122	LR-PCR	BufferZone_005	BufferZone_005	BufferZone_005	BufferZone_005	BufferZone_005	Lawrence				169.689	-45.913	169.689	-45.9074	0.00559376
Lawrence_044	Mito_DNAlib_123	LR-PCR	BufferZone_005	BufferZone_005	BufferZone_005	BufferZone_005	BufferZone_005	Lawrence				169.689	-45.913	169.689	-45.9171	0.00410347
Lawrence_045	Mito_DNAlib_124	LR-PCR	BufferZone_005	BufferZone_005	BufferZone_005	BufferZone_005	BufferZone_005	Lawrence				169.689	-45.913	169.695	-45.913	0.00582561
Lawrence_046	Mito_DNAlib_125	LR-PCR	Lawrence_004	Lawrence_004	Lawrence_004	Lawrence_004	Lawrence_004	Lawrence				169.689	-45.913	169.685	-45.913	0.00407052
Lawrence_047	Mito_DNAlib_126	LR-PCR	BufferZone_005	BufferZone_005	BufferZone_005	BufferZone_005	BufferZone_005	Lawrence				169.689	-45.913	169.689	-45.913	0.00176421
Lawrence_048	Mito_DNAlib_127	LR-PCR	TAS	TAS	TAS	TAS	TAS	Lawrence				169.689	-45.913	169.695	-45.907	0.00600855
Lawrence_050	Mito_DNAlib_128	LR-PCR	BufferZone_005	BufferZone_005	BufferZone_005	BufferZone_005	BufferZone_005	Lawrence				169.689	-45.913	169.697	-45.9206	0.00764978
Lawrence_051	Mito_DNAlib_129	LR-PCR	BufferZone_005	BufferZone_005	BufferZone_005	BufferZone_005	BufferZone_005	Lawrence				169.689	-45.913	169.685	-45.9171	0.00410177
Peninsula2018_001	Mito_DNAlib_130	LR-PCR	NSW	NSW	NSW	NSW	NSW	Sandymount	F			170.672	-45.8912	170.67	-45.8893	0.0019145
Peninsula2018_002	Mito_DNAlib_131	LR-PCR	NSW	NSW	NSW	NSW	NSW	Sandymount	F			170.672	-45.8912	170.672	-45.8879	0.00323931
Peninsula2018_003	Mito_DNAlib_132	LR-PCR	NSW	NSW	NSW	NSW	NSW	Sandymount	F			170.672	-45.8912	170.672	-45.8966	0.0054774
Peninsula2018_004	Mito_DNAlib_133	LR-PCR	NSW	NSW	NSW	NSW	NSW	Sandymount	?			170.672	-45.8912	170.679	-45.8912	0.00695929
Peninsula2018_005	Mito_DNAlib_134	LR-PCR	TAS	TAS	TAS	TAS	TAS	Sandymount	M			170.672	-45.8912	170.666	-45.8912	0.00623223
Peninsula2018_006	Mito_DNAlib_135	LR-PCR	TAS	TAS	TAS	TAS	TAS	Sandymount	M			170.672	-45.8912	170.672	-45.8912	0.00592787
Peninsula2018_007	Mito_DNAlib_136	LR-PCR	NSW	NSW	NSW	NSW	NSW	Sandymount	F			170.672	-45.8912	170.676	-45.8875	0.00363642
Peninsula2018_008	Mito_DNAlib_137	LR-PCR	NSW	NSW	NSW	NSW	NSW	Sandymount	?			170.672	-45.8912	170.679	-45.8977	0.0065123
Peninsula2018_009	Mito_DNAlib_138	LR-PCR	TAS	TAS	TAS	TAS	TAS	Sandymount	F			170.672	-45.8912	170.667	-45.8962	0.00507518
Peninsula2018_011	Mito_DNAlib_139	LR-PCR	TAS	TAS	TAS	TAS	TAS	Sandymount	F			170.672	-45.8912	170.665	-45.8837	0.00748467
Peninsula2018_012	Mito_DNAlib_140	LR-PCR	TAS	TAS	TAS	TAS	TAS	Sandymount	?			170.672	-45.8912	170.672	-45.8833	0.00787482
Peninsula2018_013	Mito_DNAlib_141	LR-PCR	NSW	NSW	NSW	NSW	NSW	Sandymount	F			170.672	-45.8912	170.672	-45.8992	0.00798915
Peninsula2018_014	Mito_DNAlib_142	LR-PCR	NSW	NSW	NSW	NSW	NSW	Sandymount	?			170.672	-45.8912	170.68	-45.8912	0.0077325
Peninsula2018_015	Mito_DNAlib_143	LR-PCR	NSW	NSW	NSW	NSW	NSW	Sandymount	F			170.672	-45.8912	170.664	-45.8912	0.00853669
Peninsula2018_016	Mito_DNAlib_144	LR-PCR	NSW	NSW	NSW	NSW	NSW	Sandymount	M?			170.672	-45.8912	170.672	-45.8912	0.00773646
Peninsula2018_017	Mito_DNAlib_145	LR-PCR	NSW	NSW	NSW	NSW	NSW	Sandymount	M			170.672	-45.8912	170.68	-45.8831	0.00809452
Peninsula2018_018	Mito_DNAlib_146	LR-PCR	NSW	NSW	NSW	NSW	NSW	Sandymount	F			170.672	-45.8912	170.674	-45.8926	0.0014247
Peninsula2018_019	Mito_DNAlib_147	LR-PCR	NSW	NSW	NSW	NSW	NSW	Sandymount	M			170.672	-45.8912	170.667	-45.8965	0.00535917
Peninsula2018_020	Mito_DNAlib_148	LR-PCR	NSW	NSW	NSW	NSW	NSW	Sandymount	F			170.672	-45.8912	170.672	-45.8911	8.05759e-05
Peninsula2018_021	Mito_DNAlib_149	LR-PCR	NSW	NSW	NSW	NSW	NSW	Sandymount	M			170.672	-45.8912	170.672	-45.8826	0.00861622
Peninsula2018_022	Mito_DNAlib_150	LR-PCR	NSW	NSW	NSW	TAS	TAS	Sandymount	F			170.672	-45.8912	170.672	-45.8978	0.00661053	Sample found in NSW clade in ML analyses and TAS clade in Bayesian analyses. These clades had low bootstrap and PP support, potentially indicating relatively recent divergence
Peninsula2018_024	Mito_DNAlib_151	LR-PCR	TAS	TAS	TAS	TAS	TAS	Sandymount	M			170.672	-45.8912	170.676	-45.8912	0.00363995
Peninsula2018_026	Mito_DNAlib_152	LR-PCR	NSW	NSW	NSW	NSW	NSW	Sandymount	F			170.672	-45.8912	170.672	-45.8912	0.000461111
Peninsula2018_027	Mito_DNAlib_153	LR-PCR	NSW	NSW	NSW	NSW	NSW	Sandymount	F			170.672	-45.8912	170.672	-45.8912	0.00735109
Peninsula2018_028	Mito_DNAlib_154	LR-PCR	NSW	NSW	NSW	NSW	NSW	Sandymount	F			170.672	-45.8912	170.677	-45.8864	0.00473907
Peninsula2018_030	Mito_DNAlib_155	LR-PCR	NSW	NSW	NSW	NSW	NSW	Sandymount	M			170.672	-45.8912	170.68	-45.8987	0.00749523
Peninsula2018_031	Mito_DNAlib_156	LR-PCR	NSW	NSW	NSW	NSW	NSW	Sandymount	F			170.672	-45.8912	170.669	-45.8949	0.00368648
Peninsula2018_032	Mito_DNAlib_157	LR-PCR	NSW	NSW	NSW	NSW	NSW	Sandymount	F			170.672	-45.8912	170.665	-45.8835	0.00771466
Peninsula2018_033	Mito_DNAlib_158	LR-PCR	NSW	NSW	NSW	NSW	NSW	Sandymount	M			170.672	-45.8912	170.672	-45.8895	0.00171257
Peninsula2018_034	Mito_DNAlib_159	LR-PCR	TAS	TAS	TAS	TAS	TAS	Sandymount	M			170.672	-45.8912	170.672	-45.8936	0.00238643
Peninsula2018_035	Mito_DNAlib_160	LR-PCR	NSW	NSW	NSW	NSW	NSW	Sandymount	M			170.672	-45.8912	170.673	-45.8912	0.000204699
Peninsula2018_036	Mito_DNAlib_161	LR-PCR	NSW	NSW	NSW	NSW	NSW	Sandymount	F			170.672	-45.8912	170.663	-45.8912	0.00892196
Peninsula2018_037	Mito_DNAlib_162	LR-PCR	NSW	NSW	NSW	NSW	NSW	Sandymount	?			170.672	-45.8912	170.672	-45.8912	0.00957549
Peninsula2018_038	Mito_DNAlib_163	LR-PCR	NSW	NSW	NSW	NSW	NSW	Sandymount	F			170.672	-45.8912	170.676	-45.8873	0.00390787
Peninsula2018_039	Mito_DNAlib_164	LR-PCR	NSW	NSW	NSW	NSW	NSW	Sandymount	?			170.672	-45.8912	170.682	-45.9007	0.0095032
Peninsula2018_040	Mito_DNAlib_165	LR-PCR	TAS	TAS	TAS	TAS	TAS	Sandymount	F			170.672	-45.8912	170.665	-45.8986	0.00743308
Peninsula2018_041	Mito_DNAlib_166	LR-PCR	NSW	NSW	NSW	NSW	NSW	Sandymount	F			170.672	-45.8912	170.664	-45.8831	0.00802664
Peninsula2018_042	Mito_DNAlib_167	LR-PCR	NSW	NSW	NSW	NSW	NSW	Sandymount	M			170.672	-45.8912	170.672	-45.8838	0.0073475
Peninsula2018_043	Mito_DNAlib_168	LR-PCR	NSW	NSW	NSW	NSW	NSW	Sandymount	F			170.672	-45.8912	170.672	-45.895	0.00378426
Peninsula2018_044	Mito_DNAlib_169	LR-PCR	NSW	NSW	NSW	NSW	NSW	Sandymount	F			170.672	-45.8912	170.676	-45.8912	0.00333492
Peninsula2018_045	Mito_DNAlib_170	LR-PCR	NSW	NSW	NSW	NSW	NSW	Sandymount	F			170.672	-45.8912	170.668	-45.8912	0.00485721
Peninsula2018_046	Mito_DNAlib_171	LR-PCR	NSW	NSW	NSW	NSW	NSW	Sandymount	F			170.672	-45.8912	170.672	-45.8912	0.00622357
Peninsula2018_047	Mito_DNAlib_172	LR-PCR	NSW	NSW	NSW	NSW	NSW	Sandymount	F			170.672	-45.8912	170.677	-45.8865	0.00470556
Peninsula2018_048	Mito_DNAlib_173	LR-PCR	NSW	NSW	NSW	NSW	NSW	Sandymount	M			170.672	-45.8912	170.674	-45.893	0.00185734
Peninsula2018_049	Mito_DNAlib_174	LR-PCR	NSW	NSW	NSW	NSW	NSW	Sandymount	M			170.672	-45.8912	170.665	-45.8984	0.00718545
Peninsula2018_050	Mito_DNAlib_175	LR-PCR	TAS	TAS	TAS	TAS	TAS	Sandymount	F			170.672	-45.8912	170.664	-45.883	0.00814255
Peninsula2018_051	Mito_DNAlib_176	LR-PCR	TAS	TAS	TAS	TAS	TAS	Sandymount	M?			170.672	-45.8912	170.672	-45.8847	0.00649419
Peninsula2018_052	Mito_DNAlib_177	LR-PCR	TAS	TAS	TAS	TAS	TAS	Sandymount	M			170.672	-45.8912	170.672	-45.8975	0.00633189
Peninsula2018_057	Mito_DNAlib_178	LR-PCR	BufferZone_005	BufferZone_005	BufferZone_005	BufferZone_005	BufferZone_005	Sandymount	M			170.672	-45.8912	170.675	-45.8912	0.00305703
Peninsula2018_058	Mito_DNAlib_179	LR-PCR	NSW	NSW	NSW	NSW	NSW	Sandymount	M			170.672	-45.8912	170.672	-45.8912	0.000587829
Peninsula2018_059	Mito_DNAlib_180	LR-PCR	NSW	NSW	NSW	NSW	NSW	Sandymount	F			170.672	-45.8912	170.672	-45.8912	0.00492565
Peninsula2018_060	Mito_DNAlib_181	LR-PCR	NSW	NSW	NSW	NSW	NSW	Sandymount	M			170.672	-45.8912	170.678	-45.8859	0.00525005
Peninsula2018_061	Mito_DNAlib_182	LR-PCR	NSW	NSW	NSW	NSW	NSW	Sandymount	F			170.672	-45.8912	170.678	-45.8967	0.00557888
Peninsula2018_062	Mito_DNAlib_183	LR-PCR	NSW	NSW	NSW	NSW	NSW	Sandymount	F			170.672	-45.8912	170.666	-45.8977	0.00652089
Peninsula2018_063	Mito_DNAlib_184	LR-PCR	NSW	NSW	NSW	NSW	NSW	Sandymount	F			170.672	-45.8912	170.666	-45.8845	0.00670194
Peninsula2018_064	Mito_DNAlib_185	LR-PCR	NSW	NSW	NSW	NSW	NSW	Sandymount	F			170.672	-45.8912	170.672	-45.8878	0.00340707
Peninsula2018_065	Mito_DNAlib_186	LR-PCR	TAS	TAS	TAS	TAS	TAS	Sandymount	F			170.672	-45.8912	170.672	-45.8946	0.00347979
Peninsula2018_066	Mito_DNAlib_187	LR-PCR	TAS	TAS	TAS	TAS	TAS	Sandymount	M			170.672	-45.8912	170.682	-45.8912	0.00955406
Peninsula2018_068	Mito_DNAlib_188	LR-PCR	TAS	TAS	TAS	TAS	TAS	Sandymount	M			170.672	-45.8912	170.664	-45.8912	0.00846138
Peninsula2018_069	Mito_DNAlib_189	LR-PCR	NSW	NSW	NSW	NSW	NSW	Sandymount	M			170.672	-45.8912	170.672	-45.8912	0.00820462
Peninsula2018_070	Mito_DNAlib_190	LR-PCR	NSW	NSW	NSW	NSW	NSW	Sandymount	F			170.672	-45.8912	170.682	-45.8815	0.00968772
Peninsula2018_071	Mito_DNAlib_191	LR-PCR	NSW	NSW	NSW	NSW	NSW	Sandymount	M			170.672	-45.8912	170.677	-45.8953	0.00411755
Peninsula2018_072	Mito_DNAlib_192	LR-PCR	NSW	NSW	NSW	NSW	NSW	Sandymount	?			170.672	-45.8912	170.671	-45.8923	0.00113543
Peninsula2018_073	Mito_DNAlib_193	LR-PCR	NSW	NSW	NSW	NSW	NSW	Sandymount	F			170.672	-45.8912	170.67	-45.8884	0.00278805
Peninsula2018_074	Mito_DNAlib_194	LR-PCR	NSW	NSW	NSW	NSW	NSW	Sandymount	M			170.672	-45.8912	170.672	-45.8861	0.00507898
Peninsula2018_075	Mito_DNAlib_195	LR-PCR	NSW	NSW	NSW	NSW	NSW	Sandymount	F			170.672	-45.8912	170.672	-45.8989	0.00777072
Peninsula2018_076	Mito_DNAlib_196	LR-PCR	NSW	NSW	NSW	NSW	NSW	Sandymount	M			170.672	-45.8912	170.68	-45.8912	0.00730988
Peninsula2018_078	Mito_DNAlib_197	LR-PCR	NSW	NSW	NSW	NSW	NSW	Sandymount	F			170.672	-45.8912	170.664	-45.8912	0.00803831
Peninsula2018_079	Mito_DNAlib_198	LR-PCR	NSW	NSW	NSW	NSW	NSW	Sandymount	F			170.672	-45.8912	170.672	-45.8912	0.00398216
Peninsula2018_080	Mito_DNAlib_199	LR-PCR	TAS	TAS	TAS	TAS	TAS	Sandymount	M			170.672	-45.8912	170.679	-45.8845	0.00670743
Peninsula2018_082	Mito_DNAlib_200	LR-PCR	NSW	NSW	NSW	NSW	NSW	Sandymount	M			170.672	-45.8912	170.681	-45.8994	0.00825867
Peninsula2018_083	Mito_DNAlib_201	LR-PCR	NSW	NSW	NSW	NSW	NSW	Sandymount	M			170.672	-45.8912	170.671	-45.8926	0.00143804
Peninsula2018_084	Mito_DNAlib_202	LR-PCR	NSW	NSW	NSW	NSW	NSW	Sandymount	F			170.672	-45.8912	170.672	-45.8912	1.05041e-05
Peninsula2018_085	Mito_DNAlib_203	LR-PCR	NSW	NSW	NSW	NSW	NSW	Sandymount	M			170.672	-45.8912	170.672	-45.8878	0.00335552
Peninsula2018_086	Mito_DNAlib_204	LR-PCR	NSW	NSW	NSW	NSW	NSW	Sandymount	M			170.672	-45.8912	170.672	-45.8991	0.00794561
Portobello_175	Mito_DNAlib_205	LR-PCR	NSW	NSW	NSW	NSW	NSW	Portobello		N4920972	E1419834	170.68	-45.8413	170.685	-45.8413	0.00564631
Portobello_176	Mito_DNAlib_206	LR-PCR	NSW	NSW	NSW	NSW	NSW	Portobello		N4920765	E1419795	170.679	-45.8431	170.671	-45.8431	0.0086654
Portobello_177	Mito_DNAlib_207	LR-PCR	TAS	TAS	TAS	TAS	TAS	Portobello		N4920872	E1419731	170.678	-45.8421	170.678	-45.8421	0.0017936
Portobello_178	Mito_DNAlib_208	LR-PCR	NSW	NSW	NSW	NSW	NSW	Portobello		N4920982	E1419638	170.677	-45.8411	170.682	-45.8363	0.00482182
Portobello_179	Mito_DNAlib_209	LR-PCR	NSW	NSW	NSW	NSW	NSW	Portobello		N4920978	E1420004	170.682	-45.8412	170.685	-45.8447	0.00341874
Portobello_180	Mito_DNAlib_210	LR-PCR	TAS	TAS	TAS	TAS	TAS	Portobello		N4921029	E1419932	170.681	-45.8408	170.677	-45.8446	0.00384279
Portobello_181	Mito_DNAlib_211	LR-PCR	NSW	NSW	NSW	NSW	NSW	Portobello		N4921065	E1419911	170.681	-45.8404	170.679	-45.8382	0.00221575
Portobello_182	Mito_DNAlib_212	LR-PCR	NSW	NSW	NSW	NSW	NSW	Portobello		N4921100	E1419873	170.68	-45.8401	170.68	-45.8367	0.00342238
Portobello_183	Mito_DNAlib_213	LR-PCR	TAS	TAS	TAS	TAS	TAS	Portobello		N4921122	E1419839	170.68	-45.8399	170.68	-45.8401	0.000234471
Portobello_185	Mito_DNAlib_214	LR-PCR	NSW	NSW	NSW	NSW	NSW	Portobello		N4921169	E1419758	170.679	-45.8395	170.68	-45.8395	0.000696649
Portobello_186	Mito_DNAlib_215	LR-PCR	NSW	NSW	NSW	NSW	NSW	Portobello		N4921191	E1419717	170.678	-45.8393	170.677	-45.8393	0.00145947
Portobello_188	Mito_DNAlib_216	LR-PCR	NSW	NSW	NSW	NSW	NSW	Portobello		N4921089	E1419754	170.679	-45.8402	170.679	-45.8402	0.00729664
Portobello_189	Mito_DNAlib_217	LR-PCR	TAS	TAS	TAS	TAS	TAS	Portobello		N4921067	E1419771	170.679	-45.8404	170.685	-45.834	0.00638234
Portobello_190	Mito_DNAlib_218	LR-PCR	TAS	TAS	TAS	TAS	TAS	Portobello		N4921067	E1419771	170.679	-45.8404	170.679	-45.8405	8.10939e-05
Portobello_191	Mito_DNAlib_219	LR-PCR	TAS	TAS	TAS	TAS	TAS	Portobello		N4921061	E1419788	170.679	-45.8404	170.671	-45.8486	0.00817974
Portobello_192	Mito_DNAlib_220	LR-PCR	NSW	NSW	NSW	NSW	NSW	Portobello		N4921061	E1419788	170.679	-45.8404	170.674	-45.8349	0.00557047
Portobello_193	Mito_DNAlib_221	LR-PCR	TAS	TAS	TAS	TAS	TAS	Portobello		N4921061	E1419788	170.679	-45.8404	170.679	-45.833	0.00740001
Portobello_194	Mito_DNAlib_222	LR-PCR	NSW	NSW	NSW	NSW	NSW	Portobello		N4921058	E1419798	170.679	-45.8405	170.679	-45.8469	0.00641071
Portobello_195	Mito_DNAlib_223	LR-PCR	NSW	NSW	NSW	NSW	NSW	Portobello		N4921058	E1419798	170.679	-45.8405	170.688	-45.8405	0.00838024
Portobello_196	Mito_DNAlib_224	LR-PCR	TAS	TAS	TAS	TAS	TAS	Portobello		N4921038	E1419819	170.68	-45.8407	170.677	-45.8407	0.00316158
Portobello_197	Mito_DNAlib_225	LR-PCR	NSW	NSW	NSW	NSW	NSW	Portobello		N4921038	E1419819	170.68	-45.8407	170.68	-45.8407	0.0055893
Portobello_198	Mito_DNAlib_226	LR-PCR	NSW	NSW	NSW	NSW	NSW	Portobello		N4921018	E1419819	170.68	-45.8408	170.682	-45.8381	0.00273292
Portobello_200	Mito_DNAlib_227	LR-PCR	TAS	TAS	TAS	TAS	TAS	Portobello		N4921018	E1419819	170.68	-45.8408	170.68	-45.8409	1.57962e-05
Portobello_201	Mito_DNAlib_228	LR-PCR	TAS	TAS	TAS	TAS	TAS	Portobello		N4921018	E1419819	170.68	-45.8408	170.674	-45.8461	0.00529677
Portobello_202	Mito_DNAlib_229	LR-PCR	NSW	NSW	NSW	NSW	NSW	Portobello		N4921012	E1419830	170.68	-45.8409	170.675	-45.8361	0.00484023
Portobello_203	Mito_DNAlib_230	LR-PCR	TAS	TAS	TAS	TAS	TAS	Portobello		N4921012	E1419830	170.68	-45.8409	170.68	-45.8336	0.00725295
Portobello_242	Mito_DNAlib_231	LR-PCR	NSW	NSW	NSW	NSW	NSW	Portobello		N4921012	E1419830	170.68	-45.8409	170.68	-45.8478	0.00687952
Portobello_243	Mito_DNAlib_232	LR-PCR	TAS	TAS	TAS	TAS	TAS	Portobello	M	N4921139	E1417789	170.654	-45.8392	170.654	-45.8392	7.48208e-05
Portobello_244	Mito_DNAlib_233	LR-PCR	TAS	TAS	TAS	TAS	TAS	Portobello	F	N4920909	E1417761	170.653	-45.8413	170.65	-45.8413	0.0029695
NC_003039		Reference	TAS	TAS	TAS	TAS	TAS	NZ								0.00205885
Tasmania		Reference	TAS	TAS	TAS	TAS	TAS	lutruwita (Tasmania)				147	-42	147	-42	0.00498261
SRR3901715	RNA_posssum_ANU_liver	RNA	KAN	KAN	KAN	KAN	KAN	Karta Pintingga (Kangaroo Island)				137.25	-35.8333	137.25	-35.8333	0.0072076
SRR8658969	RNA_posssum_MWLR_liver	RNA	TAS	TAS	TAS	TAS	TAS	NZ South Island								0.00740445
Vert35	RNA_posssum_NSW_liver_1	RNA	NSW	NSW	NSW	NSW	NSW	NSW				151.21	-33.8678	151.21	-33.8678	0.00862248
Vert36	RNA_posssum_NSW_liver_2	RNA	NSW	NSW	NSW	NSW	NSW	NSW				151.21	-33.8678	151.21	-33.8678	0.00974531
Vert37	RNA_posssum_NSW_liver_3	RNA	NSW	NSW	NSW	NSW	NSW	NSW				151.21	-33.8678	151.21	-33.8678	0.00995675
Vert38	RNA_posssum_NSW_liver_4	RNA	NSW	NSW	NSW	NSW	NSW	NSW				151.21	-33.8678	151.21	-33.8678	0.00496945
Vert39	RNA_posssum_NSW_liver_5	RNA	NSW	NSW	NSW	NSW	NSW	NSW				151.21	-33.8678	151.21	-33.8678	0.00215439
Vert40	RNA_posssum_NSW_liver_6	RNA	NSW	NSW	NSW	NSW	NSW	NSW				151.21	-33.8678	151.21	-33.8678	0.00731438
Vert41	RNA_posssum_NSW_liver_7	RNA	NSW	NSW	NSW	NSW	NSW	NSW				151.21	-33.8678	151.21	-33.8678	0.000421666
L2	RNA_Possum_Emami_liver_2	RNA	NSW	NSW	NSW	NSW	NSW	NZ								0.00309562
L1	RNA_Possum_Emami_liver_1	RNA	TAS	TAS	TAS	TAS	TAS	NZ								0.00468935
L3	RNA_Possum_Emami_liver_3	RNA	Lawrence_004	Lawrence_004	Lawrence_004	Lawrence_004	Lawrence_004	NZ								0.00357006
L4	RNA_Possum_Emami_liver_4	RNA	BufferZone_005	BufferZone_005	BufferZone_005	BufferZone_005	BufferZone_005	NZ								0.00818273
100620_MG_BB1	RNA_possum_liver_12	RNA	TAS	TAS	TAS	TAS	TAS	Boulder Beach				170.613	-45.8958	170.618	-45.8899	0.00584947
140720_PY01	RNA_possum_liver_19	RNA	TAS	TAS	TAS	TAS	TAS	Boulder Beach				170.613	-45.8958	170.618	-45.9014	0.00568749
140720_FG_BB1	RNA_possum_liver_18	RNA	TAS	TAS	TAS	TAS	TAS	Boulder Beach				170.613	-45.8958	170.606	-45.9023	0.00651163
150720_PY01	RNA_possum_liver_21	RNA	TAS	TAS	TAS	TAS	TAS	Boulder Beach				170.613	-45.8958	170.607	-45.8897	0.00609402
15720_FR_BB1	RNA_possum_liver_20	RNA	TAS	TAS	TAS	TAS	TAS	Boulder Beach				170.613	-45.8958	170.613	-45.8941	0.00169859
150720_MG_BB2	RNA_possum_liver_22	RNA	TAS	TAS	TAS	TAS	TAS	Boulder Beach				170.613	-45.8958	170.613	-45.9022	0.00644247
040820_FG_BB1	RNA_possum_liver_29	RNA	TAS	TAS	TAS	TAS	TAS	Boulder Beach				170.613	-45.8958	170.621	-45.8958	0.00861258
040820_PY01	RNA_possum_liver_30	RNA	TAS	TAS	TAS	TAS	TAS	Boulder Beach				170.613	-45.8958	170.606	-45.8958	0.00651067
110721_MR_Cors	RNA_possum_liver_70	RNA	BufferZone_005	BufferZone_005	BufferZone_005	BufferZone_005	BufferZone_005	John's place				170.48	-45.9072	170.48	-45.9072	0.00977613
090621_MG_Cors	RNA_possum_liver_62	RNA	NSW	NSW	NSW	NSW	NSW	John's place				170.48	-45.9072	170.483	-45.9038	0.00342807
180521_FG_PF2	RNA_possum_liver_58	RNA	TAS	TAS	TAS	TAS	TAS	Pig Farm				170.573	-45.8864	170.575	-45.8876	0.00114227
180521_MG_PF1	RNA_possum_liver_57	RNA	TAS	TAS	TAS	TAS	TAS	Pig Farm				170.573	-45.8864	170.573	-45.8869	0.000479257
180521_MG_PF3	RNA_possum_liver_56	RNA	TAS	TAS	TAS	TAS	TAS	Pig Farm				170.573	-45.8864	170.572	-45.8845	0.00189937
200521_MR_PF2	RNA_possum_liver_59	RNA	TAS	TAS	TAS	TAS	TAS	Pig Farm				170.573	-45.8864	170.573	-45.8774	0.00901968
250521_MG_PF1	RNA_possum_liver_60	RNA	TAS	TAS	TAS	TAS	TAS	Pig Farm				170.573	-45.8864	170.573	-45.8875	0.00105991
030621_MR_PF1	RNA_possum_liver_61	RNA	NSW	NSW	NSW	NSW	NSW	Pig Farm				170.573	-45.8864	170.577	-45.8864	0.00380967
090621_MG_PF1	RNA_possum_liver_63	RNA	NSW	NSW	NSW	NSW	NSW	Pig Farm				170.573	-45.8864	170.565	-45.8864	0.00829633
Puku_liver	RNA_Puku_liver	RNA	NSW	NSW	NSW	NSW	NSW	Sandymount				170.657	-45.8914	170.657	-45.8914	0.00586466
Sandy_liver	RNA_Sandy_liver	RNA	NSW	NSW	NSW	NSW	NSW	Sandymount				170.657	-45.8914	170.66	-45.8882	0.00320527
Sheila_liver	RNA_Sheila_liver	RNA	NSW	NSW	NSW	NSW	NSW	Sandymount				170.657	-45.8914	170.66	-45.894	0.00261999
030720_PY01	RNA_possum_liver_17	RNA	TAS	TAS	TAS	TAS	TAS	South Dale Rd				170.569	-45.8998	170.563	-45.9059	0.00607902
090421_PY01	RNA_possum_liver_46	RNA	TAS	TAS	TAS	TAS	TAS	South Dale Rd				170.569	-45.8998	170.564	-45.8943	0.00549378
090421_PY02	RNA_possum_liver_47	RNA	TAS	TAS	TAS	TAS	TAS	South Dale Rd				170.569	-45.8998	170.569	-45.8975	0.00229763
100720_MG_SDR1	RNA_possum_liver_24	RNA	TAS	TAS	TAS	TAS	TAS	South Dale Rd				170.569	-45.8998	170.569	-45.9066	0.00676031
100720_MG_SDR2	RNA_possum_liver_25	RNA	TAS	TAS	TAS	TAS	TAS	South Dale Rd				170.569	-45.8998	170.571	-45.8998	0.00172006
120320_MB_SDR2	RNA_possum_liver_02	RNA	TAS	TAS	TAS	TAS	TAS	South Dale Rd				170.569	-45.8998	170.568	-45.8998	0.0012946
120320_MR_SDR1	RNA_possum_liver_01	RNA	TAS	TAS	TAS	TAS	TAS	South Dale Rd				170.569	-45.8998	170.569	-45.8998	0.00289934
130320_MB_SDR1	RNA_possum_liver_03	RNA	TAS	TAS	TAS	TAS	TAS	South Dale Rd				170.569	-45.8998	170.575	-45.8941	0.00576403
160620_MG_SDR1	RNA_possum_liver_13	RNA	BufferZone_005	BufferZone_005	BufferZone_005	BufferZone_005	BufferZone_005	South Dale Rd				170.569	-45.8998	170.576	-45.9062	0.00633827
170320_FR_SDR1	RNA_possum_liver_04	RNA	TAS	TAS	TAS	TAS	TAS	South Dale Rd				170.569	-45.8998	170.563	-45.9056	0.00578539
17920_FB_SDR1	RNA_possum_liver_41	RNA	TAS	TAS	TAS	TAS	TAS	South Dale Rd				170.569	-45.8998	170.565	-45.8951	0.00469381
180820_PY01	RNA_possum_liver_37	RNA	TAS	TAS	TAS	TAS	TAS	South Dale Rd				170.569	-45.8998	170.569	-45.8943	0.00549758
180820_FB_SDR1	RNA_possum_liver_36	RNA	TAS	TAS	TAS	TAS	TAS	South Dale Rd				170.569	-45.8998	170.569	-45.9	0.000149697
190820_MB_SDR1	RNA_possum_liver_38	RNA	BufferZone_005	BufferZone_005	BufferZone_005	BufferZone_005	BufferZone_005	South Dale Rd				170.569	-45.8998	170.571	-45.8998	0.00220133
200421_MB_SDR1	RNA_possum_liver_52	RNA	BufferZone_005	BufferZone_005	BufferZone_005	BufferZone_005	BufferZone_005	South Dale Rd				170.569	-45.8998	170.563	-45.8998	0.00650955
280520_PY01	RNA_possum_liver_08	RNA	TAS	TAS	TAS	TAS	TAS	South Dale Rd				170.569	-45.8998	170.569	-45.8998	0.0037902
280720_FG_SDR1	RNA_possum_liver_27	RNA	TAS	TAS	TAS	TAS	TAS	South Dale Rd				170.569	-45.8998	170.569	-45.8998	1.53893e-05
280720_PY01	RNA_possum_liver_28	RNA	TAS	TAS	TAS	TAS	TAS	South Dale Rd				170.569	-45.8998	170.571	-45.9019	0.00205233
290520_PY01	RNA_possum_liver_09	RNA	TAS	TAS	TAS	TAS	TAS	South Dale Rd				170.569	-45.8998	170.568	-45.9006	0.000766369
030720_FG_SDR1	RNA_possum_liver_16	RNA	TAS	TAS	TAS	TAS	TAS	South Dale Rd				170.569	-45.8998	170.568	-45.8986	0.00127137
030920_MB_SDR1	RNA_possum_liver_39	RNA	BufferZone_005	BufferZone_005	BufferZone_005	BufferZone_005	BufferZone_005	South Dale Rd				170.569	-45.8998	170.569	-45.8931	0.00670163
040521_MB_SDR1	RNA_possum_liver_53	RNA	TAS	TAS	TAS	TAS	TAS	South Dale Rd				170.569	-45.8998	170.569	-45.9076	0.00779865
090421_MB_SDR1	RNA_possum_liver_48	RNA	NSW	NSW	NSW	NSW	NSW	South Dale Rd				170.569	-45.8998	170.572	-45.8998	0.00279817
070521_PY01	RNA_possum_liver_55	RNA	BufferZone_005	BufferZone_005	BufferZone_005	BufferZone_005	BufferZone_005	South Dale Rd?				170.569	-45.8998	170.568	-45.8998	0.00119849
120621_Becks	RNA_possum_liver_74	RNA	BufferZone_005	BufferZone_005	BufferZone_005	BufferZone_005	BufferZone_005	WaterfallGully				169.794	-44.9837	169.794	-44.9837	0.00373997
030620_PY01	RNA_possum_liver_11	RNA	NSW	NSW	NSW	NSW	NSW	Woodside Glen				170.17	-45.8484	170.172	-45.8469	0.00145188
030620_FG_WSG1	RNA_possum_liver_10	RNA	NSW	NSW	NSW	NSW	NSW	Woodside Glen				170.17	-45.8484	170.174	-45.8525	0.0041351
100920_PY01	RNA_possum_liver_40	RNA	NSW	NSW	NSW	NSW	NSW	Woodside Glen				170.17	-45.8484	170.165	-45.8531	0.00468963
110820_FG_WSG1	RNA_possum_liver_31	RNA	TAS	TAS	TAS	TAS	TAS	Woodside Glen				170.17	-45.8484	170.164	-45.8424	0.00594718
120820_FG_WSG2	RNA_possum_liver_33	RNA	TAS	TAS	TAS	TAS	TAS	Woodside Glen				170.17	-45.8484	170.17	-45.8386	0.00980418
120820_MG_WSG1	RNA_possum_liver_32	RNA	NSW	NSW	NSW	NSW	NSW	Woodside Glen				170.17	-45.8484	170.17	-45.8544	0.00600225
120820_PY01	RNA_possum_liver_34	RNA	TAS	TAS	TAS	TAS	TAS	Woodside Glen				170.17	-45.8484	170.17	-45.8484	0.000150382
130820_MG_WSG1	RNA_possum_liver_35	RNA	TAS	TAS	TAS	TAS	TAS	Woodside Glen				170.17	-45.8484	170.162	-45.8484	0.00805484
140421_MG_WSG1	RNA_possum_liver_51	RNA	TAS	TAS	TAS	TAS	TAS	Woodside Glen				170.17	-45.8484	170.17	-45.8484	0.000174462
180320_MG_WSG1	RNA_possum_liver_23	RNA	NSW	NSW	NSW	NSW	NSW	Woodside Glen				170.17	-45.8484	170.171	-45.8479	0.000498319
190320_FG_WSG2	RNA_possum_liver_06	RNA	TAS	TAS	TAS	TAS	TAS	Woodside Glen				170.17	-45.8484	170.177	-45.8554	0.00700276
190320_PY01	RNA_possum_liver_07	RNA	TAS	TAS	TAS	TAS	TAS	Woodside Glen				170.17	-45.8484	170.161	-45.8573	0.00896808
190320_MR_WSG1	RNA_possum_liver_05	RNA	NSW	NSW	NSW	NSW	NSW	Woodside Glen				170.17	-45.8484	170.166	-45.844	0.00433493
210720_MG_WSG1	RNA_possum_liver_26	RNA	NSW	NSW	NSW	NSW	NSW	Woodside Glen				170.17	-45.8484	170.17	-45.8439	0.00451036
250620_FG_WSG1	RNA_possum_liver_14	RNA	NSW	NSW	NSW	NSW	NSW	Woodside Glen				170.17	-45.8484	170.17	-45.8501	0.00167204
250620_PY01	RNA_possum_liver_15	RNA	NSW	NSW	NSW	NSW	NSW	Woodside Glen				170.17	-45.8484	170.171	-45.8484	0.000429269
121020_PY01	RNA_possum_liver_44	RNA	NSW	NSW	NSW	NSW	NSW	Woodside Glen?				170.17	-45.8484	170.161	-45.8484	0.00861251
290920_PY01	RNA_possum_liver_43	RNA	TAS	TAS	TAS	TAS	TAS	Woodside Glen?				170.17	-45.8484	170.17	-45.8484	0.00242903
020721_PY01	RNA_possum_liver_66	RNA	NSW	NSW	NSW	NSW	NSW	South Dale Rd				170.569	-45.8998	170.572	-45.8968	0.00299548
020721_PY02	RNA_possum_liver_67	RNA	TAS	TAS	TAS	TAS	TAS	Waverley				170.535	-45.8847	170.543	-45.8932	0.00852053
020721_PY03	RNA_possum_liver_68	RNA	TAS	TAS	TAS	TAS	TAS	Pig Farm				170.573	-45.8864	170.57	-45.8902	0.0038217
050521_PY02	RNA_possum_liver_54	RNA	NSW	NSW	NSW	NSW	NSW	Colony (Mother = Woodside Glen)				170.17	-45.8484	170.162	-45.8398	0.0085879
080721_PY01	RNA_possum_liver_69	RNA	NSW	NSW	NSW	NSW	NSW	Waverley				170.535	-45.8847	170.535	-45.8762	0.00849735
140421_PY02	RNA_possum_liver_50	RNA	BufferZone_005	BufferZone_005	BufferZone_005	BufferZone_005	BufferZone_005	Colony (Mother = South Dale Road)				170.569	-45.8998	170.569	-45.9087	0.00881978
140421_PY03	RNA_possum_liver_49	RNA	NSW	NSW	NSW	NSW	NSW	Colony (Mother = Woodside Glen)				170.17	-45.8484	170.175	-45.8484	0.00488937
150121_PY01	RNA_possum_liver_45	RNA	BufferZone_005	BufferZone_005	BufferZone_005	BufferZone_005	BufferZone_005	Colony (Mother = South Dale Road)				170.569	-45.8998	170.569	-45.8998	0.000550603
210721_PY01	RNA_possum_liver_72	RNA	NSW	NSW	NSW	NSW	NSW	Waverley				170.535	-45.8847	170.535	-45.8847	0.00445865
210721_PY02	RNA_possum_liver_73	RNA	TAS	TAS	TAS	TAS	TAS	Waverley				170.535	-45.8847	170.545	-45.8749	0.00979826
220920_PY01	RNA_possum_liver_42	RNA	BufferZone_005	BufferZone_005	BufferZone_005	BufferZone_005	BufferZone_005	Ravensbourne				170.548	-45.8612	170.558	-45.8705	0.00934425
240621_PY01	RNA_possum_liver_64	RNA	NSW	NSW	NSW	NSW	NSW	Brockville				170.458	-45.8679	170.452	-45.8738	0.00596971
300621_PY01	RNA_possum_liver_65	RNA	TAS	TAS	TAS	TAS	TAS	South Dale Rd				170.569	-45.8998	170.565	-45.8959	0.00391365
110721_M_Rav	RNA_possum_liver_71	RNA	NSW	NSW	NSW	NSW	NSW	Ravensbourne				170.548	-45.8612	170.548	-45.8528	0.00836591

[truncated: 4 more sheets: Figure 3b, Figure 5a,b,c,d & S4a, Figure 5e,f,g,h & S4b,c,d,e, Figure 6b,c,d]
